# Supplementary material for: Development and validation of a nomogram for predicting lymph node metastasis in ductal carcinoma in situ with microinvasion: A SEER population-based study
Source: PLoS One. 2024 Apr 1;19(4):e0301057. doi: 10.1371/journal.pone.0301057 (PMC10984531; doi:10.1371/journal.pone.0301057)
Supplement: S1 Data — (XLSX) [file pone.0301057.s001.xlsx]

## Sheet: Sheet1
Age recode with single ages and 100+	Year of diagnosis	Race recode (W, B, AI, API)	Histologic Type ICD-O-3	Primary Site	Patient ID	RX Summ--Surg Prim Site (1998+)	RX Summ--Scope Reg LN Sur (2003+)	Regional nodes examined (1988+)	Regional nodes positive (1988+)	Radiation recode	Chemotherapy recode (yes, no/unk)	Breast Subtype (2010+)	ER Status Recode Breast Cancer (1990+)	PR Status Recode Breast Cancer (1990+)	Derived HER2 Recode (2010+)	CS tumor size (2004-2015)	CS extension (2004-2015)	CS lymph nodes (2004-2015)	CS mets at dx (2004-2015)	Breast - Adjusted AJCC 6th T (1988-2015)	Breast - Adjusted AJCC 6th N (1988-2015)	Breast - Adjusted AJCC 6th M (1988-2015)	COD to site recode	SEER cause-specific death classification	SEER other cause of death classification	Survival months	Sequence number	First malignant primary indicator	Record number recode	Total number of in situ/malignant tumors for patient	ICD-O-3 Hist/behav	Grade (thru 2017)	Laterality	Breast - Adjusted AJCC 6th Stage (1988-2015)	Derived AJCC T, 7th ed (2010-2015)	Derived AJCC N, 7th ed (2010-2015)	Derived AJCC M, 7th ed (2010-2015)	Derived AJCC Stage Group, 7th ed (2010-2015)
79 years	2012	Asian or Pacific Islander	8500	504	40394	22	Unknown or not applicable	3	0	None/Unknown	No/Unknown	Unknown	Positive	Negative	Borderline/Unknown	990	100	0	0	T1mic	N0	M0	Lung and Bronchus	Alive or dead of other cause	Dead (attributable to causes other than this cancer dx)	35	4th of 4 or more primaries	No	3	4	8500/3: Infiltrating duct carcinoma, NOS	Unknown	Right - origin of primary	I	T1mic	N0	M0	IA
60 years	2014	White	8500	504	43414	45	Unknown or not applicable	0	98	None/Unknown	No/Unknown	HR-/HER2+ (HER2 enriched)	Negative	Negative	Positive	990	100	0	0	T1mic	N0	M0	Alive	Alive or dead of other cause	Alive or dead due to cancer	57	2nd of 2 or more primaries	No	2	2	8500/3: Infiltrating duct carcinoma, NOS	Unknown	Right - origin of primary	I	T1mic	N0	M0	IA
81 years	2012	White	8500	508	299031	41	Unknown or not applicable	0	98	None/Unknown	No/Unknown	Unknown	Negative	Negative	Borderline/Unknown	990	100	0	0	T1mic	N0	M0	Lung and Bronchus	Alive or dead of other cause	Dead (attributable to causes other than this cancer dx)	67	4th of 4 or more primaries	No	2	5	8500/3: Infiltrating duct carcinoma, NOS	Unknown	Left - origin of primary	I	T1mic	N0	M0	IA
63 years	2011	White	8500	505	466994	46	Unknown or not applicable	1	0	None/Unknown	No/Unknown	Unknown	Negative	Negative	Borderline/Unknown	1	100	0	0	T1mic	N0	M0	Alive	Alive or dead of other cause	Alive or dead due to cancer	95	2nd of 2 or more primaries	No	2	2	8500/3: Infiltrating duct carcinoma, NOS	Poorly differentiated; Grade III	Right - origin of primary	I	T1mic	N0	M0	IA
64 years	2014	Black	8500	502	492545	41	Unknown or not applicable	2	0	None/Unknown	No/Unknown	HR+/HER2- (Luminal A)	Positive	Negative	Negative	990	110	0	0	T1mic	N0	M0	Alive	Alive or dead of other cause	Alive or dead due to cancer	57	2nd of 2 or more primaries	No	2	2	8500/3: Infiltrating duct carcinoma, NOS	Well differentiated; Grade I	Left - origin of primary	I	T1mic	N0	M0	IA
70 years	2014	White	8500	504	533161	22	Unknown or not applicable	2	0	Beam radiation	No/Unknown	HR+/HER2- (Luminal A)	Positive	Positive	Negative	1	100	0	0	T1mic	N0	M0	Alive	Alive or dead of other cause	Alive or dead due to cancer	50	2nd of 2 or more primaries	No	2	2	8500/3: Infiltrating duct carcinoma, NOS	Moderately differentiated; Grade II	Left - origin of primary	I	T1mic	N0	M0	IA
71 years	2014	Asian or Pacific Islander	8500	502	540919	43	Unknown or not applicable	3	0	None/Unknown	No/Unknown	Unknown	Positive	Positive	Borderline/Unknown	1	100	0	0	T1mic	N0	M0	Alive	Alive or dead of other cause	Alive or dead due to cancer	51	2nd of 2 or more primaries	No	2	2	8500/3: Infiltrating duct carcinoma, NOS	Well differentiated; Grade I	Left - origin of primary	I	T1mic	N0	M0	IA
65 years	2013	White	8500	504	579597	41	Unknown or not applicable	2	0	None/Unknown	No/Unknown	Unknown	Positive	Positive	Borderline/Unknown	990	100	0	0	T1mic	N0	M0	Alive	Alive or dead of other cause	Alive or dead due to cancer	66	2nd of 2 or more primaries	No	2	2	8500/3: Infiltrating duct carcinoma, NOS	Moderately differentiated; Grade II	Left - origin of primary	I	T1mic	N0	M0	IA
66 years	2012	White	8500	504	608967	51	Unknown or not applicable	2	0	None/Unknown	No/Unknown	Unknown	Borderline/Unknown	Borderline/Unknown	Borderline/Unknown	1	100	0	0	T1mic	N0	M0	Alive	Alive or dead of other cause	Alive or dead due to cancer	74	2nd of 2 or more primaries	No	2	3	8500/3: Infiltrating duct carcinoma, NOS	Moderately differentiated; Grade II	Right - origin of primary	I	T1mic	N0	M0	IA
84 years	2010	White	8500	503	613950	41	Unknown or not applicable	3	0	None/Unknown	No/Unknown	HR+/HER2- (Luminal A)	Positive	Positive	Negative	990	100	0	0	T1mic	N0	M0	Alive	Alive or dead of other cause	Alive or dead due to cancer	105	3rd of 3 or more primaries	No	3	3	8500/3: Infiltrating duct carcinoma, NOS	Unknown	Left - origin of primary	I	T1mic	N0	M0	IA
70 years	2015	White	8201	508	632279	22	Unknown or not applicable	0	98	None/Unknown	No/Unknown	HR+/HER2+ (Luminal B)	Positive	Positive	Positive	990	100	0	0	T1mic	N0	M0	Alive	Alive or dead of other cause	Alive or dead due to cancer	39	2nd of 2 or more primaries	No	2	2	8201/3: Cribriform carcinoma, NOS	Moderately differentiated; Grade II	Left - origin of primary	I	T1mic	N0	M0	IA
63 years	2011	Asian or Pacific Islander	8500	509	648951	41	Unknown or not applicable	0	98	None/Unknown	No/Unknown	HR-/HER2+ (HER2 enriched)	Negative	Negative	Positive	990	100	0	0	T1mic	N0	M0	Alive	Alive or dead of other cause	Alive or dead due to cancer	95	2nd of 2 or more primaries	Yes	2	2	8500/3: Infiltrating duct carcinoma, NOS	Moderately differentiated; Grade II	Left - origin of primary	I	T1mic	N0	M0	IA
66 years	2014	White	8523	508	653738	51	Unknown or not applicable	4	0	None/Unknown	No/Unknown	HR+/HER2- (Luminal A)	Positive	Positive	Negative	1	100	0	0	T1mic	N0	M0	Alive	Alive or dead of other cause	Alive or dead due to cancer	51	3rd of 3 or more primaries	No	3	3	8523/3: Infiltrating duct mixed with other types of carcinoma	Moderately differentiated; Grade II	Right - origin of primary	I	T1mic	N0	M0	IA
63 years	2015	White	8500	503	656118	41	Unknown or not applicable	2	0	None/Unknown	No/Unknown	HR-/HER2- (Triple Negative)	Negative	Negative	Negative	990	100	0	0	T1mic	N0	M0	Alive	Alive or dead of other cause	Alive or dead due to cancer	39	3rd of 3 or more primaries	No	3	3	8500/3: Infiltrating duct carcinoma, NOS	Unknown	Left - origin of primary	I	T1mic	N0	M0	IA
85 years	2015	Asian or Pacific Islander	8500	504	656455	22	Unknown or not applicable	1	0	Beam radiation	No/Unknown	HR+/HER2- (Luminal A)	Positive	Positive	Negative	990	100	0	0	T1mic	N0	M0	Alive	Alive or dead of other cause	Alive or dead due to cancer	47	2nd of 2 or more primaries	No	2	2	8500/3: Infiltrating duct carcinoma, NOS	Moderately differentiated; Grade II	Right - origin of primary	I	T1mic	N0	M0	IA
61 years	2013	White	8010	505	672119	45	Unknown or not applicable	2	0	None/Unknown	No/Unknown	Unknown	Borderline/Unknown	Borderline/Unknown	Borderline/Unknown	990	100	0	0	T1mic	N0	M0	Alive	Alive or dead of other cause	Alive or dead due to cancer	65	3rd of 3 or more primaries	No	3	3	8010/3: Carcinoma, NOS	Unknown	Right - origin of primary	I	T1mic	N0	M0	IA
60 years	2011	White	8500	504	682116	51	Unknown or not applicable	7	0	None/Unknown	No/Unknown	HR+/HER2- (Luminal A)	Positive	Positive	Negative	990	100	0	0	T1mic	N0	M0	Alive	Alive or dead of other cause	Alive or dead due to cancer	88	2nd of 2 or more primaries	Yes	2	2	8500/3: Infiltrating duct carcinoma, NOS	Well differentiated; Grade I	Left - origin of primary	I	T1mic	N0	M0	IA
54 years	2014	Black	8500	509	691683	20	Unknown or not applicable	0	98	None/Unknown	No/Unknown	Unknown	Borderline/Unknown	Borderline/Unknown	Borderline/Unknown	1	100	0	0	T1mic	N0	M0	Alive	Alive or dead of other cause	Alive or dead due to cancer	53	3rd of 3 or more primaries	No	3	3	8500/3: Infiltrating duct carcinoma, NOS	Unknown	Right - origin of primary	I	T1mic	N0	M0	IA
54 years	2012	White	8500	509	705304	20	Unknown or not applicable	0	98	Beam radiation	No/Unknown	HR+/HER2- (Luminal A)	Positive	Positive	Negative	1	100	0	0	T1mic	N0	M0	Alive	Alive or dead of other cause	Alive or dead due to cancer	81	2nd of 2 or more primaries	No	2	2	8500/3: Infiltrating duct carcinoma, NOS	Well differentiated; Grade I	Left - origin of primary	I	T1mic	N0	M0	IA
72 years	2010	White	8500	508	729960	22	Unknown or not applicable	0	98	Beam radiation	No/Unknown	HR+/HER2- (Luminal A)	Positive	Positive	Negative	990	100	0	0	T1mic	N0	M0	Alive	Alive or dead of other cause	Alive or dead due to cancer	97	3rd of 3 or more primaries	No	3	3	8500/3: Infiltrating duct carcinoma, NOS	Unknown	Right - origin of primary	I	T1mic	N0	M0	IA
66 years	2010	White	8500	509	733977	22	Unknown or not applicable	4	0	Beam radiation	No/Unknown	Unknown	Borderline/Unknown	Borderline/Unknown	Borderline/Unknown	990	100	0	0	T1mic	N0	M0	Lung and Bronchus	Alive or dead of other cause	Dead (attributable to causes other than this cancer dx)	34	2nd of 2 or more primaries	No	2	3	8500/3: Infiltrating duct carcinoma, NOS	Unknown	Left - origin of primary	I	T1mic	N0	M0	IA
83 years	2013	White	8500	508	749996	22	Unknown or not applicable	0	98	None/Unknown	No/Unknown	HR+/HER2- (Luminal A)	Positive	Positive	Negative	1	100	0	0	T1mic	N0	M0	Alive	Alive or dead of other cause	Alive or dead due to cancer	61	2nd of 2 or more primaries	No	2	2	8500/3: Infiltrating duct carcinoma, NOS	Well differentiated; Grade I	Left - origin of primary	I	T1mic	N0	M0	IA
72 years	2013	Asian or Pacific Islander	8500	505	750049	51	Unknown or not applicable	15	0	None/Unknown	No/Unknown	HR+/HER2- (Luminal A)	Positive	Positive	Negative	1	100	0	0	T1mic	N0	M0	Alive	Alive or dead of other cause	Alive or dead due to cancer	36	2nd of 2 or more primaries	No	2	3	8500/3: Infiltrating duct carcinoma, NOS	Well differentiated; Grade I	Left - origin of primary	I	T1mic	N0	M0	IA
86 years	2012	White	8500	502	759542	41	Unknown or not applicable	3	0	None/Unknown	No/Unknown	Unknown	Positive	Negative	Borderline/Unknown	1	100	0	0	T1mic	N0	M0	Alive	Alive or dead of other cause	Alive or dead due to cancer	79	2nd of 2 or more primaries	No	2	2	8500/3: Infiltrating duct carcinoma, NOS	Moderately differentiated; Grade II	Right - origin of primary	I	T1mic	N0	M0	IA
78 years	2010	White	8503	502	792976	22	Unknown or not applicable	0	98	None/Unknown	No/Unknown	Unknown	Borderline/Unknown	Borderline/Unknown	Borderline/Unknown	990	100	0	0	T1mic	N0	M0	Alive	Alive or dead of other cause	Alive or dead due to cancer	100	2nd of 2 or more primaries	No	2	2	8503/3: Intraductal papillary adenocarcinoma with invasion	Unknown	Right - origin of primary	I	T1mic	N0	M0	IA
56 years	2011	Black	8500	508	817205	30	Unknown or not applicable	0	98	None/Unknown	No/Unknown	HR+/HER2- (Luminal A)	Positive	Positive	Negative	1	100	0	0	T1mic	N0	M0	Alive	Alive or dead of other cause	Alive or dead due to cancer	93	2nd of 2 or more primaries	No	2	2	8500/3: Infiltrating duct carcinoma, NOS	Well differentiated; Grade I	Left - origin of primary	I	T1mic	N0	M0	IA
64 years	2013	White	8500	505	824275	22	Unknown or not applicable	1	0	Beam radiation	No/Unknown	Unknown	Positive	Positive	Borderline/Unknown	990	100	0	0	T1mic	N0	M0	Alive	Alive or dead of other cause	Alive or dead due to cancer	71	2nd of 2 or more primaries	No	2	2	8500/3: Infiltrating duct carcinoma, NOS	Unknown	Left - origin of primary	I	T1mic	N0	M0	IA
58 years	2010	White	8500	508	874490	22	Unknown or not applicable	1	0	Beam radiation	No/Unknown	HR+/HER2- (Luminal A)	Positive	Positive	Negative	1	100	0	0	T1mic	N0	M0	Alive	Alive or dead of other cause	Alive or dead due to cancer	107	One primary only	Yes	1	1	8500/3: Infiltrating duct carcinoma, NOS	Well differentiated; Grade I	Right - origin of primary	I	T1mic	N0(i-)	M0	IA
34 years	2011	Asian or Pacific Islander	8520	509	878556	41	Unknown or not applicable	0	98	None/Unknown	No/Unknown	Unknown	Borderline/Unknown	Borderline/Unknown	Borderline/Unknown	990	100	0	0	T1mic	N0	M0	Breast	Dead (attributable to this cancer dx)	Alive or dead due to cancer	68	3rd of 3 or more primaries	No	3	3	8520/3: Lobular carcinoma, NOS	Unknown	Right - origin of primary	I	T1mic	N0	M0	IA
65 years	2010	Asian or Pacific Islander	8500	501	889802	41	Unknown or not applicable	1	0	None/Unknown	No/Unknown	HR+/HER2- (Luminal A)	Positive	Positive	Negative	990	100	0	0	T1mic	N0	M0	Alive	Alive or dead of other cause	Alive or dead due to cancer	102	2nd of 2 or more primaries	No	2	2	8500/3: Infiltrating duct carcinoma, NOS	Unknown	Left - origin of primary	I	T1mic	N0	M0	IA
64 years	2015	White	8501	508	896659	40	Unknown or not applicable	2	0	None/Unknown	No/Unknown	HR-/HER2+ (HER2 enriched)	Negative	Negative	Positive	990	100	0	0	T1mic	N0	M0	Esophagus	Alive or dead of other cause	Dead (attributable to causes other than this cancer dx)	15	2nd of 2 or more primaries	No	2	4	8501/3: Comedocarcinoma, NOS	Well differentiated; Grade I	Left - origin of primary	I	T1mic	N0	M0	IA
68 years	2010	White	8520	504	918562	23	Unknown or not applicable	0	98	Beam radiation	No/Unknown	HR+/HER2- (Luminal A)	Positive	Negative	Negative	1	100	0	0	T1mic	N0	M0	Alive	Alive or dead of other cause	Alive or dead due to cancer	103	2nd of 2 or more primaries	Yes	2	2	8520/3: Lobular carcinoma, NOS	Well differentiated; Grade I	Left - origin of primary	I	T1mic	N0	M0	IA
70 years	2012	White	8500	509	937899	47	Unknown or not applicable	1	0	None/Unknown	No/Unknown	Unknown	Positive	Negative	Borderline/Unknown	1	100	0	0	T1mic	N0	M0	Alive	Alive or dead of other cause	Alive or dead due to cancer	78	2nd of 2 or more primaries	No	2	2	8500/3: Infiltrating duct carcinoma, NOS	Moderately differentiated; Grade II	Left - origin of primary	I	T1mic	N0	M0	IA
64 years	2013	Asian or Pacific Islander	8500	508	961464	49	Unknown or not applicable	2	0	None/Unknown	No/Unknown	HR+/HER2- (Luminal A)	Positive	Positive	Negative	1	100	0	0	T1mic	N0	M0	Alive	Alive or dead of other cause	Alive or dead due to cancer	60	2nd of 2 or more primaries	Yes	2	2	8500/3: Infiltrating duct carcinoma, NOS	Moderately differentiated; Grade II	Left - origin of primary	I	T1mic	N0	M0	IA
66 years	2010	Asian or Pacific Islander	8500	504	972607	23	Unknown or not applicable	19	16	Beam radiation	Yes	HR+/HER2- (Luminal A)	Positive	Positive	Negative	990	100	750	0	T1mic	N3	M0	Alive	Alive or dead of other cause	Alive or dead due to cancer	106	2nd of 2 or more primaries	Yes	2	2	8500/3: Infiltrating duct carcinoma, NOS	Undifferentiated; anaplastic; Grade IV	Right - origin of primary	IIIC	T1mic	N3a	M0	IIIC
58 years	2011	White	8500	504	973403	22	Unknown or not applicable	1	0	Radioactive implants (includes brachytherapy) (1988+)	No/Unknown	Unknown	Positive	Positive	Borderline/Unknown	990	100	0	0	T1mic	N0	M0	Alive	Alive or dead of other cause	Alive or dead due to cancer	89	1st of 2 or more primaries	Yes	1	2	8500/3: Infiltrating duct carcinoma, NOS	Well differentiated; Grade I	Right - origin of primary	I	T1mic	N0	M0	IA
68 years	2011	White	8500	503	985292	23	Unknown or not applicable	0	98	Beam radiation	No/Unknown	Unknown	Positive	Positive	Borderline/Unknown	990	100	0	0	T1mic	N0	M0	Alive	Alive or dead of other cause	Alive or dead due to cancer	89	2nd of 2 or more primaries	No	2	2	8500/3: Infiltrating duct carcinoma, NOS	Unknown	Left - origin of primary	I	T1mic	N0	M0	IA
39 years	2010	Black	8500	502	997912	49	Unknown or not applicable	95	0	None/Unknown	No/Unknown	HR+/HER2- (Luminal A)	Positive	Positive	Negative	1	100	0	0	T1mic	N0	M0	Alive	Alive or dead of other cause	Alive or dead due to cancer	97	2nd of 2 or more primaries	Yes	2	2	8500/3: Infiltrating duct carcinoma, NOS	Unknown	Left - origin of primary	I	T1mic	N0	M0	IA
49 years	2012	Asian or Pacific Islander	8524	504	1018159	45	Unknown or not applicable	2	0	None/Unknown	No/Unknown	HR+/HER2- (Luminal A)	Positive	Positive	Negative	1	100	50	0	T1mic	N0	M0	Alive	Alive or dead of other cause	Alive or dead due to cancer	74	2nd of 2 or more primaries	No	2	2	8524/3: Infiltrating lobular mixed with other types of carcinoma	Well differentiated; Grade I	Left - origin of primary	I	T1mic	N0(i+)	M0	IA
73 years	2011	White	8500	504	1028456	22	Unknown or not applicable	13	1	None/Unknown	Yes	HR+/HER2+ (Luminal B)	Positive	Negative	Positive	990	100	130	0	T1mic	N1	M0	Alive	Alive or dead of other cause	Alive or dead due to cancer	91	2nd of 2 or more primaries	No	2	2	8500/3: Infiltrating duct carcinoma, NOS	Poorly differentiated; Grade III	Right - origin of primary	IIA	T1mic	N1mi	M0	IB
52 years	2014	Asian or Pacific Islander	8500	509	1055078	30	Unknown or not applicable	2	0	None/Unknown	No/Unknown	HR-/HER2- (Triple Negative)	Negative	Negative	Negative	990	100	0	0	T1mic	N0	M0	Alive	Alive or dead of other cause	Alive or dead due to cancer	48	3rd of 3 or more primaries	Yes	3	3	8500/3: Infiltrating duct carcinoma, NOS	Moderately differentiated; Grade II	Right - origin of primary	I	T1mic	N0	M0	IA
56 years	2012	White	8500	508	1055135	22	Unknown or not applicable	1	0	Beam radiation	No/Unknown	HR+/HER2- (Luminal A)	Positive	Positive	Negative	990	100	0	0	T1mic	N0	M0	Alive	Alive or dead of other cause	Alive or dead due to cancer	72	2nd of 2 or more primaries	Yes	2	2	8500/3: Infiltrating duct carcinoma, NOS	Moderately differentiated; Grade II	Right - origin of primary	I	T1mic	N0	M0	IA
62 years	2012	White	8480	508	1062638	22	Unknown or not applicable	2	0	Beam radiation	No/Unknown	HR+/HER2+ (Luminal B)	Positive	Negative	Positive	1	110	0	0	T1mic	N0	M0	Alive	Alive or dead of other cause	Alive or dead due to cancer	76	2nd of 2 or more primaries	No	2	2	8480/3: Mucinous adenocarcinoma	Moderately differentiated; Grade II	Left - origin of primary	I	T1mic	N0(i-)	M0	IA
68 years	2014	White	8520	508	1062909	72	Unknown or not applicable	11	0	None/Unknown	No/Unknown	Unknown	Borderline/Unknown	Borderline/Unknown	Borderline/Unknown	990	110	0	0	T1mic	N0	M0	Alive	Alive or dead of other cause	Alive or dead due to cancer	54	2nd of 2 or more primaries	Yes	2	3	8520/3: Lobular carcinoma, NOS	Unknown	Right - origin of primary	I	T1mic	N0	M0	IA
54 years	2014	Asian or Pacific Islander	8500	502	1065091	42	Unknown or not applicable	4	0	None/Unknown	No/Unknown	HR+/HER2- (Luminal A)	Positive	Negative	Negative	1	100	0	0	T1mic	N0	M0	Alive	Alive or dead of other cause	Alive or dead due to cancer	52	3rd of 3 or more primaries	Yes	3	3	8500/3: Infiltrating duct carcinoma, NOS	Poorly differentiated; Grade III	Left - origin of primary	I	T1mic	N0	M0	IA
64 years	2015	Asian or Pacific Islander	8500	504	1079992	22	Unknown or not applicable	3	0	Beam radiation	No/Unknown	Unknown	Positive	Negative	Borderline/Unknown	990	100	0	0	T1mic	N0	M0	Alive	Alive or dead of other cause	Alive or dead due to cancer	44	2nd of 2 or more primaries	Yes	2	2	8500/3: Infiltrating duct carcinoma, NOS	Unknown	Left - origin of primary	I	T1mic	N0	M0	IA
52 years	2010	White	8520	508	1082233	22	Unknown or not applicable	1	0	Beam radiation	No/Unknown	HR+/HER2- (Luminal A)	Positive	Positive	Negative	1	100	0	0	T1mic	N0	M0	Alive	Alive or dead of other cause	Alive or dead due to cancer	100	One primary only	Yes	2	1	8520/3: Lobular carcinoma, NOS	Well differentiated; Grade I	Left - origin of primary	I	T1mic	N0	M0	IA
55 years	2015	Asian or Pacific Islander	8500	508	1091900	40	Unknown or not applicable	4	0	None/Unknown	No/Unknown	HR+/HER2- (Luminal A)	Positive	Positive	Negative	1	100	0	0	T1mic	N0	M0	Alive	Alive or dead of other cause	Alive or dead due to cancer	45	2nd of 2 or more primaries	No	3	2	8500/3: Infiltrating duct carcinoma, NOS	Moderately differentiated; Grade II	Left - origin of primary	I	T1mic	N0	M0	IA
52 years	2013	Asian or Pacific Islander	8500	503	1100499	23	Unknown or not applicable	0	98	Radiation, NOS method or source not specified	No/Unknown	HR+/HER2- (Luminal A)	Positive	Positive	Negative	990	100	0	0	T1mic	N0	M0	Alive	Alive or dead of other cause	Alive or dead due to cancer	52	2nd of 2 or more primaries	No	2	2	8500/3: Infiltrating duct carcinoma, NOS	Unknown	Right - origin of primary	I	T1mic	N0	M0	IA
46 years	2010	White	8500	509	1107011	45	Unknown or not applicable	0	98	None/Unknown	No/Unknown	HR-/HER2+ (HER2 enriched)	Negative	Negative	Positive	1	100	0	0	T1mic	N0	M0	Alive	Alive or dead of other cause	Alive or dead due to cancer	101	2nd of 2 or more primaries	Yes	2	2	8500/3: Infiltrating duct carcinoma, NOS	Moderately differentiated; Grade II	Right - origin of primary	I	T1mic	N0	M0	IA
49 years	2014	Asian or Pacific Islander	8500	508	1114537	41	Unknown or not applicable	2	0	None/Unknown	No/Unknown	HR+/HER2- (Luminal A)	Positive	Positive	Negative	990	100	0	0	T1mic	N0	M0	Alive	Alive or dead of other cause	Alive or dead due to cancer	59	2nd of 2 or more primaries	No	2	2	8500/3: Infiltrating duct carcinoma, NOS	Moderately differentiated; Grade II	Right - origin of primary	I	T1mic	N0	M0	IA
60 years	2010	White	8500	503	1126595	41	Unknown or not applicable	1	0	None/Unknown	No/Unknown	Unknown	Positive	Negative	Borderline/Unknown	990	100	0	0	T1mic	N0	M0	Alive	Alive or dead of other cause	Alive or dead due to cancer	107	2nd of 2 or more primaries	No	2	2	8500/3: Infiltrating duct carcinoma, NOS	Poorly differentiated; Grade III	Right - origin of primary	I	T1mic	N0	M0	IA
80 years	2011	Black	8500	502	1147164	22	Unknown or not applicable	0	98	Beam radiation	No/Unknown	Unknown	Positive	Positive	Borderline/Unknown	1	100	0	0	T1mic	N0	M0	Alive	Alive or dead of other cause	Alive or dead due to cancer	95	2nd of 2 or more primaries	No	2	2	8500/3: Infiltrating duct carcinoma, NOS	Well differentiated; Grade I	Right - origin of primary	I	T1mic	N0	M0	IA
77 years	2011	Asian or Pacific Islander	8500	509	1152790	24	Unknown or not applicable	0	98	None/Unknown	No/Unknown	HR+/HER2- (Luminal A)	Positive	Positive	Negative	1	100	0	0	T1mic	N0	M0	Gallbladder	Alive or dead of other cause	Dead (attributable to causes other than this cancer dx)	15	2nd of 2 or more primaries	No	2	2	8500/3: Infiltrating duct carcinoma, NOS	Moderately differentiated; Grade II	Right - origin of primary	I	T1mic	N0	M0	IA
44 years	2013	White	8520	504	1153443	40	Unknown or not applicable	3	0	None/Unknown	No/Unknown	HR+/HER2- (Luminal A)	Positive	Positive	Negative	1	100	0	0	T1mic	N0	M0	Alive	Alive or dead of other cause	Alive or dead due to cancer	63	2nd of 2 or more primaries	Yes	2	3	8520/3: Lobular carcinoma, NOS	Moderately differentiated; Grade II	Left - origin of primary	I	T1mic	N0	M0	IA
51 years	2010	White	8500	502	1153903	20	Unknown or not applicable	2	0	Beam radiation	No/Unknown	HR+/HER2+ (Luminal B)	Positive	Negative	Positive	990	100	0	0	T1mic	N0	M0	Alive	Alive or dead of other cause	Alive or dead due to cancer	98	One primary only	Yes	1	1	8500/3: Infiltrating duct carcinoma, NOS	Moderately differentiated; Grade II	Left - origin of primary	I	T1mic	N0(i-)	M0	IA
66 years	2014	White	8520	509	1153988	41	Unknown or not applicable	1	0	None/Unknown	No/Unknown	HR+/HER2+ (Luminal B)	Positive	Negative	Positive	1	100	0	0	T1mic	N0	M0	Alive	Alive or dead of other cause	Alive or dead due to cancer	55	2nd of 2 or more primaries	Yes	2	2	8520/3: Lobular carcinoma, NOS	Moderately differentiated; Grade II	Left - origin of primary	I	T1mic	N0	M0	IA
64 years	2010	Black	8500	504	1153991	22	Unknown or not applicable	0	98	Beam radiation	No/Unknown	Unknown	Positive	Positive	Borderline/Unknown	990	100	0	0	T1mic	N0	M0	Alive	Alive or dead of other cause	Alive or dead due to cancer	103	2nd of 2 or more primaries	No	2	2	8500/3: Infiltrating duct carcinoma, NOS	Moderately differentiated; Grade II	Right - origin of primary	I	T1mic	N0	M0	IA
42 years	2010	White	8500	504	1154027	20	Unknown or not applicable	15	4	Beam radiation	Yes	HR+/HER2- (Luminal A)	Positive	Positive	Negative	990	100	150	0	T1mic	N1	M0	Alive	Alive or dead of other cause	Alive or dead due to cancer	105	One primary only	Yes	1	1	8500/3: Infiltrating duct carcinoma, NOS	Poorly differentiated; Grade III	Right - origin of primary	IIA	T1mic	N1mi	M0	IB
49 years	2010	White	8480	508	1154401	42	Unknown or not applicable	4	0	None/Unknown	No/Unknown	Unknown	Positive	Positive	Borderline/Unknown	1	100	0	0	T1mic	N0	M0	Alive	Alive or dead of other cause	Alive or dead due to cancer	107	One primary only	Yes	1	1	8480/3: Mucinous adenocarcinoma	Well differentiated; Grade I	Right - origin of primary	I	T1mic	N0	M0	IA
48 years	2010	White	8500	504	1154992	52	Unknown or not applicable	1	0	None/Unknown	No/Unknown	Unknown	Positive	Positive	Borderline/Unknown	1	100	0	0	T1mic	N0	M0	Alive	Alive or dead of other cause	Alive or dead due to cancer	101	2nd of 2 or more primaries	No	2	2	8500/3: Infiltrating duct carcinoma, NOS	Poorly differentiated; Grade III	Left - origin of primary	I	T1mic	N0	M0	IA
61 years	2010	White	8500	503	1156115	22	Unknown or not applicable	1	0	Beam radiation	No/Unknown	Unknown	Positive	Positive	Borderline/Unknown	990	100	0	0	T1mic	N0	M0	Alive	Alive or dead of other cause	Alive or dead due to cancer	105	One primary only	Yes	1	1	8500/3: Infiltrating duct carcinoma, NOS	Unknown	Left - origin of primary	I	T1mic	N0	M0	IA
57 years	2010	Asian or Pacific Islander	8500	504	1157069	23	Unknown or not applicable	1	0	Radiation, NOS method or source not specified	No/Unknown	Unknown	Borderline/Unknown	Borderline/Unknown	Borderline/Unknown	1	100	0	0	T1mic	N0	M0	Alive	Alive or dead of other cause	Alive or dead due to cancer	101	1st of 2 or more primaries	Yes	1	2	8500/3: Infiltrating duct carcinoma, NOS	Unknown	Left - origin of primary	I	T1mic	N0	M0	IA
52 years	2010	Asian or Pacific Islander	8500	503	1157682	23	Unknown or not applicable	5	0	Radiation, NOS method or source not specified	No/Unknown	HR+/HER2- (Luminal A)	Positive	Positive	Negative	1	100	0	0	T1mic	N0	M0	Alive	Alive or dead of other cause	Alive or dead due to cancer	105	One primary only	Yes	1	1	8500/3: Infiltrating duct carcinoma, NOS	Unknown	Left - origin of primary	I	T1mic	N0	M0	IA
43 years	2010	White	8500	508	1157913	42	Unknown or not applicable	8	0	None/Unknown	No/Unknown	HR+/HER2- (Luminal A)	Positive	Negative	Negative	990	100	0	0	T1mic	N0	M0	Alive	Alive or dead of other cause	Alive or dead due to cancer	102	One primary only	Yes	1	1	8500/3: Infiltrating duct carcinoma, NOS	Moderately differentiated; Grade II	Right - origin of primary	I	T1mic	N0(i-)	M0	IA
50 years	2010	Asian or Pacific Islander	8500	504	1158222	90	Unknown or not applicable	2	2	None/Unknown	Yes	HR-/HER2+ (HER2 enriched)	Negative	Negative	Positive	1	100	250	0	T1mic	N1	M0	Alive	Alive or dead of other cause	Alive or dead due to cancer	106	1st of 2 or more primaries	Yes	1	2	8500/3: Infiltrating duct carcinoma, NOS	Moderately differentiated; Grade II	Right - origin of primary	IIA	T1mic	N1a	M0	IIA
47 years	2010	Asian or Pacific Islander	8500	502	1159551	22	Unknown or not applicable	2	0	Beam radiation	No/Unknown	Unknown	Negative	Negative	Borderline/Unknown	990	100	0	0	T1mic	N0	M0	Alive	Alive or dead of other cause	Alive or dead due to cancer	102	One primary only	Yes	1	1	8500/3: Infiltrating duct carcinoma, NOS	Undifferentiated; anaplastic; Grade IV	Left - origin of primary	I	T1mic	N0(i-)	M0	IA
58 years	2010	Asian or Pacific Islander	8500	502	1161670	41	Unknown or not applicable	2	0	None/Unknown	No/Unknown	Unknown	Borderline/Unknown	Borderline/Unknown	Borderline/Unknown	990	100	0	0	T1mic	N0	M0	Alive	Alive or dead of other cause	Alive or dead due to cancer	100	1st of 2 or more primaries	Yes	1	2	8500/3: Infiltrating duct carcinoma, NOS	Unknown	Left - origin of primary	I	T1mic	N0	M0	IA
52 years	2010	White	8500	508	1161901	47	Unknown or not applicable	2	0	None/Unknown	No/Unknown	HR+/HER2- (Luminal A)	Positive	Positive	Negative	1	100	0	0	T1mic	N0	M0	Alive	Alive or dead of other cause	Alive or dead due to cancer	96	2nd of 2 or more primaries	Yes	2	2	8500/3: Infiltrating duct carcinoma, NOS	Well differentiated; Grade I	Right - origin of primary	I	T1mic	N0(i-)	M0	IA
74 years	2010	White	8500	504	1162889	22	Unknown or not applicable	0	98	Beam radiation	No/Unknown	Unknown	Borderline/Unknown	Borderline/Unknown	Borderline/Unknown	990	100	0	0	T1mic	N0	M0	Accidents and Adverse Effects	Alive or dead of other cause	Dead (attributable to causes other than this cancer dx)	89	1st of 2 or more primaries	Yes	1	2	8500/3: Infiltrating duct carcinoma, NOS	Moderately differentiated; Grade II	Right - origin of primary	I	T1mic	N0	M0	IA
51 years	2010	White	8520	508	1165771	49	Unknown or not applicable	1	0	None/Unknown	No/Unknown	HR+/HER2- (Luminal A)	Positive	Positive	Negative	1	100	0	0	T1mic	N0	M0	Alive	Alive or dead of other cause	Alive or dead due to cancer	105	One primary only	Yes	1	1	8520/3: Lobular carcinoma, NOS	Well differentiated; Grade I	Left - origin of primary	I	T1mic	N0	M0	IA
62 years	2010	White	8500	508	1166208	44	Unknown or not applicable	3	0	None/Unknown	No/Unknown	Unknown	Positive	Positive	Borderline/Unknown	1	100	0	0	T1mic	N0	M0	Alive	Alive or dead of other cause	Alive or dead due to cancer	104	One primary only	Yes	1	1	8500/3: Infiltrating duct carcinoma, NOS	Unknown	Left - origin of primary	I	T1mic	N0	M0	IA
61 years	2010	White	8500	504	1166501	20	Unknown or not applicable	11	0	Beam radiation	No/Unknown	HR+/HER2- (Luminal A)	Positive	Positive	Negative	1	100	0	0	T1mic	N0	M0	Alive	Alive or dead of other cause	Alive or dead due to cancer	101	One primary only	Yes	1	1	8500/3: Infiltrating duct carcinoma, NOS	Well differentiated; Grade I	Left - origin of primary	I	T1mic	N0	M0	IA
66 years	2010	Asian or Pacific Islander	8500	509	1166529	23	Unknown or not applicable	1	0	Beam radiation	No/Unknown	HR-/HER2- (Triple Negative)	Negative	Negative	Negative	1	100	0	0	T1mic	N0	M0	Alive	Alive or dead of other cause	Alive or dead due to cancer	100	1st of 2 or more primaries	Yes	1	2	8500/3: Infiltrating duct carcinoma, NOS	Poorly differentiated; Grade III	Right - origin of primary	I	T1mic	N0	M0	IA
64 years	2010	White	8500	504	1167410	41	Unknown or not applicable	0	98	None/Unknown	No/Unknown	HR-/HER2- (Triple Negative)	Negative	Negative	Negative	1	100	0	0	T1mic	N0	M0	Alive	Alive or dead of other cause	Alive or dead due to cancer	106	One primary only	Yes	1	1	8500/3: Infiltrating duct carcinoma, NOS	Poorly differentiated; Grade III	Left - origin of primary	I	T1mic	N0	M0	IA
64 years	2015	White	8520	502	1167718	22	Unknown or not applicable	1	0	Beam radiation	No/Unknown	Unknown	Positive	Negative	Borderline/Unknown	990	100	0	0	T1mic	N0	M0	Lung and Bronchus	Alive or dead of other cause	Dead (attributable to causes other than this cancer dx)	37	2nd of 2 or more primaries	Yes	2	3	8520/3: Lobular carcinoma, NOS	Unknown	Left - origin of primary	I	T1mic	N0(i+)	M0	IA
45 years	2010	White	8500	503	1167955	22	Unknown or not applicable	0	98	Beam radiation	No/Unknown	HR+/HER2- (Luminal A)	Positive	Positive	Negative	1	100	0	0	T1mic	N0	M0	Alive	Alive or dead of other cause	Alive or dead due to cancer	107	One primary only	Yes	1	1	8500/3: Infiltrating duct carcinoma, NOS	Moderately differentiated; Grade II	Right - origin of primary	I	T1mic	N0	M0	IA
53 years	2010	White	8500	502	1168438	22	Unknown or not applicable	2	0	Beam radiation	Yes	HR+/HER2+ (Luminal B)	Positive	Positive	Positive	990	100	0	0	T1mic	N0	M0	Alive	Alive or dead of other cause	Alive or dead due to cancer	102	One primary only	Yes	1	1	8500/3: Infiltrating duct carcinoma, NOS	Poorly differentiated; Grade III	Left - origin of primary	I	T1mic	N0	M0	IA
84 years	2010	White	8500	502	1168700	22	Unknown or not applicable	1	0	None/Unknown	No/Unknown	Unknown	Borderline/Unknown	Borderline/Unknown	Borderline/Unknown	990	100	0	0	T1mic	N0	M0	Alive	Alive or dead of other cause	Alive or dead due to cancer	100	1st of 2 or more primaries	Yes	1	1	8500/3: Infiltrating duct carcinoma, NOS	Unknown	Right - origin of primary	I	T1mic	N0	M0	IA
57 years	2010	Black	8500	509	1169482	41	Unknown or not applicable	6	0	None/Unknown	No/Unknown	Unknown	Positive	Positive	Borderline/Unknown	990	100	0	0	T1mic	N0	M0	Alive	Alive or dead of other cause	Alive or dead due to cancer	106	One primary only	Yes	1	1	8500/3: Infiltrating duct carcinoma, NOS	Unknown	Left - origin of primary	I	T1mic	N0	M0	IA
41 years	2010	White	8520	501	1169811	22	Unknown or not applicable	6	0	None/Unknown	No/Unknown	Unknown	Positive	Positive	Borderline/Unknown	1	100	0	0	T1mic	N0	M0	Alive	Alive or dead of other cause	Alive or dead due to cancer	106	One primary only	Yes	1	1	8520/3: Lobular carcinoma, NOS	Moderately differentiated; Grade II	Right - origin of primary	I	T1mic	N0	M0	IA
51 years	2010	Asian or Pacific Islander	8480	501	1169827	22	Unknown or not applicable	0	98	None/Unknown	No/Unknown	HR+/HER2- (Luminal A)	Positive	Positive	Negative	990	100	0	0	T1mic	N0	M0	Alive	Alive or dead of other cause	Alive or dead due to cancer	105	One primary only	Yes	1	1	8480/3: Mucinous adenocarcinoma	Well differentiated; Grade I	Left - origin of primary	I	T1mic	N0	M0	IA
55 years	2010	Asian or Pacific Islander	8500	502	1171071	23	Unknown or not applicable	9	0	Beam radiation	No/Unknown	HR+/HER2- (Luminal A)	Positive	Positive	Negative	1	100	0	0	T1mic	N0	M0	Alive	Alive or dead of other cause	Alive or dead due to cancer	95	One primary only	Yes	1	1	8500/3: Infiltrating duct carcinoma, NOS	Moderately differentiated; Grade II	Left - origin of primary	I	T1mic	N0	M0	IA
80 years	2010	Asian or Pacific Islander	8500	508	1171262	22	Unknown or not applicable	0	98	Beam radiation	No/Unknown	HR+/HER2- (Luminal A)	Positive	Negative	Negative	990	100	0	0	T1mic	N0	M0	Alive	Alive or dead of other cause	Alive or dead due to cancer	80	One primary only	Yes	1	1	8500/3: Infiltrating duct carcinoma, NOS	Poorly differentiated; Grade III	Left - origin of primary	I	T1mic	N0	M0	IA
47 years	2010	White	8010	508	1171810	23	Unknown or not applicable	2	0	Beam radiation	Yes	HR-/HER2+ (HER2 enriched)	Negative	Negative	Positive	990	100	0	0	T1mic	N0	M0	Alive	Alive or dead of other cause	Alive or dead due to cancer	98	One primary only	Yes	1	1	8010/3: Carcinoma, NOS	Unknown	Right - origin of primary	I	T1mic	N0(i-)	M0	IA
53 years	2010	Asian or Pacific Islander	8500	508	1172663	22	Unknown or not applicable	2	0	Radioactive implants (includes brachytherapy) (1988+)	No/Unknown	HR+/HER2+ (Luminal B)	Positive	Positive	Positive	1	100	0	0	T1mic	N0	M0	Alive	Alive or dead of other cause	Alive or dead due to cancer	99	One primary only	Yes	1	1	8500/3: Infiltrating duct carcinoma, NOS	Moderately differentiated; Grade II	Right - origin of primary	I	T1mic	N0(i-)	M0	IA
46 years	2010	Asian or Pacific Islander	8500	509	1172735	40	Unknown or not applicable	5	0	None/Unknown	No/Unknown	HR+/HER2- (Luminal A)	Positive	Positive	Negative	1	100	0	0	T1mic	N0	M0	Alive	Alive or dead of other cause	Alive or dead due to cancer	102	One primary only	Yes	1	1	8500/3: Infiltrating duct carcinoma, NOS	Well differentiated; Grade I	Left - origin of primary	I	T1mic	N0	M0	IA
53 years	2010	White	8500	503	1172955	23	Unknown or not applicable	4	0	Radiation, NOS method or source not specified	No/Unknown	Unknown	Positive	Positive	Borderline/Unknown	990	100	0	0	T1mic	N0	M0	Alive	Alive or dead of other cause	Alive or dead due to cancer	99	One primary only	Yes	1	1	8500/3: Infiltrating duct carcinoma, NOS	Unknown	Left - origin of primary	I	T1mic	N0	M0	IA
49 years	2010	White	8500	508	1173052	22	Unknown or not applicable	2	0	Beam radiation	No/Unknown	HR+/HER2- (Luminal A)	Positive	Positive	Negative	1	100	0	0	T1mic	N0	M0	Alive	Alive or dead of other cause	Alive or dead due to cancer	74	One primary only	Yes	1	1	8500/3: Infiltrating duct carcinoma, NOS	Moderately differentiated; Grade II	Right - origin of primary	I	T1mic	N0	M0	IA
50 years	2010	Asian or Pacific Islander	8500	508	1173814	41	Unknown or not applicable	1	1	None/Unknown	Yes	HR+/HER2- (Luminal A)	Positive	Positive	Negative	990	100	600	0	T1mic	N1	M0	Alive	Alive or dead of other cause	Alive or dead due to cancer	104	2nd of 2 or more primaries	No	2	2	8500/3: Infiltrating duct carcinoma, NOS	Poorly differentiated; Grade III	Left - origin of primary	IIA	T1mic	N1a	M0	IIA
64 years	2010	White	8500	504	1174730	22	Unknown or not applicable	2	0	Beam radiation	No/Unknown	HR+/HER2- (Luminal A)	Positive	Positive	Negative	1	100	0	0	T1mic	N0	M0	Alive	Alive or dead of other cause	Alive or dead due to cancer	97	One primary only	Yes	1	1	8500/3: Infiltrating duct carcinoma, NOS	Poorly differentiated; Grade III	Left - origin of primary	I	T1mic	N0	M0	IA
60 years	2010	White	8500	503	1175203	23	Unknown or not applicable	4	0	Beam radiation	No/Unknown	HR+/HER2- (Luminal A)	Positive	Positive	Negative	1	100	0	0	T1mic	N0	M0	Alive	Alive or dead of other cause	Alive or dead due to cancer	105	1st of 2 or more primaries	Yes	1	1	8500/3: Infiltrating duct carcinoma, NOS	Moderately differentiated; Grade II	Right - origin of primary	I	T1mic	N0	M0	IA
59 years	2010	White	8500	504	1177680	22	Unknown or not applicable	20	1	Beam radiation	Yes	HR-/HER2- (Triple Negative)	Negative	Negative	Negative	990	100	610	0	T1mic	N2	M0	Alive	Alive or dead of other cause	Alive or dead due to cancer	102	1st of 2 or more primaries	Yes	1	2	8500/3: Infiltrating duct carcinoma, NOS	Moderately differentiated; Grade II	Left - origin of primary	IIIA	T1mic	N2NOS	M0	IIIA
63 years	2010	Asian or Pacific Islander	8543	508	1177882	41	Unknown or not applicable	2	0	None/Unknown	No/Unknown	Unknown	Negative	Positive	Borderline/Unknown	990	100	0	0	T1mic	N0	M0	Alive	Alive or dead of other cause	Alive or dead due to cancer	98	One primary only	Yes	1	1	8543/3: Paget disease and intraductal carcinoma	Poorly differentiated; Grade III	Right - origin of primary	I	T1mic	N0(i-)	M0	IA
70 years	2010	Asian or Pacific Islander	8500	501	1178253	23	Unknown or not applicable	1	0	Beam radiation	No/Unknown	HR+/HER2- (Luminal A)	Positive	Positive	Negative	990	100	0	0	T1mic	N0	M0	Alive	Alive or dead of other cause	Alive or dead due to cancer	98	One primary only	Yes	1	1	8500/3: Infiltrating duct carcinoma, NOS	Unknown	Left - origin of primary	I	T1mic	N0	M0	IA
73 years	2010	White	8500	504	1178508	22	Unknown or not applicable	0	98	None/Unknown	No/Unknown	Unknown	Positive	Positive	Borderline/Unknown	1	100	0	0	T1mic	N0	M0	Alive	Alive or dead of other cause	Alive or dead due to cancer	94	1st of 2 or more primaries	Yes	1	2	8500/3: Infiltrating duct carcinoma, NOS	Well differentiated; Grade I	Left - origin of primary	I	T1mic	N0	M0	IA
75 years	2010	White	8500	504	1179819	22	Unknown or not applicable	2	0	Beam radiation	No/Unknown	Unknown	Negative	Negative	Borderline/Unknown	1	100	0	0	T1mic	N0	M0	Alive	Alive or dead of other cause	Alive or dead due to cancer	98	One primary only	Yes	1	1	8500/3: Infiltrating duct carcinoma, NOS	Well differentiated; Grade I	Right - origin of primary	I	T1mic	N0	M0	IA
55 years	2010	White	8010	509	1181440	41	Unknown or not applicable	2	0	None/Unknown	No/Unknown	HR+/HER2+ (Luminal B)	Positive	Positive	Positive	990	100	0	0	T1mic	N0	M0	Alive	Alive or dead of other cause	Alive or dead due to cancer	98	One primary only	Yes	1	1	8010/3: Carcinoma, NOS	Moderately differentiated; Grade II	Left - origin of primary	I	T1mic	N0	M0	IA
46 years	2010	Asian or Pacific Islander	8523	502	1183179	22	Unknown or not applicable	1	0	Beam radiation	No/Unknown	HR+/HER2+ (Luminal B)	Positive	Negative	Positive	1	100	0	0	T1mic	N0	M0	Alive	Alive or dead of other cause	Alive or dead due to cancer	107	One primary only	Yes	1	1	8523/3: Infiltrating duct mixed with other types of carcinoma	Unknown	Left - origin of primary	I	T1mic	N0(i-)	M0	IA
49 years	2010	White	8523	503	1184152	23	Unknown or not applicable	3	0	None/Unknown	No/Unknown	HR+/HER2- (Luminal A)	Positive	Positive	Negative	1	100	0	0	T1mic	N0	M0	Alive	Alive or dead of other cause	Alive or dead due to cancer	107	One primary only	Yes	1	1	8523/3: Infiltrating duct mixed with other types of carcinoma	Well differentiated; Grade I	Left - origin of primary	I	T1mic	N0	M0	IA
44 years	2010	White	8500	504	1184249	45	Unknown or not applicable	1	0	None/Unknown	No/Unknown	Unknown	Positive	Positive	Borderline/Unknown	1	100	0	0	T1mic	N0	M0	Alive	Alive or dead of other cause	Alive or dead due to cancer	96	One primary only	Yes	1	1	8500/3: Infiltrating duct carcinoma, NOS	Poorly differentiated; Grade III	Left - origin of primary	I	T1mic	N0(i-)	M0	IA
92 years	2010	White	8500	505	1185155	23	Unknown or not applicable	1	0	Beam radiation	No/Unknown	HR-/HER2+ (HER2 enriched)	Negative	Negative	Positive	1	100	0	0	T1mic	N0	M0	Diseases of Heart	Alive or dead of other cause	Dead (attributable to causes other than this cancer dx)	64	One primary only	Yes	1	1	8500/3: Infiltrating duct carcinoma, NOS	Moderately differentiated; Grade II	Left - origin of primary	I	T1mic	N0	M0	IA
67 years	2011	White	8500	504	1186301	20	Unknown or not applicable	5	0	None/Unknown	No/Unknown	HR+/HER2- (Luminal A)	Positive	Negative	Negative	1	100	0	0	T1mic	N0	M0	Alive	Alive or dead of other cause	Alive or dead due to cancer	95	One primary only	Yes	1	1	8500/3: Infiltrating duct carcinoma, NOS	Well differentiated; Grade I	Right - origin of primary	I	T1mic	N0(i-)	M0	IA
51 years	2011	White	8500	503	1186918	41	Unknown or not applicable	2	0	None/Unknown	No/Unknown	Unknown	Positive	Positive	Borderline/Unknown	1	100	0	0	T1mic	N0	M0	Alive	Alive or dead of other cause	Alive or dead due to cancer	91	One primary only	Yes	1	1	8500/3: Infiltrating duct carcinoma, NOS	Unknown	Left - origin of primary	I	T1mic	N0(i-)	M0	IA
68 years	2011	Asian or Pacific Islander	8500	503	1186925	41	Unknown or not applicable	2	0	None/Unknown	No/Unknown	Unknown	Negative	Negative	Borderline/Unknown	990	100	0	0	T1mic	N0	M0	Alive	Alive or dead of other cause	Alive or dead due to cancer	95	One primary only	Yes	1	1	8500/3: Infiltrating duct carcinoma, NOS	Unknown	Left - origin of primary	I	T1mic	N0	M0	IA
50 years	2011	Asian or Pacific Islander	8500	508	1188281	22	Unknown or not applicable	0	98	Beam radiation	No/Unknown	Unknown	Positive	Positive	Borderline/Unknown	1	100	0	0	T1mic	N0	M0	Alive	Alive or dead of other cause	Alive or dead due to cancer	86	One primary only	Yes	1	1	8500/3: Infiltrating duct carcinoma, NOS	Moderately differentiated; Grade II	Left - origin of primary	I	T1mic	N0	M0	IA
62 years	2010	Asian or Pacific Islander	8500	509	1188285	22	Unknown or not applicable	0	98	Beam radiation	No/Unknown	HR+/HER2+ (Luminal B)	Positive	Positive	Positive	1	100	0	0	T1mic	N0	M0	Alive	Alive or dead of other cause	Alive or dead due to cancer	96	One primary only	Yes	1	1	8500/3: Infiltrating duct carcinoma, NOS	Poorly differentiated; Grade III	Left - origin of primary	I	T1mic	N0	M0	IA
75 years	2013	Asian or Pacific Islander	8523	501	1191041	22	Unknown or not applicable	0	98	None/Unknown	No/Unknown	Unknown	Positive	Negative	Borderline/Unknown	1	100	0	0	T1mic	N0	M0	Rectum and Rectosigmoid Junction	Alive or dead of other cause	Dead (attributable to causes other than this cancer dx)	27	3rd of 3 or more primaries	No	2	3	8523/3: Infiltrating duct mixed with other types of carcinoma	Unknown	Right - origin of primary	I	T1mic	N0	M0	IA
64 years	2010	White	8500	508	1191231	22	Unknown or not applicable	2	0	Beam radiation	No/Unknown	HR+/HER2+ (Luminal B)	Positive	Negative	Positive	1	100	0	0	T1mic	N0	M0	Alive	Alive or dead of other cause	Alive or dead due to cancer	100	One primary only	Yes	1	1	8500/3: Infiltrating duct carcinoma, NOS	Moderately differentiated; Grade II	Left - origin of primary	I	T1mic	N0	M0	IA
41 years	2010	Asian or Pacific Islander	8500	509	1193761	45	Unknown or not applicable	2	0	None/Unknown	No/Unknown	Unknown	Borderline/Unknown	Borderline/Unknown	Borderline/Unknown	990	100	0	0	T1mic	N0	M0	Alive	Alive or dead of other cause	Alive or dead due to cancer	96	One primary only	Yes	1	1	8500/3: Infiltrating duct carcinoma, NOS	Unknown	Right - origin of primary	I	T1mic	N0	M0	IA
59 years	2011	Asian or Pacific Islander	8500	504	1199535	23	Unknown or not applicable	2	0	Beam radiation	No/Unknown	HR+/HER2- (Luminal A)	Positive	Negative	Negative	1	100	0	0	T1mic	N0	M0	Alive	Alive or dead of other cause	Alive or dead due to cancer	92	One primary only	Yes	1	1	8500/3: Infiltrating duct carcinoma, NOS	Unknown	Right - origin of primary	I	T1mic	N0	M0	IA
74 years	2011	Asian or Pacific Islander	8500	504	1199781	23	Unknown or not applicable	0	98	None/Unknown	No/Unknown	HR+/HER2- (Luminal A)	Positive	Positive	Negative	1	100	0	0	T1mic	N0	M0	Alive	Alive or dead of other cause	Alive or dead due to cancer	92	One primary only	Yes	1	1	8500/3: Infiltrating duct carcinoma, NOS	Unknown	Right - origin of primary	I	T1mic	N0	M0	IA
54 years	2010	White	8500	509	1200042	22	Unknown or not applicable	1	0	Beam radiation	No/Unknown	HR+/HER2+ (Luminal B)	Positive	Negative	Positive	990	100	0	0	T1mic	N0	M0	Alive	Alive or dead of other cause	Alive or dead due to cancer	92	One primary only	Yes	1	1	8500/3: Infiltrating duct carcinoma, NOS	Undifferentiated; anaplastic; Grade IV	Left - origin of primary	I	T1mic	N0	M0	IA
57 years	2011	Asian or Pacific Islander	8520	504	1201104	41	Unknown or not applicable	3	0	None/Unknown	Yes	HR+/HER2- (Luminal A)	Positive	Negative	Negative	1	110	0	0	T1mic	N0	M0	Alive	Alive or dead of other cause	Alive or dead due to cancer	92	1st of 2 or more primaries	Yes	1	2	8520/3: Lobular carcinoma, NOS	Unknown	Left - origin of primary	I	T1mic	N0(i-)	M0	IA
53 years	2011	White	8500	504	1203454	22	Unknown or not applicable	3	0	Beam radiation	No/Unknown	HR-/HER2- (Triple Negative)	Negative	Negative	Negative	990	100	0	0	T1mic	N0	M0	Alive	Alive or dead of other cause	Alive or dead due to cancer	85	One primary only	Yes	1	1	8500/3: Infiltrating duct carcinoma, NOS	Moderately differentiated; Grade II	Left - origin of primary	I	T1mic	N0(i-)	M0	IA
59 years	2011	Asian or Pacific Islander	8500	502	1204091	23	Unknown or not applicable	0	98	Beam radiation	No/Unknown	Unknown	Positive	Negative	Borderline/Unknown	990	100	0	0	T1mic	N0	M0	Alive	Alive or dead of other cause	Alive or dead due to cancer	95	One primary only	Yes	1	1	8500/3: Infiltrating duct carcinoma, NOS	Poorly differentiated; Grade III	Right - origin of primary	I	T1mic	N0	M0	IA
55 years	2011	White	8500	501	1204167	22	Unknown or not applicable	3	0	Beam radiation	No/Unknown	HR+/HER2- (Luminal A)	Positive	Positive	Negative	1	100	0	0	T1mic	N0	M0	Alive	Alive or dead of other cause	Alive or dead due to cancer	91	One primary only	Yes	1	1	8500/3: Infiltrating duct carcinoma, NOS	Well differentiated; Grade I	Right - origin of primary	I	T1mic	N0	M0	IA
62 years	2011	Asian or Pacific Islander	8500	508	1205347	23	Unknown or not applicable	0	98	Beam radiation	No/Unknown	Unknown	Positive	Positive	Borderline/Unknown	990	100	0	0	T1mic	N0	M0	Alive	Alive or dead of other cause	Alive or dead due to cancer	90	One primary only	Yes	1	1	8500/3: Infiltrating duct carcinoma, NOS	Unknown	Right - origin of primary	I	T1mic	N0	M0	IA
36 years	2011	Asian or Pacific Islander	8500	502	1207539	23	Unknown or not applicable	1	0	Beam radiation	No/Unknown	HR-/HER2+ (HER2 enriched)	Negative	Negative	Positive	990	100	0	0	T1mic	N0	M0	Alive	Alive or dead of other cause	Alive or dead due to cancer	89	One primary only	Yes	1	1	8500/3: Infiltrating duct carcinoma, NOS	Unknown	Right - origin of primary	I	T1mic	N0	M0	IA
49 years	2011	Asian or Pacific Islander	8500	503	1208290	41	Unknown or not applicable	17	4	None/Unknown	Yes	HR-/HER2+ (HER2 enriched)	Negative	Negative	Positive	1	100	250	0	T1mic	N2	M0	Alive	Alive or dead of other cause	Alive or dead due to cancer	90	One primary only	Yes	1	1	8500/3: Infiltrating duct carcinoma, NOS	Moderately differentiated; Grade II	Right - origin of primary	IIIA	T1mic	N2a	M0	IIIA
58 years	2011	Asian or Pacific Islander	8500	508	1209270	23	Unknown or not applicable	1	0	Beam radiation	No/Unknown	HR+/HER2+ (Luminal B)	Positive	Negative	Positive	990	100	0	0	T1mic	N0	M0	Alive	Alive or dead of other cause	Alive or dead due to cancer	89	One primary only	Yes	1	1	8500/3: Infiltrating duct carcinoma, NOS	Moderately differentiated; Grade II	Right - origin of primary	I	T1mic	N0(i-)	M0	IA
50 years	2011	Unknown	8500	508	1209969	41	Unknown or not applicable	1	0	None/Unknown	No/Unknown	HR+/HER2- (Luminal A)	Positive	Negative	Negative	990	100	0	0	T1mic	N0	M0	Alive	Alive or dead of other cause	Alive or dead due to cancer	24	One primary only	Yes	1	1	8500/3: Infiltrating duct carcinoma, NOS	Undifferentiated; anaplastic; Grade IV	Left - origin of primary	I	T1mic	N0	M0	IA
51 years	2011	White	8522	508	1211081	49	Unknown or not applicable	5	2	None/Unknown	Yes	HR-/HER2+ (HER2 enriched)	Negative	Negative	Positive	1	100	250	0	T1mic	N1	M0	Alive	Alive or dead of other cause	Alive or dead due to cancer	90	One primary only	Yes	1	1	8522/3: Infiltrating duct and lobular carcinoma	Unknown	Right - origin of primary	IIA	T1mic	N1a	M0	IIA
55 years	2011	Black	8500	508	1212475	22	Unknown or not applicable	2	0	None/Unknown	No/Unknown	Unknown	Positive	Positive	Borderline/Unknown	1	100	0	0	T1mic	N0	M0	Alive	Alive or dead of other cause	Alive or dead due to cancer	88	One primary only	Yes	1	1	8500/3: Infiltrating duct carcinoma, NOS	Poorly differentiated; Grade III	Right - origin of primary	I	T1mic	N0	M0	IA
73 years	2011	Asian or Pacific Islander	8500	504	1212921	23	Unknown or not applicable	1	0	None/Unknown	No/Unknown	HR+/HER2- (Luminal A)	Positive	Positive	Negative	1	100	0	0	T1mic	N0	M0	Alive	Alive or dead of other cause	Alive or dead due to cancer	88	One primary only	Yes	1	1	8500/3: Infiltrating duct carcinoma, NOS	Well differentiated; Grade I	Left - origin of primary	I	T1mic	N0(i-)	M0	IA
60 years	2011	White	8500	509	1213657	23	Unknown or not applicable	2	0	Beam radiation	No/Unknown	HR+/HER2- (Luminal A)	Positive	Positive	Negative	1	100	0	0	T1mic	N0	M0	Alive	Alive or dead of other cause	Alive or dead due to cancer	87	One primary only	Yes	1	1	8500/3: Infiltrating duct carcinoma, NOS	Well differentiated; Grade I	Left - origin of primary	I	T1mic	N0(i-)	M0	IA
48 years	2011	White	8500	503	1213940	50	Unknown or not applicable	1	0	Beam radiation	No/Unknown	HR+/HER2- (Luminal A)	Positive	Positive	Negative	990	100	0	0	T1mic	N0	M0	Alive	Alive or dead of other cause	Alive or dead due to cancer	39	1st of 2 or more primaries	Yes	1	2	8500/3: Infiltrating duct carcinoma, NOS	Well differentiated; Grade I	Left - origin of primary	I	T1mic	N0	M0	IA
55 years	2011	Asian or Pacific Islander	8500	505	1213965	41	Unknown or not applicable	3	0	None/Unknown	Yes	HR-/HER2+ (HER2 enriched)	Negative	Negative	Positive	990	100	0	0	T1mic	N0	M0	Alive	Alive or dead of other cause	Alive or dead due to cancer	88	1st of 2 or more primaries	Yes	1	2	8500/3: Infiltrating duct carcinoma, NOS	Poorly differentiated; Grade III	Left - origin of primary	I	T1mic	N0	M0	IA
50 years	2011	Asian or Pacific Islander	8500	509	1215006	41	Unknown or not applicable	8	0	None/Unknown	No/Unknown	HR+/HER2- (Luminal A)	Positive	Positive	Negative	990	100	0	0	T1mic	N0	M0	Alive	Alive or dead of other cause	Alive or dead due to cancer	89	One primary only	Yes	1	1	8500/3: Infiltrating duct carcinoma, NOS	Well differentiated; Grade I	Left - origin of primary	I	T1mic	N0(i-)	M0	IA
84 years	2011	White	8500	508	1215104	23	Unknown or not applicable	0	98	Beam radiation	No/Unknown	Unknown	Positive	Positive	Borderline/Unknown	990	100	0	0	T1mic	N0	M0	Alive	Alive or dead of other cause	Alive or dead due to cancer	88	One primary only	Yes	1	1	8500/3: Infiltrating duct carcinoma, NOS	Unknown	Left - origin of primary	I	T1mic	N0	M0	IA
55 years	2011	White	8500	508	1215162	43	Unknown or not applicable	1	0	None/Unknown	No/Unknown	HR+/HER2- (Luminal A)	Positive	Positive	Negative	1	100	0	0	T1mic	N0	M0	Alive	Alive or dead of other cause	Alive or dead due to cancer	90	2nd of 2 or more primaries	Yes	2	2	8500/3: Infiltrating duct carcinoma, NOS	Moderately differentiated; Grade II	Right - origin of primary	I	T1mic	N0	M0	IA
48 years	2011	White	8500	504	1216881	22	Unknown or not applicable	1	0	None/Unknown	No/Unknown	HR+/HER2- (Luminal A)	Positive	Negative	Negative	1	100	0	0	T1mic	N0	M0	Alive	Alive or dead of other cause	Alive or dead due to cancer	87	One primary only	Yes	1	1	8500/3: Infiltrating duct carcinoma, NOS	Well differentiated; Grade I	Left - origin of primary	I	T1mic	N0	M0	IA
68 years	2011	Asian or Pacific Islander	8500	509	1217552	22	Unknown or not applicable	1	0	None/Unknown	No/Unknown	HR+/HER2- (Luminal A)	Positive	Positive	Negative	1	100	0	0	T1mic	N0	M0	Alive	Alive or dead of other cause	Alive or dead due to cancer	89	One primary only	Yes	1	1	8500/3: Infiltrating duct carcinoma, NOS	Moderately differentiated; Grade II	Right - origin of primary	I	T1mic	N0	M0	IA
55 years	2011	White	8500	508	1218444	49	Unknown or not applicable	2	0	None/Unknown	No/Unknown	Unknown	Positive	Positive	Borderline/Unknown	1	100	0	0	T1mic	N0	M0	Alive	Alive or dead of other cause	Alive or dead due to cancer	74	One primary only	Yes	1	1	8500/3: Infiltrating duct carcinoma, NOS	Unknown	Left - origin of primary	I	T1mic	N0(i-)	M0	IA
63 years	2011	White	8500	502	1218684	22	Unknown or not applicable	5	0	Beam radiation	No/Unknown	HR-/HER2+ (HER2 enriched)	Negative	Negative	Positive	990	100	0	0	T1mic	N0	M0	Alive	Alive or dead of other cause	Alive or dead due to cancer	90	One primary only	Yes	1	1	8500/3: Infiltrating duct carcinoma, NOS	Moderately differentiated; Grade II	Right - origin of primary	I	T1mic	N0	M0	IA
42 years	2011	Black	8500	503	1218712	20	Unknown or not applicable	6	0	Beam radiation	No/Unknown	HR+/HER2- (Luminal A)	Positive	Positive	Negative	990	100	0	0	T1mic	N0	M0	Alive	Alive or dead of other cause	Alive or dead due to cancer	87	1st of 2 or more primaries	Yes	1	1	8500/3: Infiltrating duct carcinoma, NOS	Well differentiated; Grade I	Right - origin of primary	I	T1mic	N0(i+)	M0	IA
47 years	2011	White	8500	509	1219048	44	Unknown or not applicable	2	0	None/Unknown	No/Unknown	HR+/HER2- (Luminal A)	Positive	Positive	Negative	990	110	0	0	T1mic	N0	M0	Alive	Alive or dead of other cause	Alive or dead due to cancer	86	One primary only	Yes	1	1	8500/3: Infiltrating duct carcinoma, NOS	Moderately differentiated; Grade II	Left - origin of primary	I	T1mic	N0	M0	IA
81 years	2011	White	8050	504	1219341	22	Unknown or not applicable	0	98	None/Unknown	No/Unknown	HR+/HER2- (Luminal A)	Positive	Positive	Negative	990	100	0	0	T1mic	N0	M0	Alive	Alive or dead of other cause	Alive or dead due to cancer	86	One primary only	Yes	1	1	8050/3: Papillary carcinoma, NOS	Well differentiated; Grade I	Right - origin of primary	I	T1mic	N0	M0	IA
88 years	2012	White	8500	502	1219882	23	Unknown or not applicable	0	98	None/Unknown	No/Unknown	HR+/HER2- (Luminal A)	Positive	Negative	Negative	1	100	0	0	T1mic	N0	M0	Alive	Alive or dead of other cause	Alive or dead due to cancer	78	2nd of 2 or more primaries	No	2	2	8500/3: Infiltrating duct carcinoma, NOS	Well differentiated; Grade I	Right - origin of primary	I	T1mic	N0	M0	IA
54 years	2011	White	8500	509	1220301	22	Unknown or not applicable	3	0	Beam radiation	No/Unknown	HR+/HER2+ (Luminal B)	Positive	Negative	Positive	990	100	0	0	T1mic	N0	M0	Alive	Alive or dead of other cause	Alive or dead due to cancer	86	One primary only	Yes	1	1	8500/3: Infiltrating duct carcinoma, NOS	Unknown	Left - origin of primary	I	T1mic	N0	M0	IA
60 years	2011	Asian or Pacific Islander	8520	508	1220610	22	Unknown or not applicable	0	98	None/Unknown	No/Unknown	Unknown	Positive	Positive	Borderline/Unknown	1	100	0	0	T1mic	N0	M0	Alive	Alive or dead of other cause	Alive or dead due to cancer	86	One primary only	Yes	1	1	8520/3: Lobular carcinoma, NOS	Well differentiated; Grade I	Left - origin of primary	I	T1mic	N0	M0	IA
47 years	2011	White	8500	509	1222195	22	Unknown or not applicable	1	0	None/Unknown	No/Unknown	Unknown	Borderline/Unknown	Borderline/Unknown	Borderline/Unknown	1	100	0	0	T1mic	N0	M0	Alive	Alive or dead of other cause	Alive or dead due to cancer	89	One primary only	Yes	1	1	8500/3: Infiltrating duct carcinoma, NOS	Moderately differentiated; Grade II	Right - origin of primary	I	T1mic	N0	M0	IA
72 years	2011	White	8500	504	1222671	23	Unknown or not applicable	7	0	None/Unknown	No/Unknown	HR+/HER2- (Luminal A)	Positive	Positive	Negative	1	100	50	0	T1mic	N0	M0	Alive	Alive or dead of other cause	Alive or dead due to cancer	89	One primary only	Yes	1	1	8500/3: Infiltrating duct carcinoma, NOS	Moderately differentiated; Grade II	Right - origin of primary	I	T1mic	N0(i+)	M0	IA
48 years	2010	Asian or Pacific Islander	8500	505	1224278	40	Unknown or not applicable	1	0	None/Unknown	No/Unknown	Unknown	Borderline/Unknown	Borderline/Unknown	Borderline/Unknown	1	110	0	0	T1mic	N0	M0	Alive	Alive or dead of other cause	Alive or dead due to cancer	105	One primary only	Yes	1	1	8500/3: Infiltrating duct carcinoma, NOS	Moderately differentiated; Grade II	Left - origin of primary	I	T1mic	N0	M0	IA
46 years	2011	White	8500	505	1225132	43	Unknown or not applicable	2	0	None/Unknown	No/Unknown	Unknown	Positive	Positive	Borderline/Unknown	990	100	0	0	T1mic	N0	M0	Alive	Alive or dead of other cause	Alive or dead due to cancer	59	1st of 2 or more primaries	Yes	1	2	8500/3: Infiltrating duct carcinoma, NOS	Poorly differentiated; Grade III	Left - origin of primary	I	T1mic	N0	M0	IA
36 years	2011	Asian or Pacific Islander	8500	504	1225166	41	Unknown or not applicable	5	0	None/Unknown	No/Unknown	Unknown	Borderline/Unknown	Borderline/Unknown	Borderline/Unknown	990	100	0	0	T1mic	N0	M0	Alive	Alive or dead of other cause	Alive or dead due to cancer	86	One primary only	Yes	1	1	8500/3: Infiltrating duct carcinoma, NOS	Poorly differentiated; Grade III	Right - origin of primary	I	T1mic	N0	M0	IA
58 years	2011	Black	8520	508	1225438	51	Unknown or not applicable	2	0	None/Unknown	No/Unknown	HR+/HER2- (Luminal A)	Positive	Positive	Negative	1	100	0	0	T1mic	N0	M0	Alive	Alive or dead of other cause	Alive or dead due to cancer	64	One primary only	Yes	1	1	8520/3: Lobular carcinoma, NOS	Well differentiated; Grade I	Right - origin of primary	I	T1mic	N0	M0	IA
86 years	2011	White	8500	504	1226441	0	Unknown or not applicable	0	98	None/Unknown	No/Unknown	Unknown	Positive	Borderline/Unknown	Borderline/Unknown	990	100	0	0	T1mic	N0	M0	Breast	Dead (attributable to this cancer dx)	Alive or dead due to cancer	47	One primary only	Yes	1	1	8500/3: Infiltrating duct carcinoma, NOS	Unknown	Left - origin of primary	I	T1mic	N0	M0	IA
58 years	2010	White	8500	504	1226630	23	Unknown or not applicable	3	0	Beam radiation	No/Unknown	HR+/HER2- (Luminal A)	Positive	Negative	Negative	1	100	0	0	T1mic	N0	M0	Alive	Alive or dead of other cause	Alive or dead due to cancer	101	1st of 2 or more primaries	Yes	1	2	8500/3: Infiltrating duct carcinoma, NOS	Moderately differentiated; Grade II	Right - origin of primary	I	T1mic	N0	M0	IA
59 years	2011	White	8500	504	1228602	22	Unknown or not applicable	15	3	Beam radiation	Yes	HR-/HER2+ (HER2 enriched)	Negative	Negative	Positive	990	100	130	0	T1mic	N1	M0	Alive	Alive or dead of other cause	Alive or dead due to cancer	54	One primary only	Yes	1	1	8500/3: Infiltrating duct carcinoma, NOS	Poorly differentiated; Grade III	Right - origin of primary	IIA	T1mic	N1mi	M0	IB
45 years	2011	White	8503	508	1228726	49	Unknown or not applicable	0	98	None/Unknown	No/Unknown	HR+/HER2- (Luminal A)	Positive	Positive	Negative	990	100	0	0	T1mic	N0	M0	Alive	Alive or dead of other cause	Alive or dead due to cancer	84	One primary only	Yes	1	1	8503/3: Intraductal papillary adenocarcinoma with invasion	Unknown	Left - origin of primary	I	T1mic	N0	M0	IA
42 years	2011	White	8500	501	1229253	49	Unknown or not applicable	2	0	None/Unknown	No/Unknown	HR-/HER2+ (HER2 enriched)	Negative	Negative	Positive	990	100	0	0	T1mic	N0	M0	Alive	Alive or dead of other cause	Alive or dead due to cancer	86	One primary only	Yes	1	1	8500/3: Infiltrating duct carcinoma, NOS	Poorly differentiated; Grade III	Left - origin of primary	I	T1mic	N0	M0	IA
51 years	2012	Asian or Pacific Islander	8500	508	1232072	41	Unknown or not applicable	11	0	None/Unknown	No/Unknown	HR-/HER2+ (HER2 enriched)	Negative	Negative	Positive	990	100	0	0	T1mic	N0	M0	Alive	Alive or dead of other cause	Alive or dead due to cancer	83	One primary only	Yes	1	1	8500/3: Infiltrating duct carcinoma, NOS	Poorly differentiated; Grade III	Left - origin of primary	I	T1mic	N0	M0	IA
51 years	2011	White	8500	504	1233971	22	Unknown or not applicable	4	0	None/Unknown	No/Unknown	Unknown	Positive	Positive	Borderline/Unknown	990	100	0	0	T1mic	N0	M0	Alive	Alive or dead of other cause	Alive or dead due to cancer	85	One primary only	Yes	1	1	8500/3: Infiltrating duct carcinoma, NOS	Moderately differentiated; Grade II	Right - origin of primary	I	T1mic	N0	M0	IA
63 years	2012	Asian or Pacific Islander	8520	508	1234448	41	Unknown or not applicable	1	0	None/Unknown	No/Unknown	Unknown	Positive	Positive	Borderline/Unknown	990	100	0	0	T1mic	N0	M0	Alive	Alive or dead of other cause	Alive or dead due to cancer	81	1st of 2 or more primaries	Yes	1	2	8520/3: Lobular carcinoma, NOS	Unknown	Right - origin of primary	I	T1mic	N0	M0	IA
63 years	2012	White	8500	504	1234698	51	Unknown or not applicable	1	0	None/Unknown	No/Unknown	HR+/HER2- (Luminal A)	Positive	Positive	Negative	1	110	0	0	T1mic	N0	M0	Alive	Alive or dead of other cause	Alive or dead due to cancer	82	2nd of 2 or more primaries	No	2	2	8500/3: Infiltrating duct carcinoma, NOS	Poorly differentiated; Grade III	Left - origin of primary	I	T1mic	N0	M0	IA
75 years	2012	White	8500	505	1234789	22	Unknown or not applicable	0	98	None/Unknown	No/Unknown	HR+/HER2- (Luminal A)	Positive	Positive	Negative	1	110	0	0	T1mic	N0	M0	Alive	Alive or dead of other cause	Alive or dead due to cancer	82	One primary only	Yes	1	1	8500/3: Infiltrating duct carcinoma, NOS	Well differentiated; Grade I	Left - origin of primary	I	T1mic	N0	M0	IA
54 years	2012	Asian or Pacific Islander	8500	503	1234923	22	Unknown or not applicable	2	0	Beam radiation	No/Unknown	Unknown	Negative	Negative	Borderline/Unknown	990	110	0	0	T1mic	N0	M0	Alive	Alive or dead of other cause	Alive or dead due to cancer	83	1st of 2 or more primaries	Yes	1	2	8500/3: Infiltrating duct carcinoma, NOS	Poorly differentiated; Grade III	Right - origin of primary	I	T1mic	N0	M0	IA
42 years	2012	Black	8500	509	1234982	49	Unknown or not applicable	2	0	None/Unknown	No/Unknown	HR+/HER2- (Luminal A)	Positive	Positive	Negative	990	100	0	0	T1mic	N0	M0	Alive	Alive or dead of other cause	Alive or dead due to cancer	76	1st of 2 or more primaries	Yes	1	2	8500/3: Infiltrating duct carcinoma, NOS	Unknown	Left - origin of primary	I	T1mic	N0	M0	IA
62 years	2012	White	8500	508	1235470	22	Unknown or not applicable	0	98	None/Unknown	No/Unknown	Unknown	Borderline/Unknown	Borderline/Unknown	Borderline/Unknown	1	100	0	0	T1mic	N0	M0	Alive	Alive or dead of other cause	Alive or dead due to cancer	76	One primary only	Yes	1	1	8500/3: Infiltrating duct carcinoma, NOS	Well differentiated; Grade I	Right - origin of primary	I	T1mic	N0	M0	IA
48 years	2012	Black	8500	509	1237680	23	Unknown or not applicable	1	0	Beam radiation	No/Unknown	Unknown	Positive	Positive	Borderline/Unknown	1	100	0	0	T1mic	N0	M0	Alive	Alive or dead of other cause	Alive or dead due to cancer	81	One primary only	Yes	1	1	8500/3: Infiltrating duct carcinoma, NOS	Well differentiated; Grade I	Left - origin of primary	I	T1mic	N0	M0	IA
50 years	2012	White	8500	509	1238995	22	Unknown or not applicable	0	98	Beam radiation	No/Unknown	HR+/HER2+ (Luminal B)	Positive	Positive	Positive	990	100	0	0	T1mic	N0	M0	Alive	Alive or dead of other cause	Alive or dead due to cancer	79	One primary only	Yes	1	1	8500/3: Infiltrating duct carcinoma, NOS	Unknown	Right - origin of primary	I	T1mic	N0	M0	IA
79 years	2012	White	8500	500	1243886	41	Unknown or not applicable	8	0	None/Unknown	No/Unknown	Unknown	Positive	Negative	Borderline/Unknown	990	100	0	0	T1mic	N0	M0	Alive	Alive or dead of other cause	Alive or dead due to cancer	78	One primary only	Yes	1	1	8500/3: Infiltrating duct carcinoma, NOS	Poorly differentiated; Grade III	Right - origin of primary	I	T1mic	N0	M0	IA
87 years	2011	White	8504	508	1243986	20	Unknown or not applicable	0	98	None/Unknown	No/Unknown	HR+/HER2+ (Luminal B)	Positive	Positive	Positive	990	100	0	0	T1mic	N0	M0	Breast	Dead (attributable to this cancer dx)	Alive or dead due to cancer	16	1st of 2 or more primaries	Yes	1	2	8504/3: Intracystic carcinoma, NOS	Poorly differentiated; Grade III	Right - origin of primary	I	T1mic	N0	M0	IA
45 years	2012	White	8010	504	1244386	41	Unknown or not applicable	5	0	None/Unknown	No/Unknown	HR-/HER2+ (HER2 enriched)	Negative	Negative	Positive	990	100	0	0	T1mic	N0	M0	Alive	Alive or dead of other cause	Alive or dead due to cancer	77	1st of 2 or more primaries	Yes	1	2	8010/3: Carcinoma, NOS	Unknown	Left - origin of primary	I	T1mic	N0	M0	IA
59 years	2012	White	8500	509	1245708	23	Unknown or not applicable	2	0	None/Unknown	No/Unknown	Unknown	Negative	Negative	Borderline/Unknown	990	110	0	0	T1mic	N0	M0	Alive	Alive or dead of other cause	Alive or dead due to cancer	76	One primary only	Yes	1	1	8500/3: Infiltrating duct carcinoma, NOS	Undifferentiated; anaplastic; Grade IV	Left - origin of primary	I	T1mic	N0	M0	IA
70 years	2012	White	8500	509	1245718	41	Unknown or not applicable	3	0	None/Unknown	No/Unknown	Unknown	Positive	Positive	Borderline/Unknown	990	100	0	0	T1mic	N0	M0	Alive	Alive or dead of other cause	Alive or dead due to cancer	81	1st of 2 or more primaries	Yes	1	3	8500/3: Infiltrating duct carcinoma, NOS	Undifferentiated; anaplastic; Grade IV	Left - origin of primary	I	T1mic	N0	M0	IA
67 years	2012	Asian or Pacific Islander	8500	503	1246599	22	Unknown or not applicable	1	0	Beam radiation	No/Unknown	HR-/HER2- (Triple Negative)	Negative	Negative	Negative	1	100	0	0	T1mic	N0	M0	Alive	Alive or dead of other cause	Alive or dead due to cancer	82	One primary only	Yes	1	1	8500/3: Infiltrating duct carcinoma, NOS	Moderately differentiated; Grade II	Left - origin of primary	I	T1mic	N0	M0	IA
59 years	2012	White	8500	504	1247096	23	Unknown or not applicable	1	0	Beam radiation	No/Unknown	HR+/HER2- (Luminal A)	Positive	Negative	Negative	1	100	0	0	T1mic	N0	M0	Alive	Alive or dead of other cause	Alive or dead due to cancer	79	One primary only	Yes	1	1	8500/3: Infiltrating duct carcinoma, NOS	Well differentiated; Grade I	Left - origin of primary	I	T1mic	N0(i-)	M0	IA
62 years	2011	White	8500	504	1247668	51	Unknown or not applicable	12	0	None/Unknown	Yes	HR+/HER2- (Luminal A)	Positive	Negative	Negative	990	100	0	0	T1mic	N0	M0	Alive	Alive or dead of other cause	Alive or dead due to cancer	85	One primary only	Yes	1	1	8500/3: Infiltrating duct carcinoma, NOS	Poorly differentiated; Grade III	Right - origin of primary	I	T1mic	N0	M0	IA
58 years	2012	White	8500	504	1248271	41	Unknown or not applicable	2	0	None/Unknown	No/Unknown	Unknown	Positive	Negative	Borderline/Unknown	990	100	0	0	T1mic	N0	M0	Alive	Alive or dead of other cause	Alive or dead due to cancer	82	One primary only	Yes	1	1	8500/3: Infiltrating duct carcinoma, NOS	Poorly differentiated; Grade III	Right - origin of primary	I	T1mic	N0	M0	IA
40 years	2012	White	8500	504	1248763	49	Unknown or not applicable	3	0	None/Unknown	No/Unknown	HR-/HER2+ (HER2 enriched)	Negative	Negative	Positive	1	100	0	0	T1mic	N0	M0	Alive	Alive or dead of other cause	Alive or dead due to cancer	23	One primary only	Yes	1	1	8500/3: Infiltrating duct carcinoma, NOS	Unknown	Right - origin of primary	I	T1mic	N0	M0	IA
40 years	2012	White	8523	504	1249539	41	Unknown or not applicable	1	0	None/Unknown	No/Unknown	Unknown	Positive	Positive	Borderline/Unknown	990	100	0	0	T1mic	N0	M0	Alive	Alive or dead of other cause	Alive or dead due to cancer	72	One primary only	Yes	1	1	8523/3: Infiltrating duct mixed with other types of carcinoma	Poorly differentiated; Grade III	Right - origin of primary	I	T1mic	N0	M0	IA
70 years	2012	White	8500	508	1250999	24	Unknown or not applicable	2	0	None/Unknown	No/Unknown	HR+/HER2- (Luminal A)	Positive	Positive	Negative	990	110	0	0	T1mic	N0	M0	Alive	Alive or dead of other cause	Alive or dead due to cancer	76	One primary only	Yes	1	1	8500/3: Infiltrating duct carcinoma, NOS	Well differentiated; Grade I	Left - origin of primary	I	T1mic	N0	M0	IA
60 years	2012	White	8500	501	1253651	23	Unknown or not applicable	3	0	Radioactive implants (includes brachytherapy) (1988+)	No/Unknown	HR+/HER2- (Luminal A)	Positive	Positive	Negative	990	100	0	0	T1mic	N0	M0	Alive	Alive or dead of other cause	Alive or dead due to cancer	72	2nd of 2 or more primaries	No	1	2	8500/3: Infiltrating duct carcinoma, NOS	Moderately differentiated; Grade II	Right - origin of primary	I	T1mic	N0	M0	IA
68 years	2012	White	8500	502	1254667	47	Unknown or not applicable	2	0	None/Unknown	No/Unknown	HR+/HER2- (Luminal A)	Positive	Positive	Negative	990	100	0	0	T1mic	N0	M0	Alive	Alive or dead of other cause	Alive or dead due to cancer	76	One primary only	Yes	1	1	8500/3: Infiltrating duct carcinoma, NOS	Moderately differentiated; Grade II	Right - origin of primary	I	T1mic	N0	M0	IA
46 years	2012	White	8500	505	1255198	23	Unknown or not applicable	1	0	Beam radiation	No/Unknown	HR+/HER2+ (Luminal B)	Positive	Negative	Positive	990	110	0	0	T1mic	N0	M0	Alive	Alive or dead of other cause	Alive or dead due to cancer	78	One primary only	Yes	1	1	8500/3: Infiltrating duct carcinoma, NOS	Moderately differentiated; Grade II	Right - origin of primary	I	T1mic	N0(i-)	M0	IA
42 years	2012	White	8500	508	1255880	24	Unknown or not applicable	2	0	Beam radiation	No/Unknown	HR+/HER2- (Luminal A)	Positive	Positive	Negative	990	100	0	0	T1mic	N0	M0	Alive	Alive or dead of other cause	Alive or dead due to cancer	77	One primary only	Yes	1	1	8500/3: Infiltrating duct carcinoma, NOS	Unknown	Right - origin of primary	I	T1mic	N0	M0	IA
62 years	2012	White	8503	502	1259380	22	Unknown or not applicable	3	0	Beam radiation	No/Unknown	HR+/HER2- (Luminal A)	Positive	Negative	Negative	990	100	0	0	T1mic	N0	M0	Alive	Alive or dead of other cause	Alive or dead due to cancer	75	One primary only	Yes	1	1	8503/3: Intraductal papillary adenocarcinoma with invasion	Unknown	Left - origin of primary	I	T1mic	N0	M0	IA
41 years	2012	Asian or Pacific Islander	8500	504	1261389	41	Unknown or not applicable	1	0	None/Unknown	No/Unknown	HR+/HER2- (Luminal A)	Positive	Positive	Negative	1	100	0	0	T1mic	N0	M0	Alive	Alive or dead of other cause	Alive or dead due to cancer	63	One primary only	Yes	1	1	8500/3: Infiltrating duct carcinoma, NOS	Well differentiated; Grade I	Right - origin of primary	I	T1mic	N0	M0	IA
60 years	2012	Asian or Pacific Islander	8500	502	1261615	44	Unknown or not applicable	2	0	None/Unknown	No/Unknown	HR+/HER2- (Luminal A)	Positive	Positive	Negative	990	100	0	0	T1mic	N0	M0	Alive	Alive or dead of other cause	Alive or dead due to cancer	72	One primary only	Yes	1	1	8500/3: Infiltrating duct carcinoma, NOS	Moderately differentiated; Grade II	Left - origin of primary	I	T1mic	N0	M0	IA
66 years	2012	Asian or Pacific Islander	8260	501	1262298	23	Unknown or not applicable	0	98	Beam radiation	No/Unknown	Unknown	Positive	Positive	Borderline/Unknown	1	100	0	0	T1mic	N0	M0	Alive	Alive or dead of other cause	Alive or dead due to cancer	78	1st of 2 or more primaries	Yes	1	1	8260/3: Papillary adenocarcinoma, NOS	Moderately differentiated; Grade II	Right - origin of primary	I	T1mic	N0	M0	IA
72 years	2012	Black	8500	501	1264440	41	Unknown or not applicable	5	0	None/Unknown	No/Unknown	HR+/HER2- (Luminal A)	Positive	Positive	Negative	990	100	0	0	T1mic	N0	M0	Alive	Alive or dead of other cause	Alive or dead due to cancer	73	One primary only	Yes	1	1	8500/3: Infiltrating duct carcinoma, NOS	Moderately differentiated; Grade II	Left - origin of primary	I	T1mic	N0	M0	IA
62 years	2012	Asian or Pacific Islander	8541	508	1264681	51	Unknown or not applicable	29	1	None/Unknown	Yes	HR-/HER2+ (HER2 enriched)	Negative	Negative	Positive	990	100	250	0	T1mic	N1	M0	Alive	Alive or dead of other cause	Alive or dead due to cancer	77	One primary only	Yes	1	1	8541/3: Paget disease and infiltrating ductal carcinoma of breast	Poorly differentiated; Grade III	Right - origin of primary	IIA	T1mic	N1a	M0	IIA
53 years	2012	Black	8500	504	1266167	22	Unknown or not applicable	2	0	Beam radiation	No/Unknown	Unknown	Positive	Positive	Borderline/Unknown	990	110	0	0	T1mic	N0	M0	Alive	Alive or dead of other cause	Alive or dead due to cancer	74	One primary only	Yes	1	1	8500/3: Infiltrating duct carcinoma, NOS	Poorly differentiated; Grade III	Right - origin of primary	I	T1mic	N0(i-)	M0	IA
43 years	2012	White	8500	509	1266179	22	Unknown or not applicable	2	0	None/Unknown	No/Unknown	Unknown	Positive	Negative	Borderline/Unknown	990	100	0	0	T1mic	N0	M0	Alive	Alive or dead of other cause	Alive or dead due to cancer	35	One primary only	Yes	1	1	8500/3: Infiltrating duct carcinoma, NOS	Poorly differentiated; Grade III	Left - origin of primary	I	T1mic	N0	M0	IA
36 years	2012	White	8500	502	1266667	22	Unknown or not applicable	0	98	None/Unknown	No/Unknown	HR-/HER2- (Triple Negative)	Negative	Negative	Negative	990	100	0	0	T1mic	N0	M0	Alive	Alive or dead of other cause	Alive or dead due to cancer	72	One primary only	Yes	1	1	8500/3: Infiltrating duct carcinoma, NOS	Unknown	Left - origin of primary	I	T1mic	N0	M0	IA
48 years	2012	White	8500	501	1267023	41	Unknown or not applicable	0	98	None/Unknown	No/Unknown	Unknown	Positive	Positive	Borderline/Unknown	990	100	0	0	T1mic	N0	M0	Alive	Alive or dead of other cause	Alive or dead due to cancer	74	One primary only	Yes	1	1	8500/3: Infiltrating duct carcinoma, NOS	Well differentiated; Grade I	Left - origin of primary	I	T1mic	N0	M0	IA
81 years	2012	Asian or Pacific Islander	8500	504	1267030	22	Unknown or not applicable	0	98	None/Unknown	No/Unknown	HR+/HER2- (Luminal A)	Positive	Positive	Negative	990	110	0	0	T1mic	N0	M0	Alive	Alive or dead of other cause	Alive or dead due to cancer	74	One primary only	Yes	1	1	8500/3: Infiltrating duct carcinoma, NOS	Well differentiated; Grade I	Left - origin of primary	I	T1mic	N0	M0	IA
42 years	2012	Asian or Pacific Islander	8500	504	1267475	22	Unknown or not applicable	2	0	Beam radiation	No/Unknown	HR+/HER2- (Luminal A)	Positive	Positive	Negative	1	110	0	0	T1mic	N0	M0	Alive	Alive or dead of other cause	Alive or dead due to cancer	71	2nd of 2 or more primaries	Yes	2	2	8500/3: Infiltrating duct carcinoma, NOS	Unknown	Left - origin of primary	I	T1mic	N0	M0	IA
59 years	2012	Asian or Pacific Islander	8500	508	1268901	41	Unknown or not applicable	3	0	None/Unknown	No/Unknown	Unknown	Positive	Positive	Borderline/Unknown	990	100	0	0	T1mic	N0	M0	Alive	Alive or dead of other cause	Alive or dead due to cancer	17	One primary only	Yes	1	1	8500/3: Infiltrating duct carcinoma, NOS	Well differentiated; Grade I	Left - origin of primary	I	T1mic	N0	M0	IA
75 years	2013	White	8520	509	1269028	20	Unknown or not applicable	5	0	None/Unknown	No/Unknown	Unknown	Borderline/Unknown	Borderline/Unknown	Borderline/Unknown	990	100	0	0	T1mic	N0	M0	Alive	Alive or dead of other cause	Alive or dead due to cancer	71	2nd of 2 or more primaries	No	2	2	8520/3: Lobular carcinoma, NOS	Unknown	Left - origin of primary	I	T1mic	N0	M0	IA
56 years	2013	White	8523	501	1272830	22	Unknown or not applicable	5	0	Radioactive implants (includes brachytherapy) (1988+)	No/Unknown	Unknown	Positive	Positive	Borderline/Unknown	990	110	0	0	T1mic	N0	M0	Alive	Alive or dead of other cause	Alive or dead due to cancer	71	One primary only	Yes	1	1	8523/3: Infiltrating duct mixed with other types of carcinoma	Poorly differentiated; Grade III	Right - origin of primary	I	T1mic	N0(i-)	M0	IA
44 years	2013	White	8480	509	1274190	22	Unknown or not applicable	2	0	Beam radiation	No/Unknown	HR+/HER2- (Luminal A)	Positive	Negative	Negative	990	100	0	0	T1mic	N0	M0	Alive	Alive or dead of other cause	Alive or dead due to cancer	63	1st of 2 or more primaries	Yes	1	2	8480/3: Mucinous adenocarcinoma	Moderately differentiated; Grade II	Left - origin of primary	I	T1mic	N0	M0	IA
41 years	2013	Asian or Pacific Islander	8500	502	1274499	41	Unknown or not applicable	3	0	None/Unknown	No/Unknown	HR+/HER2- (Luminal A)	Positive	Positive	Negative	990	100	0	0	T1mic	N0	M0	Alive	Alive or dead of other cause	Alive or dead due to cancer	70	1st of 2 or more primaries	Yes	1	1	8500/3: Infiltrating duct carcinoma, NOS	Well differentiated; Grade I	Right - origin of primary	I	T1mic	N0	M0	IA
64 years	2012	Asian or Pacific Islander	8500	504	1274638	40	Unknown or not applicable	5	0	None/Unknown	No/Unknown	HR+/HER2- (Luminal A)	Positive	Positive	Negative	1	100	0	0	T1mic	N0	M0	Alive	Alive or dead of other cause	Alive or dead due to cancer	68	One primary only	Yes	1	1	8500/3: Infiltrating duct carcinoma, NOS	Unknown	Left - origin of primary	I	T1mic	N0	M0	IA
54 years	2013	White	8500	509	1276423	42	Unknown or not applicable	1	0	None/Unknown	No/Unknown	HR+/HER2+ (Luminal B)	Positive	Positive	Positive	1	100	0	0	T1mic	N0	M0	Alive	Alive or dead of other cause	Alive or dead due to cancer	69	One primary only	Yes	1	1	8500/3: Infiltrating duct carcinoma, NOS	Moderately differentiated; Grade II	Right - origin of primary	I	T1mic	N0	M0	IA
65 years	2013	White	8523	508	1278267	58	Unknown or not applicable	2	0	None/Unknown	No/Unknown	HR-/HER2+ (HER2 enriched)	Negative	Negative	Positive	1	100	0	0	T1mic	N0	M0	Alive	Alive or dead of other cause	Alive or dead due to cancer	70	One primary only	Yes	1	1	8523/3: Infiltrating duct mixed with other types of carcinoma	Moderately differentiated; Grade II	Left - origin of primary	I	T1mic	N0	M0	IA
78 years	2013	Black	8520	503	1278581	22	Unknown or not applicable	0	98	None/Unknown	No/Unknown	HR+/HER2- (Luminal A)	Positive	Positive	Negative	990	100	0	0	T1mic	N0	M0	Diseases of Heart	Alive or dead of other cause	Dead (attributable to causes other than this cancer dx)	21	One primary only	Yes	1	1	8520/3: Lobular carcinoma, NOS	Well differentiated; Grade I	Right - origin of primary	I	T1mic	N0	M0	IA
60 years	2013	White	8500	503	1278634	23	Unknown or not applicable	4	0	Beam radiation	No/Unknown	HR+/HER2+ (Luminal B)	Positive	Negative	Positive	990	100	0	0	T1mic	N0	M0	Alive	Alive or dead of other cause	Alive or dead due to cancer	69	One primary only	Yes	1	1	8500/3: Infiltrating duct carcinoma, NOS	Undifferentiated; anaplastic; Grade IV	Right - origin of primary	I	T1mic	N0(mol-)	M0	IA
60 years	2013	Asian or Pacific Islander	8523	503	1279067	23	Unknown or not applicable	3	0	Beam radiation	No/Unknown	HR+/HER2- (Luminal A)	Positive	Positive	Negative	1	100	0	0	T1mic	N0	M0	Alive	Alive or dead of other cause	Alive or dead due to cancer	69	One primary only	Yes	1	1	8523/3: Infiltrating duct mixed with other types of carcinoma	Well differentiated; Grade I	Left - origin of primary	I	T1mic	N0	M0	IA
55 years	2013	Asian or Pacific Islander	8500	504	1279628	22	Unknown or not applicable	1	1	Beam radiation	No/Unknown	HR+/HER2- (Luminal A)	Positive	Negative	Negative	1	100	130	0	T1mic	N1	M0	Alive	Alive or dead of other cause	Alive or dead due to cancer	71	1st of 2 or more primaries	Yes	1	2	8500/3: Infiltrating duct carcinoma, NOS	Well differentiated; Grade I	Right - origin of primary	IIA	T1mic	N1mi	M0	IB
50 years	2013	Asian or Pacific Islander	8500	504	1279753	40	Unknown or not applicable	2	0	None/Unknown	No/Unknown	Unknown	Positive	Positive	Borderline/Unknown	990	110	0	0	T1mic	N0	M0	Alive	Alive or dead of other cause	Alive or dead due to cancer	70	One primary only	Yes	1	1	8500/3: Infiltrating duct carcinoma, NOS	Undifferentiated; anaplastic; Grade IV	Left - origin of primary	I	T1mic	N0	M0	IA
28 years	2013	Asian or Pacific Islander	8500	508	1279799	41	Unknown or not applicable	3	0	None/Unknown	No/Unknown	HR-/HER2+ (HER2 enriched)	Negative	Negative	Positive	990	100	0	0	T1mic	N0	M0	Alive	Alive or dead of other cause	Alive or dead due to cancer	70	One primary only	Yes	1	1	8500/3: Infiltrating duct carcinoma, NOS	Poorly differentiated; Grade III	Left - origin of primary	I	T1mic	N0	M0	IA
51 years	2013	White	8500	508	1281180	23	Unknown or not applicable	4	0	Beam radiation	No/Unknown	HR+/HER2- (Luminal A)	Positive	Positive	Negative	1	100	0	0	T1mic	N0	M0	Alive	Alive or dead of other cause	Alive or dead due to cancer	69	One primary only	Yes	1	1	8500/3: Infiltrating duct carcinoma, NOS	Moderately differentiated; Grade II	Left - origin of primary	I	T1mic	N0(i+)	M0	IA
71 years	2013	Black	8522	504	1283334	22	Unknown or not applicable	0	98	Radioactive implants (includes brachytherapy) (1988+)	No/Unknown	HR+/HER2- (Luminal A)	Positive	Positive	Negative	1	100	0	0	T1mic	N0	M0	Alive	Alive or dead of other cause	Alive or dead due to cancer	68	One primary only	Yes	1	1	8522/3: Infiltrating duct and lobular carcinoma	Well differentiated; Grade I	Left - origin of primary	I	T1mic	N0	M0	IA
47 years	2013	Asian or Pacific Islander	8500	508	1285468	23	Unknown or not applicable	2	0	None/Unknown	No/Unknown	HR+/HER2+ (Luminal B)	Positive	Positive	Positive	990	110	0	0	T1mic	N0	M0	Breast	Dead (attributable to this cancer dx)	Alive or dead due to cancer	60	1st of 2 or more primaries	Yes	1	2	8500/3: Infiltrating duct carcinoma, NOS	Unknown	Right - origin of primary	I	T1mic	N0	M0	IA
76 years	2013	White	8500	502	1285642	41	Unknown or not applicable	2	0	None/Unknown	No/Unknown	Unknown	Positive	Positive	Borderline/Unknown	1	100	0	0	T1mic	N0	M0	Alive	Alive or dead of other cause	Alive or dead due to cancer	67	One primary only	Yes	1	1	8500/3: Infiltrating duct carcinoma, NOS	Unknown	Right - origin of primary	I	T1mic	N0	M0	IA
71 years	2013	White	8500	504	1286463	20	Unknown or not applicable	4	0	None/Unknown	No/Unknown	Unknown	Positive	Negative	Borderline/Unknown	1	100	50	0	T1mic	N0	M0	Other Infectious and Parasitic Diseases including HIV	Alive or dead of other cause	Dead (attributable to causes other than this cancer dx)	23	One primary only	Yes	1	1	8500/3: Infiltrating duct carcinoma, NOS	Moderately differentiated; Grade II	Right - origin of primary	I	T1mic	N0(i+)	M0	IA
64 years	2013	White	8500	504	1287355	22	Unknown or not applicable	2	0	Beam radiation	No/Unknown	Unknown	Positive	Negative	Borderline/Unknown	990	110	0	0	T1mic	N0	M0	Other Cause of Death	Alive or dead of other cause	Dead (attributable to causes other than this cancer dx)	61	1st of 2 or more primaries	Yes	1	2	8500/3: Infiltrating duct carcinoma, NOS	Poorly differentiated; Grade III	Right - origin of primary	I	T1mic	N0	M0	IA
71 years	2013	White	8500	504	1287406	23	Unknown or not applicable	4	0	None/Unknown	No/Unknown	Unknown	Positive	Positive	Borderline/Unknown	1	100	0	0	T1mic	N0	M0	Alive	Alive or dead of other cause	Alive or dead due to cancer	62	One primary only	Yes	1	1	8500/3: Infiltrating duct carcinoma, NOS	Unknown	Left - origin of primary	I	T1mic	N0	M0	IA
62 years	2013	White	8500	509	1288690	40	Unknown or not applicable	2	0	None/Unknown	No/Unknown	Unknown	Positive	Borderline/Unknown	Borderline/Unknown	990	110	0	0	T1mic	N0	M0	Alive	Alive or dead of other cause	Alive or dead due to cancer	66	One primary only	Yes	1	1	8500/3: Infiltrating duct carcinoma, NOS	Poorly differentiated; Grade III	Left - origin of primary	I	T1mic	N0	M0	IA
47 years	2013	White	8500	501	1288853	22	Unknown or not applicable	3	0	Beam radiation	No/Unknown	HR+/HER2- (Luminal A)	Positive	Positive	Negative	1	100	0	0	T1mic	N0	M0	Alive	Alive or dead of other cause	Alive or dead due to cancer	66	One primary only	Yes	1	1	8500/3: Infiltrating duct carcinoma, NOS	Unknown	Right - origin of primary	I	T1mic	N0	M0	IA
58 years	2013	Asian or Pacific Islander	8523	504	1290274	22	Unknown or not applicable	1	0	Beam radiation	No/Unknown	Unknown	Positive	Negative	Borderline/Unknown	990	100	0	0	T1mic	N0	M0	Alive	Alive or dead of other cause	Alive or dead due to cancer	65	1st of 2 or more primaries	Yes	1	2	8523/3: Infiltrating duct mixed with other types of carcinoma	Poorly differentiated; Grade III	Left - origin of primary	I	T1mic	N0	M0	IA
78 years	2013	White	8522	505	1290292	22	Unknown or not applicable	1	0	None/Unknown	No/Unknown	HR+/HER2- (Luminal A)	Positive	Positive	Negative	990	100	0	0	T1mic	N0	M0	Alive	Alive or dead of other cause	Alive or dead due to cancer	65	One primary only	Yes	1	1	8522/3: Infiltrating duct and lobular carcinoma	Unknown	Right - origin of primary	I	T1mic	N0	M0	IA
48 years	2013	Black	8522	506	1290355	51	Unknown or not applicable	16	0	None/Unknown	No/Unknown	Unknown	Negative	Negative	Borderline/Unknown	1	100	0	0	T1mic	N0	M0	Alive	Alive or dead of other cause	Alive or dead due to cancer	66	2nd of 2 or more primaries	No	2	2	8522/3: Infiltrating duct and lobular carcinoma	Unknown	Left - origin of primary	I	T1mic	N0	M0	IA
77 years	2013	White	8500	509	1290410	52	Unknown or not applicable	16	0	None/Unknown	No/Unknown	HR+/HER2- (Luminal A)	Positive	Positive	Negative	990	100	0	0	T1mic	N0	M0	Alive	Alive or dead of other cause	Alive or dead due to cancer	66	One primary only	Yes	1	1	8500/3: Infiltrating duct carcinoma, NOS	Moderately differentiated; Grade II	Right - origin of primary	I	T1mic	N0	M0	IA
69 years	2013	Asian or Pacific Islander	8523	508	1290947	41	Unknown or not applicable	1	1	None/Unknown	No/Unknown	HR+/HER2- (Luminal A)	Positive	Positive	Negative	990	100	150	0	T1mic	N1	M0	Alive	Alive or dead of other cause	Alive or dead due to cancer	66	2nd of 2 or more primaries	No	2	3	8523/3: Infiltrating duct mixed with other types of carcinoma	Moderately differentiated; Grade II	Right - origin of primary	IIA	T1mic	N1mi	M0	IB
57 years	2013	Asian or Pacific Islander	8500	508	1291467	0	Unknown or not applicable	0	98	Beam radiation	No/Unknown	Unknown	Positive	Positive	Borderline/Unknown	1	100	0	0	T1mic	N0	M0	Alive	Alive or dead of other cause	Alive or dead due to cancer	66	One primary only	Yes	1	1	8500/3: Infiltrating duct carcinoma, NOS	Unknown	Right - origin of primary	I	T1mic	N0	M0	IA
73 years	2013	Asian or Pacific Islander	8500	501	1291973	41	Unknown or not applicable	5	0	None/Unknown	No/Unknown	HR-/HER2+ (HER2 enriched)	Negative	Negative	Positive	1	100	0	0	T1mic	N0	M0	Alive	Alive or dead of other cause	Alive or dead due to cancer	58	One primary only	Yes	1	1	8500/3: Infiltrating duct carcinoma, NOS	Moderately differentiated; Grade II	Right - origin of primary	I	T1mic	N0	M0	IA
65 years	2013	White	8500	504	1292211	22	Unknown or not applicable	2	0	Beam radiation	No/Unknown	Unknown	Positive	Positive	Borderline/Unknown	990	100	0	0	T1mic	N0	M0	Alive	Alive or dead of other cause	Alive or dead due to cancer	65	1st of 2 or more primaries	Yes	1	2	8500/3: Infiltrating duct carcinoma, NOS	Unknown	Right - origin of primary	I	T1mic	N0	M0	IA
56 years	2013	White	8500	504	1292366	22	Unknown or not applicable	6	0	Radioactive implants (includes brachytherapy) (1988+)	No/Unknown	HR+/HER2- (Luminal A)	Positive	Positive	Negative	1	100	0	0	T1mic	N0	M0	Alive	Alive or dead of other cause	Alive or dead due to cancer	62	One primary only	Yes	1	1	8500/3: Infiltrating duct carcinoma, NOS	Well differentiated; Grade I	Right - origin of primary	I	T1mic	N0	M0	IA
45 years	2013	White	8500	508	1292736	22	Unknown or not applicable	1	0	Beam radiation	No/Unknown	Unknown	Negative	Negative	Borderline/Unknown	990	100	0	0	T1mic	N0	M0	Alive	Alive or dead of other cause	Alive or dead due to cancer	65	One primary only	Yes	1	1	8500/3: Infiltrating duct carcinoma, NOS	Moderately differentiated; Grade II	Right - origin of primary	I	T1mic	N0	M0	IA
54 years	2015	Asian or Pacific Islander	8480	502	1293041	22	Unknown or not applicable	3	0	Beam radiation	No/Unknown	Unknown	Borderline/Unknown	Borderline/Unknown	Borderline/Unknown	1	100	0	0	T1mic	N0	M0	Alive	Alive or dead of other cause	Alive or dead due to cancer	41	2nd of 2 or more primaries	Yes	2	2	8480/3: Mucinous adenocarcinoma	Well differentiated; Grade I	Left - origin of primary	I	T1mic	N0	M0	IA
44 years	2013	White	8500	501	1294037	20	Unknown or not applicable	2	0	Beam radiation	No/Unknown	Unknown	Positive	Positive	Borderline/Unknown	990	100	0	0	T1mic	N0	M0	Alive	Alive or dead of other cause	Alive or dead due to cancer	64	One primary only	Yes	1	1	8500/3: Infiltrating duct carcinoma, NOS	Poorly differentiated; Grade III	Right - origin of primary	I	T1mic	N0	M0	IA
68 years	2013	White	8500	509	1297281	22	Unknown or not applicable	2	0	Beam radiation	No/Unknown	HR+/HER2+ (Luminal B)	Positive	Negative	Positive	990	100	0	0	T1mic	N0	M0	Alive	Alive or dead of other cause	Alive or dead due to cancer	63	One primary only	Yes	1	1	8500/3: Infiltrating duct carcinoma, NOS	Moderately differentiated; Grade II	Left - origin of primary	I	T1mic	N0	M0	IA
69 years	2013	White	8500	504	1298256	22	Unknown or not applicable	4	0	None/Unknown	No/Unknown	HR+/HER2- (Luminal A)	Positive	Negative	Negative	990	100	0	0	T1mic	N0	M0	Alive	Alive or dead of other cause	Alive or dead due to cancer	57	One primary only	Yes	1	1	8500/3: Infiltrating duct carcinoma, NOS	Undifferentiated; anaplastic; Grade IV	Left - origin of primary	I	T1mic	N0	M0	IA
62 years	2013	Asian or Pacific Islander	8500	504	1299115	23	Unknown or not applicable	6	0	Beam radiation	No/Unknown	Unknown	Positive	Positive	Borderline/Unknown	1	100	0	0	T1mic	N0	M0	Alive	Alive or dead of other cause	Alive or dead due to cancer	64	One primary only	Yes	1	1	8500/3: Infiltrating duct carcinoma, NOS	Moderately differentiated; Grade II	Right - origin of primary	I	T1mic	N0(i-)	M0	IA
74 years	2013	White	8500	504	1300470	22	Unknown or not applicable	0	98	None/Unknown	No/Unknown	HR+/HER2- (Luminal A)	Positive	Positive	Negative	1	100	0	0	T1mic	N0	M0	Alive	Alive or dead of other cause	Alive or dead due to cancer	61	1st of 2 or more primaries	Yes	1	1	8500/3: Infiltrating duct carcinoma, NOS	Well differentiated; Grade I	Left - origin of primary	I	T1mic	N0	M0	IA
56 years	2013	White	8500	501	1300809	40	Unknown or not applicable	2	0	None/Unknown	No/Unknown	HR-/HER2+ (HER2 enriched)	Negative	Negative	Positive	990	100	0	0	T1mic	N0	M0	Alive	Alive or dead of other cause	Alive or dead due to cancer	66	One primary only	Yes	1	1	8500/3: Infiltrating duct carcinoma, NOS	Poorly differentiated; Grade III	Right - origin of primary	I	T1mic	N0(i-)	M0	IA
54 years	2013	Black	8500	503	1301642	48	Unknown or not applicable	2	0	None/Unknown	No/Unknown	HR+/HER2- (Luminal A)	Positive	Positive	Negative	990	100	0	0	T1mic	N0	M0	Alive	Alive or dead of other cause	Alive or dead due to cancer	61	One primary only	Yes	1	1	8500/3: Infiltrating duct carcinoma, NOS	Moderately differentiated; Grade II	Right - origin of primary	I	T1mic	N0	M0	IA
75 years	2013	White	8523	502	1301833	22	Unknown or not applicable	1	0	Radioactive implants (includes brachytherapy) (1988+)	No/Unknown	Unknown	Negative	Negative	Borderline/Unknown	990	100	0	0	T1mic	N0	M0	Alive	Alive or dead of other cause	Alive or dead due to cancer	63	One primary only	Yes	1	1	8523/3: Infiltrating duct mixed with other types of carcinoma	Poorly differentiated; Grade III	Left - origin of primary	I	T1mic	N0	M0	IA
53 years	2013	Asian or Pacific Islander	8500	504	1301861	22	Unknown or not applicable	1	0	Beam radiation	No/Unknown	HR-/HER2+ (HER2 enriched)	Negative	Negative	Positive	1	100	0	0	T1mic	N0	M0	Alive	Alive or dead of other cause	Alive or dead due to cancer	64	One primary only	Yes	1	1	8500/3: Infiltrating duct carcinoma, NOS	Moderately differentiated; Grade II	Right - origin of primary	I	T1mic	N0	M0	IA
72 years	2013	White	8523	508	1302788	22	Unknown or not applicable	3	0	Beam radiation	No/Unknown	Unknown	Positive	Positive	Borderline/Unknown	990	100	0	0	T1mic	N0	M0	Alive	Alive or dead of other cause	Alive or dead due to cancer	60	One primary only	Yes	1	1	8523/3: Infiltrating duct mixed with other types of carcinoma	Unknown	Right - origin of primary	I	T1mic	N0	M0	IA
78 years	2014	White	8500	509	1302927	44	Unknown or not applicable	4	0	None/Unknown	No/Unknown	HR+/HER2- (Luminal A)	Positive	Positive	Negative	990	100	0	0	T1mic	N0	M0	Alive	Alive or dead of other cause	Alive or dead due to cancer	53	2nd of 2 or more primaries	No	2	2	8500/3: Infiltrating duct carcinoma, NOS	Unknown	Right - origin of primary	I	T1mic	N0	M0	IA
67 years	2013	White	8500	509	1303125	41	Unknown or not applicable	1	0	None/Unknown	No/Unknown	HR+/HER2+ (Luminal B)	Positive	Negative	Positive	1	100	0	0	T1mic	N0	M0	Alive	Alive or dead of other cause	Alive or dead due to cancer	61	1st of 2 or more primaries	Yes	1	1	8500/3: Infiltrating duct carcinoma, NOS	Moderately differentiated; Grade II	Left - origin of primary	I	T1mic	N0	M0	IA
40 years	2013	White	8500	504	1303468	22	Unknown or not applicable	0	98	None/Unknown	No/Unknown	HR+/HER2+ (Luminal B)	Positive	Positive	Positive	1	100	0	0	T1mic	N0	M0	Alive	Alive or dead of other cause	Alive or dead due to cancer	30	One primary only	Yes	1	1	8500/3: Infiltrating duct carcinoma, NOS	Unknown	Left - origin of primary	I	T1mic	N0	M0	IA
49 years	2013	Asian or Pacific Islander	8500	504	1304280	22	Unknown or not applicable	3	0	Beam radiation	No/Unknown	HR+/HER2- (Luminal A)	Positive	Positive	Negative	990	100	0	0	T1mic	N0	M0	Alive	Alive or dead of other cause	Alive or dead due to cancer	64	One primary only	Yes	1	1	8500/3: Infiltrating duct carcinoma, NOS	Well differentiated; Grade I	Right - origin of primary	I	T1mic	N0	M0	IA
53 years	2013	White	8500	504	1306417	45	Unknown or not applicable	5	0	None/Unknown	No/Unknown	HR+/HER2- (Luminal A)	Positive	Positive	Negative	1	100	0	0	T1mic	N0	M0	Alive	Alive or dead of other cause	Alive or dead due to cancer	61	1st of 2 or more primaries	Yes	1	2	8500/3: Infiltrating duct carcinoma, NOS	Moderately differentiated; Grade II	Left - origin of primary	I	T1mic	N0	M0	IA
62 years	2013	Asian or Pacific Islander	8520	504	1306923	45	Unknown or not applicable	4	0	None/Unknown	No/Unknown	HR+/HER2- (Luminal A)	Positive	Positive	Negative	1	100	0	0	T1mic	N0	M0	Alive	Alive or dead of other cause	Alive or dead due to cancer	56	1st of 2 or more primaries	Yes	1	2	8520/3: Lobular carcinoma, NOS	Moderately differentiated; Grade II	Left - origin of primary	I	T1mic	N0	M0	IA
72 years	2013	Asian or Pacific Islander	8500	508	1306931	22	Unknown or not applicable	3	0	Beam radiation	No/Unknown	Unknown	Positive	Positive	Borderline/Unknown	1	100	0	0	T1mic	N0	M0	Alive	Alive or dead of other cause	Alive or dead due to cancer	64	One primary only	Yes	1	1	8500/3: Infiltrating duct carcinoma, NOS	Well differentiated; Grade I	Right - origin of primary	I	T1mic	N0	M0	IA
60 years	2013	Asian or Pacific Islander	8500	504	1307388	22	Unknown or not applicable	3	0	Beam radiation	No/Unknown	HR+/HER2+ (Luminal B)	Positive	Positive	Positive	990	100	0	0	T1mic	N0	M0	Alive	Alive or dead of other cause	Alive or dead due to cancer	63	1st of 2 or more primaries	Yes	1	2	8500/3: Infiltrating duct carcinoma, NOS	Well differentiated; Grade I	Right - origin of primary	I	T1mic	N0	M0	IA
56 years	2013	White	8500	504	1307791	22	Unknown or not applicable	0	98	Beam radiation	No/Unknown	HR+/HER2- (Luminal A)	Positive	Negative	Negative	1	100	0	0	T1mic	N0	M0	Alive	Alive or dead of other cause	Alive or dead due to cancer	62	One primary only	Yes	1	1	8500/3: Infiltrating duct carcinoma, NOS	Well differentiated; Grade I	Right - origin of primary	I	T1mic	N0	M0	IA
71 years	2013	White	8500	504	1307916	22	Unknown or not applicable	2	0	Beam radiation	No/Unknown	HR+/HER2- (Luminal A)	Positive	Positive	Negative	990	100	0	0	T1mic	N0	M0	Alive	Alive or dead of other cause	Alive or dead due to cancer	64	One primary only	Yes	1	1	8500/3: Infiltrating duct carcinoma, NOS	Unknown	Right - origin of primary	I	T1mic	N0	M0	IA
51 years	2013	Asian or Pacific Islander	8500	502	1308058	23	Unknown or not applicable	2	0	Beam radiation	No/Unknown	HR-/HER2+ (HER2 enriched)	Negative	Negative	Positive	1	100	0	0	T1mic	N0	M0	Alive	Alive or dead of other cause	Alive or dead due to cancer	61	One primary only	Yes	1	1	8500/3: Infiltrating duct carcinoma, NOS	Moderately differentiated; Grade II	Left - origin of primary	I	T1mic	N0	M0	IA
71 years	2013	Asian or Pacific Islander	8500	508	1310020	23	Unknown or not applicable	1	0	Beam radiation	No/Unknown	Unknown	Negative	Negative	Borderline/Unknown	990	100	0	0	T1mic	N0	M0	Alive	Alive or dead of other cause	Alive or dead due to cancer	61	One primary only	Yes	1	1	8500/3: Infiltrating duct carcinoma, NOS	Unknown	Left - origin of primary	I	T1mic	N0	M0	IA
46 years	2013	Asian or Pacific Islander	8500	502	1310989	51	Unknown or not applicable	1	0	None/Unknown	No/Unknown	HR+/HER2- (Luminal A)	Positive	Positive	Negative	1	100	0	0	T1mic	N0	M0	Alive	Alive or dead of other cause	Alive or dead due to cancer	62	One primary only	Yes	1	1	8500/3: Infiltrating duct carcinoma, NOS	Well differentiated; Grade I	Right - origin of primary	I	T1mic	N0	M0	IA
69 years	2013	Asian or Pacific Islander	8500	504	1311910	41	Unknown or not applicable	1	0	None/Unknown	No/Unknown	HR-/HER2+ (HER2 enriched)	Negative	Negative	Positive	1	100	0	0	T1mic	N0	M0	Alive	Alive or dead of other cause	Alive or dead due to cancer	1	One primary only	Yes	1	1	8500/3: Infiltrating duct carcinoma, NOS	Unknown	Left - origin of primary	I	T1mic	N0	M0	IA
73 years	2014	White	8500	502	1312512	22	Unknown or not applicable	0	98	Beam radiation	No/Unknown	HR+/HER2- (Luminal A)	Positive	Positive	Negative	1	100	0	0	T1mic	N0	M0	Alive	Alive or dead of other cause	Alive or dead due to cancer	53	One primary only	Yes	1	1	8500/3: Infiltrating duct carcinoma, NOS	Well differentiated; Grade I	Right - origin of primary	I	T1mic	N0	M0	IA
62 years	2013	White	8500	504	1313094	23	Unknown or not applicable	2	0	Beam radiation	No/Unknown	Unknown	Positive	Positive	Borderline/Unknown	990	110	0	0	T1mic	N0	M0	Alive	Alive or dead of other cause	Alive or dead due to cancer	60	One primary only	Yes	1	1	8500/3: Infiltrating duct carcinoma, NOS	Poorly differentiated; Grade III	Left - origin of primary	I	T1mic	N0	M0	IA
46 years	2014	White	8522	504	1313827	22	Unknown or not applicable	2	1	Beam radiation	Yes	HR+/HER2- (Luminal A)	Positive	Positive	Negative	1	100	150	0	T1mic	N1	M0	Alive	Alive or dead of other cause	Alive or dead due to cancer	59	One primary only	Yes	1	1	8522/3: Infiltrating duct and lobular carcinoma	Well differentiated; Grade I	Right - origin of primary	IIA	T1mic	N1mi	M0	IB
70 years	2014	Black	8500	509	1314653	51	Unknown or not applicable	22	0	None/Unknown	No/Unknown	Unknown	Positive	Positive	Borderline/Unknown	990	100	0	0	T1mic	N0	M0	Alive	Alive or dead of other cause	Alive or dead due to cancer	58	One primary only	Yes	1	1	8500/3: Infiltrating duct carcinoma, NOS	Unknown	Left - origin of primary	I	T1mic	N0	M0	IA
68 years	2013	Asian or Pacific Islander	8520	502	1315605	22	Unknown or not applicable	0	98	None/Unknown	No/Unknown	Unknown	Positive	Positive	Borderline/Unknown	990	100	0	0	T1mic	N0	M0	Alive	Alive or dead of other cause	Alive or dead due to cancer	60	1st of 2 or more primaries	Yes	1	1	8520/3: Lobular carcinoma, NOS	Unknown	Right - origin of primary	I	T1mic	N0	M0	IA
57 years	2014	Asian or Pacific Islander	8500	504	1315772	41	Unknown or not applicable	1	0	None/Unknown	No/Unknown	HR-/HER2- (Triple Negative)	Negative	Negative	Negative	1	100	0	0	T1mic	N0	M0	Alive	Alive or dead of other cause	Alive or dead due to cancer	59	1st of 2 or more primaries	Yes	1	2	8500/3: Infiltrating duct carcinoma, NOS	Moderately differentiated; Grade II	Left - origin of primary	I	T1mic	N0	M0	IA
58 years	2013	Asian or Pacific Islander	8500	501	1316448	41	Unknown or not applicable	2	0	None/Unknown	No/Unknown	Unknown	Negative	Negative	Borderline/Unknown	990	100	0	0	T1mic	N0	M0	Alive	Alive or dead of other cause	Alive or dead due to cancer	61	One primary only	Yes	1	1	8500/3: Infiltrating duct carcinoma, NOS	Poorly differentiated; Grade III	Left - origin of primary	I	T1mic	N0	M0	IA
69 years	2014	White	8500	505	1316457	41	Unknown or not applicable	2	0	None/Unknown	No/Unknown	Unknown	Negative	Negative	Borderline/Unknown	990	100	0	0	T1mic	N0	M0	Alive	Alive or dead of other cause	Alive or dead due to cancer	59	One primary only	Yes	1	1	8500/3: Infiltrating duct carcinoma, NOS	Unknown	Left - origin of primary	I	T1mic	N0	M0	IA
54 years	2014	White	8500	503	1316960	43	Unknown or not applicable	3	0	None/Unknown	No/Unknown	HR+/HER2+ (Luminal B)	Positive	Negative	Positive	990	100	0	0	T1mic	N0	M0	Alive	Alive or dead of other cause	Alive or dead due to cancer	33	One primary only	Yes	1	1	8500/3: Infiltrating duct carcinoma, NOS	Unknown	Right - origin of primary	I	T1mic	N0	M0	IA
59 years	2014	Asian or Pacific Islander	8050	502	1317591	23	Unknown or not applicable	4	0	Beam radiation	No/Unknown	HR+/HER2- (Luminal A)	Positive	Positive	Negative	990	100	0	0	T1mic	N0	M0	Alive	Alive or dead of other cause	Alive or dead due to cancer	59	One primary only	Yes	1	1	8050/3: Papillary carcinoma, NOS	Well differentiated; Grade I	Right - origin of primary	I	T1mic	N0	M0	IA
65 years	2014	White	8500	508	1319378	22	Unknown or not applicable	1	0	Beam radiation	No/Unknown	HR+/HER2- (Luminal A)	Positive	Positive	Negative	1	100	0	0	T1mic	N0	M0	Alive	Alive or dead of other cause	Alive or dead due to cancer	54	One primary only	Yes	1	1	8500/3: Infiltrating duct carcinoma, NOS	Well differentiated; Grade I	Left - origin of primary	I	T1mic	N0	M0	IA
59 years	2014	Black	8500	504	1320599	22	Unknown or not applicable	2	0	Beam radiation	No/Unknown	HR-/HER2+ (HER2 enriched)	Negative	Negative	Positive	990	100	0	0	T1mic	N0	M0	Alive	Alive or dead of other cause	Alive or dead due to cancer	57	One primary only	Yes	1	1	8500/3: Infiltrating duct carcinoma, NOS	Moderately differentiated; Grade II	Left - origin of primary	I	T1mic	N0	M0	IA
45 years	2014	White	8500	502	1320890	48	Unknown or not applicable	1	0	None/Unknown	No/Unknown	HR-/HER2+ (HER2 enriched)	Negative	Negative	Positive	990	100	0	0	T1mic	N0	M0	Alive	Alive or dead of other cause	Alive or dead due to cancer	56	1st of 2 or more primaries	Yes	1	1	8500/3: Infiltrating duct carcinoma, NOS	Moderately differentiated; Grade II	Left - origin of primary	I	T1mic	N0	M0	IA
60 years	2014	Asian or Pacific Islander	8500	504	1321171	23	Unknown or not applicable	1	0	Beam radiation	No/Unknown	Unknown	Negative	Negative	Borderline/Unknown	990	100	0	0	T1mic	N0	M0	Alive	Alive or dead of other cause	Alive or dead due to cancer	57	One primary only	Yes	1	1	8500/3: Infiltrating duct carcinoma, NOS	Unknown	Left - origin of primary	I	T1mic	N0	M0	IA
44 years	2014	Asian or Pacific Islander	8500	508	1321802	40	Unknown or not applicable	4	0	None/Unknown	No/Unknown	Unknown	Negative	Negative	Borderline/Unknown	990	100	0	0	T1mic	N0	M0	Alive	Alive or dead of other cause	Alive or dead due to cancer	57	One primary only	Yes	1	1	8500/3: Infiltrating duct carcinoma, NOS	Moderately differentiated; Grade II	Left - origin of primary	I	T1mic	N0	M0	IA
42 years	2014	Asian or Pacific Islander	8500	503	1321842	23	Unknown or not applicable	1	0	Beam radiation	No/Unknown	Unknown	Borderline/Unknown	Borderline/Unknown	Borderline/Unknown	990	100	0	0	T1mic	N0	M0	Alive	Alive or dead of other cause	Alive or dead due to cancer	58	One primary only	Yes	1	1	8500/3: Infiltrating duct carcinoma, NOS	Well differentiated; Grade I	Right - origin of primary	I	T1mic	N0	M0	IA
52 years	2014	White	8500	505	1321856	20	Unknown or not applicable	2	0	Radiation, NOS method or source not specified	No/Unknown	HR+/HER2- (Luminal A)	Positive	Positive	Negative	1	100	0	0	T1mic	N0	M0	Alive	Alive or dead of other cause	Alive or dead due to cancer	54	2nd of 2 or more primaries	No	2	2	8500/3: Infiltrating duct carcinoma, NOS	Well differentiated; Grade I	Left - origin of primary	I	T1mic	N0(i-)	M0	IA
66 years	2014	Asian or Pacific Islander	8500	504	1325568	22	Unknown or not applicable	2	0	Beam radiation	No/Unknown	HR-/HER2- (Triple Negative)	Negative	Negative	Negative	1	110	0	0	T1mic	N0	M0	Uterus, NOS	Alive or dead of other cause	Dead (attributable to causes other than this cancer dx)	47	1st of 2 or more primaries	Yes	1	1	8500/3: Infiltrating duct carcinoma, NOS	Unknown	Left - origin of primary	I	T1mic	N0	M0	IA
68 years	2014	White	8541	501	1326634	22	Unknown or not applicable	4	0	Beam radiation	No/Unknown	HR+/HER2+ (Luminal B)	Positive	Positive	Positive	990	100	0	0	T1mic	N0	M0	Alive	Alive or dead of other cause	Alive or dead due to cancer	55	One primary only	Yes	1	1	8541/3: Paget disease and infiltrating ductal carcinoma of breast	Unknown	Left - origin of primary	I	T1mic	N0	M0	IA
41 years	2014	White	8520	508	1327820	20	Unknown or not applicable	3	0	Beam radiation	No/Unknown	HR+/HER2- (Luminal A)	Positive	Positive	Negative	1	100	0	0	T1mic	N0	M0	Alive	Alive or dead of other cause	Alive or dead due to cancer	55	One primary only	Yes	1	1	8520/3: Lobular carcinoma, NOS	Well differentiated; Grade I	Right - origin of primary	I	T1mic	N0	M0	IA
68 years	2014	Asian or Pacific Islander	8500	504	1329722	22	Unknown or not applicable	1	0	Beam radiation	No/Unknown	HR+/HER2- (Luminal A)	Positive	Positive	Negative	990	100	0	0	T1mic	N0	M0	Alive	Alive or dead of other cause	Alive or dead due to cancer	54	One primary only	Yes	1	1	8500/3: Infiltrating duct carcinoma, NOS	Well differentiated; Grade I	Left - origin of primary	I	T1mic	N0	M0	IA
54 years	2014	Asian or Pacific Islander	8500	504	1330049	23	Unknown or not applicable	12	0	Beam radiation	No/Unknown	HR+/HER2- (Luminal A)	Positive	Positive	Negative	1	100	0	0	T1mic	N0	M0	Alive	Alive or dead of other cause	Alive or dead due to cancer	56	One primary only	Yes	1	1	8500/3: Infiltrating duct carcinoma, NOS	Moderately differentiated; Grade II	Right - origin of primary	I	T1mic	N0	M0	IA
62 years	2014	Asian or Pacific Islander	8520	502	1331544	22	Unknown or not applicable	1	0	Beam radiation	No/Unknown	Unknown	Positive	Positive	Borderline/Unknown	990	100	0	0	T1mic	N0	M0	Alive	Alive or dead of other cause	Alive or dead due to cancer	54	2nd of 2 or more primaries	No	2	2	8520/3: Lobular carcinoma, NOS	Unknown	Right - origin of primary	I	T1mic	N0(i-)	M0	IA
51 years	2014	White	8500	504	1331861	22	Unknown or not applicable	1	0	Beam radiation	No/Unknown	HR-/HER2+ (HER2 enriched)	Negative	Negative	Positive	990	100	0	0	T1mic	N0	M0	Alive	Alive or dead of other cause	Alive or dead due to cancer	55	One primary only	Yes	1	1	8500/3: Infiltrating duct carcinoma, NOS	Unknown	Left - origin of primary	I	T1mic	N0	M0	IA
53 years	2014	Asian or Pacific Islander	8500	504	1332957	22	Unknown or not applicable	1	0	Beam radiation	No/Unknown	Unknown	Positive	Positive	Borderline/Unknown	990	100	0	0	T1mic	N0	M0	Alive	Alive or dead of other cause	Alive or dead due to cancer	53	One primary only	Yes	1	1	8500/3: Infiltrating duct carcinoma, NOS	Well differentiated; Grade I	Right - origin of primary	I	T1mic	N0	M0	IA
50 years	2014	White	8500	505	1333471	22	Unknown or not applicable	2	0	Beam radiation	No/Unknown	HR+/HER2- (Luminal A)	Positive	Negative	Negative	1	100	0	0	T1mic	N0	M0	Alive	Alive or dead of other cause	Alive or dead due to cancer	52	One primary only	Yes	1	1	8500/3: Infiltrating duct carcinoma, NOS	Well differentiated; Grade I	Left - origin of primary	I	T1mic	N0	M0	IA
61 years	2014	White	8500	508	1333481	22	Unknown or not applicable	2	0	Beam radiation	No/Unknown	HR+/HER2- (Luminal A)	Positive	Positive	Negative	1	100	0	0	T1mic	N0	M0	Alive	Alive or dead of other cause	Alive or dead due to cancer	52	One primary only	Yes	1	1	8500/3: Infiltrating duct carcinoma, NOS	Poorly differentiated; Grade III	Left - origin of primary	I	T1mic	N0	M0	IA
47 years	2014	Black	8500	505	1334305	20	Unknown or not applicable	4	0	Beam radiation	No/Unknown	Unknown	Positive	Positive	Borderline/Unknown	990	100	0	0	T1mic	N0	M0	Alive	Alive or dead of other cause	Alive or dead due to cancer	26	One primary only	Yes	1	1	8500/3: Infiltrating duct carcinoma, NOS	Poorly differentiated; Grade III	Left - origin of primary	I	T1mic	N0	M0	IA
50 years	2014	White	8500	501	1334617	23	Unknown or not applicable	4	0	Beam radiation	No/Unknown	HR+/HER2- (Luminal A)	Positive	Positive	Negative	990	100	0	0	T1mic	N0	M0	Alive	Alive or dead of other cause	Alive or dead due to cancer	52	One primary only	Yes	1	1	8500/3: Infiltrating duct carcinoma, NOS	Unknown	Left - origin of primary	I	T1mic	N0	M0	IA
46 years	2014	Asian or Pacific Islander	8500	505	1335831	23	Unknown or not applicable	2	0	Beam radiation	No/Unknown	Unknown	Positive	Positive	Borderline/Unknown	990	100	0	0	T1mic	N0	M0	Alive	Alive or dead of other cause	Alive or dead due to cancer	45	1st of 2 or more primaries	Yes	1	2	8500/3: Infiltrating duct carcinoma, NOS	Poorly differentiated; Grade III	Right - origin of primary	I	T1mic	N0	M0	IA
50 years	2014	White	8500	505	1336182	22	Unknown or not applicable	1	0	Beam radiation	No/Unknown	Unknown	Positive	Positive	Borderline/Unknown	990	100	0	0	T1mic	N0	M0	Alive	Alive or dead of other cause	Alive or dead due to cancer	7	One primary only	Yes	1	1	8500/3: Infiltrating duct carcinoma, NOS	Poorly differentiated; Grade III	Left - origin of primary	I	T1mic	N0	M0	IA
54 years	2014	Asian or Pacific Islander	8500	508	1336333	22	Unknown or not applicable	2	0	None/Unknown	No/Unknown	HR-/HER2- (Triple Negative)	Negative	Negative	Negative	1	100	0	0	T1mic	N0	M0	Alive	Alive or dead of other cause	Alive or dead due to cancer	52	One primary only	Yes	1	1	8500/3: Infiltrating duct carcinoma, NOS	Well differentiated; Grade I	Right - origin of primary	I	T1mic	N0	M0	IA
64 years	2014	White	8500	503	1337941	41	Unknown or not applicable	1	0	None/Unknown	No/Unknown	Unknown	Negative	Negative	Borderline/Unknown	990	100	0	0	T1mic	N0	M0	Alive	Alive or dead of other cause	Alive or dead due to cancer	47	One primary only	Yes	1	1	8500/3: Infiltrating duct carcinoma, NOS	Unknown	Right - origin of primary	I	T1mic	N0	M0	IA
53 years	2014	Asian or Pacific Islander	8500	504	1339723	22	Unknown or not applicable	7	0	Beam radiation	No/Unknown	HR+/HER2- (Luminal A)	Positive	Positive	Negative	1	100	0	0	T1mic	N0	M0	Alive	Alive or dead of other cause	Alive or dead due to cancer	51	One primary only	Yes	1	1	8500/3: Infiltrating duct carcinoma, NOS	Moderately differentiated; Grade II	Right - origin of primary	I	T1mic	N0	M0	IA
57 years	2014	White	8500	509	1340278	23	Unknown or not applicable	2	0	Beam radiation	No/Unknown	Unknown	Negative	Negative	Borderline/Unknown	990	100	0	0	T1mic	N0	M0	Alive	Alive or dead of other cause	Alive or dead due to cancer	54	One primary only	Yes	1	1	8500/3: Infiltrating duct carcinoma, NOS	Unknown	Left - origin of primary	I	T1mic	N0	M0	IA
51 years	2014	White	8500	508	1340433	20	Unknown or not applicable	3	0	Beam radiation	No/Unknown	Unknown	Positive	Positive	Borderline/Unknown	1	120	0	0	T1mic	N0	M0	Alive	Alive or dead of other cause	Alive or dead due to cancer	46	One primary only	Yes	1	1	8500/3: Infiltrating duct carcinoma, NOS	Moderately differentiated; Grade II	Right - origin of primary	I	T1mic	N0	M0	IA
57 years	2014	White	8500	502	1340997	22	Unknown or not applicable	2	0	Beam radiation	No/Unknown	HR+/HER2- (Luminal A)	Positive	Positive	Negative	990	100	0	0	T1mic	N0	M0	Alive	Alive or dead of other cause	Alive or dead due to cancer	52	One primary only	Yes	1	1	8500/3: Infiltrating duct carcinoma, NOS	Moderately differentiated; Grade II	Right - origin of primary	I	T1mic	N0	M0	IA
82 years	2014	Asian or Pacific Islander	8500	504	1341567	40	Unknown or not applicable	2	0	None/Unknown	No/Unknown	HR+/HER2- (Luminal A)	Positive	Positive	Negative	990	100	0	0	T1mic	N0	M0	Alive	Alive or dead of other cause	Alive or dead due to cancer	43	One primary only	Yes	1	1	8500/3: Infiltrating duct carcinoma, NOS	Unknown	Left - origin of primary	I	T1mic	N0	M0	IA
77 years	2014	Asian or Pacific Islander	8500	503	1342656	41	Unknown or not applicable	3	0	None/Unknown	No/Unknown	HR+/HER2+ (Luminal B)	Positive	Negative	Positive	1	100	0	0	T1mic	N0	M0	Alive	Alive or dead of other cause	Alive or dead due to cancer	45	One primary only	Yes	1	1	8500/3: Infiltrating duct carcinoma, NOS	Moderately differentiated; Grade II	Left - origin of primary	I	T1mic	N0	M0	IA
66 years	2015	White	8523	502	1342837	22	Unknown or not applicable	3	0	Beam radiation	No/Unknown	HR+/HER2- (Luminal A)	Positive	Positive	Negative	990	100	0	0	T1mic	N0	M0	Alive	Alive or dead of other cause	Alive or dead due to cancer	36	2nd of 2 or more primaries	No	2	2	8523/3: Infiltrating duct mixed with other types of carcinoma	Well differentiated; Grade I	Left - origin of primary	I	T1mic	N0	M0	IA
56 years	2014	White	8501	504	1343695	22	Unknown or not applicable	2	0	Beam radiation	No/Unknown	Unknown	Negative	Negative	Borderline/Unknown	990	100	0	0	T1mic	N0	M0	Alive	Alive or dead of other cause	Alive or dead due to cancer	51	One primary only	Yes	1	1	8501/3: Comedocarcinoma, NOS	Moderately differentiated; Grade II	Left - origin of primary	I	T1mic	N0	M0	IA
56 years	2014	White	8522	508	1345033	47	Unknown or not applicable	3	0	None/Unknown	No/Unknown	Unknown	Negative	Negative	Borderline/Unknown	1	110	0	0	T1mic	N0	M0	Alive	Alive or dead of other cause	Alive or dead due to cancer	50	One primary only	Yes	1	1	8522/3: Infiltrating duct and lobular carcinoma	Poorly differentiated; Grade III	Left - origin of primary	I	T1mic	N0	M0	IA
88 years	2014	White	8050	508	1346308	22	Unknown or not applicable	0	98	None/Unknown	No/Unknown	HR+/HER2- (Luminal A)	Positive	Positive	Negative	1	100	0	0	T1mic	N0	M0	Alive	Alive or dead of other cause	Alive or dead due to cancer	48	One primary only	Yes	1	1	8050/3: Papillary carcinoma, NOS	Moderately differentiated; Grade II	Right - origin of primary	I	T1mic	N0	M0	IA
65 years	2015	Asian or Pacific Islander	8500	502	1347288	41	Unknown or not applicable	5	0	None/Unknown	No/Unknown	Unknown	Borderline/Unknown	Borderline/Unknown	Borderline/Unknown	990	100	0	0	T1mic	N0	M0	Alive	Alive or dead of other cause	Alive or dead due to cancer	36	2nd of 2 or more primaries	Yes	2	3	8500/3: Infiltrating duct carcinoma, NOS	Unknown	Left - origin of primary	I	T1mic	N0	M0	IA
72 years	2014	Asian or Pacific Islander	8500	509	1347795	20	Unknown or not applicable	1	0	Beam radiation	No/Unknown	HR+/HER2- (Luminal A)	Positive	Positive	Negative	1	100	0	0	T1mic	N0	M0	Alive	Alive or dead of other cause	Alive or dead due to cancer	49	1st of 2 or more primaries	Yes	1	2	8500/3: Infiltrating duct carcinoma, NOS	Well differentiated; Grade I	Right - origin of primary	I	T1mic	N0	M0	IA
56 years	2014	White	8500	502	1348303	22	Unknown or not applicable	2	0	Beam radiation	No/Unknown	Unknown	Positive	Positive	Borderline/Unknown	990	100	0	0	T1mic	N0	M0	Alive	Alive or dead of other cause	Alive or dead due to cancer	48	One primary only	Yes	1	1	8500/3: Infiltrating duct carcinoma, NOS	Unknown	Right - origin of primary	I	T1mic	N0	M0	IA
44 years	2014	Asian or Pacific Islander	8500	505	1348640	30	Unknown or not applicable	2	0	None/Unknown	No/Unknown	Unknown	Negative	Negative	Borderline/Unknown	1	100	0	0	T1mic	N0	M0	Alive	Alive or dead of other cause	Alive or dead due to cancer	51	1st of 2 or more primaries	Yes	1	2	8500/3: Infiltrating duct carcinoma, NOS	Moderately differentiated; Grade II	Right - origin of primary	I	T1mic	N0	M0	IA
62 years	2014	Asian or Pacific Islander	8500	509	1349328	52	Unknown or not applicable	29	1	None/Unknown	No/Unknown	HR+/HER2- (Luminal A)	Positive	Positive	Negative	990	100	130	0	T1mic	N1	M0	Alive	Alive or dead of other cause	Alive or dead due to cancer	48	1st of 2 or more primaries	Yes	1	2	8500/3: Infiltrating duct carcinoma, NOS	Unknown	Left - origin of primary	IIA	T1mic	N1mi	M0	IB
43 years	2014	White	8500	502	1350054	20	Unknown or not applicable	19	0	Beam radiation	No/Unknown	Unknown	Positive	Positive	Borderline/Unknown	990	100	0	0	T1mic	N0	M0	Alive	Alive or dead of other cause	Alive or dead due to cancer	48	One primary only	Yes	1	1	8500/3: Infiltrating duct carcinoma, NOS	Moderately differentiated; Grade II	Left - origin of primary	I	T1mic	N0	M0	IA
52 years	2015	White	8523	502	1350617	30	Unknown or not applicable	3	0	None/Unknown	No/Unknown	Unknown	Positive	Negative	Borderline/Unknown	1	100	0	0	T1mic	N0	M0	Alive	Alive or dead of other cause	Alive or dead due to cancer	47	2nd of 2 or more primaries	No	2	2	8523/3: Infiltrating duct mixed with other types of carcinoma	Unknown	Left - origin of primary	I	T1mic	N0	M0	IA
61 years	2014	Asian or Pacific Islander	8500	508	1351123	22	Unknown or not applicable	1	0	None/Unknown	No/Unknown	HR+/HER2- (Luminal A)	Positive	Positive	Negative	990	100	0	0	T1mic	N0	M0	Alive	Alive or dead of other cause	Alive or dead due to cancer	48	One primary only	Yes	1	1	8500/3: Infiltrating duct carcinoma, NOS	Well differentiated; Grade I	Left - origin of primary	I	T1mic	N0	M0	IA
65 years	2014	Asian or Pacific Islander	8500	508	1351683	41	Unknown or not applicable	1	0	None/Unknown	No/Unknown	Unknown	Negative	Negative	Borderline/Unknown	990	110	0	0	T1mic	N0	M0	Alive	Alive or dead of other cause	Alive or dead due to cancer	41	One primary only	Yes	1	1	8500/3: Infiltrating duct carcinoma, NOS	Moderately differentiated; Grade II	Left - origin of primary	I	T1mic	N0	M0	IA
58 years	2014	Black	8500	504	1352269	20	Unknown or not applicable	1	0	Beam radiation	No/Unknown	HR+/HER2- (Luminal A)	Positive	Positive	Negative	1	100	0	0	T1mic	N0	M0	Alive	Alive or dead of other cause	Alive or dead due to cancer	48	One primary only	Yes	1	1	8500/3: Infiltrating duct carcinoma, NOS	Moderately differentiated; Grade II	Left - origin of primary	I	T1mic	N0	M0	IA
59 years	2015	Black	8500	504	1352626	40	Unknown or not applicable	1	0	None/Unknown	No/Unknown	Unknown	Borderline/Unknown	Borderline/Unknown	Borderline/Unknown	1	110	0	0	T1mic	N0	M0	Alive	Alive or dead of other cause	Alive or dead due to cancer	47	One primary only	Yes	1	1	8500/3: Infiltrating duct carcinoma, NOS	Unknown	Right - origin of primary	I	T1mic	N0	M0	IA
49 years	2014	Asian or Pacific Islander	8500	504	1352677	58	Unknown or not applicable	2	0	None/Unknown	No/Unknown	HR+/HER2- (Luminal A)	Positive	Positive	Negative	990	100	0	0	T1mic	N0	M0	Alive	Alive or dead of other cause	Alive or dead due to cancer	48	One primary only	Yes	1	1	8500/3: Infiltrating duct carcinoma, NOS	Moderately differentiated; Grade II	Left - origin of primary	I	T1mic	N0	M0	IA
51 years	2015	White	8500	504	1354172	22	Unknown or not applicable	1	0	Beam radiation	No/Unknown	HR+/HER2+ (Luminal B)	Positive	Negative	Positive	990	100	0	0	T1mic	N0	M0	Alive	Alive or dead of other cause	Alive or dead due to cancer	46	One primary only	Yes	1	1	8500/3: Infiltrating duct carcinoma, NOS	Moderately differentiated; Grade II	Left - origin of primary	I	T1mic	N0	M0	IA
52 years	2014	Asian or Pacific Islander	8500	504	1355295	41	Unknown or not applicable	1	0	None/Unknown	No/Unknown	HR+/HER2- (Luminal A)	Positive	Positive	Negative	1	100	0	0	T1mic	N0	M0	Alive	Alive or dead of other cause	Alive or dead due to cancer	50	One primary only	Yes	1	1	8500/3: Infiltrating duct carcinoma, NOS	Well differentiated; Grade I	Right - origin of primary	I	T1mic	N0	M0	IA
64 years	2015	White	8500	504	1355819	22	Unknown or not applicable	1	0	Beam radiation	No/Unknown	HR+/HER2- (Luminal A)	Positive	Positive	Negative	1	100	0	0	T1mic	N0	M0	Alive	Alive or dead of other cause	Alive or dead due to cancer	47	One primary only	Yes	1	1	8500/3: Infiltrating duct carcinoma, NOS	Moderately differentiated; Grade II	Left - origin of primary	I	T1mic	N0	M0	IA
71 years	2015	White	8500	504	1356250	24	Unknown or not applicable	0	98	None/Unknown	No/Unknown	HR+/HER2- (Luminal A)	Positive	Positive	Negative	990	100	0	0	T1mic	N0	M0	Alive	Alive or dead of other cause	Alive or dead due to cancer	46	One primary only	Yes	1	1	8500/3: Infiltrating duct carcinoma, NOS	Well differentiated; Grade I	Left - origin of primary	I	T1mic	N0	M0	IA
62 years	2015	Asian or Pacific Islander	8500	508	1356277	41	Unknown or not applicable	2	0	None/Unknown	No/Unknown	Unknown	Negative	Negative	Borderline/Unknown	990	100	0	0	T1mic	N0	M0	Alive	Alive or dead of other cause	Alive or dead due to cancer	45	One primary only	Yes	1	1	8500/3: Infiltrating duct carcinoma, NOS	Unknown	Left - origin of primary	I	T1mic	N0	M0	IA
49 years	2014	Black	8500	502	1357362	22	Unknown or not applicable	0	98	Beam radiation	No/Unknown	HR+/HER2- (Luminal A)	Positive	Positive	Negative	1	100	0	0	T1mic	N0	M0	Alive	Alive or dead of other cause	Alive or dead due to cancer	42	One primary only	Yes	1	1	8500/3: Infiltrating duct carcinoma, NOS	Well differentiated; Grade I	Left - origin of primary	I	T1mic	N0	M0	IA
68 years	2015	Asian or Pacific Islander	8500	504	1358228	41	Unknown or not applicable	1	0	None/Unknown	No/Unknown	HR+/HER2+ (Luminal B)	Positive	Negative	Positive	990	110	0	0	T1mic	N0	M0	Alive	Alive or dead of other cause	Alive or dead due to cancer	45	One primary only	Yes	1	1	8500/3: Infiltrating duct carcinoma, NOS	Unknown	Left - origin of primary	I	T1mic	N0	M0	IA
54 years	2015	White	8500	502	1360075	22	Unknown or not applicable	1	0	Radiation, NOS method or source not specified	No/Unknown	HR+/HER2+ (Luminal B)	Positive	Positive	Positive	1	100	0	0	T1mic	N0	M0	Alive	Alive or dead of other cause	Alive or dead due to cancer	44	One primary only	Yes	1	1	8500/3: Infiltrating duct carcinoma, NOS	Unknown	Left - origin of primary	I	T1mic	N0	M0	IA
66 years	2015	White	8523	505	1360107	23	Unknown or not applicable	0	98	Beam radiation	No/Unknown	HR+/HER2- (Luminal A)	Positive	Positive	Negative	1	100	0	0	T1mic	N0	M0	Alive	Alive or dead of other cause	Alive or dead due to cancer	41	One primary only	Yes	1	1	8523/3: Infiltrating duct mixed with other types of carcinoma	Well differentiated; Grade I	Left - origin of primary	I	T1mic	N0	M0	IA
50 years	2012	White	8500	501	1360531	30	Unknown or not applicable	4	0	None/Unknown	No/Unknown	HR+/HER2+ (Luminal B)	Positive	Negative	Positive	990	100	0	0	T1mic	N0	M0	Alive	Alive or dead of other cause	Alive or dead due to cancer	71	One primary only	Yes	1	1	8500/3: Infiltrating duct carcinoma, NOS	Moderately differentiated; Grade II	Right - origin of primary	I	T1mic	N0	M0	IA
60 years	2015	Asian or Pacific Islander	8500	503	1360682	40	Unknown or not applicable	1	0	None/Unknown	No/Unknown	HR+/HER2- (Luminal A)	Positive	Positive	Negative	990	100	0	0	T1mic	N0	M0	Alive	Alive or dead of other cause	Alive or dead due to cancer	45	One primary only	Yes	1	1	8500/3: Infiltrating duct carcinoma, NOS	Unknown	Left - origin of primary	I	T1mic	N0	M0	IA
51 years	2015	White	8500	502	1361182	46	Unknown or not applicable	1	0	None/Unknown	Yes	Unknown	Borderline/Unknown	Borderline/Unknown	Borderline/Unknown	1	100	0	0	T1mic	N0	M0	Alive	Alive or dead of other cause	Alive or dead due to cancer	35	2nd of 2 or more primaries	No	2	2	8500/3: Infiltrating duct carcinoma, NOS	Moderately differentiated; Grade II	Left - origin of primary	I	T1mic	N0	M0	IA
49 years	2015	Asian or Pacific Islander	8500	508	1361873	22	Unknown or not applicable	6	0	Beam radiation	No/Unknown	Unknown	Positive	Positive	Borderline/Unknown	990	100	0	0	T1mic	N0	M0	Alive	Alive or dead of other cause	Alive or dead due to cancer	44	One primary only	Yes	1	1	8500/3: Infiltrating duct carcinoma, NOS	Unknown	Right - origin of primary	I	T1mic	N0	M0	IA
58 years	2015	Asian or Pacific Islander	8010	508	1362091	22	Unknown or not applicable	1	0	None/Unknown	No/Unknown	HR+/HER2- (Luminal A)	Positive	Negative	Negative	990	110	0	0	T1mic	N0	M0	Alive	Alive or dead of other cause	Alive or dead due to cancer	44	One primary only	Yes	1	1	8010/3: Carcinoma, NOS	Unknown	Right - origin of primary	I	T1mic	N0	M0	IA
47 years	2015	White	8500	504	1362525	41	Unknown or not applicable	2	0	None/Unknown	Yes	Unknown	Positive	Negative	Borderline/Unknown	990	100	0	0	T1mic	N0	M0	Alive	Alive or dead of other cause	Alive or dead due to cancer	45	One primary only	Yes	1	1	8500/3: Infiltrating duct carcinoma, NOS	Poorly differentiated; Grade III	Left - origin of primary	I	T1mic	N0	M0	IA
43 years	2015	Asian or Pacific Islander	8500	504	1363350	22	Unknown or not applicable	1	0	Beam radiation	No/Unknown	HR+/HER2- (Luminal A)	Positive	Positive	Negative	990	110	0	0	T1mic	N0	M0	Alive	Alive or dead of other cause	Alive or dead due to cancer	42	One primary only	Yes	1	1	8500/3: Infiltrating duct carcinoma, NOS	Moderately differentiated; Grade II	Right - origin of primary	I	T1mic	N0	M0	IA
61 years	2015	White	8500	504	1363757	22	Unknown or not applicable	1	0	None/Unknown	No/Unknown	Unknown	Positive	Positive	Borderline/Unknown	990	110	0	0	T1mic	N0	M0	Alive	Alive or dead of other cause	Alive or dead due to cancer	45	One primary only	Yes	1	1	8500/3: Infiltrating duct carcinoma, NOS	Unknown	Left - origin of primary	I	T1mic	N0	M0	IA
51 years	2015	Black	8500	504	1364791	22	Unknown or not applicable	0	98	None/Unknown	No/Unknown	HR+/HER2- (Luminal A)	Positive	Positive	Negative	1	100	0	0	T1mic	N0	M0	Alive	Alive or dead of other cause	Alive or dead due to cancer	43	One primary only	Yes	1	1	8500/3: Infiltrating duct carcinoma, NOS	Well differentiated; Grade I	Left - origin of primary	I	T1mic	N0	M0	IA
45 years	2015	Asian or Pacific Islander	8520	504	1366052	23	Unknown or not applicable	1	0	None/Unknown	No/Unknown	HR+/HER2- (Luminal A)	Positive	Positive	Negative	990	100	0	0	T1mic	N0	M0	Alive	Alive or dead of other cause	Alive or dead due to cancer	45	One primary only	Yes	1	1	8520/3: Lobular carcinoma, NOS	Unknown	Left - origin of primary	I	T1mic	N0	M0	IA
61 years	2015	Asian or Pacific Islander	8500	505	1366804	22	Unknown or not applicable	3	0	Beam radiation	No/Unknown	Unknown	Positive	Positive	Borderline/Unknown	1	100	0	0	T1mic	N0	M0	Alive	Alive or dead of other cause	Alive or dead due to cancer	43	One primary only	Yes	1	1	8500/3: Infiltrating duct carcinoma, NOS	Moderately differentiated; Grade II	Left - origin of primary	I	T1mic	N0	M0	IA
57 years	2015	Asian or Pacific Islander	8520	505	1369836	22	Unknown or not applicable	2	0	Beam radiation	No/Unknown	Unknown	Positive	Negative	Borderline/Unknown	990	110	0	0	T1mic	N0	M0	Alive	Alive or dead of other cause	Alive or dead due to cancer	42	One primary only	Yes	1	1	8520/3: Lobular carcinoma, NOS	Well differentiated; Grade I	Right - origin of primary	I	T1mic	N0	M0	IA
69 years	2015	Black	8523	508	1370110	51	Unknown or not applicable	6	0	None/Unknown	No/Unknown	Unknown	Negative	Negative	Borderline/Unknown	990	100	0	0	T1mic	N0	M0	Alive	Alive or dead of other cause	Alive or dead due to cancer	39	2nd of 2 or more primaries	No	2	2	8523/3: Infiltrating duct mixed with other types of carcinoma	Unknown	Left - origin of primary	I	T1mic	N0	M0	IA
61 years	2015	White	8500	504	1373539	41	Unknown or not applicable	2	0	None/Unknown	No/Unknown	Unknown	Positive	Positive	Borderline/Unknown	990	100	0	0	T1mic	N0	M0	Alive	Alive or dead of other cause	Alive or dead due to cancer	43	One primary only	Yes	1	1	8500/3: Infiltrating duct carcinoma, NOS	Moderately differentiated; Grade II	Left - origin of primary	I	T1mic	N0	M0	IA
31 years	2015	Black	8500	502	1374846	30	Unknown or not applicable	2	0	None/Unknown	No/Unknown	HR+/HER2- (Luminal A)	Positive	Negative	Negative	1	100	0	0	T1mic	N0	M0	Alive	Alive or dead of other cause	Alive or dead due to cancer	41	One primary only	Yes	1	1	8500/3: Infiltrating duct carcinoma, NOS	Well differentiated; Grade I	Right - origin of primary	I	T1mic	N0	M0	IA
68 years	2015	Asian or Pacific Islander	8500	508	1375514	41	Unknown or not applicable	5	0	None/Unknown	No/Unknown	HR+/HER2+ (Luminal B)	Positive	Positive	Positive	1	100	0	0	T1mic	N0	M0	Alive	Alive or dead of other cause	Alive or dead due to cancer	40	One primary only	Yes	1	1	8500/3: Infiltrating duct carcinoma, NOS	Moderately differentiated; Grade II	Left - origin of primary	I	T1mic	N0	M0	IA
59 years	2015	Asian or Pacific Islander	8500	508	1375524	22	Unknown or not applicable	0	98	Beam radiation	No/Unknown	Unknown	Positive	Negative	Borderline/Unknown	1	100	0	0	T1mic	N0	M0	Alive	Alive or dead of other cause	Alive or dead due to cancer	40	One primary only	Yes	1	1	8500/3: Infiltrating duct carcinoma, NOS	Poorly differentiated; Grade III	Left - origin of primary	I	T1mic	N0	M0	IA
72 years	2015	Asian or Pacific Islander	8500	509	1377613	22	Unknown or not applicable	0	98	None/Unknown	No/Unknown	Unknown	Positive	Positive	Borderline/Unknown	990	100	0	0	T1mic	N0	M0	Alive	Alive or dead of other cause	Alive or dead due to cancer	38	One primary only	Yes	1	1	8500/3: Infiltrating duct carcinoma, NOS	Well differentiated; Grade I	Left - origin of primary	I	T1mic	N0	M0	IA
53 years	2015	White	8500	509	1378640	42	Unknown or not applicable	3	0	None/Unknown	No/Unknown	HR+/HER2- (Luminal A)	Positive	Positive	Negative	990	100	0	0	T1mic	N0	M0	Alive	Alive or dead of other cause	Alive or dead due to cancer	40	One primary only	Yes	1	1	8500/3: Infiltrating duct carcinoma, NOS	Moderately differentiated; Grade II	Right - origin of primary	I	T1mic	N0	M0	IA
59 years	2015	Asian or Pacific Islander	8500	504	1382865	22	Unknown or not applicable	3	0	Beam radiation	No/Unknown	HR+/HER2+ (Luminal B)	Positive	Negative	Positive	990	100	0	0	T1mic	N0	M0	Alive	Alive or dead of other cause	Alive or dead due to cancer	37	One primary only	Yes	1	1	8500/3: Infiltrating duct carcinoma, NOS	Poorly differentiated; Grade III	Right - origin of primary	I	T1mic	N0	M0	IA
70 years	2015	White	8520	509	1383957	45	Unknown or not applicable	1	0	None/Unknown	No/Unknown	HR+/HER2- (Luminal A)	Positive	Positive	Negative	990	100	0	0	T1mic	N0	M0	Alive	Alive or dead of other cause	Alive or dead due to cancer	37	2nd of 2 or more primaries	Yes	2	2	8520/3: Lobular carcinoma, NOS	Unknown	Left - origin of primary	I	T1mic	N0	M0	IA
69 years	2015	Asian or Pacific Islander	8500	501	1384186	22	Unknown or not applicable	0	98	Beam radiation	No/Unknown	HR-/HER2- (Triple Negative)	Negative	Negative	Negative	990	100	0	0	T1mic	N0	M0	Alive	Alive or dead of other cause	Alive or dead due to cancer	38	One primary only	Yes	1	1	8500/3: Infiltrating duct carcinoma, NOS	Unknown	Right - origin of primary	I	T1mic	N0	M0	IA
63 years	2015	White	8500	508	1384416	41	Unknown or not applicable	2	0	None/Unknown	No/Unknown	HR+/HER2+ (Luminal B)	Positive	Negative	Positive	1	100	0	0	T1mic	N0	M0	Alive	Alive or dead of other cause	Alive or dead due to cancer	38	One primary only	Yes	1	1	8500/3: Infiltrating duct carcinoma, NOS	Moderately differentiated; Grade II	Right - origin of primary	I	T1mic	N0	M0	IA
61 years	2015	White	8500	509	1384780	43	Unknown or not applicable	3	0	None/Unknown	No/Unknown	HR+/HER2- (Luminal A)	Positive	Positive	Negative	990	100	0	0	T1mic	N0	M0	Alive	Alive or dead of other cause	Alive or dead due to cancer	40	1st of 2 or more primaries	Yes	1	2	8500/3: Infiltrating duct carcinoma, NOS	Poorly differentiated; Grade III	Left - origin of primary	I	T1mic	N0	M0	IA
56 years	2015	White	8500	503	1385753	22	Unknown or not applicable	0	98	Beam radiation	No/Unknown	HR+/HER2- (Luminal A)	Positive	Positive	Negative	990	110	0	0	T1mic	N0	M0	Alive	Alive or dead of other cause	Alive or dead due to cancer	38	One primary only	Yes	1	1	8500/3: Infiltrating duct carcinoma, NOS	Moderately differentiated; Grade II	Left - origin of primary	I	T1mic	N0	M0	IA
65 years	2015	Asian or Pacific Islander	8500	504	1386383	45	Unknown or not applicable	1	0	None/Unknown	No/Unknown	HR-/HER2- (Triple Negative)	Negative	Negative	Negative	1	110	0	0	T1mic	N0	M0	Alive	Alive or dead of other cause	Alive or dead due to cancer	38	One primary only	Yes	1	1	8500/3: Infiltrating duct carcinoma, NOS	Unknown	Right - origin of primary	I	T1mic	N0	M0	IA
50 years	2014	White	8500	503	1386687	22	Unknown or not applicable	4	0	Beam radiation	No/Unknown	HR+/HER2+ (Luminal B)	Negative	Positive	Positive	990	100	0	0	T1mic	N0	M0	Alive	Alive or dead of other cause	Alive or dead due to cancer	55	One primary only	Yes	1	1	8500/3: Infiltrating duct carcinoma, NOS	Moderately differentiated; Grade II	Left - origin of primary	I	T1mic	N0	M0	IA
95 years	2015	Asian or Pacific Islander	8500	502	1391327	22	Unknown or not applicable	4	0	None/Unknown	No/Unknown	HR+/HER2- (Luminal A)	Positive	Positive	Negative	990	110	0	0	T1mic	N0	M0	Alive	Alive or dead of other cause	Alive or dead due to cancer	38	One primary only	Yes	1	1	8500/3: Infiltrating duct carcinoma, NOS	Moderately differentiated; Grade II	Right - origin of primary	I	T1mic	N0	M0	IA
69 years	2015	White	8500	502	1391505	20	Unknown or not applicable	0	98	None/Unknown	No/Unknown	Unknown	Borderline/Unknown	Borderline/Unknown	Borderline/Unknown	1	100	0	0	T1mic	N0	M0	Alive	Alive or dead of other cause	Alive or dead due to cancer	34	2nd of 2 or more primaries	No	2	2	8500/3: Infiltrating duct carcinoma, NOS	Moderately differentiated; Grade II	Left - origin of primary	I	T1mic	N0	M0	IA
61 years	2015	White	8541	503	1392965	41	Unknown or not applicable	3	0	None/Unknown	No/Unknown	Unknown	Negative	Negative	Borderline/Unknown	990	110	0	0	T1mic	N0	M0	Alive	Alive or dead of other cause	Alive or dead due to cancer	31	One primary only	Yes	1	1	8541/3: Paget disease and infiltrating ductal carcinoma of breast	Unknown	Left - origin of primary	I	T1mic	N0	M0	IA
71 years	2015	Asian or Pacific Islander	8500	508	1393812	23	Unknown or not applicable	1	0	Beam radiation	No/Unknown	HR+/HER2- (Luminal A)	Positive	Positive	Negative	990	100	0	0	T1mic	N0	M0	Alive	Alive or dead of other cause	Alive or dead due to cancer	37	One primary only	Yes	1	1	8500/3: Infiltrating duct carcinoma, NOS	Moderately differentiated; Grade II	Left - origin of primary	I	T1mic	N0	M0	IA
34 years	2015	White	8500	509	1394472	75	Unknown or not applicable	3	0	None/Unknown	No/Unknown	HR+/HER2- (Luminal A)	Positive	Positive	Negative	1	100	0	0	T1mic	N0	M0	Alive	Alive or dead of other cause	Alive or dead due to cancer	20	One primary only	Yes	1	1	8500/3: Infiltrating duct carcinoma, NOS	Moderately differentiated; Grade II	Right - origin of primary	I	T1mic	N0	M0	IA
49 years	2015	White	8500	504	1398135	23	Unknown or not applicable	4	0	Beam radiation	No/Unknown	HR-/HER2+ (HER2 enriched)	Negative	Negative	Positive	990	110	0	0	T1mic	N0	M0	Alive	Alive or dead of other cause	Alive or dead due to cancer	31	One primary only	Yes	1	1	8500/3: Infiltrating duct carcinoma, NOS	Unknown	Right - origin of primary	I	T1mic	N0	M0	IA
57 years	2015	Asian or Pacific Islander	8500	502	1406977	41	Unknown or not applicable	10	0	None/Unknown	No/Unknown	HR-/HER2+ (HER2 enriched)	Negative	Negative	Positive	1	100	0	0	T1mic	N0	M0	Alive	Alive or dead of other cause	Alive or dead due to cancer	40	One primary only	Yes	1	1	8500/3: Infiltrating duct carcinoma, NOS	Unknown	Right - origin of primary	I	T1mic	N0	M0	IA
65 years	2013	White	8140	504	5232506	23	Unknown or not applicable	2	0	Beam radiation	No/Unknown	Unknown	Positive	Positive	Borderline/Unknown	990	100	0	0	T1mic	N0	M0	Alive	Alive or dead of other cause	Alive or dead due to cancer	71	2nd of 2 or more primaries	No	2	3	8140/3: Adenocarcinoma, NOS	Moderately differentiated; Grade II	Left - origin of primary	I	T1mic	N0(i-)	M0	IA
63 years	2011	White	8520	504	5314924	22	Unknown or not applicable	0	98	Beam radiation	No/Unknown	Unknown	Borderline/Unknown	Borderline/Unknown	Borderline/Unknown	990	100	0	0	T1mic	N0	M0	Alive	Alive or dead of other cause	Alive or dead due to cancer	95	3rd of 3 or more primaries	No	4	3	8520/3: Lobular carcinoma, NOS	Unknown	Left - origin of primary	I	T1mic	N0	M0	IA
75 years	2012	White	8500	509	5411717	22	Unknown or not applicable	98	0	Beam radiation	No/Unknown	HR+/HER2- (Luminal A)	Positive	Positive	Negative	990	100	0	0	T1mic	N0	M0	Alive	Alive or dead of other cause	Alive or dead due to cancer	32	3rd of 3 or more primaries	No	3	3	8500/3: Infiltrating duct carcinoma, NOS	Unknown	Left - origin of primary	I	T1mic	N0	M0	IA
58 years	2014	White	8500	504	5429987	0	Unknown or not applicable	0	98	None/Unknown	Yes	HR-/HER2- (Triple Negative)	Negative	Negative	Negative	1	100	0	0	T1mic	N0	M0	Lung and Bronchus	Alive or dead of other cause	Dead (attributable to causes other than this cancer dx)	13	2nd of 2 or more primaries	No	2	3	8500/3: Infiltrating duct carcinoma, NOS	Poorly differentiated; Grade III	Left - origin of primary	I	T1mic	N0	M0	IA
82 years	2014	White	8500	504	5444006	42	Unknown or not applicable	0	98	None/Unknown	No/Unknown	Unknown	Borderline/Unknown	Borderline/Unknown	Borderline/Unknown	1	100	0	0	T1mic	N0	M0	Alive	Alive or dead of other cause	Alive or dead due to cancer	54	2nd of 2 or more primaries	No	2	2	8500/3: Infiltrating duct carcinoma, NOS	Moderately differentiated; Grade II	Right - origin of primary	I	T1mic	N0	M0	IA
53 years	2011	White	8500	504	5461011	22	Unknown or not applicable	0	98	Beam radiation	No/Unknown	HR-/HER2- (Triple Negative)	Negative	Negative	Negative	990	100	0	0	T1mic	N0	M0	Alive	Alive or dead of other cause	Alive or dead due to cancer	95	2nd of 2 or more primaries	No	2	2	8500/3: Infiltrating duct carcinoma, NOS	Poorly differentiated; Grade III	Left - origin of primary	I	T1mic	N0	M0	IA
41 years	2011	White	8500	504	5478596	23	Unknown or not applicable	2	0	Beam radiation	No/Unknown	HR-/HER2- (Triple Negative)	Negative	Negative	Negative	990	100	0	0	T1mic	N0	M0	Alive	Alive or dead of other cause	Alive or dead due to cancer	90	2nd of 2 or more primaries	No	2	3	8500/3: Infiltrating duct carcinoma, NOS	Moderately differentiated; Grade II	Left - origin of primary	I	T1mic	N0(i-)	M0	IA
43 years	2010	White	8500	504	5484285	49	Unknown or not applicable	2	0	None/Unknown	No/Unknown	Unknown	Negative	Negative	Borderline/Unknown	990	100	0	0	T1mic	N0	M0	Alive	Alive or dead of other cause	Alive or dead due to cancer	106	2nd of 2 or more primaries	No	2	2	8500/3: Infiltrating duct carcinoma, NOS	Unknown	Right - origin of primary	I	T1mic	N0(i-)	M0	IA
55 years	2014	White	8500	504	5518827	23	Unknown or not applicable	2	0	Beam radiation	No/Unknown	Unknown	Negative	Negative	Borderline/Unknown	990	100	0	0	T1mic	N0	M0	Alive	Alive or dead of other cause	Alive or dead due to cancer	52	2nd of 2 or more primaries	No	2	2	8500/3: Infiltrating duct carcinoma, NOS	Unknown	Right - origin of primary	I	T1mic	N0(i-)	M0	IA
58 years	2010	White	8500	509	5529964	75	Unknown or not applicable	0	98	None/Unknown	No/Unknown	HR-/HER2- (Triple Negative)	Negative	Negative	Negative	990	100	0	0	T1mic	N0	M0	Alive	Alive or dead of other cause	Alive or dead due to cancer	92	2nd of 2 or more primaries	No	2	2	8500/3: Infiltrating duct carcinoma, NOS	Poorly differentiated; Grade III	Left - origin of primary	I	T1mic	N0	M0	IA
56 years	2013	White	8500	508	5548519	22	Unknown or not applicable	2	0	Beam radiation	No/Unknown	HR+/HER2+ (Luminal B)	Positive	Negative	Positive	1	100	0	0	T1mic	N0	M0	Alive	Alive or dead of other cause	Alive or dead due to cancer	61	2nd of 2 or more primaries	No	2	2	8500/3: Infiltrating duct carcinoma, NOS	Moderately differentiated; Grade II	Right - origin of primary	I	T1mic	N0	M0	IA
56 years	2015	White	8500	508	5554622	41	Unknown or not applicable	0	98	None/Unknown	No/Unknown	HR+/HER2- (Luminal A)	Positive	Positive	Negative	1	100	0	0	T1mic	N0	M0	Alive	Alive or dead of other cause	Alive or dead due to cancer	41	3rd of 3 or more primaries	No	3	3	8500/3: Infiltrating duct carcinoma, NOS	Well differentiated; Grade I	Right - origin of primary	I	T1mic	N0	M0	IA
81 years	2011	White	8500	504	5587507	40	Unknown or not applicable	0	98	None/Unknown	No/Unknown	Unknown	Positive	Positive	Borderline/Unknown	990	100	0	0	T1mic	N0	M0	Alive	Alive or dead of other cause	Alive or dead due to cancer	92	2nd of 2 or more primaries	No	2	2	8500/3: Infiltrating duct carcinoma, NOS	Unknown	Right - origin of primary	I	T1mic	N0	M0	IA
76 years	2010	White	8500	509	5607891	22	Unknown or not applicable	4	0	None/Unknown	No/Unknown	HR+/HER2- (Luminal A)	Positive	Negative	Negative	1	100	0	0	T1mic	N0	M0	Alive	Alive or dead of other cause	Alive or dead due to cancer	100	3rd of 3 or more primaries	No	3	3	8500/3: Infiltrating duct carcinoma, NOS	Well differentiated; Grade I	Right - origin of primary	I	T1mic	N0(i-)	M0	IA
83 years	2012	White	8500	509	5618775	22	Unknown or not applicable	19	0	Beam radiation	No/Unknown	Unknown	Positive	Borderline/Unknown	Borderline/Unknown	1	100	0	0	T1mic	N0	M0	Alive	Alive or dead of other cause	Alive or dead due to cancer	76	2nd of 2 or more primaries	No	2	2	8500/3: Infiltrating duct carcinoma, NOS	Moderately differentiated; Grade II	Right - origin of primary	I	T1mic	N0(i-)	M0	IA
41 years	2011	White	8500	508	5674511	47	Unknown or not applicable	4	0	None/Unknown	No/Unknown	Unknown	Positive	Positive	Borderline/Unknown	1	100	0	0	T1mic	N0	M0	Alive	Alive or dead of other cause	Alive or dead due to cancer	91	4th of 4 or more primaries	No	4	4	8500/3: Infiltrating duct carcinoma, NOS	Unknown	Right - origin of primary	I	T1mic	N0(i-)	M0	IA
77 years	2013	White	8500	504	5684047	23	Unknown or not applicable	2	0	Beam radiation	No/Unknown	Unknown	Positive	Negative	Borderline/Unknown	990	100	0	0	T1mic	N0	M0	Alive	Alive or dead of other cause	Alive or dead due to cancer	71	2nd of 2 or more primaries	No	2	3	8500/3: Infiltrating duct carcinoma, NOS	Unknown	Right - origin of primary	I	T1mic	N0(i-)	M0	IA
56 years	2013	White	8500	502	5703467	48	Unknown or not applicable	3	0	None/Unknown	No/Unknown	Unknown	Negative	Negative	Borderline/Unknown	990	100	0	0	T1mic	N0	M0	Alive	Alive or dead of other cause	Alive or dead due to cancer	71	3rd of 3 or more primaries	No	3	3	8500/3: Infiltrating duct carcinoma, NOS	Unknown	Right - origin of primary	I	T1mic	N0(i-)	M0	IA
91 years	2012	White	8500	504	5705574	23	Unknown or not applicable	0	98	None/Unknown	No/Unknown	HR+/HER2- (Luminal A)	Positive	Negative	Negative	990	100	0	0	T1mic	N0	M0	Miscellaneous Malignant Cancer	Alive or dead of other cause	Dead (attributable to causes other than this cancer dx)	51	2nd of 2 or more primaries	No	2	3	8500/3: Infiltrating duct carcinoma, NOS	Poorly differentiated; Grade III	Left - origin of primary	I	T1mic	N0	M0	IA
70 years	2010	Black	8500	505	5706368	0	Unknown or not applicable	95	0	None/Unknown	No/Unknown	HR+/HER2- (Luminal A)	Positive	Positive	Negative	990	100	0	0	T1mic	N0	M0	Alive	Alive or dead of other cause	Alive or dead due to cancer	100	2nd of 2 or more primaries	No	2	2	8500/3: Infiltrating duct carcinoma, NOS	Moderately differentiated; Grade II	Left - origin of primary	I	T1mic	N0	M0	IA
57 years	2013	White	8500	508	5707554	44	Unknown or not applicable	0	98	None/Unknown	No/Unknown	Unknown	Borderline/Unknown	Borderline/Unknown	Borderline/Unknown	990	100	0	0	T1mic	N0	M0	Alive	Alive or dead of other cause	Alive or dead due to cancer	61	2nd of 2 or more primaries	Yes	2	2	8500/3: Infiltrating duct carcinoma, NOS	Unknown	Right - origin of primary	I	T1mic	N0	M0	IA
77 years	2015	White	8500	508	5707729	40	Unknown or not applicable	3	0	None/Unknown	No/Unknown	Unknown	Negative	Negative	Borderline/Unknown	990	100	0	0	T1mic	N0	M0	Alive	Alive or dead of other cause	Alive or dead due to cancer	45	3rd of 3 or more primaries	No	3	3	8500/3: Infiltrating duct carcinoma, NOS	Unknown	Left - origin of primary	I	T1mic	N0(i-)	M0	IA
64 years	2012	White	8500	508	5730524	20	Unknown or not applicable	0	98	None/Unknown	No/Unknown	Unknown	Positive	Positive	Borderline/Unknown	990	100	0	0	T1mic	N0	M0	Lung and Bronchus	Alive or dead of other cause	Dead (attributable to causes other than this cancer dx)	5	2nd of 2 or more primaries	No	2	2	8500/3: Infiltrating duct carcinoma, NOS	Unknown	Right - origin of primary	I	T1mic	N0	M0	IA
74 years	2010	Black	8500	502	5750990	45	Unknown or not applicable	3	0	None/Unknown	No/Unknown	HR+/HER2- (Luminal A)	Positive	Positive	Negative	1	100	0	0	T1mic	N0	M0	Alive	Alive or dead of other cause	Alive or dead due to cancer	85	3rd of 3 or more primaries	Yes	3	3	8500/3: Infiltrating duct carcinoma, NOS	Poorly differentiated; Grade III	Right - origin of primary	I	T1mic	N0(i-)	M0	IA
90 years	2014	White	8500	509	5760967	22	Unknown or not applicable	0	98	None/Unknown	No/Unknown	Unknown	Positive	Positive	Borderline/Unknown	990	100	0	0	T1mic	N0	M0	Alive	Alive or dead of other cause	Alive or dead due to cancer	49	2nd of 2 or more primaries	No	2	2	8500/3: Infiltrating duct carcinoma, NOS	Well differentiated; Grade I	Right - origin of primary	I	T1mic	N0	M0	IA
66 years	2010	White	8500	502	5765306	44	Unknown or not applicable	3	0	None/Unknown	No/Unknown	Unknown	Negative	Negative	Borderline/Unknown	1	100	0	0	T1mic	N0	M0	Alive	Alive or dead of other cause	Alive or dead due to cancer	98	2nd of 2 or more primaries	No	2	2	8500/3: Infiltrating duct carcinoma, NOS	Unknown	Right - origin of primary	I	T1mic	N0	M0	IA
43 years	2012	White	8500	508	5772939	52	Unknown or not applicable	2	0	None/Unknown	No/Unknown	HR+/HER2- (Luminal A)	Positive	Positive	Negative	1	100	0	0	T1mic	N0	M0	Alive	Alive or dead of other cause	Alive or dead due to cancer	73	2nd of 2 or more primaries	No	2	2	8500/3: Infiltrating duct carcinoma, NOS	Moderately differentiated; Grade II	Right - origin of primary	I	T1mic	N0	M0	IA
57 years	2012	White	8230	504	5818083	23	Unknown or not applicable	4	0	Beam radiation	No/Unknown	HR+/HER2- (Luminal A)	Positive	Positive	Negative	990	100	0	0	T1mic	N0	M0	Alive	Alive or dead of other cause	Alive or dead due to cancer	83	2nd of 2 or more primaries	No	2	2	8230/3: Solid carcinoma, NOS	Moderately differentiated; Grade II	Right - origin of primary	I	T1mic	N0	M0	IA
59 years	2011	White	8500	508	5827782	45	Unknown or not applicable	9	0	None/Unknown	No/Unknown	HR+/HER2+ (Luminal B)	Positive	Negative	Positive	990	100	0	0	T1mic	N0	M0	Alive	Alive or dead of other cause	Alive or dead due to cancer	84	2nd of 2 or more primaries	Yes	2	2	8500/3: Infiltrating duct carcinoma, NOS	Unknown	Right - origin of primary	I	T1mic	N0	M0	IA
71 years	2014	White	8500	504	5838563	22	Unknown or not applicable	4	0	Beam radiation	No/Unknown	Unknown	Negative	Negative	Borderline/Unknown	990	100	0	0	T1mic	N0	M0	Small Intestine	Alive or dead of other cause	Dead (attributable to causes other than this cancer dx)	16	2nd of 2 or more primaries	No	2	2	8500/3: Infiltrating duct carcinoma, NOS	Unknown	Left - origin of primary	I	T1mic	N0	M0	IA
52 years	2015	White	8500	505	5840148	48	Unknown or not applicable	0	98	None/Unknown	Yes	HR+/HER2+ (Luminal B)	Positive	Positive	Positive	1	100	0	0	T1mic	N0	M0	Alive	Alive or dead of other cause	Alive or dead due to cancer	39	2nd of 2 or more primaries	No	2	2	8500/3: Infiltrating duct carcinoma, NOS	Moderately differentiated; Grade II	Left - origin of primary	I	T1mic	N0	M0	IA
52 years	2013	White	8500	508	5853831	22	Unknown or not applicable	2	0	Beam radiation	No/Unknown	Unknown	Positive	Negative	Borderline/Unknown	990	100	0	0	T1mic	N0	M0	Alive	Alive or dead of other cause	Alive or dead due to cancer	67	2nd of 2 or more primaries	No	2	2	8500/3: Infiltrating duct carcinoma, NOS	Poorly differentiated; Grade III	Right - origin of primary	I	T1mic	N0(i-)	M0	IA
74 years	2014	White	8500	503	5855110	23	Unknown or not applicable	0	98	None/Unknown	No/Unknown	HR+/HER2- (Luminal A)	Positive	Positive	Negative	990	100	0	0	T1mic	N0	M0	Alive	Alive or dead of other cause	Alive or dead due to cancer	56	4th of 4 or more primaries	No	4	4	8500/3: Infiltrating duct carcinoma, NOS	Well differentiated; Grade I	Left - origin of primary	I	T1mic	N0	M0	IA
77 years	2010	White	8500	504	5855280	22	Unknown or not applicable	2	0	Beam radiation	No/Unknown	HR-/HER2+ (HER2 enriched)	Negative	Negative	Positive	990	100	0	0	T1mic	N0	M0	Alive	Alive or dead of other cause	Alive or dead due to cancer	97	2nd of 2 or more primaries	No	2	2	8500/3: Infiltrating duct carcinoma, NOS	Unknown	Right - origin of primary	I	T1mic	N0(i-)	M0	IA
67 years	2011	White	8500	508	5857744	42	Unknown or not applicable	1	0	None/Unknown	No/Unknown	HR+/HER2- (Luminal A)	Positive	Positive	Negative	1	100	0	0	T1mic	N0	M0	Alive	Alive or dead of other cause	Alive or dead due to cancer	88	2nd of 2 or more primaries	Yes	2	3	8500/3: Infiltrating duct carcinoma, NOS	Moderately differentiated; Grade II	Right - origin of primary	I	T1mic	N0	M0	IA
66 years	2011	White	8500	505	5888916	75	Unknown or not applicable	0	98	None/Unknown	No/Unknown	HR+/HER2- (Luminal A)	Positive	Positive	Negative	990	100	0	0	T1mic	N0	M0	Alive	Alive or dead of other cause	Alive or dead due to cancer	86	3rd of 3 or more primaries	Yes	3	3	8500/3: Infiltrating duct carcinoma, NOS	Well differentiated; Grade I	Right - origin of primary	I	T1mic	N0	M0	IA
53 years	2012	White	8500	504	5902087	59	Unknown or not applicable	1	0	None/Unknown	No/Unknown	Unknown	Positive	Positive	Borderline/Unknown	990	110	0	0	T1mic	N0	M0	Alive	Alive or dead of other cause	Alive or dead due to cancer	82	2nd of 2 or more primaries	No	2	2	8500/3: Infiltrating duct carcinoma, NOS	Unknown	Left - origin of primary	I	T1mic	N0(i-)	M0	IA
55 years	2012	White	8520	504	5911785	22	Unknown or not applicable	0	98	None/Unknown	No/Unknown	Unknown	Positive	Positive	Borderline/Unknown	990	100	0	0	T1mic	N0	M0	Alive	Alive or dead of other cause	Alive or dead due to cancer	3	3rd of 3 or more primaries	No	3	3	8520/3: Lobular carcinoma, NOS	Unknown	Left - origin of primary	I	T1mic	N0	M0	IA
56 years	2011	White	8520	504	5915706	20	Unknown or not applicable	1	0	None/Unknown	No/Unknown	Unknown	Borderline/Unknown	Borderline/Unknown	Borderline/Unknown	1	100	0	0	T1mic	N0	M0	Alive	Alive or dead of other cause	Alive or dead due to cancer	91	2nd of 2 or more primaries	Yes	2	2	8520/3: Lobular carcinoma, NOS	Well differentiated; Grade I	Right - origin of primary	I	T1mic	N0	M0	IA
47 years	2015	White	8500	501	5922708	45	Unknown or not applicable	1	0	None/Unknown	No/Unknown	HR-/HER2- (Triple Negative)	Negative	Negative	Negative	1	100	0	0	T1mic	N0	M0	Alive	Alive or dead of other cause	Alive or dead due to cancer	45	2nd of 2 or more primaries	No	2	2	8500/3: Infiltrating duct carcinoma, NOS	Well differentiated; Grade I	Left - origin of primary	I	T1mic	N0(i-)	M0	IA
70 years	2011	Asian or Pacific Islander	8523	501	5928177	40	Unknown or not applicable	0	98	None/Unknown	No/Unknown	Unknown	Borderline/Unknown	Borderline/Unknown	Borderline/Unknown	990	100	0	0	T1mic	N0	M0	Alive	Alive or dead of other cause	Alive or dead due to cancer	94	3rd of 3 or more primaries	No	3	3	8523/3: Infiltrating duct mixed with other types of carcinoma	Poorly differentiated; Grade III	Right - origin of primary	I	T1mic	N0	M0	IA
76 years	2014	White	8520	508	5932449	20	Unknown or not applicable	0	98	None/Unknown	No/Unknown	HR+/HER2- (Luminal A)	Positive	Positive	Negative	990	100	0	0	T1mic	N0	M0	Alive	Alive or dead of other cause	Alive or dead due to cancer	56	2nd of 2 or more primaries	Yes	2	3	8520/3: Lobular carcinoma, NOS	Unknown	Right - origin of primary	I	T1mic	N0	M0	IA
69 years	2010	White	8500	509	5934555	40	Unknown or not applicable	2	1	None/Unknown	No/Unknown	HR+/HER2- (Luminal A)	Positive	Positive	Negative	990	100	130	0	T1mic	N1	M0	Alive	Alive or dead of other cause	Alive or dead due to cancer	96	2nd of 2 or more primaries	No	2	2	8500/3: Infiltrating duct carcinoma, NOS	Unknown	Right - origin of primary	IIA	T1mic	N1mi	M0	IB
53 years	2014	White	8500	501	5934672	51	Unknown or not applicable	6	0	None/Unknown	No/Unknown	HR+/HER2- (Luminal A)	Positive	Positive	Negative	1	100	0	0	T1mic	N0	M0	Alive	Alive or dead of other cause	Alive or dead due to cancer	31	2nd of 2 or more primaries	No	2	2	8500/3: Infiltrating duct carcinoma, NOS	Poorly differentiated; Grade III	Right - origin of primary	I	T1mic	N0(i-)	M0	IA
45 years	2014	White	8500	508	5934861	48	Unknown or not applicable	2	0	None/Unknown	No/Unknown	Unknown	Positive	Negative	Borderline/Unknown	990	100	0	0	T1mic	N0	M0	Alive	Alive or dead of other cause	Alive or dead due to cancer	55	3rd of 3 or more primaries	No	3	3	8500/3: Infiltrating duct carcinoma, NOS	Unknown	Right - origin of primary	I	T1mic	N0	M0	IA
78 years	2015	White	8201	504	5946131	23	Unknown or not applicable	0	98	None/Unknown	No/Unknown	Unknown	Positive	Positive	Borderline/Unknown	990	100	0	0	T1mic	N0	M0	Septicemia	Alive or dead of other cause	Dead (attributable to causes other than this cancer dx)	24	2nd of 2 or more primaries	No	2	2	8201/3: Cribriform carcinoma, NOS	Unknown	Left - origin of primary	I	T1mic	N0	M0	IA
83 years	2015	White	8522	504	5949456	41	Unknown or not applicable	1	0	None/Unknown	No/Unknown	HR+/HER2+ (Luminal B)	Positive	Positive	Positive	1	100	0	0	T1mic	N0	M0	Pancreas	Alive or dead of other cause	Dead (attributable to causes other than this cancer dx)	26	2nd of 2 or more primaries	No	2	2	8522/3: Infiltrating duct and lobular carcinoma	Moderately differentiated; Grade II	Left - origin of primary	I	T1mic	N0(i-)	M0	IA
54 years	2013	White	8500	504	5949514	45	Unknown or not applicable	6	0	None/Unknown	No/Unknown	Unknown	Positive	Positive	Borderline/Unknown	990	100	0	0	T1mic	N0	M0	Alive	Alive or dead of other cause	Alive or dead due to cancer	68	3rd of 3 or more primaries	Yes	3	3	8500/3: Infiltrating duct carcinoma, NOS	Moderately differentiated; Grade II	Left - origin of primary	I	T1mic	N0(i-)	M0	IA
65 years	2011	White	8500	501	5958929	40	Unknown or not applicable	1	0	None/Unknown	No/Unknown	HR-/HER2+ (HER2 enriched)	Negative	Negative	Positive	990	100	0	0	T1mic	N0	M0	Diseases of Heart	Alive or dead of other cause	Dead (attributable to causes other than this cancer dx)	70	One primary only	Yes	2	1	8500/3: Infiltrating duct carcinoma, NOS	Unknown	Right - origin of primary	I	T1mic	N0(i-)	M0	IA
66 years	2014	White	8500	509	5985620	45	Unknown or not applicable	4	0	None/Unknown	No/Unknown	Unknown	Positive	Negative	Borderline/Unknown	990	100	0	0	T1mic	N0	M0	Alive	Alive or dead of other cause	Alive or dead due to cancer	50	3rd of 3 or more primaries	No	3	3	8500/3: Infiltrating duct carcinoma, NOS	Poorly differentiated; Grade III	Left - origin of primary	I	T1mic	N0	M0	IA
79 years	2013	White	8480	508	5989900	51	Unknown or not applicable	23	0	None/Unknown	No/Unknown	HR+/HER2- (Luminal A)	Positive	Positive	Negative	990	100	0	0	T1mic	N0	M0	Alive	Alive or dead of other cause	Alive or dead due to cancer	69	2nd of 2 or more primaries	No	2	2	8480/3: Mucinous adenocarcinoma	Well differentiated; Grade I	Left - origin of primary	I	T1mic	N0(i-)	M0	IA
55 years	2013	Black	8500	502	5993011	42	Unknown or not applicable	4	0	None/Unknown	No/Unknown	HR+/HER2- (Luminal A)	Positive	Positive	Negative	990	100	0	0	T1mic	N0	M0	Alive	Alive or dead of other cause	Alive or dead due to cancer	63	3rd of 3 or more primaries	No	3	3	8500/3: Infiltrating duct carcinoma, NOS	Moderately differentiated; Grade II	Right - origin of primary	I	T1mic	N0	M0	IA
68 years	2010	White	8500	504	5999340	22	Unknown or not applicable	2	0	Beam radiation	No/Unknown	HR+/HER2- (Luminal A)	Positive	Negative	Negative	1	100	0	0	T1mic	N0	M0	Alive	Alive or dead of other cause	Alive or dead due to cancer	107	3rd of 3 or more primaries	No	3	3	8500/3: Infiltrating duct carcinoma, NOS	Poorly differentiated; Grade III	Right - origin of primary	I	T1mic	N0	M0	IA
85 years	2011	White	8500	509	5999452	22	Unknown or not applicable	1	0	None/Unknown	No/Unknown	Unknown	Borderline/Unknown	Borderline/Unknown	Borderline/Unknown	990	120	0	0	T1mic	N0	M0	Lung and Bronchus	Alive or dead of other cause	Dead (attributable to causes other than this cancer dx)	39	3rd of 3 or more primaries	No	3	3	8500/3: Infiltrating duct carcinoma, NOS	Moderately differentiated; Grade II	Left - origin of primary	I	T1mic	N0	M0	IA
51 years	2012	White	8050	504	6002583	23	Unknown or not applicable	0	98	None/Unknown	No/Unknown	HR+/HER2- (Luminal A)	Positive	Positive	Negative	990	100	0	0	T1mic	N0	M0	Alive	Alive or dead of other cause	Alive or dead due to cancer	78	3rd of 3 or more primaries	No	3	4	8050/3: Papillary carcinoma, NOS	Moderately differentiated; Grade II	Right - origin of primary	I	T1mic	N0	M0	IA
73 years	2012	White	8500	505	6008358	20	Unknown or not applicable	2	0	None/Unknown	No/Unknown	Unknown	Positive	Negative	Borderline/Unknown	990	110	0	0	T1mic	N0	M0	Alive	Alive or dead of other cause	Alive or dead due to cancer	72	2nd of 2 or more primaries	No	2	2	8500/3: Infiltrating duct carcinoma, NOS	Moderately differentiated; Grade II	Left - origin of primary	I	T1mic	N0	M0	IA
77 years	2014	White	8500	509	6011316	41	Unknown or not applicable	1	0	Recommended, unknown if administered	No/Unknown	Unknown	Positive	Positive	Borderline/Unknown	990	100	0	0	T1mic	N0	M0	Alive	Alive or dead of other cause	Alive or dead due to cancer	54	2nd of 2 or more primaries	Yes	2	2	8500/3: Infiltrating duct carcinoma, NOS	Unknown	Right - origin of primary	I	T1mic	N0(i-)	M0	IA
65 years	2015	White	8050	509	6011495	44	Unknown or not applicable	11	0	None/Unknown	No/Unknown	Unknown	Positive	Positive	Borderline/Unknown	990	100	0	0	T1mic	N0	M0	Alive	Alive or dead of other cause	Alive or dead due to cancer	46	2nd of 2 or more primaries	Yes	2	2	8050/3: Papillary carcinoma, NOS	Unknown	Right - origin of primary	I	T1mic	N0	M0	IA
56 years	2012	White	8500	508	6013661	44	Unknown or not applicable	1	0	Beam radiation	No/Unknown	Unknown	Borderline/Unknown	Borderline/Unknown	Borderline/Unknown	990	100	50	0	T1mic	N0	M0	Alive	Alive or dead of other cause	Alive or dead due to cancer	83	2nd of 2 or more primaries	No	2	2	8500/3: Infiltrating duct carcinoma, NOS	Unknown	Left - origin of primary	I	T1mic	N0(i+)	M0	IA
54 years	2013	White	8500	501	6037466	22	Unknown or not applicable	5	0	Beam radiation	No/Unknown	Unknown	Negative	Negative	Borderline/Unknown	990	100	0	0	T1mic	N0	M0	Alive	Alive or dead of other cause	Alive or dead due to cancer	40	2nd of 2 or more primaries	No	2	2	8500/3: Infiltrating duct carcinoma, NOS	Unknown	Left - origin of primary	I	T1mic	N0(i-)	M0	IA
51 years	2013	White	8200	509	6040662	47	Unknown or not applicable	0	98	None/Unknown	No/Unknown	Unknown	Borderline/Unknown	Borderline/Unknown	Borderline/Unknown	1	100	0	0	T1mic	N0	M0	Alive	Alive or dead of other cause	Alive or dead due to cancer	60	3rd of 3 or more primaries	No	3	3	8200/3: Adenoid cystic carcinoma	Well differentiated; Grade I	Right - origin of primary	I	T1mic	N0	M0	IA
66 years	2013	White	8500	504	6071558	41	Unknown or not applicable	3	0	Beam radiation	No/Unknown	HR+/HER2- (Luminal A)	Positive	Negative	Negative	1	100	0	0	T1mic	N0	M0	Alive	Alive or dead of other cause	Alive or dead due to cancer	64	2nd of 2 or more primaries	Yes	2	2	8500/3: Infiltrating duct carcinoma, NOS	Moderately differentiated; Grade II	Left - origin of primary	I	T1mic	N0	M0	IA
51 years	2011	White	8500	504	6075463	20	Unknown or not applicable	3	0	None/Unknown	No/Unknown	HR+/HER2- (Luminal A)	Positive	Positive	Negative	1	100	0	0	T1mic	N0	M0	Alive	Alive or dead of other cause	Alive or dead due to cancer	88	3rd of 3 or more primaries	No	3	3	8500/3: Infiltrating duct carcinoma, NOS	Moderately differentiated; Grade II	Right - origin of primary	I	T1mic	N0(i-)	M0	IA
56 years	2010	White	8500	504	6080158	44	Unknown or not applicable	1	0	None/Unknown	No/Unknown	Unknown	Negative	Negative	Borderline/Unknown	990	100	0	0	T1mic	N0	M0	Alive	Alive or dead of other cause	Alive or dead due to cancer	102	2nd of 2 or more primaries	No	2	2	8500/3: Infiltrating duct carcinoma, NOS	Unknown	Right - origin of primary	I	T1mic	N0(i-)	M0	IA
66 years	2011	Black	8500	504	6085760	22	Unknown or not applicable	1	0	Beam radiation	No/Unknown	HR-/HER2- (Triple Negative)	Negative	Negative	Negative	990	110	0	0	T1mic	N0	M0	Pneumonia and Influenza	Alive or dead of other cause	Dead (attributable to causes other than this cancer dx)	73	2nd of 2 or more primaries	No	2	2	8500/3: Infiltrating duct carcinoma, NOS	Poorly differentiated; Grade III	Left - origin of primary	I	T1mic	N0(i-)	M0	IA
66 years	2013	White	8500	508	6089138	20	Unknown or not applicable	1	0	Beam radiation	No/Unknown	HR-/HER2- (Triple Negative)	Negative	Negative	Negative	990	100	0	0	T1mic	N0	M0	Alive	Alive or dead of other cause	Alive or dead due to cancer	61	2nd of 2 or more primaries	Yes	2	2	8500/3: Infiltrating duct carcinoma, NOS	Moderately differentiated; Grade II	Left - origin of primary	I	T1mic	N0	M0	IA
57 years	2011	White	8500	502	6111749	44	Unknown or not applicable	1	0	None/Unknown	No/Unknown	Unknown	Borderline/Unknown	Borderline/Unknown	Borderline/Unknown	1	100	0	0	T1mic	N0	M0	Alive	Alive or dead of other cause	Alive or dead due to cancer	95	2nd of 2 or more primaries	No	2	2	8500/3: Infiltrating duct carcinoma, NOS	Unknown	Right - origin of primary	I	T1mic	N0(i-)	M0	IA
65 years	2010	White	8500	508	6123355	41	Unknown or not applicable	0	98	None/Unknown	No/Unknown	HR+/HER2- (Luminal A)	Positive	Positive	Negative	1	100	0	0	T1mic	N0	M0	Alive	Alive or dead of other cause	Alive or dead due to cancer	97	2nd of 2 or more primaries	No	2	2	8500/3: Infiltrating duct carcinoma, NOS	Unknown	Right - origin of primary	I	T1mic	N0	M0	IA
60 years	2013	White	8500	504	6148717	41	Unknown or not applicable	0	98	None/Unknown	No/Unknown	Unknown	Positive	Positive	Borderline/Unknown	1	100	0	0	T1mic	N0	M0	Alive	Alive or dead of other cause	Alive or dead due to cancer	63	2nd of 2 or more primaries	No	2	2	8500/3: Infiltrating duct carcinoma, NOS	Moderately differentiated; Grade II	Left - origin of primary	I	T1mic	N0	M0	IA
42 years	2012	Asian or Pacific Islander	8500	502	6150137	43	Unknown or not applicable	3	0	None/Unknown	No/Unknown	Unknown	Positive	Positive	Borderline/Unknown	990	100	0	0	T1mic	N0	M0	Alive	Alive or dead of other cause	Alive or dead due to cancer	81	2nd of 2 or more primaries	No	2	2	8500/3: Infiltrating duct carcinoma, NOS	Poorly differentiated; Grade III	Left - origin of primary	I	T1mic	N0	M0	IA
66 years	2011	White	8500	503	6156221	22	Unknown or not applicable	0	98	Beam radiation	No/Unknown	Unknown	Positive	Borderline/Unknown	Borderline/Unknown	990	110	0	0	T1mic	N0	M0	Alive	Alive or dead of other cause	Alive or dead due to cancer	67	2nd of 2 or more primaries	Yes	2	2	8500/3: Infiltrating duct carcinoma, NOS	Unknown	Right - origin of primary	I	T1mic	N0	M0	IA
52 years	2015	White	8507	504	6175399	30	Unknown or not applicable	3	0	None/Unknown	Yes	HR+/HER2- (Luminal A)	Positive	Positive	Negative	1	100	0	0	T1mic	N0	M0	Alive	Alive or dead of other cause	Alive or dead due to cancer	16	3rd of 3 or more primaries	No	3	3	8507/3: Ductal carcinoma, micropapillary	Moderately differentiated; Grade II	Right - origin of primary	I	T1mic	N0(i-)	M0	IA
79 years	2013	White	8500	505	6179794	20	Unknown or not applicable	1	0	None/Unknown	No/Unknown	HR+/HER2- (Luminal A)	Positive	Positive	Negative	990	100	0	0	T1mic	N0	M0	Alive	Alive or dead of other cause	Alive or dead due to cancer	68	2nd of 2 or more primaries	No	2	2	8500/3: Infiltrating duct carcinoma, NOS	Well differentiated; Grade I	Right - origin of primary	I	T1mic	N0(i-)	M0	IA
54 years	2010	Black	8500	508	6180512	22	Unknown or not applicable	9	0	Beam radiation	No/Unknown	HR+/HER2- (Luminal A)	Positive	Positive	Negative	990	100	0	0	T1mic	N0	M0	Alive	Alive or dead of other cause	Alive or dead due to cancer	100	2nd of 2 or more primaries	Yes	2	2	8500/3: Infiltrating duct carcinoma, NOS	Moderately differentiated; Grade II	Right - origin of primary	I	T1mic	N0	M0	IA
62 years	2013	White	8500	504	6182825	0	Unknown or not applicable	0	98	None/Unknown	No/Unknown	HR+/HER2+ (Luminal B)	Positive	Negative	Positive	1	100	0	0	T1mic	N0	M0	Alive	Alive or dead of other cause	Alive or dead due to cancer	69	2nd of 2 or more primaries	No	2	2	8500/3: Infiltrating duct carcinoma, NOS	Poorly differentiated; Grade III	Right - origin of primary	I	T1mic	N0	M0	IA
61 years	2012	White	8401	509	6184043	44	Unknown or not applicable	0	98	None/Unknown	No/Unknown	HR+/HER2- (Luminal A)	Positive	Negative	Negative	1	100	0	0	T1mic	N0	M0	Breast	Dead (attributable to this cancer dx)	Alive or dead due to cancer	45	4th of 4 or more primaries	No	3	4	8401/3: Apocrine adenocarcinoma	Poorly differentiated; Grade III	Right - origin of primary	I	T1mic	N0	M0	IA
62 years	2011	White	8500	503	6205080	49	Unknown or not applicable	2	0	None/Unknown	No/Unknown	HR-/HER2- (Triple Negative)	Negative	Negative	Negative	1	100	0	0	T1mic	N0	M0	Alive	Alive or dead of other cause	Alive or dead due to cancer	94	2nd of 2 or more primaries	No	2	2	8500/3: Infiltrating duct carcinoma, NOS	Moderately differentiated; Grade II	Left - origin of primary	I	T1mic	N0(i-)	M0	IA
49 years	2015	White	8500	504	6209028	42	Unknown or not applicable	1	0	None/Unknown	Yes	HR-/HER2+ (HER2 enriched)	Negative	Negative	Positive	990	100	0	0	T1mic	N0	M0	Alive	Alive or dead of other cause	Alive or dead due to cancer	39	2nd of 2 or more primaries	No	2	2	8500/3: Infiltrating duct carcinoma, NOS	Poorly differentiated; Grade III	Right - origin of primary	I	T1mic	N0(i-)	M0	IA
48 years	2012	White	8520	502	6219277	22	Unknown or not applicable	0	98	None/Unknown	No/Unknown	HR+/HER2- (Luminal A)	Positive	Positive	Negative	990	100	0	0	T1mic	N0	M0	Alive	Alive or dead of other cause	Alive or dead due to cancer	80	2nd of 2 or more primaries	No	2	3	8520/3: Lobular carcinoma, NOS	Unknown	Left - origin of primary	I	T1mic	N0	M0	IA
49 years	2010	White	8500	504	6223217	22	Unknown or not applicable	1	0	Beam radiation	No/Unknown	Unknown	Positive	Positive	Borderline/Unknown	990	100	0	0	T1mic	N0	M0	Alive	Alive or dead of other cause	Alive or dead due to cancer	101	One primary only	Yes	1	1	8500/3: Infiltrating duct carcinoma, NOS	Unknown	Left - origin of primary	I	T1mic	N0(i-)	M0	IA
60 years	2010	White	8520	504	6223358	44	Unknown or not applicable	1	0	None/Unknown	No/Unknown	HR+/HER2- (Luminal A)	Positive	Positive	Negative	990	100	0	0	T1mic	N0	M0	Septicemia	Alive or dead of other cause	Dead (attributable to causes other than this cancer dx)	52	One primary only	Yes	1	1	8520/3: Lobular carcinoma, NOS	Moderately differentiated; Grade II	Left - origin of primary	I	T1mic	N0(i+)	M0	IA
52 years	2010	White	8500	504	6224051	42	Unknown or not applicable	5	0	None/Unknown	No/Unknown	Unknown	Negative	Negative	Borderline/Unknown	1	100	0	0	T1mic	N0	M0	Alive	Alive or dead of other cause	Alive or dead due to cancer	98	One primary only	Yes	1	1	8500/3: Infiltrating duct carcinoma, NOS	Unknown	Right - origin of primary	I	T1mic	N0	M0	IA
61 years	2010	White	8507	504	6225613	22	Unknown or not applicable	1	0	None/Unknown	No/Unknown	Unknown	Positive	Positive	Borderline/Unknown	1	100	0	0	T1mic	N0	M0	Alive	Alive or dead of other cause	Alive or dead due to cancer	103	One primary only	Yes	1	1	8507/3: Ductal carcinoma, micropapillary	Moderately differentiated; Grade II	Left - origin of primary	I	T1mic	N0(i+)	M0	IA
51 years	2010	White	8500	509	6225817	23	Unknown or not applicable	1	0	Radioactive implants (includes brachytherapy) (1988+)	No/Unknown	Unknown	Positive	Positive	Borderline/Unknown	1	100	0	0	T1mic	N0	M0	Alive	Alive or dead of other cause	Alive or dead due to cancer	103	One primary only	Yes	1	1	8500/3: Infiltrating duct carcinoma, NOS	Unknown	Left - origin of primary	I	T1mic	N0(i-)	M0	IA
45 years	2010	White	8500	502	6226731	44	Unknown or not applicable	2	0	None/Unknown	No/Unknown	Unknown	Positive	Positive	Borderline/Unknown	1	100	0	0	T1mic	N0	M0	Alive	Alive or dead of other cause	Alive or dead due to cancer	102	One primary only	Yes	1	1	8500/3: Infiltrating duct carcinoma, NOS	Unknown	Right - origin of primary	I	T1mic	N0(i-)	M0	IA
61 years	2010	White	8500	504	6227315	22	Unknown or not applicable	1	0	Beam radiation	No/Unknown	Unknown	Positive	Positive	Borderline/Unknown	990	100	0	0	T1mic	N0	M0	Alive	Alive or dead of other cause	Alive or dead due to cancer	5	One primary only	Yes	1	1	8500/3: Infiltrating duct carcinoma, NOS	Well differentiated; Grade I	Left - origin of primary	I	T1mic	N0	M0	IA
42 years	2010	White	8523	504	6228127	46	Unknown or not applicable	4	0	None/Unknown	No/Unknown	HR-/HER2- (Triple Negative)	Negative	Negative	Negative	990	100	0	0	T1mic	N0	M0	Alive	Alive or dead of other cause	Alive or dead due to cancer	101	1st of 2 or more primaries	Yes	1	2	8523/3: Infiltrating duct mixed with other types of carcinoma	Poorly differentiated; Grade III	Right - origin of primary	I	T1mic	N0(i+)	M0	IA
55 years	2010	White	8522	502	6229928	20	Unknown or not applicable	31	1	Beam radiation	Yes	HR+/HER2- (Luminal A)	Positive	Positive	Negative	1	100	250	0	T1mic	N1	M0	Alive	Alive or dead of other cause	Alive or dead due to cancer	107	One primary only	Yes	1	1	8522/3: Infiltrating duct and lobular carcinoma	Moderately differentiated; Grade II	Left - origin of primary	IIA	T1mic	N1a	M0	IIA
74 years	2010	White	8500	503	6230873	22	Unknown or not applicable	3	0	Radioactive implants (includes brachytherapy) (1988+)	No/Unknown	Unknown	Negative	Negative	Borderline/Unknown	990	100	0	0	T1mic	N0	M0	Alive	Alive or dead of other cause	Alive or dead due to cancer	102	One primary only	Yes	1	1	8500/3: Infiltrating duct carcinoma, NOS	Poorly differentiated; Grade III	Left - origin of primary	I	T1mic	N0	M0	IA
63 years	2010	White	8500	508	6231132	51	Unknown or not applicable	15	0	None/Unknown	No/Unknown	HR-/HER2+ (HER2 enriched)	Negative	Negative	Positive	1	100	0	0	T1mic	N0	M0	Alive	Alive or dead of other cause	Alive or dead due to cancer	105	One primary only	Yes	1	1	8500/3: Infiltrating duct carcinoma, NOS	Poorly differentiated; Grade III	Right - origin of primary	I	T1mic	N0(i+)	M0	IA
48 years	2010	White	8500	508	6231908	23	Unknown or not applicable	2	0	Beam radiation	No/Unknown	HR+/HER2- (Luminal A)	Positive	Positive	Negative	990	100	0	0	T1mic	N0	M0	Alive	Alive or dead of other cause	Alive or dead due to cancer	100	One primary only	Yes	1	1	8500/3: Infiltrating duct carcinoma, NOS	Moderately differentiated; Grade II	Right - origin of primary	I	T1mic	N0(i-)	M0	IA
66 years	2010	White	8523	508	6232390	22	Unknown or not applicable	1	0	Radioactive implants (includes brachytherapy) (1988+)	No/Unknown	HR+/HER2- (Luminal A)	Positive	Negative	Negative	1	100	0	0	T1mic	N0	M0	Alive	Alive or dead of other cause	Alive or dead due to cancer	99	One primary only	Yes	1	1	8523/3: Infiltrating duct mixed with other types of carcinoma	Well differentiated; Grade I	Left - origin of primary	I	T1mic	N0	M0	IA
64 years	2010	Black	8500	505	6232419	23	Unknown or not applicable	4	0	None/Unknown	No/Unknown	HR+/HER2- (Luminal A)	Positive	Positive	Negative	1	100	0	0	T1mic	N0	M0	Alive	Alive or dead of other cause	Alive or dead due to cancer	99	One primary only	Yes	1	1	8500/3: Infiltrating duct carcinoma, NOS	Moderately differentiated; Grade II	Left - origin of primary	I	T1mic	N0(i-)	M0	IA
59 years	2010	White	8500	503	6232577	52	Unknown or not applicable	37	5	Beam radiation	Yes	HR+/HER2- (Luminal A)	Positive	Positive	Negative	990	100	255	0	T1mic	N1	M0	Alive	Alive or dead of other cause	Alive or dead due to cancer	100	One primary only	Yes	1	1	8500/3: Infiltrating duct carcinoma, NOS	Moderately differentiated; Grade II	Right - origin of primary	IIA	T1mic	N1	M0	IIA
65 years	2010	White	8500	504	6233472	22	Unknown or not applicable	3	0	Beam radiation	No/Unknown	Unknown	Negative	Negative	Borderline/Unknown	990	100	0	0	T1mic	N0	M0	Alive	Alive or dead of other cause	Alive or dead due to cancer	98	One primary only	Yes	1	1	8500/3: Infiltrating duct carcinoma, NOS	Unknown	Left - origin of primary	I	T1mic	N0(i-)	M0	IA
82 years	2010	White	8520	509	6233843	51	Unknown or not applicable	4	0	None/Unknown	No/Unknown	HR+/HER2- (Luminal A)	Positive	Positive	Negative	990	100	0	0	T1mic	N0	M0	Alive	Alive or dead of other cause	Alive or dead due to cancer	91	One primary only	Yes	1	1	8520/3: Lobular carcinoma, NOS	Unknown	Left - origin of primary	I	T1mic	N0(i-)	M0	IA
67 years	2012	Black	8500	508	6235078	22	Unknown or not applicable	0	98	Beam radiation	No/Unknown	HR+/HER2- (Luminal A)	Positive	Negative	Negative	1	110	0	0	T1mic	N0	M0	Alive	Alive or dead of other cause	Alive or dead due to cancer	74	2nd of 2 or more primaries	No	2	2	8500/3: Infiltrating duct carcinoma, NOS	Moderately differentiated; Grade II	Right - origin of primary	I	T1mic	N0	M0	IA
57 years	2010	White	8500	504	6235509	22	Unknown or not applicable	1	0	Beam radiation	No/Unknown	Unknown	Positive	Negative	Borderline/Unknown	990	100	0	0	T1mic	N0	M0	Alive	Alive or dead of other cause	Alive or dead due to cancer	4	One primary only	Yes	1	1	8500/3: Infiltrating duct carcinoma, NOS	Unknown	Right - origin of primary	I	T1mic	N0(i-)	M0	IA
61 years	2010	White	8500	508	6236238	41	Unknown or not applicable	2	0	None/Unknown	No/Unknown	HR+/HER2+ (Luminal B)	Positive	Negative	Positive	990	100	0	0	T1mic	N0	M0	Alive	Alive or dead of other cause	Alive or dead due to cancer	104	One primary only	Yes	1	1	8500/3: Infiltrating duct carcinoma, NOS	Moderately differentiated; Grade II	Left - origin of primary	I	T1mic	N0	M0	IA
50 years	2010	White	8211	508	6236382	22	Unknown or not applicable	2	0	Beam radiation	No/Unknown	Unknown	Borderline/Unknown	Borderline/Unknown	Negative	1	100	0	0	T1mic	N0	M0	Alive	Alive or dead of other cause	Alive or dead due to cancer	98	2nd of 2 or more primaries	No	2	2	8211/3: Tubular adenocarcinoma	Well differentiated; Grade I	Left - origin of primary	I	T1mic	N0	M0	IA
54 years	2010	White	8500	509	6237577	22	Unknown or not applicable	7	0	Beam radiation	No/Unknown	HR-/HER2- (Triple Negative)	Negative	Negative	Negative	990	100	0	0	T1mic	N0	M0	Alive	Alive or dead of other cause	Alive or dead due to cancer	100	One primary only	Yes	1	1	8500/3: Infiltrating duct carcinoma, NOS	Unknown	Left - origin of primary	I	T1mic	N0(i-)	M0	IA
52 years	2010	White	8520	509	6237876	22	Unknown or not applicable	1	0	Beam radiation	No/Unknown	HR+/HER2+ (Luminal B)	Positive	Positive	Positive	990	100	0	0	T1mic	N0	M0	Alive	Alive or dead of other cause	Alive or dead due to cancer	99	1st of 2 or more primaries	Yes	1	2	8520/3: Lobular carcinoma, NOS	Poorly differentiated; Grade III	Right - origin of primary	I	T1mic	N0	M0	IA
57 years	2010	White	8500	504	6238033	22	Unknown or not applicable	2	0	Beam radiation	No/Unknown	Unknown	Positive	Positive	Borderline/Unknown	1	100	0	0	T1mic	N0	M0	Alive	Alive or dead of other cause	Alive or dead due to cancer	96	One primary only	Yes	1	1	8500/3: Infiltrating duct carcinoma, NOS	Well differentiated; Grade I	Left - origin of primary	I	T1mic	N0	M0	IA
68 years	2010	White	8500	509	6238129	22	Unknown or not applicable	0	98	Beam radiation	No/Unknown	Unknown	Negative	Negative	Borderline/Unknown	990	100	0	0	T1mic	N0	M0	Alive	Alive or dead of other cause	Alive or dead due to cancer	96	One primary only	Yes	1	1	8500/3: Infiltrating duct carcinoma, NOS	Poorly differentiated; Grade III	Left - origin of primary	I	T1mic	N0	M0	IA
42 years	2010	White	8500	508	6238228	48	Unknown or not applicable	3	0	None/Unknown	No/Unknown	Unknown	Positive	Positive	Borderline/Unknown	1	100	0	0	T1mic	N0	M0	Alive	Alive or dead of other cause	Alive or dead due to cancer	98	One primary only	Yes	1	1	8500/3: Infiltrating duct carcinoma, NOS	Unknown	Right - origin of primary	I	T1mic	N0(mol-)	M0	IA
71 years	2010	White	8500	502	6238657	23	Unknown or not applicable	0	98	Radioactive implants (includes brachytherapy) (1988+)	No/Unknown	HR+/HER2- (Luminal A)	Positive	Positive	Negative	1	100	0	0	T1mic	N0	M0	Alive	Alive or dead of other cause	Alive or dead due to cancer	98	One primary only	Yes	1	1	8500/3: Infiltrating duct carcinoma, NOS	Unknown	Left - origin of primary	I	T1mic	N0	M0	IA
69 years	2010	White	8500	504	6239176	23	Unknown or not applicable	1	0	Beam radiation	No/Unknown	HR+/HER2+ (Luminal B)	Positive	Negative	Positive	990	100	0	0	T1mic	N0	M0	Alive	Alive or dead of other cause	Alive or dead due to cancer	97	1st of 2 or more primaries	Yes	1	2	8500/3: Infiltrating duct carcinoma, NOS	Unknown	Left - origin of primary	I	T1mic	N0(i-)	M0	IA
73 years	2010	White	8500	508	6239790	22	Unknown or not applicable	0	98	None/Unknown	No/Unknown	HR+/HER2- (Luminal A)	Positive	Positive	Negative	1	100	0	0	T1mic	N0	M0	Alive	Alive or dead of other cause	Alive or dead due to cancer	102	One primary only	Yes	1	1	8500/3: Infiltrating duct carcinoma, NOS	Moderately differentiated; Grade II	Right - origin of primary	I	T1mic	N0	M0	IA
37 years	2010	White	8500	509	6239994	75	Unknown or not applicable	4	0	None/Unknown	No/Unknown	Unknown	Positive	Negative	Borderline/Unknown	990	100	0	0	T1mic	N0	M0	Alive	Alive or dead of other cause	Alive or dead due to cancer	105	One primary only	Yes	1	1	8500/3: Infiltrating duct carcinoma, NOS	Unknown	Left - origin of primary	I	T1mic	N0(i-)	M0	IA
34 years	2010	Black	8500	509	6240268	41	Unknown or not applicable	1	1	Radioactive implants (includes brachytherapy) (1988+)	Yes	HR-/HER2+ (HER2 enriched)	Negative	Negative	Positive	990	100	150	0	T1mic	N1	M0	Alive	Alive or dead of other cause	Alive or dead due to cancer	107	One primary only	Yes	1	1	8500/3: Infiltrating duct carcinoma, NOS	Poorly differentiated; Grade III	Right - origin of primary	IIA	T1mic	N1mi	M0	IB
46 years	2010	White	8500	503	6243411	42	Unknown or not applicable	2	0	None/Unknown	No/Unknown	HR+/HER2+ (Luminal B)	Positive	Positive	Positive	1	100	0	0	T1mic	N0	M0	Alive	Alive or dead of other cause	Alive or dead due to cancer	98	One primary only	Yes	1	1	8500/3: Infiltrating duct carcinoma, NOS	Poorly differentiated; Grade III	Right - origin of primary	I	T1mic	N0(i-)	M0	IA
62 years	2010	Black	8500	504	6244142	22	Unknown or not applicable	3	0	Beam radiation	No/Unknown	HR+/HER2- (Luminal A)	Positive	Negative	Negative	1	100	0	0	T1mic	N0	M0	Alive	Alive or dead of other cause	Alive or dead due to cancer	96	1st of 2 or more primaries	Yes	1	2	8500/3: Infiltrating duct carcinoma, NOS	Moderately differentiated; Grade II	Left - origin of primary	I	T1mic	N0(i-)	M0	IA
73 years	2010	White	8520	501	6244544	22	Unknown or not applicable	0	98	None/Unknown	No/Unknown	HR+/HER2- (Luminal A)	Positive	Positive	Negative	1	100	0	0	T1mic	N0	M0	Alive	Alive or dead of other cause	Alive or dead due to cancer	96	One primary only	Yes	1	1	8520/3: Lobular carcinoma, NOS	Well differentiated; Grade I	Right - origin of primary	I	T1mic	N0	M0	IA
48 years	2010	White	8500	503	6247188	49	Unknown or not applicable	3	0	None/Unknown	No/Unknown	HR+/HER2+ (Luminal B)	Positive	Positive	Positive	1	100	0	0	T1mic	N0	M0	Alive	Alive or dead of other cause	Alive or dead due to cancer	83	One primary only	Yes	1	1	8500/3: Infiltrating duct carcinoma, NOS	Moderately differentiated; Grade II	Right - origin of primary	I	T1mic	N0(i-)	M0	IA
73 years	2011	White	8500	504	6247699	41	Unknown or not applicable	2	0	None/Unknown	No/Unknown	Unknown	Positive	Positive	Borderline/Unknown	990	100	0	0	T1mic	N0	M0	Diseases of Heart	Alive or dead of other cause	Dead (attributable to causes other than this cancer dx)	91	2nd of 2 or more primaries	No	2	2	8500/3: Infiltrating duct carcinoma, NOS	Moderately differentiated; Grade II	Right - origin of primary	I	T1mic	N0	M0	IA
60 years	2010	White	8541	502	6248667	46	Unknown or not applicable	3	0	None/Unknown	No/Unknown	Unknown	Borderline/Unknown	Borderline/Unknown	Borderline/Unknown	990	100	0	0	T1mic	N0	M0	Alive	Alive or dead of other cause	Alive or dead due to cancer	55	One primary only	Yes	1	1	8541/3: Paget disease and infiltrating ductal carcinoma of breast	Poorly differentiated; Grade III	Right - origin of primary	I	T1mic	N0(i+)	M0	IA
45 years	2010	White	8520	508	6249825	49	Unknown or not applicable	1	0	None/Unknown	No/Unknown	Unknown	Positive	Positive	Borderline/Unknown	990	100	0	0	T1mic	N0	M0	Alive	Alive or dead of other cause	Alive or dead due to cancer	105	1st of 2 or more primaries	Yes	1	2	8520/3: Lobular carcinoma, NOS	Unknown	Left - origin of primary	I	T1mic	N0(i-)	M0	IA
53 years	2010	Black	8500	504	6251380	22	Unknown or not applicable	1	0	None/Unknown	No/Unknown	Unknown	Borderline/Unknown	Borderline/Unknown	Borderline/Unknown	1	100	0	0	T1mic	N0	M0	Alive	Alive or dead of other cause	Alive or dead due to cancer	104	One primary only	Yes	1	1	8500/3: Infiltrating duct carcinoma, NOS	Unknown	Left - origin of primary	I	T1mic	N0(i-)	M0	IA
49 years	2011	White	8520	504	6252224	40	Unknown or not applicable	3	0	None/Unknown	No/Unknown	HR+/HER2- (Luminal A)	Positive	Positive	Negative	990	100	0	0	T1mic	N0	M0	Alive	Alive or dead of other cause	Alive or dead due to cancer	95	2nd of 2 or more primaries	No	2	2	8520/3: Lobular carcinoma, NOS	Well differentiated; Grade I	Left - origin of primary	I	T1mic	N0(i-)	M0	IA
59 years	2010	White	8500	502	6252860	23	Unknown or not applicable	1	0	Beam radiation	No/Unknown	Unknown	Negative	Negative	Borderline/Unknown	1	100	0	0	T1mic	N0	M0	Alive	Alive or dead of other cause	Alive or dead due to cancer	101	One primary only	Yes	1	1	8500/3: Infiltrating duct carcinoma, NOS	Moderately differentiated; Grade II	Left - origin of primary	I	T1mic	N0(i-)	M0	IA
54 years	2010	White	8500	508	6253237	22	Unknown or not applicable	2	0	Beam radiation	No/Unknown	Unknown	Negative	Negative	Borderline/Unknown	990	100	0	0	T1mic	N0	M0	Alive	Alive or dead of other cause	Alive or dead due to cancer	105	One primary only	Yes	1	1	8500/3: Infiltrating duct carcinoma, NOS	Moderately differentiated; Grade II	Right - origin of primary	I	T1mic	N0(i-)	M0	IA
38 years	2010	White	8500	509	6253302	49	Unknown or not applicable	4	0	None/Unknown	No/Unknown	Unknown	Negative	Negative	Borderline/Unknown	990	100	0	0	T1mic	N0	M0	Alive	Alive or dead of other cause	Alive or dead due to cancer	100	One primary only	Yes	1	1	8500/3: Infiltrating duct carcinoma, NOS	Poorly differentiated; Grade III	Left - origin of primary	I	T1mic	N0(i-)	M0	IA
63 years	2010	White	8500	504	6255423	22	Unknown or not applicable	1	0	Beam radiation	No/Unknown	Unknown	Positive	Positive	Borderline/Unknown	990	100	0	0	T1mic	N0	M0	Alive	Alive or dead of other cause	Alive or dead due to cancer	97	One primary only	Yes	1	1	8500/3: Infiltrating duct carcinoma, NOS	Poorly differentiated; Grade III	Left - origin of primary	I	T1mic	N0(i-)	M0	IA
57 years	2013	White	8050	509	6255620	23	Unknown or not applicable	0	98	None/Unknown	No/Unknown	HR+/HER2+ (Luminal B)	Positive	Positive	Positive	990	110	0	0	T1mic	N0	M0	Miscellaneous Malignant Cancer	Dead (attributable to this cancer dx)	Alive or dead due to cancer	20	3rd of 3 or more primaries	No	3	5	8050/3: Papillary carcinoma, NOS	Moderately differentiated; Grade II	Right - origin of primary	I	T1mic	N0	M0	IA
49 years	2010	White	8500	508	6256497	41	Unknown or not applicable	1	0	None/Unknown	No/Unknown	HR+/HER2- (Luminal A)	Positive	Positive	Negative	990	100	0	0	T1mic	N0	M0	Alive	Alive or dead of other cause	Alive or dead due to cancer	106	One primary only	Yes	1	1	8500/3: Infiltrating duct carcinoma, NOS	Unknown	Left - origin of primary	I	T1mic	N0	M0	IA
46 years	2010	White	8500	502	6256760	23	Unknown or not applicable	1	0	Beam radiation	No/Unknown	HR+/HER2+ (Luminal B)	Positive	Negative	Positive	990	100	0	0	T1mic	N0	M0	Alive	Alive or dead of other cause	Alive or dead due to cancer	7	One primary only	Yes	1	1	8500/3: Infiltrating duct carcinoma, NOS	Unknown	Right - origin of primary	I	T1mic	N0	M0	IA
54 years	2011	White	8500	503	6257415	20	Unknown or not applicable	2	0	Beam radiation	No/Unknown	Unknown	Negative	Negative	Borderline/Unknown	990	100	0	0	T1mic	N0	M0	Alive	Alive or dead of other cause	Alive or dead due to cancer	90	One primary only	Yes	1	1	8500/3: Infiltrating duct carcinoma, NOS	Undifferentiated; anaplastic; Grade IV	Left - origin of primary	I	T1mic	N0	M0	IA
51 years	2011	White	8500	508	6257452	48	Unknown or not applicable	1	0	None/Unknown	No/Unknown	Unknown	Positive	Positive	Borderline/Unknown	1	100	0	0	T1mic	N0	M0	Alive	Alive or dead of other cause	Alive or dead due to cancer	90	One primary only	Yes	1	1	8500/3: Infiltrating duct carcinoma, NOS	Well differentiated; Grade I	Right - origin of primary	I	T1mic	N0	M0	IA
58 years	2011	White	8500	505	6258224	22	Unknown or not applicable	3	0	None/Unknown	No/Unknown	HR+/HER2- (Luminal A)	Positive	Positive	Negative	990	100	0	0	T1mic	N0	M0	Alive	Alive or dead of other cause	Alive or dead due to cancer	91	2nd of 2 or more primaries	No	1	2	8500/3: Infiltrating duct carcinoma, NOS	Moderately differentiated; Grade II	Right - origin of primary	I	T1mic	N0(i-)	M0	IA
46 years	2011	White	8500	502	6258791	46	Unknown or not applicable	2	0	None/Unknown	No/Unknown	HR-/HER2+ (HER2 enriched)	Negative	Negative	Positive	1	100	0	0	T1mic	N0	M0	Alive	Alive or dead of other cause	Alive or dead due to cancer	95	One primary only	Yes	1	1	8500/3: Infiltrating duct carcinoma, NOS	Poorly differentiated; Grade III	Left - origin of primary	I	T1mic	N0(i-)	M0	IA
76 years	2011	White	8500	508	6259488	41	Unknown or not applicable	3	0	None/Unknown	No/Unknown	HR-/HER2+ (HER2 enriched)	Negative	Negative	Positive	1	100	0	0	T1mic	N0	M0	Alive	Alive or dead of other cause	Alive or dead due to cancer	94	One primary only	Yes	1	1	8500/3: Infiltrating duct carcinoma, NOS	Moderately differentiated; Grade II	Left - origin of primary	I	T1mic	N0	M0	IA
47 years	2011	White	8500	505	6259496	30	Unknown or not applicable	1	0	None/Unknown	No/Unknown	Unknown	Positive	Borderline/Unknown	Borderline/Unknown	990	100	0	0	T1mic	N0	M0	Alive	Alive or dead of other cause	Alive or dead due to cancer	89	One primary only	Yes	1	1	8500/3: Infiltrating duct carcinoma, NOS	Moderately differentiated; Grade II	Right - origin of primary	I	T1mic	N0	M0	IA
48 years	2011	White	8230	501	6260291	48	Unknown or not applicable	3	0	None/Unknown	No/Unknown	Unknown	Positive	Positive	Borderline/Unknown	990	100	0	0	T1mic	N0	M0	Alive	Alive or dead of other cause	Alive or dead due to cancer	90	One primary only	Yes	1	1	8230/3: Solid carcinoma, NOS	Poorly differentiated; Grade III	Left - origin of primary	I	T1mic	N0	M0	IA
68 years	2010	White	8500	505	6260724	22	Unknown or not applicable	0	98	Beam radiation	No/Unknown	Unknown	Positive	Positive	Borderline/Unknown	1	100	0	0	T1mic	N0	M0	Alive	Alive or dead of other cause	Alive or dead due to cancer	101	One primary only	Yes	1	1	8500/3: Infiltrating duct carcinoma, NOS	Unknown	Right - origin of primary	I	T1mic	N0	M0	IA
48 years	2011	White	8500	504	6261550	44	Unknown or not applicable	12	0	None/Unknown	No/Unknown	HR-/HER2+ (HER2 enriched)	Negative	Negative	Positive	990	100	0	0	T1mic	N0	M0	Alive	Alive or dead of other cause	Alive or dead due to cancer	94	One primary only	Yes	1	1	8500/3: Infiltrating duct carcinoma, NOS	Poorly differentiated; Grade III	Left - origin of primary	I	T1mic	N0	M0	IA
62 years	2011	White	8500	509	6261865	22	Unknown or not applicable	2	0	Beam radiation	No/Unknown	Unknown	Negative	Negative	Borderline/Unknown	1	110	0	0	T1mic	N0	M0	Alive	Alive or dead of other cause	Alive or dead due to cancer	93	One primary only	Yes	1	1	8500/3: Infiltrating duct carcinoma, NOS	Poorly differentiated; Grade III	Right - origin of primary	I	T1mic	N0(i-)	M0	IA
48 years	2011	White	8500	504	6262024	23	Unknown or not applicable	3	0	Beam radiation	No/Unknown	HR+/HER2- (Luminal A)	Positive	Positive	Negative	1	100	0	0	T1mic	N0	M0	Alive	Alive or dead of other cause	Alive or dead due to cancer	93	2nd of 2 or more primaries	No	1	2	8500/3: Infiltrating duct carcinoma, NOS	Well differentiated; Grade I	Left - origin of primary	I	T1mic	N0(i-)	M0	IA
54 years	2011	White	8500	504	6262492	22	Unknown or not applicable	3	0	Beam radiation	No/Unknown	Unknown	Negative	Negative	Borderline/Unknown	990	100	0	0	T1mic	N0	M0	Alive	Alive or dead of other cause	Alive or dead due to cancer	90	1st of 2 or more primaries	Yes	1	2	8500/3: Infiltrating duct carcinoma, NOS	Poorly differentiated; Grade III	Left - origin of primary	I	T1mic	N0(i-)	M0	IA
40 years	2011	White	8500	503	6262789	48	Unknown or not applicable	4	0	None/Unknown	No/Unknown	HR-/HER2+ (HER2 enriched)	Negative	Negative	Positive	990	100	0	0	T1mic	N0	M0	Alive	Alive or dead of other cause	Alive or dead due to cancer	84	1st of 2 or more primaries	Yes	1	2	8500/3: Infiltrating duct carcinoma, NOS	Poorly differentiated; Grade III	Left - origin of primary	I	T1mic	N0(i-)	M0	IA
67 years	2011	White	8500	509	6263145	22	Unknown or not applicable	0	98	None/Unknown	No/Unknown	Unknown	Negative	Negative	Borderline/Unknown	990	100	0	0	T1mic	N0	M0	Alive	Alive or dead of other cause	Alive or dead due to cancer	85	1st of 2 or more primaries	Yes	1	2	8500/3: Infiltrating duct carcinoma, NOS	Unknown	Left - origin of primary	I	T1mic	N0	M0	IA
61 years	2011	White	8500	508	6263696	22	Unknown or not applicable	2	0	Beam radiation	No/Unknown	Unknown	Positive	Negative	Borderline/Unknown	990	100	0	0	T1mic	N0	M0	Alive	Alive or dead of other cause	Alive or dead due to cancer	87	One primary only	Yes	1	1	8500/3: Infiltrating duct carcinoma, NOS	Well differentiated; Grade I	Right - origin of primary	I	T1mic	N0(i-)	M0	IA
47 years	2015	White	8523	509	6264540	44	Unknown or not applicable	1	0	None/Unknown	No/Unknown	HR+/HER2- (Luminal A)	Positive	Positive	Negative	990	100	0	0	T1mic	N0	M0	Alive	Alive or dead of other cause	Alive or dead due to cancer	45	2nd of 2 or more primaries	Yes	2	2	8523/3: Infiltrating duct mixed with other types of carcinoma	Unknown	Right - origin of primary	I	T1mic	N0	M0	IA
39 years	2011	White	8523	501	6265212	49	Unknown or not applicable	3	0	None/Unknown	No/Unknown	HR+/HER2- (Luminal A)	Positive	Positive	Negative	1	100	0	0	T1mic	N0	M0	Alive	Alive or dead of other cause	Alive or dead due to cancer	90	One primary only	Yes	1	1	8523/3: Infiltrating duct mixed with other types of carcinoma	Well differentiated; Grade I	Right - origin of primary	I	T1mic	N0(i-)	M0	IA
50 years	2011	White	8500	509	6265435	45	Unknown or not applicable	2	0	None/Unknown	No/Unknown	Unknown	Positive	Positive	Borderline/Unknown	1	100	0	0	T1mic	N0	M0	Alive	Alive or dead of other cause	Alive or dead due to cancer	90	One primary only	Yes	1	1	8500/3: Infiltrating duct carcinoma, NOS	Well differentiated; Grade I	Left - origin of primary	I	T1mic	N0(i-)	M0	IA
80 years	2011	White	8500	501	6265556	20	Unknown or not applicable	8	0	None/Unknown	No/Unknown	Unknown	Positive	Positive	Borderline/Unknown	1	110	0	0	T1mic	N0	M0	Alive	Alive or dead of other cause	Alive or dead due to cancer	94	One primary only	Yes	1	1	8500/3: Infiltrating duct carcinoma, NOS	Well differentiated; Grade I	Left - origin of primary	I	T1mic	N0(i-)	M0	IA
70 years	2011	White	8500	501	6265581	20	Unknown or not applicable	1	0	Beam radiation	No/Unknown	Unknown	Positive	Negative	Borderline/Unknown	990	100	0	0	T1mic	N0	M0	Alive	Alive or dead of other cause	Alive or dead due to cancer	88	One primary only	Yes	1	1	8500/3: Infiltrating duct carcinoma, NOS	Moderately differentiated; Grade II	Right - origin of primary	I	T1mic	N0(i-)	M0	IA
62 years	2011	White	8500	509	6266337	23	Unknown or not applicable	3	0	Beam radiation	No/Unknown	HR+/HER2- (Luminal A)	Positive	Positive	Negative	990	110	0	0	T1mic	N0	M0	Alive	Alive or dead of other cause	Alive or dead due to cancer	94	One primary only	Yes	1	1	8500/3: Infiltrating duct carcinoma, NOS	Unknown	Right - origin of primary	I	T1mic	N0	M0	IA
53 years	2011	White	8500	504	6267424	23	Unknown or not applicable	2	0	Beam radiation	No/Unknown	HR+/HER2+ (Luminal B)	Positive	Negative	Positive	990	100	0	0	T1mic	N0	M0	Breast	Dead (attributable to this cancer dx)	Alive or dead due to cancer	71	1st of 2 or more primaries	Yes	1	2	8500/3: Infiltrating duct carcinoma, NOS	Unknown	Left - origin of primary	I	T1mic	N0(i-)	M0	IA
62 years	2011	Black	8500	504	6267826	23	Unknown or not applicable	2	0	Beam radiation	No/Unknown	HR-/HER2+ (HER2 enriched)	Negative	Negative	Positive	990	100	0	0	T1mic	N0	M0	Alive	Alive or dead of other cause	Alive or dead due to cancer	91	2nd of 2 or more primaries	Yes	2	2	8500/3: Infiltrating duct carcinoma, NOS	Unknown	Left - origin of primary	I	T1mic	N0(i-)	M0	IA
64 years	2011	White	8500	501	6268406	22	Unknown or not applicable	4	0	Beam radiation	No/Unknown	HR-/HER2- (Triple Negative)	Negative	Negative	Negative	990	100	0	0	T1mic	N0	M0	Alive	Alive or dead of other cause	Alive or dead due to cancer	90	1st of 2 or more primaries	Yes	1	2	8500/3: Infiltrating duct carcinoma, NOS	Poorly differentiated; Grade III	Right - origin of primary	I	T1mic	N0	M0	IA
46 years	2011	White	8500	508	6268582	22	Unknown or not applicable	1	0	Beam radiation	No/Unknown	HR+/HER2- (Luminal A)	Positive	Positive	Negative	1	100	0	0	T1mic	N0	M0	Alive	Alive or dead of other cause	Alive or dead due to cancer	90	One primary only	Yes	1	1	8500/3: Infiltrating duct carcinoma, NOS	Moderately differentiated; Grade II	Left - origin of primary	I	T1mic	N0	M0	IA
55 years	2011	White	8500	502	6269077	48	Unknown or not applicable	0	98	None/Unknown	No/Unknown	HR+/HER2- (Luminal A)	Positive	Positive	Negative	990	100	0	0	T1mic	N0	M0	Alive	Alive or dead of other cause	Alive or dead due to cancer	95	One primary only	Yes	1	1	8500/3: Infiltrating duct carcinoma, NOS	Unknown	Left - origin of primary	I	T1mic	N0	M0	IA
66 years	2011	White	8500	509	6269511	23	Unknown or not applicable	0	98	Beam radiation	No/Unknown	HR+/HER2+ (Luminal B)	Positive	Positive	Positive	1	100	0	0	T1mic	N0	M0	Alive	Alive or dead of other cause	Alive or dead due to cancer	89	One primary only	Yes	1	1	8500/3: Infiltrating duct carcinoma, NOS	Poorly differentiated; Grade III	Left - origin of primary	I	T1mic	N0	M0	IA
72 years	2011	White	8500	505	6269608	23	Unknown or not applicable	0	98	Beam radiation	Yes	Unknown	Borderline/Unknown	Borderline/Unknown	Borderline/Unknown	1	100	0	0	T1mic	N0	M0	Alive	Alive or dead of other cause	Alive or dead due to cancer	90	2nd of 2 or more primaries	No	2	2	8500/3: Infiltrating duct carcinoma, NOS	Well differentiated; Grade I	Left - origin of primary	I	T1mic	N0	M0	IA
41 years	2011	White	8500	509	6271017	41	Unknown or not applicable	4	0	None/Unknown	Yes	HR-/HER2+ (HER2 enriched)	Negative	Negative	Positive	990	100	0	0	T1mic	N0	M0	Alive	Alive or dead of other cause	Alive or dead due to cancer	85	One primary only	Yes	1	1	8500/3: Infiltrating duct carcinoma, NOS	Moderately differentiated; Grade II	Right - origin of primary	I	T1mic	N0(i+)	M0	IA
42 years	2011	White	8500	502	6271026	49	Unknown or not applicable	1	0	None/Unknown	No/Unknown	HR+/HER2+ (Luminal B)	Positive	Positive	Positive	990	100	0	0	T1mic	N0	M0	Alive	Alive or dead of other cause	Alive or dead due to cancer	85	One primary only	Yes	1	1	8500/3: Infiltrating duct carcinoma, NOS	Poorly differentiated; Grade III	Right - origin of primary	I	T1mic	N0(i-)	M0	IA
63 years	2011	White	8500	504	6271138	75	Unknown or not applicable	2	0	None/Unknown	No/Unknown	HR-/HER2+ (HER2 enriched)	Negative	Negative	Positive	990	100	0	0	T1mic	N0	M0	Alive	Alive or dead of other cause	Alive or dead due to cancer	85	One primary only	Yes	1	1	8500/3: Infiltrating duct carcinoma, NOS	Unknown	Left - origin of primary	I	T1mic	N0(i-)	M0	IA
51 years	2011	White	8501	504	6271312	23	Unknown or not applicable	11	0	Beam radiation	Yes	HR+/HER2- (Luminal A)	Positive	Positive	Negative	1	100	0	0	T1mic	N0	M0	Alive	Alive or dead of other cause	Alive or dead due to cancer	91	1st of 2 or more primaries	Yes	1	2	8501/3: Comedocarcinoma, NOS	Poorly differentiated; Grade III	Right - origin of primary	I	T1mic	N0	M0	IA
65 years	2011	White	8500	501	6272029	41	Unknown or not applicable	3	0	None/Unknown	No/Unknown	HR+/HER2- (Luminal A)	Positive	Positive	Negative	1	100	0	0	T1mic	N0	M0	Alive	Alive or dead of other cause	Alive or dead due to cancer	1	One primary only	Yes	1	1	8500/3: Infiltrating duct carcinoma, NOS	Unknown	Left - origin of primary	I	T1mic	N0(i-)	M0	IA
53 years	2011	White	8520	504	6272976	43	Unknown or not applicable	4	0	None/Unknown	No/Unknown	HR+/HER2- (Luminal A)	Positive	Negative	Negative	990	100	0	0	T1mic	N0	M0	Alive	Alive or dead of other cause	Alive or dead due to cancer	87	1st of 2 or more primaries	Yes	1	2	8520/3: Lobular carcinoma, NOS	Unknown	Left - origin of primary	I	T1mic	N0(i-)	M0	IA
80 years	2011	White	8500	508	6274188	42	Unknown or not applicable	1	0	None/Unknown	No/Unknown	HR+/HER2- (Luminal A)	Positive	Positive	Negative	990	100	0	0	T1mic	N0	M0	Alive	Alive or dead of other cause	Alive or dead due to cancer	87	2nd of 2 or more primaries	No	2	2	8500/3: Infiltrating duct carcinoma, NOS	Well differentiated; Grade I	Right - origin of primary	I	T1mic	N0(i-)	M0	IA
64 years	2011	White	8500	502	6274904	23	Unknown or not applicable	2	0	None/Unknown	No/Unknown	Unknown	Negative	Negative	Borderline/Unknown	990	100	0	0	T1mic	N0	M0	Alive	Alive or dead of other cause	Alive or dead due to cancer	89	1st of 2 or more primaries	Yes	1	2	8500/3: Infiltrating duct carcinoma, NOS	Moderately differentiated; Grade II	Left - origin of primary	I	T1mic	N0(i-)	M0	IA
83 years	2014	White	8520	509	6274949	22	Unknown or not applicable	95	0	None/Unknown	No/Unknown	Unknown	Positive	Negative	Borderline/Unknown	1	100	0	0	T1mic	N0	M0	Alive	Alive or dead of other cause	Alive or dead due to cancer	50	2nd of 2 or more primaries	Yes	2	2	8520/3: Lobular carcinoma, NOS	Moderately differentiated; Grade II	Left - origin of primary	I	T1mic	N0(i-)	M0	IA
64 years	2011	White	8500	505	6276412	23	Unknown or not applicable	3	0	Beam radiation	No/Unknown	Unknown	Borderline/Unknown	Borderline/Unknown	Borderline/Unknown	990	100	0	0	T1mic	N0	M0	Alive	Alive or dead of other cause	Alive or dead due to cancer	93	One primary only	Yes	1	1	8500/3: Infiltrating duct carcinoma, NOS	Well differentiated; Grade I	Right - origin of primary	I	T1mic	N0(i-)	M0	IA
36 years	2011	White	8500	509	6276898	53	Unknown or not applicable	2	0	None/Unknown	No/Unknown	HR-/HER2+ (HER2 enriched)	Negative	Negative	Positive	990	100	0	0	T1mic	N0	M0	Alive	Alive or dead of other cause	Alive or dead due to cancer	94	One primary only	Yes	1	1	8500/3: Infiltrating duct carcinoma, NOS	Poorly differentiated; Grade III	Left - origin of primary	I	T1mic	N0(i-)	M0	IA
59 years	2011	White	8500	508	6277910	20	Unknown or not applicable	1	0	Beam radiation	No/Unknown	HR-/HER2+ (HER2 enriched)	Negative	Negative	Positive	1	100	0	0	T1mic	N0	M0	Alive	Alive or dead of other cause	Alive or dead due to cancer	46	One primary only	Yes	1	1	8500/3: Infiltrating duct carcinoma, NOS	Moderately differentiated; Grade II	Left - origin of primary	I	T1mic	N0	M0	IA
42 years	2011	Black	8500	508	6279623	22	Unknown or not applicable	14	6	None/Unknown	Yes	HR+/HER2- (Luminal A)	Positive	Positive	Negative	990	110	250	0	T1mic	N2	M0	Alive	Alive or dead of other cause	Alive or dead due to cancer	88	One primary only	Yes	1	1	8500/3: Infiltrating duct carcinoma, NOS	Unknown	Right - origin of primary	IIIA	T1mic	N2a	M0	IIIA
52 years	2011	White	8500	508	6279704	45	Unknown or not applicable	1	0	None/Unknown	No/Unknown	Unknown	Positive	Positive	Borderline/Unknown	990	110	0	0	T1mic	N0	M0	Alive	Alive or dead of other cause	Alive or dead due to cancer	85	2nd of 2 or more primaries	Yes	2	2	8500/3: Infiltrating duct carcinoma, NOS	Well differentiated; Grade I	Right - origin of primary	I	T1mic	N0(i-)	M0	IA
63 years	2011	White	8522	504	6279946	20	Unknown or not applicable	1	0	Beam radiation	No/Unknown	HR+/HER2- (Luminal A)	Positive	Positive	Negative	990	100	0	0	T1mic	N0	M0	Alive	Alive or dead of other cause	Alive or dead due to cancer	88	One primary only	Yes	1	1	8522/3: Infiltrating duct and lobular carcinoma	Unknown	Left - origin of primary	I	T1mic	N0(i-)	M0	IA
59 years	2011	Black	8500	508	6280369	40	Unknown or not applicable	2	0	None/Unknown	No/Unknown	Unknown	Negative	Negative	Borderline/Unknown	990	100	0	0	T1mic	N0	M0	Alive	Alive or dead of other cause	Alive or dead due to cancer	94	One primary only	Yes	1	1	8500/3: Infiltrating duct carcinoma, NOS	Moderately differentiated; Grade II	Left - origin of primary	I	T1mic	N0(i-)	M0	IA
57 years	2011	Black	8500	508	6280460	20	Unknown or not applicable	2	0	Beam radiation	No/Unknown	Unknown	Positive	Negative	Borderline/Unknown	1	100	0	0	T1mic	N0	M0	Alive	Alive or dead of other cause	Alive or dead due to cancer	8	One primary only	Yes	1	1	8500/3: Infiltrating duct carcinoma, NOS	Unknown	Right - origin of primary	I	T1mic	N0(i-)	M0	IA
74 years	2011	White	8500	509	6280471	22	Unknown or not applicable	2	0	None/Unknown	No/Unknown	HR+/HER2- (Luminal A)	Positive	Positive	Negative	1	100	0	0	T1mic	N0	M0	Alive	Alive or dead of other cause	Alive or dead due to cancer	87	One primary only	Yes	1	1	8500/3: Infiltrating duct carcinoma, NOS	Well differentiated; Grade I	Left - origin of primary	I	T1mic	N0	M0	IA
45 years	2011	Black	8500	508	6282183	23	Unknown or not applicable	0	98	Beam radiation	No/Unknown	HR+/HER2- (Luminal A)	Positive	Positive	Negative	1	100	0	0	T1mic	N0	M0	Alive	Alive or dead of other cause	Alive or dead due to cancer	93	One primary only	Yes	1	1	8500/3: Infiltrating duct carcinoma, NOS	Poorly differentiated; Grade III	Left - origin of primary	I	T1mic	N0	M0	IA
64 years	2011	White	8500	508	6282431	45	Unknown or not applicable	1	0	None/Unknown	No/Unknown	HR-/HER2+ (HER2 enriched)	Negative	Negative	Positive	990	100	0	0	T1mic	N0	M0	Alive	Alive or dead of other cause	Alive or dead due to cancer	52	One primary only	Yes	1	1	8500/3: Infiltrating duct carcinoma, NOS	Poorly differentiated; Grade III	Right - origin of primary	I	T1mic	N0(i-)	M0	IA
56 years	2011	Black	8500	508	6282464	20	Unknown or not applicable	3	0	Beam radiation	No/Unknown	Unknown	Positive	Negative	Borderline/Unknown	1	100	0	0	T1mic	N0	M0	Alive	Alive or dead of other cause	Alive or dead due to cancer	87	One primary only	Yes	1	1	8500/3: Infiltrating duct carcinoma, NOS	Moderately differentiated; Grade II	Left - origin of primary	I	T1mic	N0(i-)	M0	IA
57 years	2011	White	8500	502	6282508	23	Unknown or not applicable	4	0	Beam radiation	No/Unknown	Unknown	Positive	Positive	Borderline/Unknown	990	100	0	0	T1mic	N0	M0	Alive	Alive or dead of other cause	Alive or dead due to cancer	92	One primary only	Yes	1	1	8500/3: Infiltrating duct carcinoma, NOS	Unknown	Left - origin of primary	I	T1mic	N0	M0	IA
81 years	2012	White	8050	501	6282673	22	Unknown or not applicable	0	98	Refused (1988+)	Yes	Unknown	Positive	Positive	Borderline/Unknown	990	100	0	0	T1mic	N0	M0	Corpus Uteri	Alive or dead of other cause	Dead (attributable to causes other than this cancer dx)	42	2nd of 2 or more primaries	No	2	2	8050/3: Papillary carcinoma, NOS	Well differentiated; Grade I	Right - origin of primary	I	T1mic	N0	M0	IA
78 years	2011	White	8500	504	6283282	20	Unknown or not applicable	1	0	Beam radiation	No/Unknown	Unknown	Negative	Negative	Borderline/Unknown	990	110	0	0	T1mic	N0	M0	Alive	Alive or dead of other cause	Alive or dead due to cancer	85	One primary only	Yes	1	1	8500/3: Infiltrating duct carcinoma, NOS	Unknown	Right - origin of primary	I	T1mic	N0	M0	IA
59 years	2011	White	8500	504	6284123	22	Unknown or not applicable	15	0	Beam radiation	No/Unknown	HR+/HER2+ (Luminal B)	Positive	Negative	Positive	990	100	0	0	T1mic	N0	M0	Alive	Alive or dead of other cause	Alive or dead due to cancer	84	One primary only	Yes	1	1	8500/3: Infiltrating duct carcinoma, NOS	Unknown	Right - origin of primary	I	T1mic	N0(i-)	M0	IA
48 years	2011	White	8500	505	6284181	44	Unknown or not applicable	1	0	None/Unknown	No/Unknown	HR-/HER2+ (HER2 enriched)	Negative	Negative	Positive	990	100	0	0	T1mic	N0	M0	Alive	Alive or dead of other cause	Alive or dead due to cancer	87	1st of 2 or more primaries	Yes	1	2	8500/3: Infiltrating duct carcinoma, NOS	Poorly differentiated; Grade III	Left - origin of primary	I	T1mic	N0(i-)	M0	IA
63 years	2011	White	8500	504	6284375	45	Unknown or not applicable	4	0	None/Unknown	No/Unknown	HR+/HER2- (Luminal A)	Positive	Positive	Negative	990	100	0	0	T1mic	N0	M0	Alive	Alive or dead of other cause	Alive or dead due to cancer	87	One primary only	Yes	1	1	8500/3: Infiltrating duct carcinoma, NOS	Unknown	Left - origin of primary	I	T1mic	N0(i-)	M0	IA
65 years	2011	White	8500	508	6284424	22	Unknown or not applicable	2	0	Beam radiation	No/Unknown	HR+/HER2- (Luminal A)	Positive	Negative	Negative	1	100	0	0	T1mic	N0	M0	Alive	Alive or dead of other cause	Alive or dead due to cancer	87	One primary only	Yes	1	1	8500/3: Infiltrating duct carcinoma, NOS	Well differentiated; Grade I	Left - origin of primary	I	T1mic	N0(i-)	M0	IA
47 years	2012	White	8523	508	6284901	49	Unknown or not applicable	1	0	Recommended, unknown if administered	No/Unknown	Unknown	Positive	Positive	Borderline/Unknown	990	100	0	0	T1mic	N0	M0	Alive	Alive or dead of other cause	Alive or dead due to cancer	54	2nd of 2 or more primaries	Yes	2	2	8523/3: Infiltrating duct mixed with other types of carcinoma	Poorly differentiated; Grade III	Right - origin of primary	I	T1mic	N0(i-)	M0	IA
74 years	2011	White	8500	508	6284928	23	Unknown or not applicable	0	98	None/Unknown	No/Unknown	Unknown	Positive	Positive	Borderline/Unknown	990	100	0	0	T1mic	N0	M0	Alive	Alive or dead of other cause	Alive or dead due to cancer	85	One primary only	Yes	1	1	8500/3: Infiltrating duct carcinoma, NOS	Unknown	Left - origin of primary	I	T1mic	N0	M0	IA
52 years	2011	White	8500	508	6285012	45	Unknown or not applicable	1	0	None/Unknown	No/Unknown	HR+/HER2+ (Luminal B)	Positive	Negative	Positive	990	100	0	0	T1mic	N0	M0	Alive	Alive or dead of other cause	Alive or dead due to cancer	87	One primary only	Yes	1	1	8500/3: Infiltrating duct carcinoma, NOS	Moderately differentiated; Grade II	Left - origin of primary	I	T1mic	N0(i-)	M0	IA
68 years	2011	White	8500	508	6285122	20	Unknown or not applicable	1	0	Beam radiation	No/Unknown	Unknown	Positive	Positive	Borderline/Unknown	990	100	0	0	T1mic	N0	M0	Alive	Alive or dead of other cause	Alive or dead due to cancer	89	One primary only	Yes	1	1	8500/3: Infiltrating duct carcinoma, NOS	Unknown	Right - origin of primary	I	T1mic	N0(i-)	M0	IA
47 years	2011	White	8500	501	6286432	44	Unknown or not applicable	3	0	None/Unknown	No/Unknown	Unknown	Positive	Positive	Borderline/Unknown	990	100	0	0	T1mic	N0	M0	Alive	Alive or dead of other cause	Alive or dead due to cancer	86	One primary only	Yes	1	1	8500/3: Infiltrating duct carcinoma, NOS	Unknown	Left - origin of primary	I	T1mic	N0(i-)	M0	IA
68 years	2011	White	8480	504	6286879	23	Unknown or not applicable	1	0	Beam radiation	No/Unknown	HR+/HER2- (Luminal A)	Positive	Positive	Negative	1	100	0	0	T1mic	N0	M0	Alive	Alive or dead of other cause	Alive or dead due to cancer	86	One primary only	Yes	1	1	8480/3: Mucinous adenocarcinoma	Moderately differentiated; Grade II	Left - origin of primary	I	T1mic	N0(i-)	M0	IA
49 years	2011	White	8500	505	6287082	42	Unknown or not applicable	3	0	None/Unknown	No/Unknown	HR+/HER2- (Luminal A)	Positive	Positive	Negative	990	100	0	0	T1mic	N0	M0	Alive	Alive or dead of other cause	Alive or dead due to cancer	91	One primary only	Yes	1	1	8500/3: Infiltrating duct carcinoma, NOS	Moderately differentiated; Grade II	Left - origin of primary	I	T1mic	N0(i-)	M0	IA
63 years	2011	Asian or Pacific Islander	8500	508	6288183	22	Unknown or not applicable	2	0	Beam radiation	No/Unknown	Unknown	Negative	Negative	Borderline/Unknown	990	100	0	0	T1mic	N0	M0	Alive	Alive or dead of other cause	Alive or dead due to cancer	94	1st of 2 or more primaries	Yes	1	2	8500/3: Infiltrating duct carcinoma, NOS	Poorly differentiated; Grade III	Left - origin of primary	I	T1mic	N0(i-)	M0	IA
47 years	2011	White	8500	508	6288187	23	Unknown or not applicable	17	5	Beam radiation	Yes	HR+/HER2- (Luminal A)	Positive	Positive	Negative	1	100	520	0	T1mic	N2	M0	Alive	Alive or dead of other cause	Alive or dead due to cancer	86	One primary only	Yes	1	1	8500/3: Infiltrating duct carcinoma, NOS	Moderately differentiated; Grade II	Right - origin of primary	IIIA	T1mic	N2a	M0	IIIA
62 years	2011	White	8480	503	6288264	22	Unknown or not applicable	1	0	Beam radiation	No/Unknown	HR+/HER2- (Luminal A)	Positive	Positive	Negative	1	100	0	0	T1mic	N0	M0	Alive	Alive or dead of other cause	Alive or dead due to cancer	92	One primary only	Yes	1	1	8480/3: Mucinous adenocarcinoma	Well differentiated; Grade I	Left - origin of primary	I	T1mic	N0	M0	IA
83 years	2011	White	8500	509	6289212	41	Unknown or not applicable	1	0	None/Unknown	No/Unknown	Unknown	Positive	Borderline/Unknown	Borderline/Unknown	1	100	0	0	T1mic	N0	M0	Alive	Alive or dead of other cause	Alive or dead due to cancer	85	One primary only	Yes	1	1	8500/3: Infiltrating duct carcinoma, NOS	Moderately differentiated; Grade II	Left - origin of primary	I	T1mic	N0	M0	IA
43 years	2011	White	8500	505	6289305	23	Unknown or not applicable	5	0	Beam radiation	No/Unknown	Unknown	Positive	Positive	Borderline/Unknown	990	100	0	0	T1mic	N0	M0	Alive	Alive or dead of other cause	Alive or dead due to cancer	85	One primary only	Yes	1	1	8500/3: Infiltrating duct carcinoma, NOS	Unknown	Left - origin of primary	I	T1mic	N0	M0	IA
48 years	2011	White	8520	504	6289935	22	Unknown or not applicable	5	0	Beam radiation	No/Unknown	HR+/HER2- (Luminal A)	Positive	Positive	Negative	990	100	0	0	T1mic	N0	M0	Alive	Alive or dead of other cause	Alive or dead due to cancer	90	One primary only	Yes	1	1	8520/3: Lobular carcinoma, NOS	Well differentiated; Grade I	Right - origin of primary	I	T1mic	N0(i-)	M0	IA
59 years	2011	White	8500	509	6290364	22	Unknown or not applicable	7	0	Beam radiation	No/Unknown	HR-/HER2- (Triple Negative)	Negative	Negative	Negative	990	100	0	0	T1mic	N0	M0	Alive	Alive or dead of other cause	Alive or dead due to cancer	88	One primary only	Yes	1	1	8500/3: Infiltrating duct carcinoma, NOS	Unknown	Right - origin of primary	I	T1mic	N0	M0	IA
52 years	2011	White	8500	508	6290598	23	Unknown or not applicable	9	0	Beam radiation	No/Unknown	HR+/HER2+ (Luminal B)	Positive	Positive	Positive	1	100	0	0	T1mic	N0	M0	Alive	Alive or dead of other cause	Alive or dead due to cancer	91	One primary only	Yes	1	1	8500/3: Infiltrating duct carcinoma, NOS	Poorly differentiated; Grade III	Left - origin of primary	I	T1mic	N0	M0	IA
55 years	2011	White	8500	502	6290881	0	Unknown or not applicable	0	98	None/Unknown	Yes	HR+/HER2- (Luminal A)	Positive	Positive	Negative	990	100	0	0	T1mic	N0	M0	Alive	Alive or dead of other cause	Alive or dead due to cancer	94	2nd of 2 or more primaries	No	2	2	8500/3: Infiltrating duct carcinoma, NOS	Poorly differentiated; Grade III	Left - origin of primary	I	T1mic	N0	M0	IA
60 years	2011	White	8211	504	6291031	20	Unknown or not applicable	2	0	None/Unknown	No/Unknown	HR+/HER2- (Luminal A)	Positive	Positive	Negative	1	100	0	0	T1mic	N0	M0	Alive	Alive or dead of other cause	Alive or dead due to cancer	91	1st of 2 or more primaries	Yes	1	3	8211/3: Tubular adenocarcinoma	Well differentiated; Grade I	Left - origin of primary	I	T1mic	N0	M0	IA
43 years	2011	White	8500	504	6292066	20	Unknown or not applicable	2	1	None/Unknown	Yes	HR+/HER2+ (Luminal B)	Positive	Negative	Positive	990	100	130	0	T1mic	N1	M0	Alive	Alive or dead of other cause	Alive or dead due to cancer	86	1st of 2 or more primaries	Yes	1	2	8500/3: Infiltrating duct carcinoma, NOS	Poorly differentiated; Grade III	Right - origin of primary	IIA	T1mic	N1mi	M0	IB
54 years	2011	White	8500	502	6292298	46	Unknown or not applicable	2	0	None/Unknown	No/Unknown	HR+/HER2- (Luminal A)	Positive	Positive	Negative	1	100	0	0	T1mic	N0	M0	Alive	Alive or dead of other cause	Alive or dead due to cancer	94	1st of 2 or more primaries	Yes	1	2	8500/3: Infiltrating duct carcinoma, NOS	Moderately differentiated; Grade II	Right - origin of primary	I	T1mic	N0	M0	IA
62 years	2012	White	8500	508	6293093	22	Unknown or not applicable	0	98	Beam radiation	No/Unknown	HR+/HER2- (Luminal A)	Positive	Negative	Negative	1	100	0	0	T1mic	N0	M0	Alive	Alive or dead of other cause	Alive or dead due to cancer	82	One primary only	Yes	1	1	8500/3: Infiltrating duct carcinoma, NOS	Moderately differentiated; Grade II	Left - origin of primary	I	T1mic	N0	M0	IA
53 years	2011	White	8500	509	6293646	22	Unknown or not applicable	1	0	Beam radiation	No/Unknown	HR-/HER2- (Triple Negative)	Negative	Negative	Negative	1	110	0	0	T1mic	N0	M0	Alive	Alive or dead of other cause	Alive or dead due to cancer	94	One primary only	Yes	1	1	8500/3: Infiltrating duct carcinoma, NOS	Unknown	Left - origin of primary	I	T1mic	N0(i-)	M0	IA
59 years	2011	White	8500	503	6294669	22	Unknown or not applicable	1	0	Beam radiation	No/Unknown	HR-/HER2+ (HER2 enriched)	Negative	Negative	Positive	990	100	0	0	T1mic	N0	M0	Alive	Alive or dead of other cause	Alive or dead due to cancer	93	One primary only	Yes	1	1	8500/3: Infiltrating duct carcinoma, NOS	Unknown	Left - origin of primary	I	T1mic	N0	M0	IA
68 years	2011	White	8500	509	6295025	22	Unknown or not applicable	2	0	Beam radiation	No/Unknown	Unknown	Negative	Negative	Borderline/Unknown	990	100	0	0	T1mic	N0	M0	Alive	Alive or dead of other cause	Alive or dead due to cancer	93	One primary only	Yes	1	1	8500/3: Infiltrating duct carcinoma, NOS	Poorly differentiated; Grade III	Right - origin of primary	I	T1mic	N0	M0	IA
57 years	2011	White	8520	502	6295090	23	Unknown or not applicable	5	0	Beam radiation	No/Unknown	Unknown	Borderline/Unknown	Borderline/Unknown	Borderline/Unknown	990	100	0	0	T1mic	N0	M0	Alive	Alive or dead of other cause	Alive or dead due to cancer	58	One primary only	Yes	1	1	8520/3: Lobular carcinoma, NOS	Moderately differentiated; Grade II	Left - origin of primary	I	T1mic	N0	M0	IA
53 years	2012	White	8500	504	6296766	22	Unknown or not applicable	1	0	Beam radiation	No/Unknown	HR+/HER2+ (Luminal B)	Positive	Positive	Positive	1	100	0	0	T1mic	N0	M0	Alive	Alive or dead of other cause	Alive or dead due to cancer	82	One primary only	Yes	1	1	8500/3: Infiltrating duct carcinoma, NOS	Poorly differentiated; Grade III	Right - origin of primary	I	T1mic	N0(i-)	M0	IA
48 years	2012	Black	8500	504	6297567	41	Unknown or not applicable	5	0	None/Unknown	No/Unknown	Unknown	Positive	Positive	Borderline/Unknown	990	100	0	0	T1mic	N0	M0	Alive	Alive or dead of other cause	Alive or dead due to cancer	81	One primary only	Yes	1	1	8500/3: Infiltrating duct carcinoma, NOS	Poorly differentiated; Grade III	Right - origin of primary	I	T1mic	N0	M0	IA
58 years	2012	White	8500	509	6298270	22	Unknown or not applicable	6	0	Beam radiation	No/Unknown	Unknown	Negative	Negative	Borderline/Unknown	990	100	0	0	T1mic	N0	M0	Alive	Alive or dead of other cause	Alive or dead due to cancer	82	One primary only	Yes	1	1	8500/3: Infiltrating duct carcinoma, NOS	Unknown	Right - origin of primary	I	T1mic	N0(i-)	M0	IA
67 years	2012	White	8500	504	6298544	46	Unknown or not applicable	4	0	None/Unknown	No/Unknown	Unknown	Negative	Negative	Borderline/Unknown	990	100	0	0	T1mic	N0	M0	Alive	Alive or dead of other cause	Alive or dead due to cancer	78	One primary only	Yes	1	1	8500/3: Infiltrating duct carcinoma, NOS	Unknown	Left - origin of primary	I	T1mic	N0	M0	IA
53 years	2012	White	8520	504	6298739	23	Unknown or not applicable	2	0	Recommended, unknown if administered	No/Unknown	Unknown	Positive	Negative	Borderline/Unknown	1	100	0	0	T1mic	N0	M0	Alive	Alive or dead of other cause	Alive or dead due to cancer	80	One primary only	Yes	1	1	8520/3: Lobular carcinoma, NOS	Unknown	Left - origin of primary	I	T1mic	N0(i-)	M0	IA
38 years	2012	Asian or Pacific Islander	8500	502	6298806	23	Unknown or not applicable	1	0	Beam radiation	No/Unknown	Unknown	Positive	Positive	Borderline/Unknown	990	100	0	0	T1mic	N0	M0	Alive	Alive or dead of other cause	Alive or dead due to cancer	76	One primary only	Yes	1	1	8500/3: Infiltrating duct carcinoma, NOS	Unknown	Left - origin of primary	I	T1mic	N0	M0	IA
78 years	2012	White	8500	508	6299108	23	Unknown or not applicable	99	99	Recommended, unknown if administered	No/Unknown	Unknown	Negative	Negative	Borderline/Unknown	990	110	0	0	T1mic	N0	M0	Alive	Alive or dead of other cause	Alive or dead due to cancer	75	One primary only	Yes	1	1	8500/3: Infiltrating duct carcinoma, NOS	Moderately differentiated; Grade II	Left - origin of primary	I	T1mic	N0	M0	IA
48 years	2012	White	8500	508	6299573	49	Unknown or not applicable	1	0	None/Unknown	No/Unknown	HR+/HER2+ (Luminal B)	Positive	Positive	Positive	1	100	0	0	T1mic	N0	M0	Alive	Alive or dead of other cause	Alive or dead due to cancer	81	One primary only	Yes	1	1	8500/3: Infiltrating duct carcinoma, NOS	Moderately differentiated; Grade II	Left - origin of primary	I	T1mic	N0	M0	IA
78 years	2014	White	8500	508	6301953	23	Unknown or not applicable	4	0	Beam radiation	No/Unknown	HR+/HER2- (Luminal A)	Positive	Positive	Negative	990	100	0	0	T1mic	N0	M0	Alive	Alive or dead of other cause	Alive or dead due to cancer	50	2nd of 2 or more primaries	No	2	2	8500/3: Infiltrating duct carcinoma, NOS	Unknown	Right - origin of primary	I	T1mic	N0(i-)	M0	IA
47 years	2012	White	8500	504	6303766	22	Unknown or not applicable	16	2	None/Unknown	Yes	HR+/HER2- (Luminal A)	Positive	Positive	Negative	1	100	250	0	T1mic	N1	M0	Alive	Alive or dead of other cause	Alive or dead due to cancer	76	One primary only	Yes	1	1	8500/3: Infiltrating duct carcinoma, NOS	Moderately differentiated; Grade II	Right - origin of primary	IIA	T1mic	N1a	M0	IIA
55 years	2012	Black	8500	503	6303773	23	Unknown or not applicable	5	0	Beam radiation	No/Unknown	Unknown	Positive	Positive	Borderline/Unknown	990	100	0	0	T1mic	N0	M0	Alive	Alive or dead of other cause	Alive or dead due to cancer	83	One primary only	Yes	1	1	8500/3: Infiltrating duct carcinoma, NOS	Unknown	Left - origin of primary	I	T1mic	N0(i-)	M0	IA
58 years	2012	White	8500	504	6303875	22	Unknown or not applicable	6	0	Beam radiation	No/Unknown	Unknown	Positive	Positive	Borderline/Unknown	990	100	0	0	T1mic	N0	M0	Alive	Alive or dead of other cause	Alive or dead due to cancer	81	One primary only	Yes	1	1	8500/3: Infiltrating duct carcinoma, NOS	Well differentiated; Grade I	Left - origin of primary	I	T1mic	N0(i-)	M0	IA
62 years	2012	White	8500	505	6304160	42	Unknown or not applicable	3	0	None/Unknown	No/Unknown	HR+/HER2+ (Luminal B)	Positive	Negative	Positive	990	110	0	0	T1mic	N0	M0	Alive	Alive or dead of other cause	Alive or dead due to cancer	74	One primary only	Yes	1	1	8500/3: Infiltrating duct carcinoma, NOS	Unknown	Left - origin of primary	I	T1mic	N0(i-)	M0	IA
54 years	2012	White	8500	503	6304367	20	Unknown or not applicable	1	0	Beam radiation	No/Unknown	Unknown	Positive	Positive	Borderline/Unknown	990	100	0	0	T1mic	N0	M0	Alive	Alive or dead of other cause	Alive or dead due to cancer	82	One primary only	Yes	1	1	8500/3: Infiltrating duct carcinoma, NOS	Unknown	Left - origin of primary	I	T1mic	N0(i-)	M0	IA
56 years	2012	Asian or Pacific Islander	8500	508	6304795	21	Unknown or not applicable	2	0	Beam radiation	No/Unknown	Unknown	Negative	Negative	Borderline/Unknown	990	100	0	0	T1mic	N0	M0	Alive	Alive or dead of other cause	Alive or dead due to cancer	76	One primary only	Yes	1	1	8500/3: Infiltrating duct carcinoma, NOS	Unknown	Left - origin of primary	I	T1mic	N0(i-)	M0	IA
59 years	2012	White	8500	508	6305283	54	Unknown or not applicable	0	98	Beam radiation	Yes	HR-/HER2+ (HER2 enriched)	Negative	Negative	Positive	1	100	510	0	T1mic	N2	M0	Alive	Alive or dead of other cause	Alive or dead due to cancer	79	One primary only	Yes	1	1	8500/3: Infiltrating duct carcinoma, NOS	Poorly differentiated; Grade III	Left - origin of primary	IIIA	T1mic	N2a	M0	IIIA
63 years	2012	White	8522	504	6305910	0	Unknown or not applicable	0	98	None/Unknown	No/Unknown	HR+/HER2- (Luminal A)	Positive	Positive	Negative	1	100	0	0	T1mic	N0	M0	Diseases of Heart	Alive or dead of other cause	Dead (attributable to causes other than this cancer dx)	7	One primary only	Yes	1	1	8522/3: Infiltrating duct and lobular carcinoma	Moderately differentiated; Grade II	Right - origin of primary	I	T1mic	N0	M0	IA
72 years	2011	White	8500	504	6306773	22	Unknown or not applicable	0	98	None/Unknown	No/Unknown	Unknown	Positive	Positive	Borderline/Unknown	1	100	0	0	T1mic	N0	M0	Alive	Alive or dead of other cause	Alive or dead due to cancer	92	One primary only	Yes	1	1	8500/3: Infiltrating duct carcinoma, NOS	Moderately differentiated; Grade II	Left - origin of primary	I	T1mic	N0	M0	IA
40 years	2012	White	8500	501	6306810	44	Unknown or not applicable	6	0	None/Unknown	No/Unknown	HR-/HER2- (Triple Negative)	Negative	Negative	Negative	990	110	0	0	T1mic	N0	M0	Alive	Alive or dead of other cause	Alive or dead due to cancer	80	One primary only	Yes	1	1	8500/3: Infiltrating duct carcinoma, NOS	Well differentiated; Grade I	Right - origin of primary	I	T1mic	N0	M0	IA
71 years	2012	White	8500	504	6307443	22	Unknown or not applicable	1	0	Beam radiation	No/Unknown	HR+/HER2- (Luminal A)	Positive	Positive	Negative	990	100	0	0	T1mic	N0	M0	Alive	Alive or dead of other cause	Alive or dead due to cancer	81	One primary only	Yes	1	1	8500/3: Infiltrating duct carcinoma, NOS	Well differentiated; Grade I	Left - origin of primary	I	T1mic	N0(i-)	M0	IA
69 years	2012	White	8500	501	6308105	20	Unknown or not applicable	0	98	None/Unknown	No/Unknown	Unknown	Positive	Positive	Borderline/Unknown	990	100	0	0	T1mic	N0	M0	Alive	Alive or dead of other cause	Alive or dead due to cancer	78	One primary only	Yes	1	1	8500/3: Infiltrating duct carcinoma, NOS	Well differentiated; Grade I	Right - origin of primary	I	T1mic	N0	M0	IA
51 years	2012	White	8520	502	6308858	22	Unknown or not applicable	2	0	Beam radiation	No/Unknown	Unknown	Positive	Negative	Borderline/Unknown	990	100	0	0	T1mic	N0	M0	Alive	Alive or dead of other cause	Alive or dead due to cancer	79	One primary only	Yes	1	1	8520/3: Lobular carcinoma, NOS	Unknown	Left - origin of primary	I	T1mic	N0(i-)	M0	IA
39 years	2012	White	8500	505	6309639	24	Unknown or not applicable	2	0	None/Unknown	No/Unknown	HR+/HER2- (Luminal A)	Positive	Positive	Negative	1	100	0	0	T1mic	N0	M0	Alive	Alive or dead of other cause	Alive or dead due to cancer	77	One primary only	Yes	1	1	8500/3: Infiltrating duct carcinoma, NOS	Moderately differentiated; Grade II	Right - origin of primary	I	T1mic	N0	M0	IA
44 years	2012	White	8500	504	6309644	68	Unknown or not applicable	0	98	None/Unknown	Yes	HR-/HER2+ (HER2 enriched)	Negative	Negative	Positive	990	100	0	0	T1mic	N0	M0	Alive	Alive or dead of other cause	Alive or dead due to cancer	81	One primary only	Yes	1	1	8500/3: Infiltrating duct carcinoma, NOS	Poorly differentiated; Grade III	Right - origin of primary	I	T1mic	N0	M0	IA
65 years	2012	White	8500	509	6310306	44	Unknown or not applicable	4	0	None/Unknown	No/Unknown	Unknown	Negative	Negative	Borderline/Unknown	990	110	0	0	T1mic	N0	M0	Alive	Alive or dead of other cause	Alive or dead due to cancer	80	One primary only	Yes	1	1	8500/3: Infiltrating duct carcinoma, NOS	Unknown	Left - origin of primary	I	T1mic	N0	M0	IA
55 years	2012	White	8500	504	6310696	49	Unknown or not applicable	6	0	None/Unknown	No/Unknown	Unknown	Borderline/Unknown	Borderline/Unknown	Borderline/Unknown	990	100	0	0	T1mic	N0	M0	Other Cause of Death	Alive or dead of other cause	Dead (attributable to causes other than this cancer dx)	23	2nd of 2 or more primaries	No	2	3	8500/3: Infiltrating duct carcinoma, NOS	Poorly differentiated; Grade III	Left - origin of primary	I	T1mic	N0(i-)	M0	IA
45 years	2012	Unknown	8500	501	6310889	58	Unknown or not applicable	22	1	None/Unknown	Yes	HR+/HER2+ (Luminal B)	Positive	Positive	Positive	990	110	250	0	T1mic	N1	M0	Alive	Alive or dead of other cause	Alive or dead due to cancer	82	One primary only	Yes	1	1	8500/3: Infiltrating duct carcinoma, NOS	Moderately differentiated; Grade II	Left - origin of primary	IIA	T1mic	N1a	M0	IIA
42 years	2012	White	8500	504	6311336	22	Unknown or not applicable	16	4	Beam radiation	Yes	HR-/HER2- (Triple Negative)	Negative	Negative	Negative	990	100	257	0	T1mic	N1	M0	Alive	Alive or dead of other cause	Alive or dead due to cancer	8	One primary only	Yes	1	1	8500/3: Infiltrating duct carcinoma, NOS	Poorly differentiated; Grade III	Left - origin of primary	IIA	T1mic	N1	M0	IIA
49 years	2012	Black	8500	508	6312350	20	Unknown or not applicable	15	0	None/Unknown	Yes	HR-/HER2- (Triple Negative)	Negative	Negative	Negative	1	110	0	0	T1mic	N0	M0	Breast	Dead (attributable to this cancer dx)	Alive or dead due to cancer	27	One primary only	Yes	1	1	8500/3: Infiltrating duct carcinoma, NOS	Poorly differentiated; Grade III	Right - origin of primary	I	T1mic	N0(i+)	M0	IA
53 years	2012	White	8500	505	6312605	49	Unknown or not applicable	2	0	None/Unknown	No/Unknown	Unknown	Borderline/Unknown	Borderline/Unknown	Borderline/Unknown	990	100	0	0	T1mic	N0	M0	Alive	Alive or dead of other cause	Alive or dead due to cancer	80	One primary only	Yes	1	1	8500/3: Infiltrating duct carcinoma, NOS	Moderately differentiated; Grade II	Left - origin of primary	I	T1mic	N0	M0	IA
41 years	2012	White	8500	504	6312716	48	Unknown or not applicable	1	0	None/Unknown	No/Unknown	Unknown	Negative	Negative	Borderline/Unknown	990	100	0	0	T1mic	N0	M0	Alive	Alive or dead of other cause	Alive or dead due to cancer	77	One primary only	Yes	1	1	8500/3: Infiltrating duct carcinoma, NOS	Unknown	Left - origin of primary	I	T1mic	N0	M0	IA
70 years	2012	White	8500	508	6312806	42	Unknown or not applicable	1	0	None/Unknown	No/Unknown	HR-/HER2- (Triple Negative)	Negative	Negative	Negative	990	110	0	0	T1mic	N0	M0	Alive	Alive or dead of other cause	Alive or dead due to cancer	76	One primary only	Yes	1	1	8500/3: Infiltrating duct carcinoma, NOS	Poorly differentiated; Grade III	Right - origin of primary	I	T1mic	N0	M0	IA
47 years	2012	White	8500	504	6313135	23	Unknown or not applicable	2	0	Beam radiation	No/Unknown	Unknown	Positive	Positive	Borderline/Unknown	1	100	0	0	T1mic	N0	M0	Alive	Alive or dead of other cause	Alive or dead due to cancer	82	1st of 2 or more primaries	Yes	1	2	8500/3: Infiltrating duct carcinoma, NOS	Unknown	Left - origin of primary	I	T1mic	N0(i-)	M0	IA
59 years	2012	White	8500	508	6313956	23	Unknown or not applicable	6	0	Beam radiation	No/Unknown	Unknown	Negative	Positive	Borderline/Unknown	990	100	0	0	T1mic	N0	M0	Alive	Alive or dead of other cause	Alive or dead due to cancer	74	1st of 2 or more primaries	Yes	1	2	8500/3: Infiltrating duct carcinoma, NOS	Unknown	Right - origin of primary	I	T1mic	N0	M0	IA
45 years	2012	White	8500	502	6314068	45	Unknown or not applicable	3	0	None/Unknown	No/Unknown	Unknown	Positive	Negative	Borderline/Unknown	1	100	0	0	T1mic	N0	M0	Alive	Alive or dead of other cause	Alive or dead due to cancer	72	1st of 2 or more primaries	Yes	1	2	8500/3: Infiltrating duct carcinoma, NOS	Moderately differentiated; Grade II	Left - origin of primary	I	T1mic	N0(i-)	M0	IA
58 years	2012	Asian or Pacific Islander	8500	504	6314238	20	Unknown or not applicable	3	0	Beam radiation	No/Unknown	HR+/HER2- (Luminal A)	Positive	Negative	Negative	990	100	0	0	T1mic	N0	M0	Alive	Alive or dead of other cause	Alive or dead due to cancer	74	One primary only	Yes	1	1	8500/3: Infiltrating duct carcinoma, NOS	Moderately differentiated; Grade II	Right - origin of primary	I	T1mic	N0	M0	IA
64 years	2012	White	8500	509	6314292	43	Unknown or not applicable	1	0	None/Unknown	No/Unknown	Unknown	Positive	Negative	Borderline/Unknown	990	100	0	0	T1mic	N0	M0	Alive	Alive or dead of other cause	Alive or dead due to cancer	72	One primary only	Yes	1	1	8500/3: Infiltrating duct carcinoma, NOS	Unknown	Left - origin of primary	I	T1mic	N0	M0	IA
69 years	2014	White	8211	509	6314347	22	Unknown or not applicable	2	0	Beam radiation	No/Unknown	HR+/HER2- (Luminal A)	Positive	Positive	Negative	1	100	0	0	T1mic	N0	M0	Alive	Alive or dead of other cause	Alive or dead due to cancer	52	2nd of 2 or more primaries	Yes	2	2	8211/3: Tubular adenocarcinoma	Well differentiated; Grade I	Left - origin of primary	I	T1mic	N0(i-)	M0	IA
52 years	2012	White	8500	508	6315147	43	Unknown or not applicable	2	0	None/Unknown	No/Unknown	HR+/HER2- (Luminal A)	Positive	Positive	Negative	990	100	0	0	T1mic	N0	M0	Alive	Alive or dead of other cause	Alive or dead due to cancer	51	2nd of 2 or more primaries	No	2	3	8500/3: Infiltrating duct carcinoma, NOS	Moderately differentiated; Grade II	Left - origin of primary	I	T1mic	N0	M0	IA
62 years	2012	White	8500	502	6315723	20	Unknown or not applicable	5	0	None/Unknown	No/Unknown	HR+/HER2- (Luminal A)	Positive	Positive	Negative	1	100	0	0	T1mic	N0	M0	Alive	Alive or dead of other cause	Alive or dead due to cancer	68	One primary only	Yes	1	1	8500/3: Infiltrating duct carcinoma, NOS	Unknown	Left - origin of primary	I	T1mic	N0	M0	IA
56 years	2012	Black	8500	504	6317196	20	Unknown or not applicable	1	0	Radioactive implants (includes brachytherapy) (1988+)	No/Unknown	HR+/HER2- (Luminal A)	Positive	Negative	Negative	1	100	0	0	T1mic	N0	M0	Alive	Alive or dead of other cause	Alive or dead due to cancer	78	One primary only	Yes	1	1	8500/3: Infiltrating duct carcinoma, NOS	Moderately differentiated; Grade II	Right - origin of primary	I	T1mic	N0	M0	IA
40 years	2012	White	8500	503	6317535	22	Unknown or not applicable	2	0	Beam radiation	No/Unknown	HR+/HER2+ (Luminal B)	Positive	Negative	Positive	990	110	0	0	T1mic	N0	M0	Alive	Alive or dead of other cause	Alive or dead due to cancer	76	One primary only	Yes	1	1	8500/3: Infiltrating duct carcinoma, NOS	Poorly differentiated; Grade III	Left - origin of primary	I	T1mic	N0	M0	IA
56 years	2012	White	8500	508	6318234	22	Unknown or not applicable	2	0	Beam radiation	No/Unknown	HR+/HER2- (Luminal A)	Positive	Positive	Negative	990	100	0	0	T1mic	N0	M0	Alive	Alive or dead of other cause	Alive or dead due to cancer	72	One primary only	Yes	1	1	8500/3: Infiltrating duct carcinoma, NOS	Well differentiated; Grade I	Left - origin of primary	I	T1mic	N0	M0	IA
51 years	2012	White	8211	501	6319616	23	Unknown or not applicable	6	0	None/Unknown	No/Unknown	Unknown	Borderline/Unknown	Borderline/Unknown	Borderline/Unknown	1	100	0	0	T1mic	N0	M0	Alive	Alive or dead of other cause	Alive or dead due to cancer	80	One primary only	Yes	1	1	8211/3: Tubular adenocarcinoma	Unknown	Right - origin of primary	I	T1mic	N0	M0	IA
55 years	2012	White	8500	504	6321008	22	Unknown or not applicable	3	0	Beam radiation	No/Unknown	HR+/HER2- (Luminal A)	Positive	Negative	Negative	990	100	0	0	T1mic	N0	M0	Alive	Alive or dead of other cause	Alive or dead due to cancer	81	One primary only	Yes	1	1	8500/3: Infiltrating duct carcinoma, NOS	Moderately differentiated; Grade II	Left - origin of primary	I	T1mic	N0(i-)	M0	IA
42 years	2012	White	8500	509	6321119	49	Unknown or not applicable	2	0	None/Unknown	No/Unknown	HR+/HER2+ (Luminal B)	Positive	Positive	Positive	1	100	0	0	T1mic	N0	M0	Alive	Alive or dead of other cause	Alive or dead due to cancer	82	3rd of 3 or more primaries	No	2	3	8500/3: Infiltrating duct carcinoma, NOS	Well differentiated; Grade I	Left - origin of primary	I	T1mic	N0	M0	IA
55 years	2012	White	8500	508	6321485	22	Unknown or not applicable	5	0	Radiation, NOS method or source not specified	No/Unknown	HR+/HER2+ (Luminal B)	Positive	Negative	Positive	990	100	0	0	T1mic	N0	M0	Alive	Alive or dead of other cause	Alive or dead due to cancer	30	One primary only	Yes	1	1	8500/3: Infiltrating duct carcinoma, NOS	Poorly differentiated; Grade III	Right - origin of primary	I	T1mic	N0(i-)	M0	IA
65 years	2012	White	8500	508	6321997	0	Unknown or not applicable	0	98	None/Unknown	Yes	HR+/HER2- (Luminal A)	Positive	Negative	Negative	1	100	0	0	T1mic	N0	M0	Ovary	Alive or dead of other cause	Dead (attributable to causes other than this cancer dx)	56	1st of 2 or more primaries	Yes	1	2	8500/3: Infiltrating duct carcinoma, NOS	Moderately differentiated; Grade II	Right - origin of primary	I	T1mic	N0	M0	IA
81 years	2012	White	8500	509	6322334	23	Unknown or not applicable	1	0	None/Unknown	No/Unknown	HR+/HER2- (Luminal A)	Positive	Positive	Negative	990	100	0	0	T1mic	N0	M0	Cerebrovascular Diseases	Alive or dead of other cause	Dead (attributable to causes other than this cancer dx)	49	One primary only	Yes	1	1	8500/3: Infiltrating duct carcinoma, NOS	Unknown	Right - origin of primary	I	T1mic	N0	M0	IA
68 years	2012	White	8211	508	6324793	22	Unknown or not applicable	0	98	None/Unknown	No/Unknown	Unknown	Borderline/Unknown	Borderline/Unknown	Borderline/Unknown	990	100	0	0	T1mic	N0	M0	Alive	Alive or dead of other cause	Alive or dead due to cancer	75	One primary only	Yes	1	1	8211/3: Tubular adenocarcinoma	Unknown	Right - origin of primary	I	T1mic	N0	M0	IA
38 years	2012	White	8520	504	6326009	22	Unknown or not applicable	1	0	None/Unknown	No/Unknown	Unknown	Positive	Positive	Borderline/Unknown	990	100	0	0	T1mic	N0	M0	Alive	Alive or dead of other cause	Alive or dead due to cancer	76	1st of 2 or more primaries	Yes	1	2	8520/3: Lobular carcinoma, NOS	Unknown	Right - origin of primary	I	T1mic	N0	M0	IA
50 years	2012	White	8522	509	6326344	41	Unknown or not applicable	6	0	None/Unknown	No/Unknown	Unknown	Positive	Positive	Borderline/Unknown	990	100	0	0	T1mic	N0	M0	Alive	Alive or dead of other cause	Alive or dead due to cancer	74	One primary only	Yes	1	1	8522/3: Infiltrating duct and lobular carcinoma	Moderately differentiated; Grade II	Right - origin of primary	I	T1mic	N0	M0	IA
86 years	2012	White	8480	504	6326434	23	Unknown or not applicable	5	0	None/Unknown	No/Unknown	HR+/HER2- (Luminal A)	Positive	Positive	Negative	1	100	0	0	T1mic	N0	M0	Acute Myeloid Leukemia	Alive or dead of other cause	Dead (attributable to causes other than this cancer dx)	21	1st of 2 or more primaries	Yes	1	2	8480/3: Mucinous adenocarcinoma	Well differentiated; Grade I	Left - origin of primary	I	T1mic	N0	M0	IA
65 years	2012	White	8500	504	6328088	22	Unknown or not applicable	2	0	Beam radiation	No/Unknown	HR+/HER2+ (Luminal B)	Positive	Negative	Positive	990	100	0	0	T1mic	N0	M0	Alive	Alive or dead of other cause	Alive or dead due to cancer	75	One primary only	Yes	1	1	8500/3: Infiltrating duct carcinoma, NOS	Unknown	Right - origin of primary	I	T1mic	N0	M0	IA
59 years	2015	White	8500	505	6329127	23	Unknown or not applicable	1	0	Recommended, unknown if administered	No/Unknown	Unknown	Positive	Negative	Borderline/Unknown	1	100	0	0	T1mic	N0	M0	Alive	Alive or dead of other cause	Alive or dead due to cancer	46	2nd of 2 or more primaries	No	2	2	8500/3: Infiltrating duct carcinoma, NOS	Unknown	Right - origin of primary	I	T1mic	N0(i-)	M0	IA
49 years	2012	White	8543	502	6329169	44	Unknown or not applicable	4	0	None/Unknown	No/Unknown	Unknown	Negative	Negative	Borderline/Unknown	990	100	0	0	T1mic	N0	M0	Alive	Alive or dead of other cause	Alive or dead due to cancer	75	One primary only	Yes	1	1	8543/3: Paget disease and intraductal carcinoma	Unknown	Right - origin of primary	I	T1mic	N0	M0	IA
51 years	2012	White	8500	502	6330958	43	Unknown or not applicable	4	0	None/Unknown	No/Unknown	HR+/HER2- (Luminal A)	Positive	Positive	Negative	990	110	0	0	T1mic	N0	M0	Alive	Alive or dead of other cause	Alive or dead due to cancer	73	1st of 2 or more primaries	Yes	1	2	8500/3: Infiltrating duct carcinoma, NOS	Moderately differentiated; Grade II	Left - origin of primary	I	T1mic	N0	M0	IA
56 years	2012	White	8500	503	6331938	22	Unknown or not applicable	2	0	Beam radiation	No/Unknown	Unknown	Negative	Negative	Borderline/Unknown	1	100	0	0	T1mic	N0	M0	Alive	Alive or dead of other cause	Alive or dead due to cancer	79	One primary only	Yes	1	1	8500/3: Infiltrating duct carcinoma, NOS	Poorly differentiated; Grade III	Right - origin of primary	I	T1mic	N0(i-)	M0	IA
62 years	2012	White	8520	504	6333027	20	Unknown or not applicable	2	0	None/Unknown	No/Unknown	Unknown	Borderline/Unknown	Borderline/Unknown	Borderline/Unknown	990	100	0	0	T1mic	N0	M0	Alive	Alive or dead of other cause	Alive or dead due to cancer	81	One primary only	Yes	1	1	8520/3: Lobular carcinoma, NOS	Well differentiated; Grade I	Right - origin of primary	I	T1mic	N0	M0	IA
53 years	2013	White	8500	508	6334728	23	Unknown or not applicable	3	1	None/Unknown	Yes	HR+/HER2- (Luminal A)	Positive	Positive	Negative	990	100	250	0	T1mic	N1	M0	Alive	Alive or dead of other cause	Alive or dead due to cancer	71	One primary only	Yes	1	1	8500/3: Infiltrating duct carcinoma, NOS	Poorly differentiated; Grade III	Left - origin of primary	IIA	T1mic	N1NOS	M0	IIA
49 years	2013	White	8520	508	6335520	23	Unknown or not applicable	3	0	None/Unknown	No/Unknown	HR+/HER2- (Luminal A)	Positive	Positive	Negative	990	100	0	0	T1mic	N0	M0	Alive	Alive or dead of other cause	Alive or dead due to cancer	71	One primary only	Yes	1	1	8520/3: Lobular carcinoma, NOS	Moderately differentiated; Grade II	Right - origin of primary	I	T1mic	N0	M0	IA
71 years	2013	White	8211	508	6335738	22	Unknown or not applicable	0	98	Beam radiation	No/Unknown	HR+/HER2- (Luminal A)	Positive	Positive	Negative	1	100	0	0	T1mic	N0	M0	Alive	Alive or dead of other cause	Alive or dead due to cancer	60	One primary only	Yes	1	1	8211/3: Tubular adenocarcinoma	Well differentiated; Grade I	Left - origin of primary	I	T1mic	N0	M0	IA
55 years	2013	White	8500	508	6336316	20	Unknown or not applicable	4	0	Beam radiation	No/Unknown	HR+/HER2+ (Luminal B)	Positive	Negative	Positive	1	100	0	0	T1mic	N0	M0	Alive	Alive or dead of other cause	Alive or dead due to cancer	15	One primary only	Yes	1	1	8500/3: Infiltrating duct carcinoma, NOS	Poorly differentiated; Grade III	Right - origin of primary	I	T1mic	N0	M0	IA
52 years	2013	White	8500	503	6337603	23	Unknown or not applicable	2	0	None/Unknown	No/Unknown	Unknown	Negative	Negative	Borderline/Unknown	990	100	0	0	T1mic	N0	M0	Alive	Alive or dead of other cause	Alive or dead due to cancer	64	One primary only	Yes	1	1	8500/3: Infiltrating duct carcinoma, NOS	Unknown	Left - origin of primary	I	T1mic	N0(i-)	M0	IA
46 years	2013	White	8500	508	6337875	23	Unknown or not applicable	18	1	None/Unknown	No/Unknown	HR+/HER2- (Luminal A)	Positive	Positive	Negative	990	100	250	0	T1mic	N1	M0	Alive	Alive or dead of other cause	Alive or dead due to cancer	64	One primary only	Yes	1	1	8500/3: Infiltrating duct carcinoma, NOS	Moderately differentiated; Grade II	Right - origin of primary	IIA	T1mic	N1a	M0	IIA
41 years	2013	White	8523	508	6337950	40	Unknown or not applicable	6	0	None/Unknown	No/Unknown	HR+/HER2- (Luminal A)	Positive	Positive	Negative	1	100	0	0	T1mic	N0	M0	Alive	Alive or dead of other cause	Alive or dead due to cancer	64	One primary only	Yes	1	1	8523/3: Infiltrating duct mixed with other types of carcinoma	Moderately differentiated; Grade II	Right - origin of primary	I	T1mic	N0	M0	IA
60 years	2013	White	8500	504	6338775	22	Unknown or not applicable	2	0	Beam radiation	Yes	HR-/HER2- (Triple Negative)	Negative	Negative	Negative	1	100	0	0	T1mic	N0	M0	Alive	Alive or dead of other cause	Alive or dead due to cancer	70	One primary only	Yes	1	1	8500/3: Infiltrating duct carcinoma, NOS	Poorly differentiated; Grade III	Right - origin of primary	I	T1mic	N0	M0	IA
49 years	2013	White	8500	509	6339894	49	Unknown or not applicable	1	0	None/Unknown	No/Unknown	HR-/HER2+ (HER2 enriched)	Negative	Negative	Positive	990	100	0	0	T1mic	N0	M0	Alive	Alive or dead of other cause	Alive or dead due to cancer	65	One primary only	Yes	1	1	8500/3: Infiltrating duct carcinoma, NOS	Unknown	Left - origin of primary	I	T1mic	N0(i-)	M0	IA
57 years	2013	White	8500	504	6340199	22	Unknown or not applicable	1	0	Beam radiation	No/Unknown	Unknown	Positive	Positive	Borderline/Unknown	1	100	0	0	T1mic	N0	M0	Alive	Alive or dead of other cause	Alive or dead due to cancer	66	One primary only	Yes	1	1	8500/3: Infiltrating duct carcinoma, NOS	Unknown	Right - origin of primary	I	T1mic	N0(i-)	M0	IA
84 years	2013	White	8500	501	6340308	54	Unknown or not applicable	1	0	None/Unknown	No/Unknown	HR-/HER2- (Triple Negative)	Negative	Negative	Negative	990	100	0	0	T1mic	N0	M0	Alive	Alive or dead of other cause	Alive or dead due to cancer	70	One primary only	Yes	1	1	8500/3: Infiltrating duct carcinoma, NOS	Poorly differentiated; Grade III	Right - origin of primary	I	T1mic	N0	M0	IA
65 years	2013	White	8500	503	6341105	22	Unknown or not applicable	99	99	Beam radiation	No/Unknown	HR-/HER2- (Triple Negative)	Negative	Negative	Negative	990	110	0	0	T1mic	N0	M0	Alive	Alive or dead of other cause	Alive or dead due to cancer	70	One primary only	Yes	1	1	8500/3: Infiltrating duct carcinoma, NOS	Poorly differentiated; Grade III	Right - origin of primary	I	T1mic	N0	M0	IA
52 years	2013	White	8520	509	6341545	22	Unknown or not applicable	0	98	Beam radiation	No/Unknown	HR+/HER2- (Luminal A)	Positive	Positive	Negative	990	110	0	0	T1mic	N0	M0	Alive	Alive or dead of other cause	Alive or dead due to cancer	60	One primary only	Yes	1	1	8520/3: Lobular carcinoma, NOS	Well differentiated; Grade I	Left - origin of primary	I	T1mic	N0	M0	IA
68 years	2013	White	8500	508	6343013	56	Unknown or not applicable	1	0	Recommended, unknown if administered	No/Unknown	HR+/HER2- (Luminal A)	Positive	Positive	Negative	990	100	0	0	T1mic	N0	M0	Alive	Alive or dead of other cause	Alive or dead due to cancer	71	One primary only	Yes	1	1	8500/3: Infiltrating duct carcinoma, NOS	Unknown	Right - origin of primary	I	T1mic	N0(i-)	M0	IA
54 years	2013	White	8500	509	6343217	41	Unknown or not applicable	0	98	None/Unknown	No/Unknown	HR+/HER2- (Luminal A)	Positive	Positive	Negative	1	100	0	0	T1mic	N0	M0	Alive	Alive or dead of other cause	Alive or dead due to cancer	67	2nd of 2 or more primaries	Yes	2	2	8500/3: Infiltrating duct carcinoma, NOS	Well differentiated; Grade I	Left - origin of primary	I	T1mic	N0	M0	IA
53 years	2013	Unknown	8500	508	6345140	44	Unknown or not applicable	4	0	None/Unknown	No/Unknown	HR-/HER2+ (HER2 enriched)	Negative	Negative	Positive	990	100	0	0	T1mic	N0	M0	Alive	Alive or dead of other cause	Alive or dead due to cancer	60	1st of 2 or more primaries	Yes	1	2	8500/3: Infiltrating duct carcinoma, NOS	Unknown	Left - origin of primary	I	T1mic	N0	M0	IA
45 years	2013	White	8500	508	6346186	43	Unknown or not applicable	4	0	None/Unknown	No/Unknown	Unknown	Positive	Positive	Borderline/Unknown	990	100	0	0	T1mic	N0	M0	Alive	Alive or dead of other cause	Alive or dead due to cancer	59	One primary only	Yes	1	1	8500/3: Infiltrating duct carcinoma, NOS	Moderately differentiated; Grade II	Left - origin of primary	I	T1mic	N0	M0	IA
54 years	2013	White	8500	508	6346805	23	Unknown or not applicable	1	0	Beam radiation	No/Unknown	Unknown	Positive	Positive	Borderline/Unknown	990	100	0	0	T1mic	N0	M0	Alive	Alive or dead of other cause	Alive or dead due to cancer	61	One primary only	Yes	1	1	8500/3: Infiltrating duct carcinoma, NOS	Unknown	Left - origin of primary	I	T1mic	N0(i-)	M0	IA
41 years	2013	White	8500	508	6347610	46	Unknown or not applicable	5	0	None/Unknown	Yes	Unknown	Borderline/Unknown	Negative	Positive	990	100	0	0	T1mic	N0	M0	Alive	Alive or dead of other cause	Alive or dead due to cancer	66	One primary only	Yes	1	1	8500/3: Infiltrating duct carcinoma, NOS	Unknown	Right - origin of primary	I	T1mic	N0(i+)	M0	IA
68 years	2013	White	8523	504	6348498	23	Unknown or not applicable	2	0	Beam radiation	No/Unknown	Unknown	Negative	Negative	Borderline/Unknown	990	100	0	0	T1mic	N0	M0	Alive	Alive or dead of other cause	Alive or dead due to cancer	63	One primary only	Yes	1	1	8523/3: Infiltrating duct mixed with other types of carcinoma	Unknown	Left - origin of primary	I	T1mic	N0	M0	IA
22 years	2013	White	8500	504	6348643	44	Unknown or not applicable	5	0	None/Unknown	No/Unknown	Unknown	Negative	Negative	Borderline/Unknown	990	100	0	0	T1mic	N0	M0	Alive	Alive or dead of other cause	Alive or dead due to cancer	63	One primary only	Yes	1	1	8500/3: Infiltrating duct carcinoma, NOS	Unknown	Left - origin of primary	I	T1mic	N0	M0	IA
57 years	2013	White	8500	508	6348730	22	Unknown or not applicable	2	0	Beam radiation	No/Unknown	Unknown	Positive	Positive	Borderline/Unknown	990	100	0	0	T1mic	N0	M0	Alive	Alive or dead of other cause	Alive or dead due to cancer	60	One primary only	Yes	1	1	8500/3: Infiltrating duct carcinoma, NOS	Unknown	Left - origin of primary	I	T1mic	N0(i-)	M0	IA
41 years	2013	White	8500	508	6349017	48	Unknown or not applicable	5	0	None/Unknown	No/Unknown	Unknown	Positive	Positive	Borderline/Unknown	990	100	0	0	T1mic	N0	M0	Alive	Alive or dead of other cause	Alive or dead due to cancer	60	One primary only	Yes	1	1	8500/3: Infiltrating duct carcinoma, NOS	Poorly differentiated; Grade III	Right - origin of primary	I	T1mic	N0	M0	IA
66 years	2013	White	8500	508	6349701	45	Unknown or not applicable	1	0	None/Unknown	No/Unknown	HR+/HER2- (Luminal A)	Positive	Positive	Negative	990	100	0	0	T1mic	N0	M0	Alive	Alive or dead of other cause	Alive or dead due to cancer	60	One primary only	Yes	1	1	8500/3: Infiltrating duct carcinoma, NOS	Unknown	Right - origin of primary	I	T1mic	N0	M0	IA
73 years	2013	White	8500	504	6349892	22	Unknown or not applicable	3	0	Beam radiation	No/Unknown	HR+/HER2- (Luminal A)	Positive	Positive	Negative	990	100	0	0	T1mic	N0	M0	Alive	Alive or dead of other cause	Alive or dead due to cancer	69	One primary only	Yes	1	1	8500/3: Infiltrating duct carcinoma, NOS	Unknown	Right - origin of primary	I	T1mic	N0	M0	IA
48 years	2013	White	8500	508	6350231	20	Unknown or not applicable	7	0	Beam radiation	No/Unknown	Unknown	Positive	Positive	Borderline/Unknown	1	100	0	0	T1mic	N0	M0	Alive	Alive or dead of other cause	Alive or dead due to cancer	67	One primary only	Yes	1	1	8500/3: Infiltrating duct carcinoma, NOS	Unknown	Left - origin of primary	I	T1mic	N0	M0	IA
67 years	2013	White	8500	504	6350778	22	Unknown or not applicable	2	0	Beam radiation	No/Unknown	HR-/HER2- (Triple Negative)	Negative	Negative	Negative	1	100	0	0	T1mic	N0	M0	Alive	Alive or dead of other cause	Alive or dead due to cancer	62	1st of 2 or more primaries	Yes	1	2	8500/3: Infiltrating duct carcinoma, NOS	Unknown	Left - origin of primary	I	T1mic	N0	M0	IA
71 years	2013	White	8500	505	6350944	22	Unknown or not applicable	1	0	Recommended, unknown if administered	No/Unknown	HR+/HER2+ (Luminal B)	Positive	Negative	Positive	1	100	0	0	T1mic	N0	M0	Alive	Alive or dead of other cause	Alive or dead due to cancer	61	One primary only	Yes	1	1	8500/3: Infiltrating duct carcinoma, NOS	Unknown	Left - origin of primary	I	T1mic	N0	M0	IA
56 years	2013	White	8500	508	6351021	44	Unknown or not applicable	1	0	None/Unknown	No/Unknown	HR-/HER2+ (HER2 enriched)	Negative	Negative	Positive	990	100	0	0	T1mic	N0	M0	Alive	Alive or dead of other cause	Alive or dead due to cancer	61	One primary only	Yes	1	1	8500/3: Infiltrating duct carcinoma, NOS	Moderately differentiated; Grade II	Left - origin of primary	I	T1mic	N0	M0	IA
62 years	2013	White	8500	503	6351310	24	Unknown or not applicable	2	0	Beam radiation	No/Unknown	HR+/HER2+ (Luminal B)	Positive	Negative	Positive	1	100	0	0	T1mic	N0	M0	Alive	Alive or dead of other cause	Alive or dead due to cancer	66	One primary only	Yes	1	1	8500/3: Infiltrating duct carcinoma, NOS	Poorly differentiated; Grade III	Right - origin of primary	I	T1mic	N0	M0	IA
68 years	2013	White	8211	508	6351965	41	Unknown or not applicable	2	0	None/Unknown	No/Unknown	HR+/HER2- (Luminal A)	Positive	Positive	Negative	990	100	0	0	T1mic	N0	M0	Alive	Alive or dead of other cause	Alive or dead due to cancer	68	1st of 2 or more primaries	Yes	1	2	8211/3: Tubular adenocarcinoma	Well differentiated; Grade I	Right - origin of primary	I	T1mic	N0(i-)	M0	IA
40 years	2013	White	8500	505	6353363	48	Unknown or not applicable	0	98	None/Unknown	No/Unknown	Unknown	Positive	Positive	Borderline/Unknown	990	100	0	0	T1mic	N0	M0	Alive	Alive or dead of other cause	Alive or dead due to cancer	62	One primary only	Yes	1	1	8500/3: Infiltrating duct carcinoma, NOS	Unknown	Right - origin of primary	I	T1mic	N0	M0	IA
62 years	2013	White	8500	509	6353548	22	Unknown or not applicable	0	98	Beam radiation	No/Unknown	Unknown	Positive	Positive	Borderline/Unknown	990	100	0	0	T1mic	N0	M0	Alive	Alive or dead of other cause	Alive or dead due to cancer	69	One primary only	Yes	1	1	8500/3: Infiltrating duct carcinoma, NOS	Well differentiated; Grade I	Left - origin of primary	I	T1mic	N0	M0	IA
65 years	2013	White	8500	503	6353593	22	Unknown or not applicable	3	0	Beam radiation	No/Unknown	HR-/HER2+ (HER2 enriched)	Negative	Negative	Positive	1	110	0	0	T1mic	N0	M0	Alive	Alive or dead of other cause	Alive or dead due to cancer	61	One primary only	Yes	1	1	8500/3: Infiltrating duct carcinoma, NOS	Poorly differentiated; Grade III	Left - origin of primary	I	T1mic	N0	M0	IA
39 years	2013	White	8500	504	6353718	23	Unknown or not applicable	3	0	Beam radiation	No/Unknown	Unknown	Positive	Borderline/Unknown	Borderline/Unknown	990	100	0	0	T1mic	N0	M0	Alive	Alive or dead of other cause	Alive or dead due to cancer	61	One primary only	Yes	1	1	8500/3: Infiltrating duct carcinoma, NOS	Moderately differentiated; Grade II	Right - origin of primary	I	T1mic	N0(i-)	M0	IA
70 years	2013	White	8500	503	6354339	22	Unknown or not applicable	0	98	Beam radiation	No/Unknown	HR+/HER2- (Luminal A)	Positive	Positive	Negative	990	100	0	0	T1mic	N0	M0	Alive	Alive or dead of other cause	Alive or dead due to cancer	66	One primary only	Yes	1	1	8500/3: Infiltrating duct carcinoma, NOS	Unknown	Right - origin of primary	I	T1mic	N0	M0	IA
69 years	2013	White	8500	508	6354668	41	Unknown or not applicable	1	0	None/Unknown	No/Unknown	Unknown	Positive	Positive	Borderline/Unknown	990	100	0	0	T1mic	N0	M0	Alive	Alive or dead of other cause	Alive or dead due to cancer	70	One primary only	Yes	1	1	8500/3: Infiltrating duct carcinoma, NOS	Unknown	Right - origin of primary	I	T1mic	N0(i-)	M0	IA
58 years	2013	White	8500	504	6354704	45	Unknown or not applicable	1	0	Beam radiation	No/Unknown	HR+/HER2+ (Luminal B)	Positive	Negative	Positive	990	100	0	0	T1mic	N0	M0	Alive	Alive or dead of other cause	Alive or dead due to cancer	61	One primary only	Yes	1	1	8500/3: Infiltrating duct carcinoma, NOS	Unknown	Right - origin of primary	I	T1mic	N0	M0	IA
54 years	2013	White	8500	504	6354783	42	Unknown or not applicable	1	0	None/Unknown	No/Unknown	Unknown	Negative	Negative	Borderline/Unknown	990	100	0	0	T1mic	N0	M0	Alive	Alive or dead of other cause	Alive or dead due to cancer	3	One primary only	Yes	1	1	8500/3: Infiltrating duct carcinoma, NOS	Unknown	Left - origin of primary	I	T1mic	N0	M0	IA
36 years	2011	White	8500	509	6355848	50	Unknown or not applicable	8	0	None/Unknown	No/Unknown	HR-/HER2- (Triple Negative)	Negative	Negative	Negative	1	100	0	0	T1mic	N0	M0	Alive	Alive or dead of other cause	Alive or dead due to cancer	92	One primary only	Yes	1	1	8500/3: Infiltrating duct carcinoma, NOS	Moderately differentiated; Grade II	Left - origin of primary	I	T1mic	N0	M0	IA
78 years	2013	White	8500	502	6355902	44	Unknown or not applicable	2	0	None/Unknown	No/Unknown	HR-/HER2- (Triple Negative)	Negative	Negative	Negative	1	140	0	0	T1mic	N0	M0	Alive	Alive or dead of other cause	Alive or dead due to cancer	71	One primary only	Yes	1	1	8500/3: Infiltrating duct carcinoma, NOS	Moderately differentiated; Grade II	Right - origin of primary	I	T1mic	N0(i-)	M0	IA
66 years	2013	White	8500	509	6355952	22	Unknown or not applicable	6	0	Beam radiation	No/Unknown	Unknown	Positive	Positive	Borderline/Unknown	990	100	0	0	T1mic	N0	M0	Alive	Alive or dead of other cause	Alive or dead due to cancer	71	One primary only	Yes	1	1	8500/3: Infiltrating duct carcinoma, NOS	Moderately differentiated; Grade II	Left - origin of primary	I	T1mic	N0(i-)	M0	IA
67 years	2013	Black	8500	503	6355959	44	Unknown or not applicable	4	0	None/Unknown	No/Unknown	HR+/HER2- (Luminal A)	Positive	Negative	Negative	990	100	0	0	T1mic	N0	M0	Alive	Alive or dead of other cause	Alive or dead due to cancer	71	One primary only	Yes	1	1	8500/3: Infiltrating duct carcinoma, NOS	Moderately differentiated; Grade II	Left - origin of primary	I	T1mic	N0(i-)	M0	IA
51 years	2013	White	8500	508	6356447	41	Unknown or not applicable	1	0	None/Unknown	No/Unknown	Unknown	Positive	Negative	Borderline/Unknown	990	100	0	0	T1mic	N0	M0	Alive	Alive or dead of other cause	Alive or dead due to cancer	66	One primary only	Yes	1	1	8500/3: Infiltrating duct carcinoma, NOS	Poorly differentiated; Grade III	Right - origin of primary	I	T1mic	N0	M0	IA
67 years	2013	White	8500	508	6356737	22	Unknown or not applicable	5	0	None/Unknown	No/Unknown	HR+/HER2- (Luminal A)	Positive	Positive	Negative	1	100	0	0	T1mic	N0	M0	Alive	Alive or dead of other cause	Alive or dead due to cancer	60	One primary only	Yes	1	1	8500/3: Infiltrating duct carcinoma, NOS	Moderately differentiated; Grade II	Left - origin of primary	I	T1mic	N0(i-)	M0	IA
45 years	2013	Asian or Pacific Islander	8500	505	6356904	41	Unknown or not applicable	4	1	None/Unknown	Yes	Unknown	Negative	Negative	Borderline/Unknown	990	110	150	0	T1mic	N1	M0	Alive	Alive or dead of other cause	Alive or dead due to cancer	64	One primary only	Yes	1	1	8500/3: Infiltrating duct carcinoma, NOS	Poorly differentiated; Grade III	Right - origin of primary	IIA	T1mic	N1mi	M0	IB
29 years	2013	White	8500	508	6356990	41	Unknown or not applicable	1	0	None/Unknown	No/Unknown	HR+/HER2+ (Luminal B)	Positive	Positive	Positive	990	100	0	0	T1mic	N0	M0	Alive	Alive or dead of other cause	Alive or dead due to cancer	70	One primary only	Yes	1	1	8500/3: Infiltrating duct carcinoma, NOS	Unknown	Left - origin of primary	I	T1mic	N0	M0	IA
60 years	2013	White	8500	504	6358133	23	Unknown or not applicable	1	0	None/Unknown	No/Unknown	Unknown	Negative	Negative	Borderline/Unknown	990	100	0	0	T1mic	N0	M0	Alive	Alive or dead of other cause	Alive or dead due to cancer	68	One primary only	Yes	1	1	8500/3: Infiltrating duct carcinoma, NOS	Moderately differentiated; Grade II	Right - origin of primary	I	T1mic	N0(i-)	M0	IA
66 years	2013	White	8500	502	6360083	24	Unknown or not applicable	1	0	Beam radiation	No/Unknown	HR+/HER2+ (Luminal B)	Positive	Negative	Positive	990	100	0	0	T1mic	N0	M0	Alive	Alive or dead of other cause	Alive or dead due to cancer	65	One primary only	Yes	1	1	8500/3: Infiltrating duct carcinoma, NOS	Poorly differentiated; Grade III	Right - origin of primary	I	T1mic	N0	M0	IA
46 years	2013	White	8500	509	6360407	45	Unknown or not applicable	2	0	None/Unknown	No/Unknown	HR+/HER2- (Luminal A)	Positive	Positive	Negative	990	100	0	0	T1mic	N0	M0	Alive	Alive or dead of other cause	Alive or dead due to cancer	62	1st of 2 or more primaries	Yes	1	2	8500/3: Infiltrating duct carcinoma, NOS	Unknown	Right - origin of primary	I	T1mic	N0(i+)	M0	IA
55 years	2014	Black	8500	501	6360588	20	Unknown or not applicable	0	98	None/Unknown	No/Unknown	Unknown	Positive	Positive	Borderline/Unknown	990	100	0	0	T1mic	N0	M0	Breast	Dead (attributable to this cancer dx)	Alive or dead due to cancer	21	2nd of 2 or more primaries	No	2	2	8500/3: Infiltrating duct carcinoma, NOS	Poorly differentiated; Grade III	Right - origin of primary	I	T1mic	N0	M0	IA
64 years	2013	White	8500	508	6362259	23	Unknown or not applicable	2	0	Recommended, unknown if administered	No/Unknown	HR+/HER2- (Luminal A)	Positive	Positive	Negative	990	100	0	0	T1mic	N0	M0	Alive	Alive or dead of other cause	Alive or dead due to cancer	61	One primary only	Yes	1	1	8500/3: Infiltrating duct carcinoma, NOS	Moderately differentiated; Grade II	Left - origin of primary	I	T1mic	N0(i-)	M0	IA
46 years	2013	White	8500	509	6362717	22	Unknown or not applicable	5	0	Beam radiation	No/Unknown	HR+/HER2+ (Luminal B)	Positive	Positive	Positive	1	100	0	0	T1mic	N0	M0	Alive	Alive or dead of other cause	Alive or dead due to cancer	65	One primary only	Yes	1	1	8500/3: Infiltrating duct carcinoma, NOS	Poorly differentiated; Grade III	Right - origin of primary	I	T1mic	N0	M0	IA
65 years	2013	White	8500	502	6363677	22	Unknown or not applicable	2	0	Beam radiation	No/Unknown	HR+/HER2- (Luminal A)	Positive	Positive	Negative	1	100	0	0	T1mic	N0	M0	Alive	Alive or dead of other cause	Alive or dead due to cancer	38	One primary only	Yes	1	1	8500/3: Infiltrating duct carcinoma, NOS	Moderately differentiated; Grade II	Left - origin of primary	I	T1mic	N0(i-)	M0	IA
58 years	2013	White	8500	508	6364040	23	Unknown or not applicable	2	0	Beam radiation	No/Unknown	HR+/HER2- (Luminal A)	Positive	Positive	Negative	990	100	0	0	T1mic	N0	M0	Alive	Alive or dead of other cause	Alive or dead due to cancer	70	One primary only	Yes	1	1	8500/3: Infiltrating duct carcinoma, NOS	Well differentiated; Grade I	Left - origin of primary	I	T1mic	N0(i-)	M0	IA
54 years	2013	White	8500	504	6364185	42	Unknown or not applicable	4	0	None/Unknown	Yes	HR+/HER2+ (Luminal B)	Negative	Positive	Positive	990	100	0	0	T1mic	N0	M0	Alive	Alive or dead of other cause	Alive or dead due to cancer	70	One primary only	Yes	1	1	8500/3: Infiltrating duct carcinoma, NOS	Poorly differentiated; Grade III	Left - origin of primary	I	T1mic	N0(i+)	M0	IA
39 years	2013	White	8500	508	6364198	49	Unknown or not applicable	4	0	None/Unknown	No/Unknown	HR+/HER2+ (Luminal B)	Positive	Positive	Positive	990	100	50	0	T1mic	N0	M0	Alive	Alive or dead of other cause	Alive or dead due to cancer	67	One primary only	Yes	1	1	8500/3: Infiltrating duct carcinoma, NOS	Poorly differentiated; Grade III	Left - origin of primary	I	T1mic	N0(i+)	M0	IA
44 years	2013	White	8500	504	6364592	20	Unknown or not applicable	2	0	Beam radiation	No/Unknown	HR-/HER2- (Triple Negative)	Negative	Negative	Negative	1	100	0	0	T1mic	N0	M0	Alive	Alive or dead of other cause	Alive or dead due to cancer	68	One primary only	Yes	1	1	8500/3: Infiltrating duct carcinoma, NOS	Well differentiated; Grade I	Right - origin of primary	I	T1mic	N0(i+)	M0	IA
58 years	2013	White	8230	502	6365229	22	Unknown or not applicable	1	0	Beam radiation	No/Unknown	HR+/HER2- (Luminal A)	Positive	Negative	Negative	990	100	0	0	T1mic	N0	M0	Alive	Alive or dead of other cause	Alive or dead due to cancer	68	One primary only	Yes	1	1	8230/3: Solid carcinoma, NOS	Moderately differentiated; Grade II	Left - origin of primary	I	T1mic	N0(i-)	M0	IA
63 years	2013	White	8500	508	6365645	23	Unknown or not applicable	2	0	Beam radiation	No/Unknown	HR+/HER2- (Luminal A)	Positive	Positive	Negative	990	100	0	0	T1mic	N0	M0	Alive	Alive or dead of other cause	Alive or dead due to cancer	68	One primary only	Yes	1	1	8500/3: Infiltrating duct carcinoma, NOS	Well differentiated; Grade I	Right - origin of primary	I	T1mic	N0(i-)	M0	IA
69 years	2015	White	8520	509	6365996	42	Unknown or not applicable	2	0	None/Unknown	No/Unknown	Unknown	Borderline/Unknown	Borderline/Unknown	Borderline/Unknown	990	100	0	0	T1mic	N0	M0	Alive	Alive or dead of other cause	Alive or dead due to cancer	31	2nd of 2 or more primaries	No	2	2	8520/3: Lobular carcinoma, NOS	Unknown	Right - origin of primary	I	T1mic	N0	M0	IA
67 years	2013	White	8500	504	6366520	22	Unknown or not applicable	1	0	Beam radiation	No/Unknown	HR+/HER2- (Luminal A)	Positive	Positive	Negative	990	100	0	0	T1mic	N0	M0	Alive	Alive or dead of other cause	Alive or dead due to cancer	66	One primary only	Yes	1	1	8500/3: Infiltrating duct carcinoma, NOS	Unknown	Right - origin of primary	I	T1mic	N0(i-)	M0	IA
46 years	2013	Black	8500	504	6368210	22	Unknown or not applicable	2	0	Beam radiation	No/Unknown	HR+/HER2- (Luminal A)	Positive	Positive	Negative	990	100	50	0	T1mic	N0	M0	Alive	Alive or dead of other cause	Alive or dead due to cancer	64	One primary only	Yes	1	1	8500/3: Infiltrating duct carcinoma, NOS	Moderately differentiated; Grade II	Left - origin of primary	I	T1mic	N0(i+)	M0	IA
58 years	2013	White	8500	504	6368420	44	Unknown or not applicable	1	0	None/Unknown	No/Unknown	HR+/HER2+ (Luminal B)	Positive	Negative	Positive	990	100	0	0	T1mic	N0	M0	Alive	Alive or dead of other cause	Alive or dead due to cancer	64	One primary only	Yes	1	1	8500/3: Infiltrating duct carcinoma, NOS	Moderately differentiated; Grade II	Right - origin of primary	I	T1mic	N0(i-)	M0	IA
70 years	2013	White	8500	508	6370110	20	Unknown or not applicable	2	0	Beam radiation	No/Unknown	HR+/HER2- (Luminal A)	Positive	Positive	Negative	990	100	0	0	T1mic	N0	M0	Alive	Alive or dead of other cause	Alive or dead due to cancer	66	One primary only	Yes	1	1	8500/3: Infiltrating duct carcinoma, NOS	Well differentiated; Grade I	Right - origin of primary	I	T1mic	N0(i-)	M0	IA
70 years	2013	White	8500	509	6371905	42	Unknown or not applicable	2	0	None/Unknown	No/Unknown	HR+/HER2- (Luminal A)	Positive	Positive	Negative	990	100	0	0	T1mic	N0	M0	Alive	Alive or dead of other cause	Alive or dead due to cancer	64	One primary only	Yes	1	1	8500/3: Infiltrating duct carcinoma, NOS	Moderately differentiated; Grade II	Left - origin of primary	I	T1mic	N0	M0	IA
71 years	2014	White	8500	502	6372225	40	Unknown or not applicable	1	0	None/Unknown	No/Unknown	Unknown	Negative	Negative	Borderline/Unknown	1	100	0	0	T1mic	N0	M0	Alive	Alive or dead of other cause	Alive or dead due to cancer	59	One primary only	Yes	1	1	8500/3: Infiltrating duct carcinoma, NOS	Unknown	Right - origin of primary	I	T1mic	N0	M0	IA
46 years	2014	White	8500	508	6372235	44	Unknown or not applicable	2	0	None/Unknown	No/Unknown	HR-/HER2+ (HER2 enriched)	Negative	Negative	Positive	990	100	0	0	T1mic	N0	M0	Alive	Alive or dead of other cause	Alive or dead due to cancer	53	One primary only	Yes	1	1	8500/3: Infiltrating duct carcinoma, NOS	Unknown	Left - origin of primary	I	T1mic	N0	M0	IA
46 years	2014	White	8500	503	6372333	23	Unknown or not applicable	3	0	Beam radiation	No/Unknown	HR+/HER2+ (Luminal B)	Positive	Positive	Positive	990	100	0	0	T1mic	N0	M0	Alive	Alive or dead of other cause	Alive or dead due to cancer	55	One primary only	Yes	1	1	8500/3: Infiltrating duct carcinoma, NOS	Unknown	Right - origin of primary	I	T1mic	N0	M0	IA
87 years	2014	White	8523	508	6372372	40	Unknown or not applicable	4	0	None/Unknown	No/Unknown	HR+/HER2- (Luminal A)	Positive	Positive	Negative	1	100	0	0	T1mic	N0	M0	Alive	Alive or dead of other cause	Alive or dead due to cancer	59	1st of 2 or more primaries	Yes	1	2	8523/3: Infiltrating duct mixed with other types of carcinoma	Moderately differentiated; Grade II	Left - origin of primary	I	T1mic	N0(i-)	M0	IA
77 years	2014	White	8520	505	6372609	22	Unknown or not applicable	1	0	Recommended, unknown if administered	No/Unknown	HR+/HER2- (Luminal A)	Positive	Negative	Negative	1	100	0	0	T1mic	N0	M0	Alive	Alive or dead of other cause	Alive or dead due to cancer	53	2nd of 2 or more primaries	No	2	2	8520/3: Lobular carcinoma, NOS	Well differentiated; Grade I	Right - origin of primary	I	T1mic	N0(i-)	M0	IA
47 years	2014	White	8010	508	6373153	44	Unknown or not applicable	2	0	None/Unknown	No/Unknown	HR-/HER2- (Triple Negative)	Negative	Negative	Negative	990	100	0	0	T1mic	N0	M0	Alive	Alive or dead of other cause	Alive or dead due to cancer	57	One primary only	Yes	1	1	8010/3: Carcinoma, NOS	Unknown	Right - origin of primary	I	T1mic	N0	M0	IA
53 years	2014	White	8211	504	6374377	24	Unknown or not applicable	0	98	None/Unknown	No/Unknown	HR+/HER2- (Luminal A)	Positive	Negative	Negative	1	110	0	0	T1mic	N0	M0	Alive	Alive or dead of other cause	Alive or dead due to cancer	58	One primary only	Yes	1	1	8211/3: Tubular adenocarcinoma	Well differentiated; Grade I	Left - origin of primary	I	T1mic	N0	M0	IA
45 years	2014	White	8500	508	6374814	47	Unknown or not applicable	7	0	None/Unknown	No/Unknown	HR+/HER2- (Luminal A)	Positive	Positive	Negative	1	120	0	0	T1mic	N0	M0	Alive	Alive or dead of other cause	Alive or dead due to cancer	57	One primary only	Yes	1	1	8500/3: Infiltrating duct carcinoma, NOS	Well differentiated; Grade I	Right - origin of primary	I	T1mic	N0	M0	IA
64 years	2014	White	8500	504	6375429	22	Unknown or not applicable	2	0	Beam radiation	No/Unknown	Unknown	Positive	Positive	Borderline/Unknown	990	100	0	0	T1mic	N0	M0	Alive	Alive or dead of other cause	Alive or dead due to cancer	57	One primary only	Yes	1	1	8500/3: Infiltrating duct carcinoma, NOS	Moderately differentiated; Grade II	Right - origin of primary	I	T1mic	N0	M0	IA
57 years	2015	White	8521	505	6375732	24	Unknown or not applicable	3	0	Beam radiation	No/Unknown	HR+/HER2- (Luminal A)	Positive	Negative	Negative	1	100	0	0	T1mic	N0	M0	Alive	Alive or dead of other cause	Alive or dead due to cancer	45	3rd of 3 or more primaries	No	2	3	8521/3: Infiltrating ductular carcinoma	Well differentiated; Grade I	Left - origin of primary	I	T1mic	N0	M0	IA
68 years	2014	White	8500	505	6376318	23	Unknown or not applicable	2	0	Beam radiation	No/Unknown	HR+/HER2- (Luminal A)	Positive	Positive	Negative	1	100	0	0	T1mic	N0	M0	Alive	Alive or dead of other cause	Alive or dead due to cancer	58	One primary only	Yes	1	1	8500/3: Infiltrating duct carcinoma, NOS	Unknown	Right - origin of primary	I	T1mic	N0(i-)	M0	IA
68 years	2014	White	8500	504	6376387	22	Unknown or not applicable	7	0	Beam radiation	No/Unknown	HR+/HER2- (Luminal A)	Positive	Negative	Negative	1	100	0	0	T1mic	N0	M0	Alive	Alive or dead of other cause	Alive or dead due to cancer	56	One primary only	Yes	1	1	8500/3: Infiltrating duct carcinoma, NOS	Unknown	Left - origin of primary	I	T1mic	N0	M0	IA
47 years	2014	White	8500	504	6376919	22	Unknown or not applicable	0	98	Beam radiation	No/Unknown	HR+/HER2- (Luminal A)	Positive	Positive	Negative	990	100	0	0	T1mic	N0	M0	Alive	Alive or dead of other cause	Alive or dead due to cancer	55	One primary only	Yes	1	1	8500/3: Infiltrating duct carcinoma, NOS	Unknown	Left - origin of primary	I	T1mic	N0	M0	IA
53 years	2014	White	8500	504	6377120	23	Unknown or not applicable	4	0	Beam radiation	No/Unknown	HR+/HER2- (Luminal A)	Positive	Positive	Negative	990	100	0	0	T1mic	N0	M0	Alive	Alive or dead of other cause	Alive or dead due to cancer	53	One primary only	Yes	1	1	8500/3: Infiltrating duct carcinoma, NOS	Unknown	Left - origin of primary	I	T1mic	N0	M0	IA
53 years	2014	White	8500	504	6377476	46	Unknown or not applicable	3	0	None/Unknown	No/Unknown	Unknown	Positive	Positive	Borderline/Unknown	990	100	0	0	T1mic	N0	M0	Alive	Alive or dead of other cause	Alive or dead due to cancer	55	One primary only	Yes	1	1	8500/3: Infiltrating duct carcinoma, NOS	Moderately differentiated; Grade II	Right - origin of primary	I	T1mic	N0	M0	IA
66 years	2014	White	8500	508	6381922	23	Unknown or not applicable	1	0	Combination of beam with implants or isotopes	No/Unknown	HR+/HER2- (Luminal A)	Positive	Positive	Negative	1	100	0	0	T1mic	N0	M0	Alive	Alive or dead of other cause	Alive or dead due to cancer	59	One primary only	Yes	1	1	8500/3: Infiltrating duct carcinoma, NOS	Moderately differentiated; Grade II	Right - origin of primary	I	T1mic	N0(i-)	M0	IA
64 years	2014	Black	8500	502	6383016	22	Unknown or not applicable	0	98	Beam radiation	No/Unknown	Unknown	Positive	Positive	Borderline/Unknown	990	100	0	0	T1mic	N0	M0	Alive	Alive or dead of other cause	Alive or dead due to cancer	58	One primary only	Yes	1	1	8500/3: Infiltrating duct carcinoma, NOS	Well differentiated; Grade I	Right - origin of primary	I	T1mic	N0	M0	IA
60 years	2014	White	8500	508	6383214	22	Unknown or not applicable	0	98	Beam radiation	No/Unknown	Unknown	Positive	Positive	Borderline/Unknown	990	100	0	0	T1mic	N0	M0	Alive	Alive or dead of other cause	Alive or dead due to cancer	53	One primary only	Yes	1	1	8500/3: Infiltrating duct carcinoma, NOS	Unknown	Left - origin of primary	I	T1mic	N0	M0	IA
73 years	2014	White	8500	508	6383428	22	Unknown or not applicable	0	98	Beam radiation	No/Unknown	Unknown	Positive	Negative	Borderline/Unknown	990	100	0	0	T1mic	N0	M0	Alive	Alive or dead of other cause	Alive or dead due to cancer	52	One primary only	Yes	1	1	8500/3: Infiltrating duct carcinoma, NOS	Moderately differentiated; Grade II	Left - origin of primary	I	T1mic	N0	M0	IA
72 years	2014	White	8523	504	6383468	22	Unknown or not applicable	2	0	None/Unknown	No/Unknown	HR+/HER2- (Luminal A)	Positive	Positive	Negative	1	110	0	0	T1mic	N0	M0	Alive	Alive or dead of other cause	Alive or dead due to cancer	50	One primary only	Yes	1	1	8523/3: Infiltrating duct mixed with other types of carcinoma	Well differentiated; Grade I	Left - origin of primary	I	T1mic	N0	M0	IA
65 years	2014	White	8500	508	6384706	0	Unknown or not applicable	0	98	Recommended, unknown if administered	No/Unknown	Unknown	Positive	Positive	Borderline/Unknown	990	110	0	0	T1mic	N0	M0	Alive	Alive or dead of other cause	Alive or dead due to cancer	54	One primary only	Yes	1	1	8500/3: Infiltrating duct carcinoma, NOS	Moderately differentiated; Grade II	Left - origin of primary	I	T1mic	N0	M0	IA
51 years	2014	White	8523	505	6385920	23	Unknown or not applicable	1	0	Beam radiation	No/Unknown	HR-/HER2+ (HER2 enriched)	Negative	Negative	Positive	990	100	0	0	T1mic	N0	M0	Alive	Alive or dead of other cause	Alive or dead due to cancer	53	One primary only	Yes	1	1	8523/3: Infiltrating duct mixed with other types of carcinoma	Poorly differentiated; Grade III	Left - origin of primary	I	T1mic	N0	M0	IA
68 years	2014	White	8500	508	6385926	40	Unknown or not applicable	1	0	None/Unknown	No/Unknown	Unknown	Positive	Positive	Borderline/Unknown	990	100	0	0	T1mic	N0	M0	Alive	Alive or dead of other cause	Alive or dead due to cancer	54	One primary only	Yes	1	1	8500/3: Infiltrating duct carcinoma, NOS	Moderately differentiated; Grade II	Left - origin of primary	I	T1mic	N0(i-)	M0	IA
46 years	2014	White	8500	508	6386452	47	Unknown or not applicable	0	98	Beam radiation	Yes	Unknown	Positive	Positive	Borderline/Unknown	990	100	0	0	T1mic	N0	M0	Alive	Alive or dead of other cause	Alive or dead due to cancer	49	One primary only	Yes	1	1	8500/3: Infiltrating duct carcinoma, NOS	Unknown	Left - origin of primary	I	T1mic	N0	M0	IA
48 years	2014	White	8211	508	6386543	46	Unknown or not applicable	0	98	Beam radiation	Yes	Unknown	Positive	Positive	Borderline/Unknown	1	100	0	0	T1mic	N0	M0	Alive	Alive or dead of other cause	Alive or dead due to cancer	50	One primary only	Yes	1	1	8211/3: Tubular adenocarcinoma	Moderately differentiated; Grade II	Right - origin of primary	I	T1mic	N0	M0	IA
76 years	2014	White	8500	508	6386650	20	Unknown or not applicable	3	0	Beam radiation	No/Unknown	HR+/HER2- (Luminal A)	Positive	Positive	Negative	1	100	0	0	T1mic	N0	M0	Alive	Alive or dead of other cause	Alive or dead due to cancer	15	One primary only	Yes	1	1	8500/3: Infiltrating duct carcinoma, NOS	Unknown	Right - origin of primary	I	T1mic	N0(i-)	M0	IA
56 years	2014	Unknown	8500	504	6387049	23	Unknown or not applicable	1	0	Beam radiation	No/Unknown	HR+/HER2- (Luminal A)	Positive	Positive	Negative	990	100	0	0	T1mic	N0	M0	Alive	Alive or dead of other cause	Alive or dead due to cancer	52	One primary only	Yes	1	1	8500/3: Infiltrating duct carcinoma, NOS	Unknown	Right - origin of primary	I	T1mic	N0	M0	IA
65 years	2014	White	8480	502	6387387	22	Unknown or not applicable	1	0	Beam radiation	No/Unknown	HR+/HER2+ (Luminal B)	Positive	Positive	Positive	990	100	0	0	T1mic	N0	M0	Alive	Alive or dead of other cause	Alive or dead due to cancer	49	One primary only	Yes	1	1	8480/3: Mucinous adenocarcinoma	Moderately differentiated; Grade II	Right - origin of primary	I	T1mic	N0	M0	IA
40 years	2014	White	8500	509	6387614	62	Unknown or not applicable	3	0	None/Unknown	No/Unknown	HR+/HER2- (Luminal A)	Positive	Positive	Negative	990	100	0	0	T1mic	N0	M0	Alive	Alive or dead of other cause	Alive or dead due to cancer	57	One primary only	Yes	1	1	8500/3: Infiltrating duct carcinoma, NOS	Well differentiated; Grade I	Left - origin of primary	I	T1mic	N0	M0	IA
52 years	2014	White	8500	504	6388816	22	Unknown or not applicable	2	0	Beam radiation	No/Unknown	HR+/HER2- (Luminal A)	Positive	Positive	Negative	990	100	0	0	T1mic	N0	M0	Alive	Alive or dead of other cause	Alive or dead due to cancer	51	One primary only	Yes	1	1	8500/3: Infiltrating duct carcinoma, NOS	Unknown	Right - origin of primary	I	T1mic	N0(i-)	M0	IA
58 years	2014	White	8500	504	6388817	22	Unknown or not applicable	3	0	Beam radiation	No/Unknown	HR+/HER2+ (Luminal B)	Positive	Positive	Positive	990	100	0	0	T1mic	N0	M0	Alive	Alive or dead of other cause	Alive or dead due to cancer	51	One primary only	Yes	1	1	8500/3: Infiltrating duct carcinoma, NOS	Moderately differentiated; Grade II	Right - origin of primary	I	T1mic	N0	M0	IA
77 years	2014	White	8500	504	6388838	41	Unknown or not applicable	0	98	None/Unknown	No/Unknown	Unknown	Negative	Negative	Borderline/Unknown	990	100	0	0	T1mic	N0	M0	Alive	Alive or dead of other cause	Alive or dead due to cancer	50	One primary only	Yes	1	1	8500/3: Infiltrating duct carcinoma, NOS	Well differentiated; Grade I	Right - origin of primary	I	T1mic	N0	M0	IA
49 years	2014	White	8500	504	6388844	44	Unknown or not applicable	1	0	None/Unknown	No/Unknown	HR-/HER2+ (HER2 enriched)	Negative	Negative	Positive	990	100	0	0	T1mic	N0	M0	Alive	Alive or dead of other cause	Alive or dead due to cancer	52	One primary only	Yes	1	1	8500/3: Infiltrating duct carcinoma, NOS	Unknown	Left - origin of primary	I	T1mic	N0(i-)	M0	IA
58 years	2014	Asian or Pacific Islander	8500	502	6388884	22	Unknown or not applicable	1	0	Beam radiation	No/Unknown	HR-/HER2+ (HER2 enriched)	Negative	Negative	Positive	990	100	50	0	T1mic	N0	M0	Alive	Alive or dead of other cause	Alive or dead due to cancer	51	One primary only	Yes	1	1	8500/3: Infiltrating duct carcinoma, NOS	Unknown	Left - origin of primary	I	T1mic	N0(i+)	M0	IA
68 years	2014	White	8500	508	6388922	22	Unknown or not applicable	3	0	Beam radiation	No/Unknown	HR+/HER2- (Luminal A)	Positive	Positive	Negative	990	110	0	0	T1mic	N0	M0	Alive	Alive or dead of other cause	Alive or dead due to cancer	51	One primary only	Yes	1	1	8500/3: Infiltrating duct carcinoma, NOS	Well differentiated; Grade I	Right - origin of primary	I	T1mic	N0	M0	IA
45 years	2014	White	8523	508	6389425	47	Unknown or not applicable	1	0	None/Unknown	No/Unknown	Unknown	Negative	Negative	Borderline/Unknown	990	100	0	0	T1mic	N0	M0	Alive	Alive or dead of other cause	Alive or dead due to cancer	46	1st of 2 or more primaries	Yes	1	2	8523/3: Infiltrating duct mixed with other types of carcinoma	Unknown	Left - origin of primary	I	T1mic	N0	M0	IA
56 years	2014	White	8500	504	6389952	22	Unknown or not applicable	1	0	Beam radiation	No/Unknown	HR+/HER2- (Luminal A)	Positive	Positive	Negative	1	100	0	0	T1mic	N0	M0	Alive	Alive or dead of other cause	Alive or dead due to cancer	52	One primary only	Yes	1	1	8500/3: Infiltrating duct carcinoma, NOS	Moderately differentiated; Grade II	Right - origin of primary	I	T1mic	N0	M0	IA
66 years	2013	White	8500	504	6390948	22	Unknown or not applicable	0	98	Beam radiation	No/Unknown	Unknown	Positive	Borderline/Unknown	Borderline/Unknown	990	100	0	0	T1mic	N0	M0	Alive	Alive or dead of other cause	Alive or dead due to cancer	63	One primary only	Yes	1	1	8500/3: Infiltrating duct carcinoma, NOS	Well differentiated; Grade I	Right - origin of primary	I	T1mic	N0	M0	IA
54 years	2014	White	8520	504	6391228	22	Unknown or not applicable	1	0	Beam radiation	No/Unknown	HR+/HER2+ (Luminal B)	Positive	Negative	Positive	1	120	0	0	T1mic	N0	M0	Alive	Alive or dead of other cause	Alive or dead due to cancer	15	2nd of 2 or more primaries	Yes	2	2	8520/3: Lobular carcinoma, NOS	Poorly differentiated; Grade III	Left - origin of primary	I	T1mic	N0	M0	IA
40 years	2014	White	8500	504	6391715	55	Unknown or not applicable	0	98	Beam radiation	Yes	HR+/HER2- (Luminal A)	Positive	Positive	Negative	990	100	0	0	T1mic	N0	M0	Alive	Alive or dead of other cause	Alive or dead due to cancer	48	1st of 2 or more primaries	Yes	1	2	8500/3: Infiltrating duct carcinoma, NOS	Moderately differentiated; Grade II	Left - origin of primary	I	T1mic	N0	M0	IA
65 years	2014	White	8500	502	6391927	46	Unknown or not applicable	2	0	None/Unknown	No/Unknown	HR-/HER2- (Triple Negative)	Negative	Negative	Negative	1	100	0	0	T1mic	N0	M0	Alive	Alive or dead of other cause	Alive or dead due to cancer	49	One primary only	Yes	1	1	8500/3: Infiltrating duct carcinoma, NOS	Unknown	Right - origin of primary	I	T1mic	N0(i+)	M0	IA
74 years	2014	White	8500	509	6392373	40	Unknown or not applicable	6	0	None/Unknown	No/Unknown	HR+/HER2- (Luminal A)	Positive	Negative	Negative	1	100	0	0	T1mic	N0	M0	Alive	Alive or dead of other cause	Alive or dead due to cancer	51	1st of 2 or more primaries	Yes	1	2	8500/3: Infiltrating duct carcinoma, NOS	Moderately differentiated; Grade II	Left - origin of primary	I	T1mic	N0(i-)	M0	IA
53 years	2014	White	8500	504	6393593	49	Unknown or not applicable	3	0	None/Unknown	No/Unknown	HR+/HER2- (Luminal A)	Positive	Positive	Negative	1	110	0	0	T1mic	N0	M0	Alive	Alive or dead of other cause	Alive or dead due to cancer	49	One primary only	Yes	1	1	8500/3: Infiltrating duct carcinoma, NOS	Moderately differentiated; Grade II	Right - origin of primary	I	T1mic	N0	M0	IA
48 years	2010	White	8500	509	6394849	42	Unknown or not applicable	1	0	None/Unknown	No/Unknown	Unknown	Positive	Negative	Borderline/Unknown	990	100	0	0	T1mic	N0	M0	Alive	Alive or dead of other cause	Alive or dead due to cancer	102	One primary only	Yes	1	1	8500/3: Infiltrating duct carcinoma, NOS	Unknown	Right - origin of primary	I	T1mic	N0	M0	IA
46 years	2014	White	8500	505	6395111	22	Unknown or not applicable	1	0	Beam radiation	Yes	HR-/HER2+ (HER2 enriched)	Negative	Negative	Positive	1	100	0	0	T1mic	N0	M0	Alive	Alive or dead of other cause	Alive or dead due to cancer	51	One primary only	Yes	1	1	8500/3: Infiltrating duct carcinoma, NOS	Poorly differentiated; Grade III	Right - origin of primary	I	T1mic	N0(i-)	M0	IA
44 years	2014	White	8500	504	6397411	20	Unknown or not applicable	4	0	Beam radiation	No/Unknown	Unknown	Borderline/Unknown	Borderline/Unknown	Borderline/Unknown	1	100	0	0	T1mic	N0	M0	Alive	Alive or dead of other cause	Alive or dead due to cancer	49	One primary only	Yes	1	1	8500/3: Infiltrating duct carcinoma, NOS	Moderately differentiated; Grade II	Right - origin of primary	I	T1mic	N0(i-)	M0	IA
59 years	2015	White	8500	508	6400092	49	Unknown or not applicable	1	0	None/Unknown	No/Unknown	HR+/HER2- (Luminal A)	Positive	Negative	Negative	990	110	0	0	T1mic	N0	M0	Alive	Alive or dead of other cause	Alive or dead due to cancer	21	3rd of 3 or more primaries	No	3	3	8500/3: Infiltrating duct carcinoma, NOS	Moderately differentiated; Grade II	Left - origin of primary	I	T1mic	N0(i-)	M0	IA
53 years	2014	White	8522	504	6400402	22	Unknown or not applicable	5	0	None/Unknown	No/Unknown	Unknown	Positive	Positive	Borderline/Unknown	990	100	0	0	T1mic	N0	M0	Alive	Alive or dead of other cause	Alive or dead due to cancer	54	One primary only	Yes	1	1	8522/3: Infiltrating duct and lobular carcinoma	Well differentiated; Grade I	Left - origin of primary	I	T1mic	N0	M0	IA
63 years	2013	White	8500	509	6400650	22	Unknown or not applicable	1	0	Beam radiation	No/Unknown	Unknown	Negative	Negative	Borderline/Unknown	1	100	0	0	T1mic	N0	M0	Acute Myeloid Leukemia	Dead (attributable to this cancer dx)	Alive or dead due to cancer	44	One primary only	Yes	1	1	8500/3: Infiltrating duct carcinoma, NOS	Well differentiated; Grade I	Right - origin of primary	I	T1mic	N0(i-)	M0	IA
45 years	2014	White	8500	504	6401549	22	Unknown or not applicable	3	0	Beam radiation	No/Unknown	HR+/HER2- (Luminal A)	Positive	Positive	Negative	990	100	0	0	T1mic	N0	M0	Alive	Alive or dead of other cause	Alive or dead due to cancer	56	One primary only	Yes	1	1	8500/3: Infiltrating duct carcinoma, NOS	Moderately differentiated; Grade II	Right - origin of primary	I	T1mic	N0	M0	IA
40 years	2014	White	8500	504	6401550	41	Unknown or not applicable	6	0	None/Unknown	No/Unknown	Unknown	Positive	Positive	Borderline/Unknown	990	100	0	0	T1mic	N0	M0	Alive	Alive or dead of other cause	Alive or dead due to cancer	53	One primary only	Yes	1	1	8500/3: Infiltrating duct carcinoma, NOS	Unknown	Right - origin of primary	I	T1mic	N0	M0	IA
69 years	2014	Asian or Pacific Islander	8500	504	6402173	22	Unknown or not applicable	1	0	Beam radiation	No/Unknown	HR+/HER2- (Luminal A)	Positive	Positive	Negative	1	100	0	0	T1mic	N0	M0	Alive	Alive or dead of other cause	Alive or dead due to cancer	19	One primary only	Yes	1	1	8500/3: Infiltrating duct carcinoma, NOS	Moderately differentiated; Grade II	Right - origin of primary	I	T1mic	N0	M0	IA
55 years	2014	White	8500	504	6402323	22	Unknown or not applicable	2	0	Beam radiation	No/Unknown	HR-/HER2+ (HER2 enriched)	Negative	Negative	Positive	990	100	0	0	T1mic	N0	M0	Alive	Alive or dead of other cause	Alive or dead due to cancer	52	One primary only	Yes	1	1	8500/3: Infiltrating duct carcinoma, NOS	Unknown	Left - origin of primary	I	T1mic	N0	M0	IA
47 years	2014	White	8500	502	6402895	22	Unknown or not applicable	5	0	Beam radiation	No/Unknown	Unknown	Positive	Borderline/Unknown	Borderline/Unknown	990	100	0	0	T1mic	N0	M0	Alive	Alive or dead of other cause	Alive or dead due to cancer	57	One primary only	Yes	1	1	8500/3: Infiltrating duct carcinoma, NOS	Unknown	Right - origin of primary	I	T1mic	N0(i-)	M0	IA
60 years	2014	White	8500	508	6403784	40	Unknown or not applicable	8	0	None/Unknown	No/Unknown	Unknown	Negative	Borderline/Unknown	Borderline/Unknown	1	100	0	0	T1mic	N0	M0	Alive	Alive or dead of other cause	Alive or dead due to cancer	56	One primary only	Yes	1	1	8500/3: Infiltrating duct carcinoma, NOS	Unknown	Left - origin of primary	I	T1mic	N0	M0	IA
65 years	2014	White	8500	504	6404077	23	Unknown or not applicable	0	98	Beam radiation	No/Unknown	HR+/HER2- (Luminal A)	Positive	Positive	Negative	1	100	0	0	T1mic	N0	M0	Alive	Alive or dead of other cause	Alive or dead due to cancer	54	1st of 2 or more primaries	Yes	1	2	8500/3: Infiltrating duct carcinoma, NOS	Unknown	Right - origin of primary	I	T1mic	N0	M0	IA
49 years	2014	White	8500	508	6404154	22	Unknown or not applicable	1	0	Beam radiation	No/Unknown	HR+/HER2+ (Luminal B)	Positive	Negative	Positive	990	110	0	0	T1mic	N0	M0	Alive	Alive or dead of other cause	Alive or dead due to cancer	55	One primary only	Yes	1	1	8500/3: Infiltrating duct carcinoma, NOS	Unknown	Left - origin of primary	I	T1mic	N0	M0	IA
51 years	2014	White	8211	504	6405565	20	Unknown or not applicable	3	0	Beam radiation	No/Unknown	HR+/HER2- (Luminal A)	Positive	Positive	Negative	1	100	0	0	T1mic	N0	M0	Alive	Alive or dead of other cause	Alive or dead due to cancer	49	One primary only	Yes	1	1	8211/3: Tubular adenocarcinoma	Well differentiated; Grade I	Left - origin of primary	I	T1mic	N0(i-)	M0	IA
79 years	2014	White	8500	503	6405976	22	Unknown or not applicable	0	98	None/Unknown	No/Unknown	HR-/HER2+ (HER2 enriched)	Negative	Negative	Positive	990	100	0	0	T1mic	N0	M0	Diseases of Heart	Alive or dead of other cause	Dead (attributable to causes other than this cancer dx)	51	One primary only	Yes	1	1	8500/3: Infiltrating duct carcinoma, NOS	Unknown	Left - origin of primary	I	T1mic	N0	M0	IA
47 years	2014	Black	8500	504	6406166	22	Unknown or not applicable	3	0	Beam radiation	No/Unknown	HR+/HER2- (Luminal A)	Positive	Positive	Negative	990	100	0	0	T1mic	N0	M0	Alive	Alive or dead of other cause	Alive or dead due to cancer	58	One primary only	Yes	1	1	8500/3: Infiltrating duct carcinoma, NOS	Poorly differentiated; Grade III	Left - origin of primary	I	T1mic	N0	M0	IA
58 years	2014	White	8500	504	6406870	20	Unknown or not applicable	1	0	Beam radiation	No/Unknown	Unknown	Positive	Positive	Borderline/Unknown	990	100	0	0	T1mic	N0	M0	Alive	Alive or dead of other cause	Alive or dead due to cancer	53	One primary only	Yes	1	1	8500/3: Infiltrating duct carcinoma, NOS	Unknown	Left - origin of primary	I	T1mic	N0	M0	IA
69 years	2014	White	8500	505	6407018	22	Unknown or not applicable	0	98	Radioactive implants (includes brachytherapy) (1988+)	No/Unknown	HR+/HER2- (Luminal A)	Positive	Positive	Negative	1	100	0	0	T1mic	N0	M0	Alive	Alive or dead of other cause	Alive or dead due to cancer	49	One primary only	Yes	1	1	8500/3: Infiltrating duct carcinoma, NOS	Well differentiated; Grade I	Left - origin of primary	I	T1mic	N0	M0	IA
61 years	2014	White	8010	502	6407699	22	Unknown or not applicable	0	98	Beam radiation	No/Unknown	Unknown	Positive	Negative	Borderline/Unknown	990	100	0	0	T1mic	N0	M0	Alive	Alive or dead of other cause	Alive or dead due to cancer	56	One primary only	Yes	1	1	8010/3: Carcinoma, NOS	Unknown	Right - origin of primary	I	T1mic	N0	M0	IA
37 years	2014	White	8500	509	6407728	30	Unknown or not applicable	23	1	None/Unknown	No/Unknown	HR+/HER2- (Luminal A)	Positive	Positive	Negative	990	100	250	0	T1mic	N1	M0	Alive	Alive or dead of other cause	Alive or dead due to cancer	57	1st of 2 or more primaries	Yes	1	2	8500/3: Infiltrating duct carcinoma, NOS	Unknown	Left - origin of primary	IIA	T1mic	N1a	M0	IIA
58 years	2014	Black	8500	508	6409356	44	Unknown or not applicable	1	0	None/Unknown	No/Unknown	HR+/HER2- (Luminal A)	Positive	Positive	Negative	990	110	0	0	T1mic	N0	M0	Alive	Alive or dead of other cause	Alive or dead due to cancer	48	One primary only	Yes	1	1	8500/3: Infiltrating duct carcinoma, NOS	Poorly differentiated; Grade III	Left - origin of primary	I	T1mic	N0	M0	IA
50 years	2015	Black	8500	508	6411635	22	Unknown or not applicable	3	0	Beam radiation	No/Unknown	HR+/HER2- (Luminal A)	Positive	Negative	Negative	1	100	0	0	T1mic	N0	M0	Alive	Alive or dead of other cause	Alive or dead due to cancer	46	One primary only	Yes	1	1	8500/3: Infiltrating duct carcinoma, NOS	Unknown	Left - origin of primary	I	T1mic	N0(i-)	M0	IA
56 years	2015	White	8500	508	6412566	44	Unknown or not applicable	4	0	None/Unknown	No/Unknown	HR-/HER2+ (HER2 enriched)	Negative	Negative	Positive	990	100	0	0	T1mic	N0	M0	Alive	Alive or dead of other cause	Alive or dead due to cancer	43	One primary only	Yes	1	1	8500/3: Infiltrating duct carcinoma, NOS	Unknown	Left - origin of primary	I	T1mic	N0(i-)	M0	IA
39 years	2015	White	8522	508	6413857	49	Unknown or not applicable	1	0	None/Unknown	No/Unknown	HR+/HER2- (Luminal A)	Positive	Positive	Negative	1	100	0	0	T1mic	N0	M0	Alive	Alive or dead of other cause	Alive or dead due to cancer	38	One primary only	Yes	1	1	8522/3: Infiltrating duct and lobular carcinoma	Moderately differentiated; Grade II	Right - origin of primary	I	T1mic	N0	M0	IA
64 years	2015	White	8500	508	6414486	20	Unknown or not applicable	1	0	Beam radiation	No/Unknown	HR+/HER2- (Luminal A)	Positive	Negative	Negative	990	110	0	0	T1mic	N0	M0	Alive	Alive or dead of other cause	Alive or dead due to cancer	11	One primary only	Yes	1	1	8500/3: Infiltrating duct carcinoma, NOS	Moderately differentiated; Grade II	Left - origin of primary	I	T1mic	N0	M0	IA
57 years	2015	White	8500	504	6414493	20	Unknown or not applicable	3	0	Beam radiation	No/Unknown	HR+/HER2- (Luminal A)	Positive	Positive	Negative	990	110	0	0	T1mic	N0	M0	Alive	Alive or dead of other cause	Alive or dead due to cancer	42	One primary only	Yes	1	1	8500/3: Infiltrating duct carcinoma, NOS	Poorly differentiated; Grade III	Right - origin of primary	I	T1mic	N0	M0	IA
74 years	2015	Unknown	8500	504	6414791	23	Unknown or not applicable	3	0	Beam radiation	No/Unknown	HR+/HER2- (Luminal A)	Positive	Positive	Negative	1	110	0	0	T1mic	N0	M0	Alive	Alive or dead of other cause	Alive or dead due to cancer	42	One primary only	Yes	1	1	8500/3: Infiltrating duct carcinoma, NOS	Unknown	Right - origin of primary	I	T1mic	N0(i+)	M0	IA
51 years	2015	White	8500	509	6415004	24	Unknown or not applicable	2	1	None/Unknown	Yes	HR-/HER2+ (HER2 enriched)	Negative	Negative	Positive	1	100	250	0	T1mic	N1	M0	Alive	Alive or dead of other cause	Alive or dead due to cancer	43	One primary only	Yes	1	1	8500/3: Infiltrating duct carcinoma, NOS	Poorly differentiated; Grade III	Left - origin of primary	IIA	T1mic	N1a	M0	IIA
73 years	2015	White	8500	508	6416873	20	Unknown or not applicable	4	0	None/Unknown	No/Unknown	HR+/HER2- (Luminal A)	Positive	Positive	Negative	1	100	0	0	T1mic	N0	M0	Diseases of Heart	Alive or dead of other cause	Dead (attributable to causes other than this cancer dx)	2	One primary only	Yes	1	1	8500/3: Infiltrating duct carcinoma, NOS	Moderately differentiated; Grade II	Left - origin of primary	I	T1mic	N0	M0	IA
60 years	2015	White	8520	502	6417347	22	Unknown or not applicable	1	0	Beam radiation	No/Unknown	Unknown	Positive	Negative	Borderline/Unknown	990	100	0	0	T1mic	N0	M0	Alive	Alive or dead of other cause	Alive or dead due to cancer	36	One primary only	Yes	1	1	8520/3: Lobular carcinoma, NOS	Moderately differentiated; Grade II	Left - origin of primary	I	T1mic	N0	M0	IA
88 years	2015	White	8500	504	6418128	22	Unknown or not applicable	0	98	Beam radiation	No/Unknown	HR+/HER2- (Luminal A)	Positive	Negative	Negative	1	100	0	0	T1mic	N0	M0	Alive	Alive or dead of other cause	Alive or dead due to cancer	45	2nd of 2 or more primaries	No	1	2	8500/3: Infiltrating duct carcinoma, NOS	Well differentiated; Grade I	Left - origin of primary	I	T1mic	N0	M0	IA
58 years	2015	White	8500	508	6418217	23	Unknown or not applicable	2	0	Beam radiation	No/Unknown	HR-/HER2+ (HER2 enriched)	Negative	Negative	Positive	990	100	0	0	T1mic	N0	M0	Alive	Alive or dead of other cause	Alive or dead due to cancer	42	One primary only	Yes	1	1	8500/3: Infiltrating duct carcinoma, NOS	Poorly differentiated; Grade III	Right - origin of primary	I	T1mic	N0	M0	IA
48 years	2015	White	8500	508	6418242	44	Unknown or not applicable	1	0	None/Unknown	No/Unknown	HR-/HER2+ (HER2 enriched)	Negative	Negative	Positive	1	100	0	0	T1mic	N0	M0	Alive	Alive or dead of other cause	Alive or dead due to cancer	46	One primary only	Yes	1	1	8500/3: Infiltrating duct carcinoma, NOS	Poorly differentiated; Grade III	Left - origin of primary	I	T1mic	N0	M0	IA
57 years	2015	Black	8500	505	6420095	22	Unknown or not applicable	4	0	Beam radiation	No/Unknown	HR+/HER2- (Luminal A)	Positive	Positive	Negative	990	100	0	0	T1mic	N0	M0	Alive	Alive or dead of other cause	Alive or dead due to cancer	46	One primary only	Yes	1	1	8500/3: Infiltrating duct carcinoma, NOS	Moderately differentiated; Grade II	Right - origin of primary	I	T1mic	N0	M0	IA
44 years	2015	White	8520	508	6421058	58	Unknown or not applicable	2	0	None/Unknown	No/Unknown	Unknown	Borderline/Unknown	Borderline/Unknown	Borderline/Unknown	990	100	0	0	T1mic	N0	M0	Alive	Alive or dead of other cause	Alive or dead due to cancer	36	One primary only	Yes	1	1	8520/3: Lobular carcinoma, NOS	Unknown	Left - origin of primary	I	T1mic	N0(i-)	M0	IA
64 years	2015	White	8500	505	6422478	23	Unknown or not applicable	2	0	Beam radiation	No/Unknown	Unknown	Negative	Negative	Borderline/Unknown	990	100	0	0	T1mic	N0	M0	Alive	Alive or dead of other cause	Alive or dead due to cancer	45	One primary only	Yes	1	1	8500/3: Infiltrating duct carcinoma, NOS	Unknown	Left - origin of primary	I	T1mic	N0(i+)	M0	IA
41 years	2015	White	8500	509	6422520	22	Unknown or not applicable	1	0	Beam radiation	No/Unknown	Unknown	Positive	Positive	Borderline/Unknown	1	100	0	0	T1mic	N0	M0	Alive	Alive or dead of other cause	Alive or dead due to cancer	44	One primary only	Yes	1	1	8500/3: Infiltrating duct carcinoma, NOS	Well differentiated; Grade I	Right - origin of primary	I	T1mic	N0	M0	IA
63 years	2015	White	8500	508	6422939	22	Unknown or not applicable	1	0	Beam radiation	No/Unknown	Unknown	Positive	Positive	Borderline/Unknown	990	100	0	0	T1mic	N0	M0	Alive	Alive or dead of other cause	Alive or dead due to cancer	43	One primary only	Yes	1	1	8500/3: Infiltrating duct carcinoma, NOS	Well differentiated; Grade I	Left - origin of primary	I	T1mic	N0	M0	IA
76 years	2015	White	8500	504	6423550	22	Unknown or not applicable	2	0	Beam radiation	No/Unknown	Unknown	Positive	Negative	Borderline/Unknown	990	100	0	0	T1mic	N0	M0	Alive	Alive or dead of other cause	Alive or dead due to cancer	38	1st of 2 or more primaries	Yes	1	2	8500/3: Infiltrating duct carcinoma, NOS	Unknown	Left - origin of primary	I	T1mic	N0(i-)	M0	IA
50 years	2015	White	8500	504	6423712	42	Unknown or not applicable	17	0	None/Unknown	No/Unknown	HR+/HER2+ (Luminal B)	Positive	Negative	Positive	990	110	0	0	T1mic	N0	M0	Alive	Alive or dead of other cause	Alive or dead due to cancer	40	One primary only	Yes	1	1	8500/3: Infiltrating duct carcinoma, NOS	Unknown	Right - origin of primary	I	T1mic	N0(i-)	M0	IA
44 years	2015	White	8500	504	6424595	20	Unknown or not applicable	4	0	Beam radiation	No/Unknown	HR-/HER2+ (HER2 enriched)	Negative	Negative	Positive	990	100	0	0	T1mic	N0	M0	Alive	Alive or dead of other cause	Alive or dead due to cancer	39	One primary only	Yes	1	1	8500/3: Infiltrating duct carcinoma, NOS	Poorly differentiated; Grade III	Right - origin of primary	I	T1mic	N0	M0	IA
78 years	2015	White	8480	504	6425156	22	Unknown or not applicable	0	98	Beam radiation	No/Unknown	HR+/HER2- (Luminal A)	Positive	Positive	Negative	990	110	0	0	T1mic	N0	M0	Alive	Alive or dead of other cause	Alive or dead due to cancer	46	One primary only	Yes	1	1	8480/3: Mucinous adenocarcinoma	Moderately differentiated; Grade II	Left - origin of primary	I	T1mic	N0	M0	IA
55 years	2015	Black	8500	509	6425779	48	Unknown or not applicable	1	0	None/Unknown	No/Unknown	Unknown	Positive	Negative	Borderline/Unknown	990	100	0	0	T1mic	N0	M0	Alive	Alive or dead of other cause	Alive or dead due to cancer	38	One primary only	Yes	1	1	8500/3: Infiltrating duct carcinoma, NOS	Unknown	Left - origin of primary	I	T1mic	N0	M0	IA
56 years	2015	White	8500	509	6425987	44	Unknown or not applicable	5	0	None/Unknown	No/Unknown	Unknown	Positive	Negative	Borderline/Unknown	990	100	0	0	T1mic	N0	M0	Alive	Alive or dead of other cause	Alive or dead due to cancer	1	One primary only	Yes	1	1	8500/3: Infiltrating duct carcinoma, NOS	Unknown	Left - origin of primary	I	T1mic	N0	M0	IA
71 years	2015	White	8500	504	6427106	22	Unknown or not applicable	1	0	None/Unknown	No/Unknown	Unknown	Positive	Positive	Borderline/Unknown	990	100	0	0	T1mic	N0	M0	Alive	Alive or dead of other cause	Alive or dead due to cancer	40	One primary only	Yes	1	1	8500/3: Infiltrating duct carcinoma, NOS	Unknown	Left - origin of primary	I	T1mic	N0(i-)	M0	IA
51 years	2015	White	8500	505	6427364	30	Unknown or not applicable	4	0	None/Unknown	No/Unknown	HR+/HER2- (Luminal A)	Positive	Positive	Negative	990	100	50	0	T1mic	N0	M0	Alive	Alive or dead of other cause	Alive or dead due to cancer	45	One primary only	Yes	1	1	8500/3: Infiltrating duct carcinoma, NOS	Moderately differentiated; Grade II	Right - origin of primary	I	T1mic	N0(i+)	M0	IA
66 years	2015	White	8500	504	6427668	22	Unknown or not applicable	4	0	Beam radiation	No/Unknown	Unknown	Negative	Negative	Borderline/Unknown	990	110	0	0	T1mic	N0	M0	Alive	Alive or dead of other cause	Alive or dead due to cancer	41	One primary only	Yes	1	1	8500/3: Infiltrating duct carcinoma, NOS	Poorly differentiated; Grade III	Left - origin of primary	I	T1mic	N0	M0	IA
47 years	2015	White	8500	508	6427798	20	Unknown or not applicable	4	0	Beam radiation	No/Unknown	Unknown	Positive	Positive	Borderline/Unknown	1	100	0	0	T1mic	N0	M0	Alive	Alive or dead of other cause	Alive or dead due to cancer	47	One primary only	Yes	1	1	8500/3: Infiltrating duct carcinoma, NOS	Poorly differentiated; Grade III	Right - origin of primary	I	T1mic	N0	M0	IA
79 years	2015	White	8500	508	6428091	23	Unknown or not applicable	1	0	Beam radiation	No/Unknown	Unknown	Positive	Positive	Borderline/Unknown	990	100	0	0	T1mic	N0	M0	Alive	Alive or dead of other cause	Alive or dead due to cancer	44	One primary only	Yes	1	1	8500/3: Infiltrating duct carcinoma, NOS	Unknown	Left - origin of primary	I	T1mic	N0	M0	IA
73 years	2015	White	8500	504	6428376	22	Unknown or not applicable	8	0	Beam radiation	No/Unknown	HR+/HER2- (Luminal A)	Positive	Positive	Negative	1	100	0	0	T1mic	N0	M0	Alive	Alive or dead of other cause	Alive or dead due to cancer	3	One primary only	Yes	1	1	8500/3: Infiltrating duct carcinoma, NOS	Unknown	Right - origin of primary	I	T1mic	N0(i-)	M0	IA
46 years	2015	White	8500	503	6429207	22	Unknown or not applicable	2	0	Beam radiation	No/Unknown	HR+/HER2+ (Luminal B)	Positive	Negative	Positive	990	100	0	0	T1mic	N0	M0	Alive	Alive or dead of other cause	Alive or dead due to cancer	39	One primary only	Yes	1	1	8500/3: Infiltrating duct carcinoma, NOS	Unknown	Right - origin of primary	I	T1mic	N0	M0	IA
54 years	2015	White	8500	509	6429997	44	Unknown or not applicable	1	0	None/Unknown	No/Unknown	HR+/HER2+ (Luminal B)	Positive	Negative	Positive	990	100	0	0	T1mic	N0	M0	Alive	Alive or dead of other cause	Alive or dead due to cancer	36	One primary only	Yes	1	1	8500/3: Infiltrating duct carcinoma, NOS	Unknown	Right - origin of primary	I	T1mic	N0(i-)	M0	IA
43 years	2015	White	8500	504	6430209	22	Unknown or not applicable	4	0	Beam radiation	No/Unknown	Unknown	Positive	Positive	Borderline/Unknown	1	100	0	0	T1mic	N0	M0	Alive	Alive or dead of other cause	Alive or dead due to cancer	38	One primary only	Yes	1	1	8500/3: Infiltrating duct carcinoma, NOS	Moderately differentiated; Grade II	Left - origin of primary	I	T1mic	N0	M0	IA
68 years	2015	Black	8500	503	6430499	41	Unknown or not applicable	2	0	None/Unknown	No/Unknown	Unknown	Positive	Positive	Borderline/Unknown	990	100	0	0	T1mic	N0	M0	Alive	Alive or dead of other cause	Alive or dead due to cancer	36	2nd of 2 or more primaries	No	1	2	8500/3: Infiltrating duct carcinoma, NOS	Well differentiated; Grade I	Left - origin of primary	I	T1mic	N0	M0	IA
58 years	2015	White	8500	508	6430574	44	Unknown or not applicable	6	0	None/Unknown	No/Unknown	HR+/HER2+ (Luminal B)	Positive	Negative	Positive	1	100	0	0	T1mic	N0	M0	Alive	Alive or dead of other cause	Alive or dead due to cancer	41	1st of 2 or more primaries	Yes	1	2	8500/3: Infiltrating duct carcinoma, NOS	Well differentiated; Grade I	Left - origin of primary	I	T1mic	N0	M0	IA
52 years	2015	White	8500	501	6430885	22	Unknown or not applicable	99	99	Beam radiation	No/Unknown	Unknown	Positive	Positive	Borderline/Unknown	990	100	0	0	T1mic	N0	M0	Alive	Alive or dead of other cause	Alive or dead due to cancer	47	One primary only	Yes	1	1	8500/3: Infiltrating duct carcinoma, NOS	Well differentiated; Grade I	Right - origin of primary	I	T1mic	N0	M0	IA
54 years	2015	White	8500	504	6431015	23	Unknown or not applicable	0	98	Beam radiation	No/Unknown	Unknown	Positive	Negative	Borderline/Unknown	990	100	0	0	T1mic	N0	M0	Alive	Alive or dead of other cause	Alive or dead due to cancer	42	One primary only	Yes	1	1	8500/3: Infiltrating duct carcinoma, NOS	Unknown	Left - origin of primary	I	T1mic	N0	M0	IA
68 years	2015	Black	8500	508	6431020	22	Unknown or not applicable	0	98	Recommended, unknown if administered	No/Unknown	HR+/HER2- (Luminal A)	Positive	Positive	Negative	990	110	0	0	T1mic	N0	M0	Alive	Alive or dead of other cause	Alive or dead due to cancer	40	One primary only	Yes	1	1	8500/3: Infiltrating duct carcinoma, NOS	Well differentiated; Grade I	Left - origin of primary	I	T1mic	N0	M0	IA
69 years	2015	White	8500	505	6432443	22	Unknown or not applicable	2	0	Beam radiation	No/Unknown	Unknown	Positive	Positive	Borderline/Unknown	990	110	0	0	T1mic	N0	M0	Alive	Alive or dead of other cause	Alive or dead due to cancer	36	One primary only	Yes	1	1	8500/3: Infiltrating duct carcinoma, NOS	Moderately differentiated; Grade II	Left - origin of primary	I	T1mic	N0	M0	IA
47 years	2015	White	8500	504	6433049	20	Unknown or not applicable	3	0	None/Unknown	No/Unknown	HR-/HER2- (Triple Negative)	Negative	Negative	Negative	1	100	0	0	T1mic	N0	M0	Alive	Alive or dead of other cause	Alive or dead due to cancer	44	One primary only	Yes	1	1	8500/3: Infiltrating duct carcinoma, NOS	Poorly differentiated; Grade III	Left - origin of primary	I	T1mic	N0	M0	IA
58 years	2015	White	8500	504	6433562	22	Unknown or not applicable	1	0	Beam radiation	No/Unknown	Unknown	Negative	Negative	Borderline/Unknown	990	100	0	0	T1mic	N0	M0	Alive	Alive or dead of other cause	Alive or dead due to cancer	44	One primary only	Yes	1	1	8500/3: Infiltrating duct carcinoma, NOS	Unknown	Right - origin of primary	I	T1mic	N0	M0	IA
78 years	2015	Black	8520	505	6433927	41	Unknown or not applicable	1	0	None/Unknown	No/Unknown	HR+/HER2- (Luminal A)	Positive	Positive	Negative	990	100	0	0	T1mic	N0	M0	Alive	Alive or dead of other cause	Alive or dead due to cancer	36	2nd of 2 or more primaries	No	2	3	8520/3: Lobular carcinoma, NOS	Unknown	Right - origin of primary	I	T1mic	N0	M0	IA
72 years	2015	White	8520	504	6435644	20	Unknown or not applicable	0	98	None/Unknown	No/Unknown	Unknown	Positive	Positive	Borderline/Unknown	990	110	0	0	T1mic	N0	M0	Alive	Alive or dead of other cause	Alive or dead due to cancer	37	2nd of 2 or more primaries	No	2	2	8520/3: Lobular carcinoma, NOS	Unknown	Right - origin of primary	I	T1mic	N0	M0	IA
54 years	2015	White	8520	509	6436194	24	Unknown or not applicable	5	0	Beam radiation	No/Unknown	HR+/HER2- (Luminal A)	Positive	Positive	Negative	990	100	0	0	T1mic	N0	M0	Alive	Alive or dead of other cause	Alive or dead due to cancer	44	One primary only	Yes	1	1	8520/3: Lobular carcinoma, NOS	Unknown	Right - origin of primary	I	T1mic	N0	M0	IA
73 years	2015	White	8500	508	6438591	23	Unknown or not applicable	1	0	Beam radiation	No/Unknown	Unknown	Positive	Positive	Borderline/Unknown	990	100	0	0	T1mic	N0	M0	Alive	Alive or dead of other cause	Alive or dead due to cancer	43	One primary only	Yes	1	1	8500/3: Infiltrating duct carcinoma, NOS	Unknown	Left - origin of primary	I	T1mic	N0(i-)	M0	IA
41 years	2015	Black	8500	508	6438823	49	Unknown or not applicable	5	0	None/Unknown	No/Unknown	HR+/HER2+ (Luminal B)	Positive	Negative	Positive	1	100	0	0	T1mic	N0	M0	Alive	Alive or dead of other cause	Alive or dead due to cancer	10	One primary only	Yes	1	1	8500/3: Infiltrating duct carcinoma, NOS	Moderately differentiated; Grade II	Left - origin of primary	I	T1mic	N0(i-)	M0	IA
72 years	2015	White	8500	502	6438840	24	Unknown or not applicable	0	98	Beam radiation	No/Unknown	Unknown	Positive	Negative	Borderline/Unknown	990	100	0	0	T1mic	N0	M0	Alive	Alive or dead of other cause	Alive or dead due to cancer	41	One primary only	Yes	1	1	8500/3: Infiltrating duct carcinoma, NOS	Unknown	Right - origin of primary	I	T1mic	N0	M0	IA
42 years	2015	White	8500	504	6440067	49	Unknown or not applicable	1	0	None/Unknown	No/Unknown	HR+/HER2+ (Luminal B)	Positive	Positive	Positive	990	100	0	0	T1mic	N0	M0	Alive	Alive or dead of other cause	Alive or dead due to cancer	39	One primary only	Yes	1	1	8500/3: Infiltrating duct carcinoma, NOS	Moderately differentiated; Grade II	Right - origin of primary	I	T1mic	N0(i-)	M0	IA
62 years	2015	White	8500	504	6440449	44	Unknown or not applicable	7	0	None/Unknown	No/Unknown	Unknown	Positive	Negative	Borderline/Unknown	990	100	0	0	T1mic	N0	M0	Alive	Alive or dead of other cause	Alive or dead due to cancer	9	1st of 2 or more primaries	Yes	1	2	8500/3: Infiltrating duct carcinoma, NOS	Unknown	Right - origin of primary	I	T1mic	N0(i-)	M0	IA
58 years	2015	Black	8500	502	6440451	48	Unknown or not applicable	15	0	None/Unknown	No/Unknown	Unknown	Positive	Positive	Borderline/Unknown	990	100	0	0	T1mic	N0	M0	Alive	Alive or dead of other cause	Alive or dead due to cancer	44	One primary only	Yes	1	1	8500/3: Infiltrating duct carcinoma, NOS	Moderately differentiated; Grade II	Right - origin of primary	I	T1mic	N0	M0	IA
34 years	2015	Black	8500	502	6440481	48	Unknown or not applicable	5	0	None/Unknown	No/Unknown	Unknown	Positive	Negative	Borderline/Unknown	990	100	0	0	T1mic	N0	M0	Alive	Alive or dead of other cause	Alive or dead due to cancer	42	One primary only	Yes	1	1	8500/3: Infiltrating duct carcinoma, NOS	Poorly differentiated; Grade III	Right - origin of primary	I	T1mic	N0(i-)	M0	IA
44 years	2015	White	8500	508	6441847	44	Unknown or not applicable	7	0	None/Unknown	No/Unknown	HR+/HER2- (Luminal A)	Positive	Positive	Negative	1	100	0	0	T1mic	N0	M0	Alive	Alive or dead of other cause	Alive or dead due to cancer	16	1st of 2 or more primaries	Yes	1	1	8500/3: Infiltrating duct carcinoma, NOS	Moderately differentiated; Grade II	Right - origin of primary	I	T1mic	N0(i-)	M0	IA
69 years	2015	White	8500	509	6442285	23	Unknown or not applicable	2	0	Beam radiation	No/Unknown	Unknown	Negative	Negative	Borderline/Unknown	990	100	0	0	T1mic	N0	M0	Alive	Alive or dead of other cause	Alive or dead due to cancer	37	One primary only	Yes	1	1	8500/3: Infiltrating duct carcinoma, NOS	Unknown	Right - origin of primary	I	T1mic	N0	M0	IA
52 years	2015	White	8500	502	6442644	45	Unknown or not applicable	3	0	None/Unknown	No/Unknown	Unknown	Positive	Positive	Borderline/Unknown	990	100	0	0	T1mic	N0	M0	Alive	Alive or dead of other cause	Alive or dead due to cancer	47	One primary only	Yes	1	1	8500/3: Infiltrating duct carcinoma, NOS	Unknown	Right - origin of primary	I	T1mic	N0(i-)	M0	IA
65 years	2015	White	8500	504	6442694	44	Unknown or not applicable	1	0	Recommended, unknown if administered	No/Unknown	HR+/HER2+ (Luminal B)	Positive	Negative	Positive	990	100	0	0	T1mic	N0	M0	Alive	Alive or dead of other cause	Alive or dead due to cancer	47	One primary only	Yes	1	1	8500/3: Infiltrating duct carcinoma, NOS	Poorly differentiated; Grade III	Left - origin of primary	I	T1mic	N0(i-)	M0	IA
63 years	2015	White	8500	504	6443150	40	Unknown or not applicable	2	0	None/Unknown	No/Unknown	HR-/HER2- (Triple Negative)	Negative	Negative	Negative	990	110	0	0	T1mic	N0	M0	Alive	Alive or dead of other cause	Alive or dead due to cancer	39	One primary only	Yes	1	1	8500/3: Infiltrating duct carcinoma, NOS	Moderately differentiated; Grade II	Left - origin of primary	I	T1mic	N0	M0	IA
41 years	2015	White	8500	504	6443406	23	Unknown or not applicable	97	0	Beam radiation	No/Unknown	Unknown	Positive	Positive	Borderline/Unknown	990	100	0	0	T1mic	N0	M0	Alive	Alive or dead of other cause	Alive or dead due to cancer	44	One primary only	Yes	1	1	8500/3: Infiltrating duct carcinoma, NOS	Moderately differentiated; Grade II	Right - origin of primary	I	T1mic	N0	M0	IA
73 years	2015	White	8500	508	6443619	22	Unknown or not applicable	0	98	None/Unknown	No/Unknown	HR+/HER2+ (Luminal B)	Negative	Positive	Positive	1	100	0	0	T1mic	N0	M0	Alive	Alive or dead of other cause	Alive or dead due to cancer	40	One primary only	Yes	1	1	8500/3: Infiltrating duct carcinoma, NOS	Poorly differentiated; Grade III	Left - origin of primary	I	T1mic	N0	M0	IA
67 years	2015	White	8500	504	6443880	22	Unknown or not applicable	5	0	Beam radiation	No/Unknown	HR-/HER2- (Triple Negative)	Negative	Negative	Negative	990	110	0	0	T1mic	N0	M0	Alive	Alive or dead of other cause	Alive or dead due to cancer	40	One primary only	Yes	1	1	8500/3: Infiltrating duct carcinoma, NOS	Unknown	Right - origin of primary	I	T1mic	N0	M0	IA
60 years	2015	White	8500	504	6445679	22	Unknown or not applicable	1	0	Beam radiation	No/Unknown	HR+/HER2- (Luminal A)	Positive	Negative	Negative	1	100	0	0	T1mic	N0	M0	Alive	Alive or dead of other cause	Alive or dead due to cancer	45	1st of 2 or more primaries	Yes	1	2	8500/3: Infiltrating duct carcinoma, NOS	Unknown	Right - origin of primary	I	T1mic	N0(i-)	M0	IA
57 years	2015	White	8500	508	6445683	22	Unknown or not applicable	1	0	Beam radiation	No/Unknown	Unknown	Positive	Positive	Borderline/Unknown	990	110	0	0	T1mic	N0	M0	Alive	Alive or dead of other cause	Alive or dead due to cancer	46	One primary only	Yes	1	1	8500/3: Infiltrating duct carcinoma, NOS	Poorly differentiated; Grade III	Left - origin of primary	I	T1mic	N0	M0	IA
32 years	2015	White	8500	505	6445711	42	Unknown or not applicable	5	0	None/Unknown	No/Unknown	Unknown	Positive	Positive	Borderline/Unknown	990	100	0	0	T1mic	N0	M0	Alive	Alive or dead of other cause	Alive or dead due to cancer	43	One primary only	Yes	1	1	8500/3: Infiltrating duct carcinoma, NOS	Poorly differentiated; Grade III	Right - origin of primary	I	T1mic	N0	M0	IA
47 years	2015	Asian or Pacific Islander	8500	504	6445749	41	Unknown or not applicable	2	0	None/Unknown	No/Unknown	HR+/HER2- (Luminal A)	Positive	Negative	Negative	1	100	0	0	T1mic	N0	M0	Alive	Alive or dead of other cause	Alive or dead due to cancer	36	1st of 2 or more primaries	Yes	1	2	8500/3: Infiltrating duct carcinoma, NOS	Poorly differentiated; Grade III	Right - origin of primary	I	T1mic	N0	M0	IA
47 years	2015	Asian or Pacific Islander	8500	501	6445749	41	Unknown or not applicable	3	0	None/Unknown	No/Unknown	Unknown	Positive	Positive	Borderline/Unknown	990	100	0	0	T1mic	N0	M0	Alive	Alive or dead of other cause	Alive or dead due to cancer	36	2nd of 2 or more primaries	No	2	2	8500/3: Infiltrating duct carcinoma, NOS	Unknown	Left - origin of primary	I	T1mic	N0(i-)	M0	IA
66 years	2015	White	8500	509	6445769	22	Unknown or not applicable	2	0	Beam radiation	No/Unknown	Unknown	Negative	Negative	Borderline/Unknown	990	100	0	0	T1mic	N0	M0	Alive	Alive or dead of other cause	Alive or dead due to cancer	39	One primary only	Yes	1	1	8500/3: Infiltrating duct carcinoma, NOS	Undifferentiated; anaplastic; Grade IV	Right - origin of primary	I	T1mic	N0	M0	IA
61 years	2015	White	8500	508	6449418	23	Unknown or not applicable	2	0	Beam radiation	No/Unknown	Unknown	Negative	Negative	Borderline/Unknown	990	100	0	0	T1mic	N0	M0	Alive	Alive or dead of other cause	Alive or dead due to cancer	40	One primary only	Yes	1	1	8500/3: Infiltrating duct carcinoma, NOS	Unknown	Right - origin of primary	I	T1mic	N0	M0	IA
66 years	2012	Black	8500	504	10002638	54	Unknown or not applicable	13	0	None/Unknown	No/Unknown	Unknown	Negative	Negative	Borderline/Unknown	990	100	0	0	T1mic	N0	M0	Alive	Alive or dead of other cause	Alive or dead due to cancer	77	2nd of 2 or more primaries	No	2	2	8500/3: Infiltrating duct carcinoma, NOS	Poorly differentiated; Grade III	Right - origin of primary	I	T1mic	N0(i-)	M0	IA
69 years	2012	White	8500	504	10021068	23	Unknown or not applicable	4	0	Beam radiation	No/Unknown	Unknown	Positive	Positive	Borderline/Unknown	1	100	0	0	T1mic	N0	M0	Alive	Alive or dead of other cause	Alive or dead due to cancer	80	2nd of 2 or more primaries	No	2	2	8500/3: Infiltrating duct carcinoma, NOS	Moderately differentiated; Grade II	Left - origin of primary	I	T1mic	N0(i-)	M0	IA
62 years	2010	Black	8500	509	10096626	41	Unknown or not applicable	3	0	None/Unknown	No/Unknown	Unknown	Borderline/Unknown	Borderline/Unknown	Borderline/Unknown	990	100	0	0	T1mic	N0	M0	Alive	Alive or dead of other cause	Alive or dead due to cancer	107	2nd of 2 or more primaries	No	2	2	8500/3: Infiltrating duct carcinoma, NOS	Unknown	Right - origin of primary	I	T1mic	N0	M0	IA
84 years	2014	White	8500	504	10150339	22	Unknown or not applicable	0	98	Recommended, unknown if administered	No/Unknown	HR+/HER2- (Luminal A)	Positive	Positive	Negative	1	100	0	0	T1mic	N0	M0	Alive	Alive or dead of other cause	Alive or dead due to cancer	52	3rd of 3 or more primaries	No	3	3	8500/3: Infiltrating duct carcinoma, NOS	Unknown	Right - origin of primary	I	T1mic	N0	M0	IA
68 years	2011	Black	8500	504	10393978	0	Unknown or not applicable	0	98	None/Unknown	No/Unknown	Unknown	Positive	Positive	Borderline/Unknown	1	100	0	0	T1mic	N0	M0	Alive	Alive or dead of other cause	Alive or dead due to cancer	95	3rd of 3 or more primaries	No	3	3	8500/3: Infiltrating duct carcinoma, NOS	Unknown	Right - origin of primary	I	T1mic	N0	M0	IA
68 years	2011	White	8500	504	10466061	22	Unknown or not applicable	0	98	Beam radiation	No/Unknown	Unknown	Positive	Negative	Borderline/Unknown	1	100	0	0	T1mic	N0	M0	Alive	Alive or dead of other cause	Alive or dead due to cancer	84	2nd of 2 or more primaries	No	2	2	8500/3: Infiltrating duct carcinoma, NOS	Well differentiated; Grade I	Left - origin of primary	I	T1mic	N0	M0	IA
87 years	2011	White	8500	502	10485204	51	Unknown or not applicable	12	0	None/Unknown	No/Unknown	HR+/HER2- (Luminal A)	Positive	Positive	Negative	1	100	0	0	T1mic	N0	M0	Alive	Alive or dead of other cause	Alive or dead due to cancer	92	2nd of 2 or more primaries	Yes	2	2	8500/3: Infiltrating duct carcinoma, NOS	Moderately differentiated; Grade II	Left - origin of primary	I	T1mic	N0	M0	IA
69 years	2011	White	8500	504	10512959	42	Unknown or not applicable	0	98	None/Unknown	No/Unknown	Unknown	Positive	Positive	Borderline/Unknown	990	100	0	0	T1mic	N0	M0	Alive	Alive or dead of other cause	Alive or dead due to cancer	91	3rd of 3 or more primaries	No	3	3	8500/3: Infiltrating duct carcinoma, NOS	Unknown	Left - origin of primary	I	T1mic	N0	M0	IA
68 years	2011	White	8500	501	10563635	46	Unknown or not applicable	4	0	None/Unknown	No/Unknown	HR-/HER2+ (HER2 enriched)	Negative	Negative	Positive	1	100	0	0	T1mic	N0	M0	Alive	Alive or dead of other cause	Alive or dead due to cancer	85	2nd of 2 or more primaries	No	2	2	8500/3: Infiltrating duct carcinoma, NOS	Poorly differentiated; Grade III	Left - origin of primary	I	T1mic	N0	M0	IA
63 years	2010	White	8523	508	10568423	41	Unknown or not applicable	1	0	None/Unknown	No/Unknown	HR+/HER2- (Luminal A)	Positive	Positive	Negative	990	100	0	0	T1mic	N0	M0	Alive	Alive or dead of other cause	Alive or dead due to cancer	101	2nd of 2 or more primaries	No	2	2	8523/3: Infiltrating duct mixed with other types of carcinoma	Unknown	Left - origin of primary	I	T1mic	N0(i-)	M0	IA
32 years	2013	Black	8500	508	10574190	58	Unknown or not applicable	13	4	Beam radiation	Yes	HR+/HER2+ (Luminal B)	Positive	Positive	Positive	1	100	250	0	T1mic	N2	M0	Alive	Alive or dead of other cause	Alive or dead due to cancer	56	2nd of 2 or more primaries	No	2	2	8500/3: Infiltrating duct carcinoma, NOS	Poorly differentiated; Grade III	Left - origin of primary	IIIA	T1mic	N2a	M0	IIIA
51 years	2012	White	8500	504	10581403	23	Unknown or not applicable	3	0	Beam radiation	No/Unknown	HR+/HER2- (Luminal A)	Positive	Positive	Negative	990	100	0	0	T1mic	N0	M0	Alive	Alive or dead of other cause	Alive or dead due to cancer	72	2nd of 2 or more primaries	No	2	2	8500/3: Infiltrating duct carcinoma, NOS	Well differentiated; Grade I	Left - origin of primary	I	T1mic	N0(i-)	M0	IA
53 years	2014	White	8501	503	10676446	63	Unknown or not applicable	4	0	None/Unknown	No/Unknown	HR-/HER2+ (HER2 enriched)	Negative	Negative	Positive	990	100	0	0	T1mic	N0	M0	Alive	Alive or dead of other cause	Alive or dead due to cancer	54	2nd of 2 or more primaries	No	2	2	8501/3: Comedocarcinoma, NOS	Poorly differentiated; Grade III	Right - origin of primary	I	T1mic	N0(i-)	M0	IA
56 years	2015	White	8500	501	10697373	45	Unknown or not applicable	1	0	None/Unknown	No/Unknown	HR+/HER2- (Luminal A)	Positive	Positive	Negative	1	100	0	0	T1mic	N0	M0	Alive	Alive or dead of other cause	Alive or dead due to cancer	44	2nd of 2 or more primaries	No	2	2	8500/3: Infiltrating duct carcinoma, NOS	Moderately differentiated; Grade II	Right - origin of primary	I	T1mic	N0	M0	IA
71 years	2010	White	8520	504	10740041	22	Unknown or not applicable	0	98	None/Unknown	No/Unknown	HR+/HER2- (Luminal A)	Positive	Positive	Negative	1	100	0	0	T1mic	N0	M0	Other Cause of Death	Alive or dead of other cause	Dead (attributable to causes other than this cancer dx)	86	3rd of 3 or more primaries	No	3	3	8520/3: Lobular carcinoma, NOS	Well differentiated; Grade I	Right - origin of primary	I	T1mic	N0	M0	IA
49 years	2010	White	8500	504	10751878	42	Unknown or not applicable	1	0	None/Unknown	No/Unknown	HR+/HER2- (Luminal A)	Positive	Positive	Negative	1	100	0	0	T1mic	N0	M0	Alive	Alive or dead of other cause	Alive or dead due to cancer	98	One primary only	Yes	2	1	8500/3: Infiltrating duct carcinoma, NOS	Moderately differentiated; Grade II	Right - origin of primary	I	T1mic	N0	M0	IA
72 years	2011	White	8500	504	10801692	22	Unknown or not applicable	1	0	None/Unknown	No/Unknown	HR+/HER2- (Luminal A)	Positive	Positive	Negative	990	100	0	0	T1mic	N0	M0	Alive	Alive or dead of other cause	Alive or dead due to cancer	85	2nd of 2 or more primaries	Yes	2	2	8500/3: Infiltrating duct carcinoma, NOS	Moderately differentiated; Grade II	Left - origin of primary	I	T1mic	N0	M0	IA
55 years	2012	White	8520	504	10862293	75	Unknown or not applicable	1	0	None/Unknown	No/Unknown	HR+/HER2- (Luminal A)	Positive	Negative	Negative	1	100	0	0	T1mic	N0	M0	Alive	Alive or dead of other cause	Alive or dead due to cancer	77	2nd of 2 or more primaries	Yes	2	2	8520/3: Lobular carcinoma, NOS	Well differentiated; Grade I	Left - origin of primary	I	T1mic	N0(i-)	M0	IA
48 years	2014	White	8500	504	10870109	0	Unknown or not applicable	0	98	None/Unknown	No/Unknown	Unknown	Positive	Positive	Borderline/Unknown	990	100	0	0	T1mic	N0	M0	Alive	Alive or dead of other cause	Alive or dead due to cancer	54	2nd of 2 or more primaries	Yes	2	2	8500/3: Infiltrating duct carcinoma, NOS	Unknown	Right - origin of primary	I	T1mic	N0	M0	IA
69 years	2010	Black	8201	504	10887402	44	Unknown or not applicable	0	98	None/Unknown	No/Unknown	HR+/HER2- (Luminal A)	Positive	Positive	Negative	990	100	0	0	T1mic	N0	M0	Alive	Alive or dead of other cause	Alive or dead due to cancer	99	3rd of 3 or more primaries	No	3	3	8201/3: Cribriform carcinoma, NOS	Moderately differentiated; Grade II	Left - origin of primary	I	T1mic	N0	M0	IA
75 years	2014	Black	8503	508	10888617	51	Unknown or not applicable	6	0	None/Unknown	No/Unknown	Unknown	Positive	Positive	Borderline/Unknown	990	100	0	0	T1mic	N0	M0	Alive	Alive or dead of other cause	Alive or dead due to cancer	49	2nd of 2 or more primaries	Yes	2	2	8503/3: Intraductal papillary adenocarcinoma with invasion	Unknown	Right - origin of primary	I	T1mic	N0(i-)	M0	IA
40 years	2010	Black	8500	504	10896023	54	Unknown or not applicable	5	0	Recommended, unknown if administered	No/Unknown	HR+/HER2- (Luminal A)	Positive	Positive	Negative	990	100	0	0	T1mic	N0	M0	Alive	Alive or dead of other cause	Alive or dead due to cancer	97	One primary only	Yes	2	1	8500/3: Infiltrating duct carcinoma, NOS	Poorly differentiated; Grade III	Left - origin of primary	I	T1mic	N0(i-)	M0	IA
56 years	2012	Asian or Pacific Islander	8523	504	10903852	51	Unknown or not applicable	8	0	None/Unknown	No/Unknown	Unknown	Positive	Positive	Borderline/Unknown	990	100	0	0	T1mic	N0	M0	Alive	Alive or dead of other cause	Alive or dead due to cancer	78	2nd of 2 or more primaries	No	2	2	8523/3: Infiltrating duct mixed with other types of carcinoma	Well differentiated; Grade I	Right - origin of primary	I	T1mic	N0(i-)	M0	IA
58 years	2015	White	8500	502	10921921	44	Unknown or not applicable	0	98	None/Unknown	No/Unknown	Unknown	Positive	Positive	Borderline/Unknown	1	100	0	0	T1mic	N0	M0	Alive	Alive or dead of other cause	Alive or dead due to cancer	42	2nd of 2 or more primaries	No	2	2	8500/3: Infiltrating duct carcinoma, NOS	Unknown	Left - origin of primary	I	T1mic	N0	M0	IA
93 years	2013	White	8500	503	10931372	22	Unknown or not applicable	0	98	None/Unknown	No/Unknown	Unknown	Positive	Positive	Borderline/Unknown	990	100	0	0	T1mic	N0	M0	Alive	Alive or dead of other cause	Alive or dead due to cancer	61	2nd of 2 or more primaries	Yes	2	2	8500/3: Infiltrating duct carcinoma, NOS	Moderately differentiated; Grade II	Right - origin of primary	I	T1mic	N0	M0	IA
69 years	2010	White	8500	505	10936321	42	Unknown or not applicable	3	0	None/Unknown	No/Unknown	HR+/HER2- (Luminal A)	Positive	Positive	Negative	1	100	0	0	T1mic	N0	M0	Alive	Alive or dead of other cause	Alive or dead due to cancer	102	2nd of 2 or more primaries	No	2	2	8500/3: Infiltrating duct carcinoma, NOS	Well differentiated; Grade I	Right - origin of primary	I	T1mic	N0	M0	IA
38 years	2012	White	8500	502	10939142	49	Unknown or not applicable	0	98	None/Unknown	No/Unknown	Unknown	Borderline/Unknown	Borderline/Unknown	Borderline/Unknown	990	100	0	0	T1mic	N0	M0	Alive	Alive or dead of other cause	Alive or dead due to cancer	81	2nd of 2 or more primaries	No	2	2	8500/3: Infiltrating duct carcinoma, NOS	Unknown	Right - origin of primary	I	T1mic	N0	M0	IA
67 years	2010	White	8500	508	10956510	41	Unknown or not applicable	4	0	None/Unknown	No/Unknown	Unknown	Negative	Negative	Borderline/Unknown	990	100	0	0	T1mic	N0	M0	Alive	Alive or dead of other cause	Alive or dead due to cancer	103	2nd of 2 or more primaries	No	2	2	8500/3: Infiltrating duct carcinoma, NOS	Well differentiated; Grade I	Right - origin of primary	I	T1mic	N0(i-)	M0	IA
77 years	2014	White	8500	502	10966297	41	Unknown or not applicable	3	0	None/Unknown	No/Unknown	Unknown	Positive	Negative	Borderline/Unknown	1	100	0	0	T1mic	N0	M0	Alive	Alive or dead of other cause	Alive or dead due to cancer	59	2nd of 2 or more primaries	No	2	2	8500/3: Infiltrating duct carcinoma, NOS	Moderately differentiated; Grade II	Right - origin of primary	I	T1mic	N0	M0	IA
73 years	2014	Black	8500	503	10968571	41	Unknown or not applicable	0	98	None/Unknown	No/Unknown	Unknown	Positive	Positive	Borderline/Unknown	1	100	0	0	T1mic	N0	M0	Alive	Alive or dead of other cause	Alive or dead due to cancer	44	2nd of 2 or more primaries	No	2	2	8500/3: Infiltrating duct carcinoma, NOS	Well differentiated; Grade I	Right - origin of primary	I	T1mic	N0	M0	IA
75 years	2015	White	8500	504	10986041	0	Unknown or not applicable	0	98	None/Unknown	No/Unknown	HR-/HER2- (Triple Negative)	Negative	Negative	Negative	990	100	0	0	T1mic	N0	M0	Alive	Alive or dead of other cause	Alive or dead due to cancer	38	2nd of 2 or more primaries	No	2	3	8500/3: Infiltrating duct carcinoma, NOS	Moderately differentiated; Grade II	Right - origin of primary	I	T1mic	N0	M0	IA
58 years	2014	Black	8500	504	10991083	43	Unknown or not applicable	0	98	None/Unknown	No/Unknown	Unknown	Negative	Negative	Borderline/Unknown	990	100	0	0	T1mic	N0	M0	Alive	Alive or dead of other cause	Alive or dead due to cancer	57	2nd of 2 or more primaries	No	2	2	8500/3: Infiltrating duct carcinoma, NOS	Unknown	Left - origin of primary	I	T1mic	N0	M0	IA
55 years	2012	White	8523	504	11007353	63	Unknown or not applicable	7	0	None/Unknown	No/Unknown	Unknown	Negative	Negative	Borderline/Unknown	1	100	0	0	T1mic	N0	M0	Lung and Bronchus	Alive or dead of other cause	Dead (attributable to causes other than this cancer dx)	19	3rd of 3 or more primaries	No	3	4	8523/3: Infiltrating duct mixed with other types of carcinoma	Moderately differentiated; Grade II	Right - origin of primary	I	T1mic	N0	M0	IA
58 years	2011	White	8500	505	11023462	42	Unknown or not applicable	0	98	None/Unknown	No/Unknown	HR+/HER2- (Luminal A)	Positive	Positive	Negative	1	100	0	0	T1mic	N0	M0	Breast	Dead (attributable to this cancer dx)	Alive or dead due to cancer	78	2nd of 2 or more primaries	No	2	3	8500/3: Infiltrating duct carcinoma, NOS	Moderately differentiated; Grade II	Right - origin of primary	I	T1mic	N0	M0	IA
47 years	2011	White	8500	509	11039797	41	Unknown or not applicable	1	0	None/Unknown	No/Unknown	Unknown	Positive	Positive	Borderline/Unknown	990	100	0	0	T1mic	N0	M0	Alive	Alive or dead of other cause	Alive or dead due to cancer	85	2nd of 2 or more primaries	No	2	2	8500/3: Infiltrating duct carcinoma, NOS	Well differentiated; Grade I	Right - origin of primary	I	T1mic	N0	M0	IA
65 years	2012	Black	8500	505	11047768	41	Unknown or not applicable	3	0	None/Unknown	No/Unknown	HR-/HER2+ (HER2 enriched)	Negative	Negative	Positive	1	100	0	0	T1mic	N0	M0	Alive	Alive or dead of other cause	Alive or dead due to cancer	75	2nd of 2 or more primaries	No	2	2	8500/3: Infiltrating duct carcinoma, NOS	Poorly differentiated; Grade III	Left - origin of primary	I	T1mic	N0(i-)	M0	IA
72 years	2011	White	8500	508	11072876	23	Unknown or not applicable	24	1	Beam radiation	No/Unknown	HR-/HER2- (Triple Negative)	Negative	Negative	Negative	1	100	150	0	T1mic	N1	M0	Breast	Dead (attributable to this cancer dx)	Alive or dead due to cancer	51	2nd of 2 or more primaries	No	2	2	8500/3: Infiltrating duct carcinoma, NOS	Poorly differentiated; Grade III	Right - origin of primary	IIA	T1mic	N1mi	M0	IB
67 years	2012	White	8501	509	11100444	75	Unknown or not applicable	3	0	None/Unknown	No/Unknown	Unknown	Negative	Positive	Borderline/Unknown	990	100	0	0	T1mic	N0	M0	Alive	Alive or dead of other cause	Alive or dead due to cancer	78	3rd of 3 or more primaries	Yes	3	3	8501/3: Comedocarcinoma, NOS	Unknown	Right - origin of primary	I	T1mic	N0(i-)	M0	IA
70 years	2013	White	8500	508	11105484	41	Unknown or not applicable	0	98	None/Unknown	No/Unknown	HR+/HER2- (Luminal A)	Positive	Negative	Negative	1	100	0	0	T1mic	N0	M0	Alive	Alive or dead of other cause	Alive or dead due to cancer	60	3rd of 3 or more primaries	No	3	3	8500/3: Infiltrating duct carcinoma, NOS	Moderately differentiated; Grade II	Right - origin of primary	I	T1mic	N0	M0	IA
56 years	2010	White	8500	509	11162134	44	Unknown or not applicable	6	0	None/Unknown	No/Unknown	HR-/HER2- (Triple Negative)	Negative	Negative	Negative	990	100	0	0	T1mic	N0	M0	Alive	Alive or dead of other cause	Alive or dead due to cancer	103	2nd of 2 or more primaries	Yes	2	2	8500/3: Infiltrating duct carcinoma, NOS	Poorly differentiated; Grade III	Left - origin of primary	I	T1mic	N0(i-)	M0	IA
78 years	2015	White	8507	500	11163562	22	Unknown or not applicable	1	0	None/Unknown	No/Unknown	HR-/HER2+ (HER2 enriched)	Negative	Negative	Positive	1	100	0	0	T1mic	N0	M0	Alive	Alive or dead of other cause	Alive or dead due to cancer	38	3rd of 3 or more primaries	No	2	3	8507/3: Ductal carcinoma, micropapillary	Moderately differentiated; Grade II	Left - origin of primary	I	T1mic	N0(i-)	M0	IA
68 years	2010	Black	8500	504	11177498	45	Unknown or not applicable	1	0	None/Unknown	No/Unknown	HR+/HER2- (Luminal A)	Positive	Positive	Negative	1	100	0	0	T1mic	N0	M0	Alive	Alive or dead of other cause	Alive or dead due to cancer	103	2nd of 2 or more primaries	No	2	2	8500/3: Infiltrating duct carcinoma, NOS	Unknown	Right - origin of primary	I	T1mic	N0(i-)	M0	IA
54 years	2011	Black	8010	508	11195317	41	Unknown or not applicable	2	0	None/Unknown	No/Unknown	Unknown	Positive	Positive	Borderline/Unknown	990	100	0	0	T1mic	N0	M0	Alive	Alive or dead of other cause	Alive or dead due to cancer	94	2nd of 2 or more primaries	Yes	2	2	8010/3: Carcinoma, NOS	Unknown	Left - origin of primary	I	T1mic	N0	M0	IA
66 years	2010	White	8500	504	11221475	23	Unknown or not applicable	1	0	Beam radiation	No/Unknown	HR-/HER2+ (HER2 enriched)	Negative	Negative	Positive	990	100	0	0	T1mic	N0	M0	Ovary	Alive or dead of other cause	Dead (attributable to causes other than this cancer dx)	69	2nd of 2 or more primaries	No	2	3	8500/3: Infiltrating duct carcinoma, NOS	Poorly differentiated; Grade III	Left - origin of primary	I	T1mic	N0	M0	IA
57 years	2014	White	8500	503	11236876	22	Unknown or not applicable	6	0	Beam radiation	No/Unknown	Unknown	Negative	Negative	Borderline/Unknown	990	100	0	0	T1mic	N0	M0	Alive	Alive or dead of other cause	Alive or dead due to cancer	58	2nd of 2 or more primaries	No	2	2	8500/3: Infiltrating duct carcinoma, NOS	Unknown	Right - origin of primary	I	T1mic	N0(i-)	M0	IA
53 years	2010	White	8500	501	11253856	55	Unknown or not applicable	5	0	None/Unknown	No/Unknown	HR+/HER2- (Luminal A)	Positive	Borderline/Unknown	Negative	990	100	0	0	T1mic	N0	M0	Ovary	Alive or dead of other cause	Dead (attributable to causes other than this cancer dx)	36	3rd of 3 or more primaries	No	3	3	8500/3: Infiltrating duct carcinoma, NOS	Moderately differentiated; Grade II	Left - origin of primary	I	T1mic	N0	M0	IA
52 years	2010	White	8500	509	11254956	58	Unknown or not applicable	10	7	None/Unknown	No/Unknown	Unknown	Negative	Negative	Borderline/Unknown	990	100	250	0	T1mic	N2	M0	Ovary	Alive or dead of other cause	Dead (attributable to causes other than this cancer dx)	35	2nd of 2 or more primaries	No	2	2	8500/3: Infiltrating duct carcinoma, NOS	Moderately differentiated; Grade II	Left - origin of primary	IIIA	T1mic	N2a	M0	IIIA
54 years	2010	White	8500	502	11261669	23	Unknown or not applicable	1	0	Beam radiation	No/Unknown	HR+/HER2+ (Luminal B)	Positive	Negative	Positive	990	100	0	0	T1mic	N0	M0	Alive	Alive or dead of other cause	Alive or dead due to cancer	105	One primary only	Yes	1	1	8500/3: Infiltrating duct carcinoma, NOS	Unknown	Left - origin of primary	I	T1mic	N0(i-)	M0	IA
58 years	2010	White	8500	505	11261838	20	Unknown or not applicable	1	0	Beam radiation	No/Unknown	Unknown	Borderline/Unknown	Borderline/Unknown	Borderline/Unknown	1	100	0	0	T1mic	N0	M0	Alive	Alive or dead of other cause	Alive or dead due to cancer	104	One primary only	Yes	1	1	8500/3: Infiltrating duct carcinoma, NOS	Unknown	Right - origin of primary	I	T1mic	N0(i-)	M0	IA
74 years	2010	White	8520	505	11265007	23	Unknown or not applicable	5	0	Radioactive implants (includes brachytherapy) (1988+)	No/Unknown	HR+/HER2- (Luminal A)	Positive	Positive	Negative	990	100	0	0	T1mic	N0	M0	Alive	Alive or dead of other cause	Alive or dead due to cancer	105	One primary only	Yes	1	1	8520/3: Lobular carcinoma, NOS	Unknown	Left - origin of primary	I	T1mic	N0(i-)	M0	IA
58 years	2010	Black	8500	500	11265645	23	Unknown or not applicable	1	0	Beam radiation	No/Unknown	HR+/HER2- (Luminal A)	Positive	Positive	Negative	990	100	0	0	T1mic	N0	M0	Alive	Alive or dead of other cause	Alive or dead due to cancer	105	One primary only	Yes	1	1	8500/3: Infiltrating duct carcinoma, NOS	Unknown	Left - origin of primary	I	T1mic	N0	M0	IA
53 years	2012	White	8520	504	11267946	22	Unknown or not applicable	2	0	Beam radiation	No/Unknown	HR+/HER2- (Luminal A)	Positive	Positive	Negative	990	100	0	0	T1mic	N0	M0	Alive	Alive or dead of other cause	Alive or dead due to cancer	74	2nd of 2 or more primaries	Yes	2	2	8520/3: Lobular carcinoma, NOS	Well differentiated; Grade I	Left - origin of primary	I	T1mic	N0(i-)	M0	IA
66 years	2010	White	8500	508	11268939	22	Unknown or not applicable	2	0	Beam radiation	No/Unknown	Unknown	Positive	Positive	Borderline/Unknown	990	100	0	0	T1mic	N0	M0	Soft Tissue including Heart	Alive or dead of other cause	Dead (attributable to causes other than this cancer dx)	69	1st of 2 or more primaries	Yes	1	2	8500/3: Infiltrating duct carcinoma, NOS	Unknown	Left - origin of primary	I	T1mic	N0	M0	IA
48 years	2010	Black	8500	504	11269613	23	Unknown or not applicable	1	0	Beam radiation	No/Unknown	Unknown	Negative	Negative	Borderline/Unknown	990	100	0	0	T1mic	N0	M0	Alive	Alive or dead of other cause	Alive or dead due to cancer	102	One primary only	Yes	1	1	8500/3: Infiltrating duct carcinoma, NOS	Unknown	Right - origin of primary	I	T1mic	N0(i-)	M0	IA
43 years	2012	Black	8500	509	11270764	22	Unknown or not applicable	4	0	Beam radiation	No/Unknown	HR-/HER2- (Triple Negative)	Negative	Negative	Negative	990	100	0	0	T1mic	N0	M0	Other Infectious and Parasitic Diseases including HIV	Alive or dead of other cause	Dead (attributable to causes other than this cancer dx)	52	2nd of 2 or more primaries	Yes	2	3	8500/3: Infiltrating duct carcinoma, NOS	Poorly differentiated; Grade III	Right - origin of primary	I	T1mic	N0	M0	IA
69 years	2015	White	8501	509	11271295	22	Unknown or not applicable	0	98	None/Unknown	No/Unknown	HR-/HER2- (Triple Negative)	Negative	Negative	Negative	990	100	0	0	T1mic	N0	M0	Alive	Alive or dead of other cause	Alive or dead due to cancer	37	2nd of 2 or more primaries	No	2	2	8501/3: Comedocarcinoma, NOS	Moderately differentiated; Grade II	Right - origin of primary	I	T1mic	N0	M0	IA
65 years	2010	White	8504	501	11271606	22	Unknown or not applicable	1	0	Beam radiation	No/Unknown	HR+/HER2- (Luminal A)	Positive	Positive	Negative	990	100	0	0	T1mic	N0	M0	Septicemia	Alive or dead of other cause	Dead (attributable to causes other than this cancer dx)	76	One primary only	Yes	1	1	8504/3: Intracystic carcinoma, NOS	Unknown	Left - origin of primary	I	T1mic	N0	M0	IA
40 years	2010	White	8500	504	11275715	22	Unknown or not applicable	1	0	Beam radiation	No/Unknown	Unknown	Negative	Borderline/Unknown	Borderline/Unknown	1	100	0	0	T1mic	N0	M0	Alive	Alive or dead of other cause	Alive or dead due to cancer	104	2nd of 2 or more primaries	No	1	2	8500/3: Infiltrating duct carcinoma, NOS	Poorly differentiated; Grade III	Right - origin of primary	I	T1mic	N0	M0	IA
53 years	2010	White	8522	504	11279849	23	Unknown or not applicable	2	0	Beam radiation	No/Unknown	HR+/HER2- (Luminal A)	Positive	Positive	Negative	990	100	0	0	T1mic	N0	M0	Alive	Alive or dead of other cause	Alive or dead due to cancer	100	One primary only	Yes	1	1	8522/3: Infiltrating duct and lobular carcinoma	Unknown	Right - origin of primary	I	T1mic	N0(i-)	M0	IA
62 years	2010	Black	8500	504	11280290	22	Unknown or not applicable	4	0	Beam radiation	No/Unknown	Unknown	Positive	Negative	Borderline/Unknown	990	100	0	0	T1mic	N0	M0	Alive	Alive or dead of other cause	Alive or dead due to cancer	101	One primary only	Yes	1	1	8500/3: Infiltrating duct carcinoma, NOS	Poorly differentiated; Grade III	Right - origin of primary	I	T1mic	N0(i-)	M0	IA
49 years	2010	White	8523	502	11283674	59	Unknown or not applicable	2	0	Refused (1988+)	No/Unknown	HR+/HER2- (Luminal A)	Positive	Borderline/Unknown	Negative	1	100	0	0	T1mic	N0	M0	Alive	Alive or dead of other cause	Alive or dead due to cancer	101	One primary only	Yes	1	1	8523/3: Infiltrating duct mixed with other types of carcinoma	Moderately differentiated; Grade II	Left - origin of primary	I	T1mic	N0(i-)	M0	IA
81 years	2010	White	8500	504	11284654	56	Unknown or not applicable	5	0	None/Unknown	No/Unknown	Unknown	Positive	Positive	Borderline/Unknown	990	100	0	0	T1mic	N0	M0	Alive	Alive or dead of other cause	Alive or dead due to cancer	103	One primary only	Yes	1	1	8500/3: Infiltrating duct carcinoma, NOS	Poorly differentiated; Grade III	Right - origin of primary	I	T1mic	N0(i-)	M0	IA
74 years	2010	White	8500	504	11286217	23	Unknown or not applicable	2	0	Beam radiation	No/Unknown	HR-/HER2- (Triple Negative)	Negative	Negative	Negative	990	100	0	0	T1mic	N0	M0	Alive	Alive or dead of other cause	Alive or dead due to cancer	101	One primary only	Yes	1	1	8500/3: Infiltrating duct carcinoma, NOS	Poorly differentiated; Grade III	Right - origin of primary	I	T1mic	N0	M0	IA
79 years	2010	Black	8500	508	11286948	40	Unknown or not applicable	3	0	None/Unknown	No/Unknown	HR+/HER2- (Luminal A)	Positive	Positive	Negative	990	100	0	0	T1mic	N0	M0	Ovary	Alive or dead of other cause	Dead (attributable to causes other than this cancer dx)	83	1st of 2 or more primaries	Yes	1	3	8500/3: Infiltrating duct carcinoma, NOS	Well differentiated; Grade I	Left - origin of primary	I	T1mic	N0	M0	IA
79 years	2010	Black	8500	508	11286948	50	Unknown or not applicable	19	0	None/Unknown	No/Unknown	HR+/HER2- (Luminal A)	Positive	Positive	Negative	990	100	0	0	T1mic	N0	M0	Ovary	Alive or dead of other cause	Dead (attributable to causes other than this cancer dx)	83	2nd of 2 or more primaries	No	2	3	8500/3: Infiltrating duct carcinoma, NOS	Well differentiated; Grade I	Right - origin of primary	I	T1mic	N0	M0	IA
60 years	2010	White	8500	504	11287927	44	Unknown or not applicable	3	0	None/Unknown	No/Unknown	HR-/HER2- (Triple Negative)	Negative	Negative	Negative	990	100	0	0	T1mic	N0	M0	Alive	Alive or dead of other cause	Alive or dead due to cancer	99	1st of 2 or more primaries	Yes	1	2	8500/3: Infiltrating duct carcinoma, NOS	Moderately differentiated; Grade II	Left - origin of primary	I	T1mic	N0	M0	IA
54 years	2011	White	8500	502	11288466	24	Unknown or not applicable	2	0	Beam radiation	No/Unknown	Unknown	Borderline/Unknown	Borderline/Unknown	Borderline/Unknown	990	100	0	0	T1mic	N0	M0	Alive	Alive or dead of other cause	Alive or dead due to cancer	90	2nd of 2 or more primaries	No	2	5	8500/3: Infiltrating duct carcinoma, NOS	Moderately differentiated; Grade II	Right - origin of primary	I	T1mic	N0	M0	IA
52 years	2010	White	8500	505	11288649	44	Unknown or not applicable	1	0	None/Unknown	Yes	HR+/HER2- (Luminal A)	Positive	Positive	Negative	1	100	0	0	T1mic	N0	M0	Alive	Alive or dead of other cause	Alive or dead due to cancer	107	1st of 2 or more primaries	Yes	1	2	8500/3: Infiltrating duct carcinoma, NOS	Well differentiated; Grade I	Left - origin of primary	I	T1mic	N0(i-)	M0	IA
44 years	2010	White	8523	504	11289810	23	Unknown or not applicable	1	0	Beam radiation	No/Unknown	HR+/HER2+ (Luminal B)	Positive	Positive	Positive	990	100	0	0	T1mic	N0	M0	Alive	Alive or dead of other cause	Alive or dead due to cancer	98	One primary only	Yes	1	1	8523/3: Infiltrating duct mixed with other types of carcinoma	Poorly differentiated; Grade III	Right - origin of primary	I	T1mic	N0	M0	IA
67 years	2010	White	8500	504	11290469	22	Unknown or not applicable	3	0	Beam radiation	No/Unknown	HR+/HER2- (Luminal A)	Positive	Positive	Negative	1	100	0	0	T1mic	N0	M0	Alive	Alive or dead of other cause	Alive or dead due to cancer	105	One primary only	Yes	1	1	8500/3: Infiltrating duct carcinoma, NOS	Unknown	Right - origin of primary	I	T1mic	N0(i-)	M0	IA
64 years	2013	Black	8500	505	11290684	41	Unknown or not applicable	2	0	None/Unknown	No/Unknown	Unknown	Positive	Positive	Borderline/Unknown	1	100	0	0	T1mic	N0	M0	Alive	Alive or dead of other cause	Alive or dead due to cancer	68	2nd of 2 or more primaries	Yes	2	2	8500/3: Infiltrating duct carcinoma, NOS	Moderately differentiated; Grade II	Right - origin of primary	I	T1mic	N0(i-)	M0	IA
64 years	2010	White	8500	504	11290851	23	Unknown or not applicable	1	0	Beam radiation	No/Unknown	Unknown	Positive	Positive	Borderline/Unknown	1	100	0	0	T1mic	N0	M0	Alive	Alive or dead of other cause	Alive or dead due to cancer	107	One primary only	Yes	1	1	8500/3: Infiltrating duct carcinoma, NOS	Moderately differentiated; Grade II	Left - origin of primary	I	T1mic	N0	M0	IA
78 years	2010	White	8500	503	11291134	22	Unknown or not applicable	1	0	Beam radiation	No/Unknown	Unknown	Positive	Positive	Borderline/Unknown	990	100	0	0	T1mic	N0	M0	Alive	Alive or dead of other cause	Alive or dead due to cancer	100	One primary only	Yes	1	1	8500/3: Infiltrating duct carcinoma, NOS	Moderately differentiated; Grade II	Left - origin of primary	I	T1mic	N0(i-)	M0	IA
48 years	2010	White	8500	504	11292242	53	Unknown or not applicable	11	0	None/Unknown	No/Unknown	Unknown	Negative	Negative	Borderline/Unknown	990	100	0	0	T1mic	N0	M0	Alive	Alive or dead of other cause	Alive or dead due to cancer	27	One primary only	Yes	1	1	8500/3: Infiltrating duct carcinoma, NOS	Poorly differentiated; Grade III	Right - origin of primary	I	T1mic	N0	M0	IA
53 years	2014	White	8500	505	11292442	49	Unknown or not applicable	2	1	Beam radiation	Yes	HR-/HER2+ (HER2 enriched)	Negative	Negative	Positive	990	100	250	0	T1mic	N1	M0	Alive	Alive or dead of other cause	Alive or dead due to cancer	57	2nd of 2 or more primaries	No	2	2	8500/3: Infiltrating duct carcinoma, NOS	Poorly differentiated; Grade III	Left - origin of primary	IIA	T1mic	N1a	M0	IIA
59 years	2010	Black	8500	508	11292956	22	Unknown or not applicable	1	0	Beam radiation	No/Unknown	HR+/HER2+ (Luminal B)	Positive	Positive	Positive	1	100	0	0	T1mic	N0	M0	Alive	Alive or dead of other cause	Alive or dead due to cancer	106	One primary only	Yes	1	1	8500/3: Infiltrating duct carcinoma, NOS	Moderately differentiated; Grade II	Left - origin of primary	I	T1mic	N0	M0	IA
40 years	2010	Asian or Pacific Islander	8503	501	11293023	23	Unknown or not applicable	2	0	Beam radiation	No/Unknown	HR+/HER2- (Luminal A)	Positive	Positive	Negative	1	100	0	0	T1mic	N0	M0	Alive	Alive or dead of other cause	Alive or dead due to cancer	103	One primary only	Yes	1	1	8503/3: Intraductal papillary adenocarcinoma with invasion	Moderately differentiated; Grade II	Left - origin of primary	I	T1mic	N0(i-)	M0	IA
76 years	2010	White	8520	504	11293340	41	Unknown or not applicable	0	98	None/Unknown	No/Unknown	Unknown	Positive	Positive	Borderline/Unknown	1	100	0	0	T1mic	N0	M0	Alive	Alive or dead of other cause	Alive or dead due to cancer	103	2nd of 2 or more primaries	No	1	3	8520/3: Lobular carcinoma, NOS	Moderately differentiated; Grade II	Left - origin of primary	I	T1mic	N0	M0	IA
71 years	2010	Black	8500	505	11293837	41	Unknown or not applicable	1	0	None/Unknown	No/Unknown	HR+/HER2- (Luminal A)	Positive	Positive	Negative	1	100	0	0	T1mic	N0	M0	Alive	Alive or dead of other cause	Alive or dead due to cancer	107	One primary only	Yes	1	1	8500/3: Infiltrating duct carcinoma, NOS	Well differentiated; Grade I	Left - origin of primary	I	T1mic	N0	M0	IA
76 years	2010	White	8500	504	11294431	23	Unknown or not applicable	1	0	Beam radiation	No/Unknown	HR+/HER2- (Luminal A)	Positive	Positive	Negative	990	100	0	0	T1mic	N0	M0	Alive	Alive or dead of other cause	Alive or dead due to cancer	99	One primary only	Yes	1	1	8500/3: Infiltrating duct carcinoma, NOS	Well differentiated; Grade I	Right - origin of primary	I	T1mic	N0(i+)	M0	IA
53 years	2010	Black	8500	504	11294907	45	Unknown or not applicable	1	0	None/Unknown	No/Unknown	Unknown	Positive	Positive	Borderline/Unknown	990	100	0	0	T1mic	N0	M0	Alive	Alive or dead of other cause	Alive or dead due to cancer	96	One primary only	Yes	1	1	8500/3: Infiltrating duct carcinoma, NOS	Poorly differentiated; Grade III	Right - origin of primary	I	T1mic	N0(i-)	M0	IA
75 years	2010	White	8500	508	11296268	41	Unknown or not applicable	1	0	None/Unknown	No/Unknown	HR+/HER2- (Luminal A)	Positive	Positive	Negative	1	200	0	0	T1mic	N0	M0	Alive	Alive or dead of other cause	Alive or dead due to cancer	99	One primary only	Yes	1	1	8500/3: Infiltrating duct carcinoma, NOS	Moderately differentiated; Grade II	Left - origin of primary	I	T1mic	N0	M0	IA
76 years	2010	White	8500	504	11297998	23	Unknown or not applicable	1	0	None/Unknown	No/Unknown	Unknown	Positive	Positive	Borderline/Unknown	1	100	0	0	T1mic	N0	M0	Alzheimers (ICD-9 and 10 only)	Alive or dead of other cause	Dead (attributable to causes other than this cancer dx)	84	One primary only	Yes	1	1	8500/3: Infiltrating duct carcinoma, NOS	Unknown	Left - origin of primary	I	T1mic	N0(i-)	M0	IA
51 years	2011	White	8500	504	11298882	45	Unknown or not applicable	1	0	None/Unknown	No/Unknown	Unknown	Positive	Positive	Borderline/Unknown	990	100	0	0	T1mic	N0	M0	Alive	Alive or dead of other cause	Alive or dead due to cancer	95	One primary only	Yes	1	1	8500/3: Infiltrating duct carcinoma, NOS	Poorly differentiated; Grade III	Left - origin of primary	I	T1mic	N0(i-)	M0	IA
55 years	2011	Black	8500	508	11299340	22	Unknown or not applicable	2	0	Beam radiation	No/Unknown	HR+/HER2- (Luminal A)	Positive	Positive	Negative	1	100	0	0	T1mic	N0	M0	Alive	Alive or dead of other cause	Alive or dead due to cancer	95	One primary only	Yes	1	1	8500/3: Infiltrating duct carcinoma, NOS	Well differentiated; Grade I	Right - origin of primary	I	T1mic	N0(i-)	M0	IA
54 years	2010	White	8500	504	11300094	22	Unknown or not applicable	3	0	Refused (1988+)	No/Unknown	Unknown	Positive	Borderline/Unknown	Borderline/Unknown	990	100	0	0	T1mic	N0	M0	Alive	Alive or dead of other cause	Alive or dead due to cancer	101	One primary only	Yes	1	1	8500/3: Infiltrating duct carcinoma, NOS	Well differentiated; Grade I	Left - origin of primary	I	T1mic	N0(i-)	M0	IA
82 years	2011	White	8500	504	11300612	20	Unknown or not applicable	0	98	None/Unknown	No/Unknown	Unknown	Positive	Positive	Borderline/Unknown	1	100	0	0	T1mic	N0	M0	Alive	Alive or dead of other cause	Alive or dead due to cancer	94	1st of 2 or more primaries	Yes	1	1	8500/3: Infiltrating duct carcinoma, NOS	Moderately differentiated; Grade II	Left - origin of primary	I	T1mic	N0	M0	IA
42 years	2010	Asian or Pacific Islander	8523	508	11302258	46	Unknown or not applicable	4	0	None/Unknown	No/Unknown	Unknown	Positive	Positive	Borderline/Unknown	990	100	0	0	T1mic	N0	M0	Alive	Alive or dead of other cause	Alive or dead due to cancer	99	1st of 2 or more primaries	Yes	1	2	8523/3: Infiltrating duct mixed with other types of carcinoma	Moderately differentiated; Grade II	Left - origin of primary	I	T1mic	N0(i-)	M0	IA
37 years	2010	White	8500	509	11303134	75	Unknown or not applicable	2	0	None/Unknown	No/Unknown	HR+/HER2- (Luminal A)	Positive	Negative	Negative	1	100	0	0	T1mic	N0	M0	Alive	Alive or dead of other cause	Alive or dead due to cancer	98	One primary only	Yes	1	1	8500/3: Infiltrating duct carcinoma, NOS	Moderately differentiated; Grade II	Left - origin of primary	I	T1mic	N0(i-)	M0	IA
58 years	2011	Black	8500	501	11303707	23	Unknown or not applicable	2	0	Beam radiation	No/Unknown	Unknown	Positive	Negative	Borderline/Unknown	990	100	0	0	T1mic	N0	M0	Alive	Alive or dead of other cause	Alive or dead due to cancer	95	One primary only	Yes	1	1	8500/3: Infiltrating duct carcinoma, NOS	Poorly differentiated; Grade III	Right - origin of primary	I	T1mic	N0(i-)	M0	IA
89 years	2011	Black	8401	508	11304450	0	Unknown or not applicable	95	0	None/Unknown	No/Unknown	Unknown	Negative	Positive	Borderline/Unknown	1	100	0	0	T1mic	N0	M0	Diseases of Heart	Alive or dead of other cause	Dead (attributable to causes other than this cancer dx)	2	1st of 2 or more primaries	Yes	1	2	8401/3: Apocrine adenocarcinoma	Poorly differentiated; Grade III	Left - origin of primary	I	T1mic	N0	M0	IA
45 years	2010	Black	8500	503	11305163	23	Unknown or not applicable	1	0	Beam radiation	No/Unknown	Unknown	Positive	Positive	Borderline/Unknown	990	100	0	0	T1mic	N0	M0	Diseases of Heart	Alive or dead of other cause	Dead (attributable to causes other than this cancer dx)	57	One primary only	Yes	1	1	8500/3: Infiltrating duct carcinoma, NOS	Unknown	Right - origin of primary	I	T1mic	N0(i-)	M0	IA
64 years	2010	White	8500	504	11305481	63	Unknown or not applicable	7	0	None/Unknown	Yes	HR+/HER2+ (Luminal B)	Positive	Positive	Positive	1	100	0	0	T1mic	N0	M0	Alive	Alive or dead of other cause	Alive or dead due to cancer	98	One primary only	Yes	1	1	8500/3: Infiltrating duct carcinoma, NOS	Poorly differentiated; Grade III	Right - origin of primary	I	T1mic	N0(i-)	M0	IA
43 years	2011	White	8500	505	11305544	45	Unknown or not applicable	2	0	None/Unknown	No/Unknown	Unknown	Negative	Negative	Borderline/Unknown	990	100	0	0	T1mic	N0	M0	Alive	Alive or dead of other cause	Alive or dead due to cancer	93	One primary only	Yes	1	1	8500/3: Infiltrating duct carcinoma, NOS	Unknown	Left - origin of primary	I	T1mic	N0(i-)	M0	IA
81 years	2011	Black	8500	501	11305554	22	Unknown or not applicable	0	98	Beam radiation	No/Unknown	HR+/HER2- (Luminal A)	Positive	Positive	Negative	990	100	0	0	T1mic	N0	M0	Miscellaneous Malignant Cancer	Dead (attributable to this cancer dx)	Alive or dead due to cancer	64	1st of 2 or more primaries	Yes	1	3	8500/3: Infiltrating duct carcinoma, NOS	Moderately differentiated; Grade II	Left - origin of primary	I	T1mic	N0	M0	IA
81 years	2014	White	8500	504	11306189	23	Unknown or not applicable	2	0	None/Unknown	No/Unknown	HR+/HER2- (Luminal A)	Positive	Positive	Negative	1	100	0	0	T1mic	N0	M0	Alive	Alive or dead of other cause	Alive or dead due to cancer	48	2nd of 2 or more primaries	No	2	2	8500/3: Infiltrating duct carcinoma, NOS	Moderately differentiated; Grade II	Right - origin of primary	I	T1mic	N0(i-)	M0	IA
47 years	2010	White	8520	504	11306691	45	Unknown or not applicable	2	0	None/Unknown	No/Unknown	Unknown	Borderline/Unknown	Borderline/Unknown	Borderline/Unknown	990	100	0	0	T1mic	N0	M0	Alive	Alive or dead of other cause	Alive or dead due to cancer	96	2nd of 2 or more primaries	No	2	2	8520/3: Lobular carcinoma, NOS	Moderately differentiated; Grade II	Right - origin of primary	I	T1mic	N0(i-)	M0	IA
68 years	2010	White	8500	508	11306817	61	Unknown or not applicable	2	0	None/Unknown	No/Unknown	HR+/HER2- (Luminal A)	Positive	Positive	Negative	990	100	0	0	T1mic	N0	M0	Alive	Alive or dead of other cause	Alive or dead due to cancer	96	1st of 2 or more primaries	Yes	1	1	8500/3: Infiltrating duct carcinoma, NOS	Well differentiated; Grade I	Right - origin of primary	I	T1mic	N0(i-)	M0	IA
61 years	2010	White	8500	508	11307015	41	Unknown or not applicable	4	0	None/Unknown	No/Unknown	Unknown	Borderline/Unknown	Negative	Positive	1	100	0	0	T1mic	N0	M0	Alive	Alive or dead of other cause	Alive or dead due to cancer	98	One primary only	Yes	1	1	8500/3: Infiltrating duct carcinoma, NOS	Moderately differentiated; Grade II	Right - origin of primary	I	T1mic	N0	M0	IA
54 years	2011	White	8500	501	11307129	49	Unknown or not applicable	3	0	None/Unknown	No/Unknown	HR+/HER2- (Luminal A)	Positive	Positive	Negative	990	100	0	0	T1mic	N0	M0	Alive	Alive or dead of other cause	Alive or dead due to cancer	56	One primary only	Yes	1	1	8500/3: Infiltrating duct carcinoma, NOS	Well differentiated; Grade I	Left - origin of primary	I	T1mic	N0(i-)	M0	IA
77 years	2010	Black	8500	508	11309675	41	Unknown or not applicable	2	0	None/Unknown	No/Unknown	HR+/HER2- (Luminal A)	Positive	Positive	Negative	1	100	0	0	T1mic	N0	M0	Other Diseases of Arteries, Arterioles, Capillaries	Alive or dead of other cause	Dead (attributable to causes other than this cancer dx)	87	One primary only	Yes	1	1	8500/3: Infiltrating duct carcinoma, NOS	Well differentiated; Grade I	Right - origin of primary	I	T1mic	N0(i-)	M0	IA
56 years	2010	White	8500	505	11310578	51	Unknown or not applicable	3	0	None/Unknown	No/Unknown	Unknown	Positive	Positive	Borderline/Unknown	1	100	0	0	T1mic	N0	M0	Alive	Alive or dead of other cause	Alive or dead due to cancer	97	2nd of 2 or more primaries	No	2	2	8500/3: Infiltrating duct carcinoma, NOS	Unknown	Left - origin of primary	I	T1mic	N0(i-)	M0	IA
61 years	2010	White	8500	503	11310590	52	Unknown or not applicable	3	0	None/Unknown	No/Unknown	Unknown	Negative	Negative	Borderline/Unknown	990	100	0	0	T1mic	N0	M0	Alive	Alive or dead of other cause	Alive or dead due to cancer	104	One primary only	Yes	1	1	8500/3: Infiltrating duct carcinoma, NOS	Unknown	Right - origin of primary	I	T1mic	N0(i-)	M0	IA
60 years	2010	White	8500	504	11310675	46	Unknown or not applicable	3	0	None/Unknown	Yes	HR-/HER2+ (HER2 enriched)	Negative	Negative	Positive	1	100	0	0	T1mic	N0	M0	Alive	Alive or dead of other cause	Alive or dead due to cancer	96	1st of 2 or more primaries	Yes	1	2	8500/3: Infiltrating duct carcinoma, NOS	Poorly differentiated; Grade III	Left - origin of primary	I	T1mic	N0(i-)	M0	IA
58 years	2011	Black	8500	504	11311054	23	Unknown or not applicable	3	0	Beam radiation	No/Unknown	Unknown	Positive	Positive	Borderline/Unknown	990	100	0	0	T1mic	N0	M0	Rectum and Rectosigmoid Junction	Alive or dead of other cause	Dead (attributable to causes other than this cancer dx)	66	1st of 2 or more primaries	Yes	1	2	8500/3: Infiltrating duct carcinoma, NOS	Unknown	Left - origin of primary	I	T1mic	N0(i-)	M0	IA
59 years	2010	Black	8523	509	11312462	54	Unknown or not applicable	5	1	None/Unknown	Yes	HR+/HER2- (Luminal A)	Positive	Positive	Negative	990	100	150	0	T1mic	N1	M0	Alive	Alive or dead of other cause	Alive or dead due to cancer	100	One primary only	Yes	1	1	8523/3: Infiltrating duct mixed with other types of carcinoma	Unknown	Right - origin of primary	IIA	T1mic	N1mi	M0	IB
53 years	2011	White	8520	508	11314004	23	Unknown or not applicable	2	0	Beam radiation	No/Unknown	HR+/HER2- (Luminal A)	Positive	Positive	Negative	1	100	0	0	T1mic	N0	M0	Alive	Alive or dead of other cause	Alive or dead due to cancer	92	1st of 2 or more primaries	Yes	1	2	8520/3: Lobular carcinoma, NOS	Well differentiated; Grade I	Left - origin of primary	I	T1mic	N0	M0	IA
82 years	2010	White	8500	502	11315407	41	Unknown or not applicable	1	0	None/Unknown	No/Unknown	HR+/HER2- (Luminal A)	Positive	Negative	Negative	1	100	0	0	T1mic	N0	M0	Diseases of Heart	Alive or dead of other cause	Dead (attributable to causes other than this cancer dx)	40	One primary only	Yes	1	1	8500/3: Infiltrating duct carcinoma, NOS	Poorly differentiated; Grade III	Left - origin of primary	I	T1mic	N0(i-)	M0	IA
72 years	2010	White	8500	501	11315412	23	Unknown or not applicable	2	0	Beam radiation	No/Unknown	HR+/HER2- (Luminal A)	Positive	Negative	Negative	990	100	0	0	T1mic	N0	M0	Alive	Alive or dead of other cause	Alive or dead due to cancer	101	One primary only	Yes	1	1	8500/3: Infiltrating duct carcinoma, NOS	Well differentiated; Grade I	Left - origin of primary	I	T1mic	N0(i-)	M0	IA
65 years	2011	White	8500	502	11315507	40	Unknown or not applicable	2	0	None/Unknown	No/Unknown	Unknown	Negative	Negative	Borderline/Unknown	990	100	0	0	T1mic	N0	M0	Lung and Bronchus	Alive or dead of other cause	Dead (attributable to causes other than this cancer dx)	73	1st of 2 or more primaries	Yes	1	2	8500/3: Infiltrating duct carcinoma, NOS	Unknown	Left - origin of primary	I	T1mic	N0(i-)	M0	IA
82 years	2011	Black	8500	502	11318928	22	Unknown or not applicable	4	1	None/Unknown	Yes	HR-/HER2+ (HER2 enriched)	Negative	Negative	Positive	990	100	250	0	T1mic	N1	M0	Nephritis, Nephrotic Syndrome and Nephrosis	Alive or dead of other cause	Dead (attributable to causes other than this cancer dx)	44	2nd of 2 or more primaries	No	2	3	8500/3: Infiltrating duct carcinoma, NOS	Unknown	Left - origin of primary	IIA	T1mic	N1a	M0	IIA
52 years	2011	White	8500	502	11323509	23	Unknown or not applicable	3	0	Beam radiation	No/Unknown	Unknown	Positive	Positive	Borderline/Unknown	1	100	0	0	T1mic	N0	M0	Alive	Alive or dead of other cause	Alive or dead due to cancer	95	One primary only	Yes	1	1	8500/3: Infiltrating duct carcinoma, NOS	Well differentiated; Grade I	Right - origin of primary	I	T1mic	N0(i-)	M0	IA
65 years	2011	Black	8500	504	11323645	23	Unknown or not applicable	0	98	Beam radiation	No/Unknown	Unknown	Negative	Negative	Borderline/Unknown	1	100	0	0	T1mic	N0	M0	Diseases of Heart	Alive or dead of other cause	Dead (attributable to causes other than this cancer dx)	86	One primary only	Yes	1	1	8500/3: Infiltrating duct carcinoma, NOS	Well differentiated; Grade I	Left - origin of primary	I	T1mic	N0	M0	IA
68 years	2011	White	8500	504	11325720	51	Unknown or not applicable	3	0	None/Unknown	No/Unknown	Unknown	Negative	Negative	Borderline/Unknown	990	100	0	0	T1mic	N0	M0	Alive	Alive or dead of other cause	Alive or dead due to cancer	90	One primary only	Yes	1	1	8500/3: Infiltrating duct carcinoma, NOS	Unknown	Right - origin of primary	I	T1mic	N0(i-)	M0	IA
52 years	2011	Black	8500	509	11326403	44	Unknown or not applicable	2	0	None/Unknown	No/Unknown	HR-/HER2+ (HER2 enriched)	Negative	Negative	Positive	1	100	0	0	T1mic	N0	M0	Alive	Alive or dead of other cause	Alive or dead due to cancer	95	One primary only	Yes	1	1	8500/3: Infiltrating duct carcinoma, NOS	Unknown	Left - origin of primary	I	T1mic	N0(i-)	M0	IA
47 years	2011	Black	8480	503	11326921	44	Unknown or not applicable	2	0	None/Unknown	No/Unknown	HR+/HER2- (Luminal A)	Positive	Positive	Negative	1	100	0	0	T1mic	N0	M0	Alive	Alive or dead of other cause	Alive or dead due to cancer	93	2nd of 2 or more primaries	No	2	2	8480/3: Mucinous adenocarcinoma	Well differentiated; Grade I	Left - origin of primary	I	T1mic	N0	M0	IA
51 years	2011	Black	8500	502	11327195	41	Unknown or not applicable	3	2	Beam radiation	Yes	Unknown	Positive	Positive	Borderline/Unknown	1	100	130	0	T1mic	N1	M0	Alive	Alive or dead of other cause	Alive or dead due to cancer	86	1st of 2 or more primaries	Yes	1	2	8500/3: Infiltrating duct carcinoma, NOS	Unknown	Right - origin of primary	IIA	T1mic	N1mi	M0	IB
56 years	2011	Black	8500	502	11327655	22	Unknown or not applicable	5	0	Beam radiation	No/Unknown	Unknown	Positive	Positive	Borderline/Unknown	1	100	0	0	T1mic	N0	M0	Alive	Alive or dead of other cause	Alive or dead due to cancer	89	One primary only	Yes	1	1	8500/3: Infiltrating duct carcinoma, NOS	Moderately differentiated; Grade II	Right - origin of primary	I	T1mic	N0(i-)	M0	IA
52 years	2011	White	8500	502	11328038	56	Unknown or not applicable	4	0	None/Unknown	No/Unknown	HR+/HER2- (Luminal A)	Positive	Positive	Negative	1	100	0	0	T1mic	N0	M0	Alive	Alive or dead of other cause	Alive or dead due to cancer	86	1st of 2 or more primaries	Yes	1	2	8500/3: Infiltrating duct carcinoma, NOS	Well differentiated; Grade I	Right - origin of primary	I	T1mic	N0(i-)	M0	IA
66 years	2011	White	8500	508	11328445	23	Unknown or not applicable	2	0	Beam radiation	No/Unknown	Unknown	Positive	Positive	Borderline/Unknown	1	100	0	0	T1mic	N0	M0	Alive	Alive or dead of other cause	Alive or dead due to cancer	91	One primary only	Yes	1	1	8500/3: Infiltrating duct carcinoma, NOS	Unknown	Left - origin of primary	I	T1mic	N0(i-)	M0	IA
55 years	2011	White	8500	504	11329010	23	Unknown or not applicable	1	0	Beam radiation	No/Unknown	Unknown	Positive	Positive	Borderline/Unknown	1	100	0	0	T1mic	N0	M0	Alive	Alive or dead of other cause	Alive or dead due to cancer	88	One primary only	Yes	1	1	8500/3: Infiltrating duct carcinoma, NOS	Well differentiated; Grade I	Right - origin of primary	I	T1mic	N0(i-)	M0	IA
69 years	2011	White	8522	502	11332126	20	Unknown or not applicable	1	0	Beam radiation	No/Unknown	HR+/HER2- (Luminal A)	Positive	Positive	Negative	1	100	0	0	T1mic	N0	M0	Alive	Alive or dead of other cause	Alive or dead due to cancer	85	One primary only	Yes	1	1	8522/3: Infiltrating duct and lobular carcinoma	Moderately differentiated; Grade II	Left - origin of primary	I	T1mic	N0(i-)	M0	IA
68 years	2011	White	8500	504	11333935	44	Unknown or not applicable	4	0	None/Unknown	No/Unknown	Unknown	Positive	Negative	Borderline/Unknown	990	100	0	0	T1mic	N0	M0	Alive	Alive or dead of other cause	Alive or dead due to cancer	86	One primary only	Yes	1	1	8500/3: Infiltrating duct carcinoma, NOS	Poorly differentiated; Grade III	Left - origin of primary	I	T1mic	N0(i+)	M0	IA
75 years	2011	White	8500	508	11334272	23	Unknown or not applicable	6	0	Beam radiation	No/Unknown	HR-/HER2- (Triple Negative)	Negative	Negative	Negative	1	100	0	0	T1mic	N0	M0	Alive	Alive or dead of other cause	Alive or dead due to cancer	89	2nd of 2 or more primaries	No	1	2	8500/3: Infiltrating duct carcinoma, NOS	Poorly differentiated; Grade III	Left - origin of primary	I	T1mic	N0(i-)	M0	IA
49 years	2011	Black	8500	504	11334753	55	Unknown or not applicable	22	1	None/Unknown	Yes	HR+/HER2- (Luminal A)	Positive	Positive	Negative	990	100	250	0	T1mic	N1	M0	Alive	Alive or dead of other cause	Alive or dead due to cancer	89	One primary only	Yes	1	1	8500/3: Infiltrating duct carcinoma, NOS	Unknown	Right - origin of primary	IIA	T1mic	N1a	M0	IIA
71 years	2011	White	8500	504	11335048	41	Unknown or not applicable	1	0	None/Unknown	No/Unknown	Unknown	Positive	Positive	Borderline/Unknown	1	100	0	0	T1mic	N0	M0	Alive	Alive or dead of other cause	Alive or dead due to cancer	85	One primary only	Yes	1	1	8500/3: Infiltrating duct carcinoma, NOS	Well differentiated; Grade I	Left - origin of primary	I	T1mic	N0	M0	IA
42 years	2011	White	8500	504	11335512	30	Unknown or not applicable	7	0	None/Unknown	No/Unknown	HR+/HER2- (Luminal A)	Positive	Positive	Negative	990	100	0	0	T1mic	N0	M0	Alive	Alive or dead of other cause	Alive or dead due to cancer	44	One primary only	Yes	1	1	8500/3: Infiltrating duct carcinoma, NOS	Poorly differentiated; Grade III	Left - origin of primary	I	T1mic	N0(i-)	M0	IA
48 years	2011	White	8500	504	11335576	55	Unknown or not applicable	16	1	None/Unknown	No/Unknown	HR+/HER2- (Luminal A)	Positive	Positive	Negative	990	100	150	0	T1mic	N1	M0	Alive	Alive or dead of other cause	Alive or dead due to cancer	86	One primary only	Yes	1	1	8500/3: Infiltrating duct carcinoma, NOS	Well differentiated; Grade I	Right - origin of primary	IIA	T1mic	N1mi	M0	IB
52 years	2011	White	8500	504	11336379	44	Unknown or not applicable	1	0	Beam radiation	No/Unknown	Unknown	Positive	Positive	Borderline/Unknown	1	100	0	0	T1mic	N0	M0	Alive	Alive or dead of other cause	Alive or dead due to cancer	85	One primary only	Yes	1	1	8500/3: Infiltrating duct carcinoma, NOS	Unknown	Left - origin of primary	I	T1mic	N0(i-)	M0	IA
65 years	2011	White	8500	504	11336697	22	Unknown or not applicable	1	0	Beam radiation	No/Unknown	HR+/HER2- (Luminal A)	Positive	Positive	Negative	1	100	0	0	T1mic	N0	M0	Alive	Alive or dead of other cause	Alive or dead due to cancer	90	One primary only	Yes	1	1	8500/3: Infiltrating duct carcinoma, NOS	Well differentiated; Grade I	Right - origin of primary	I	T1mic	N0	M0	IA
28 years	2011	White	8500	504	11336923	45	Unknown or not applicable	11	0	None/Unknown	No/Unknown	Unknown	Positive	Positive	Borderline/Unknown	1	100	0	0	T1mic	N0	M0	Alive	Alive or dead of other cause	Alive or dead due to cancer	87	One primary only	Yes	1	1	8500/3: Infiltrating duct carcinoma, NOS	Moderately differentiated; Grade II	Right - origin of primary	I	T1mic	N0	M0	IA
53 years	2011	Black	8500	508	11337487	22	Unknown or not applicable	1	0	Beam radiation	No/Unknown	HR+/HER2- (Luminal A)	Positive	Negative	Negative	1	100	0	0	T1mic	N0	M0	Alive	Alive or dead of other cause	Alive or dead due to cancer	84	One primary only	Yes	1	1	8500/3: Infiltrating duct carcinoma, NOS	Moderately differentiated; Grade II	Right - origin of primary	I	T1mic	N0(i-)	M0	IA
64 years	2011	White	8500	501	11339780	52	Unknown or not applicable	2	0	None/Unknown	No/Unknown	Unknown	Positive	Borderline/Unknown	Borderline/Unknown	1	100	0	0	T1mic	N0	M0	Alive	Alive or dead of other cause	Alive or dead due to cancer	94	One primary only	Yes	1	1	8500/3: Infiltrating duct carcinoma, NOS	Poorly differentiated; Grade III	Right - origin of primary	I	T1mic	N0	M0	IA
74 years	2014	White	8500	508	11340746	23	Unknown or not applicable	6	0	Beam radiation	No/Unknown	HR+/HER2- (Luminal A)	Positive	Negative	Negative	990	100	0	0	T1mic	N0	M0	Alive	Alive or dead of other cause	Alive or dead due to cancer	57	2nd of 2 or more primaries	Yes	2	2	8500/3: Infiltrating duct carcinoma, NOS	Well differentiated; Grade I	Right - origin of primary	I	T1mic	N0	M0	IA
50 years	2011	Black	8500	504	11341096	54	Unknown or not applicable	3	0	None/Unknown	No/Unknown	Unknown	Negative	Positive	Borderline/Unknown	990	100	0	0	T1mic	N0	M0	Alive	Alive or dead of other cause	Alive or dead due to cancer	86	One primary only	Yes	1	1	8500/3: Infiltrating duct carcinoma, NOS	Unknown	Left - origin of primary	I	T1mic	N0	M0	IA
50 years	2011	White	8522	504	11341513	41	Unknown or not applicable	1	0	None/Unknown	No/Unknown	HR+/HER2- (Luminal A)	Positive	Positive	Negative	1	100	0	0	T1mic	N0	M0	Alive	Alive or dead of other cause	Alive or dead due to cancer	92	One primary only	Yes	1	1	8522/3: Infiltrating duct and lobular carcinoma	Well differentiated; Grade I	Right - origin of primary	I	T1mic	N0	M0	IA
53 years	2011	Black	8500	509	11341913	52	Unknown or not applicable	15	0	None/Unknown	Yes	HR+/HER2- (Luminal A)	Positive	Positive	Negative	1	100	0	0	T1mic	N0	M0	Breast	Dead (attributable to this cancer dx)	Alive or dead due to cancer	66	2nd of 2 or more primaries	No	2	2	8500/3: Infiltrating duct carcinoma, NOS	Poorly differentiated; Grade III	Right - origin of primary	I	T1mic	N0	M0	IA
64 years	2011	White	8500	504	11343385	23	Unknown or not applicable	1	0	Beam radiation	Yes	HR-/HER2- (Triple Negative)	Negative	Negative	Negative	1	100	0	0	T1mic	N0	M0	Alive	Alive or dead of other cause	Alive or dead due to cancer	92	One primary only	Yes	1	1	8500/3: Infiltrating duct carcinoma, NOS	Moderately differentiated; Grade II	Right - origin of primary	I	T1mic	N0(i-)	M0	IA
69 years	2011	White	8010	508	11344435	51	Unknown or not applicable	4	0	None/Unknown	No/Unknown	HR+/HER2- (Luminal A)	Positive	Positive	Negative	1	200	0	0	T1mic	N0	M0	Alive	Alive or dead of other cause	Alive or dead due to cancer	90	One primary only	Yes	1	1	8010/3: Carcinoma, NOS	Unknown	Right - origin of primary	I	T1mic	N0(i-)	M0	IA
56 years	2011	White	8500	504	11344822	75	Unknown or not applicable	0	98	None/Unknown	No/Unknown	Unknown	Positive	Positive	Borderline/Unknown	1	100	0	0	T1mic	N0	M0	Alive	Alive or dead of other cause	Alive or dead due to cancer	90	One primary only	Yes	1	1	8500/3: Infiltrating duct carcinoma, NOS	Poorly differentiated; Grade III	Left - origin of primary	I	T1mic	N0	M0	IA
60 years	2012	Black	8500	509	11344865	23	Unknown or not applicable	2	0	Beam radiation	No/Unknown	Unknown	Positive	Positive	Borderline/Unknown	990	100	0	0	T1mic	N0	M0	Alive	Alive or dead of other cause	Alive or dead due to cancer	82	One primary only	Yes	1	1	8500/3: Infiltrating duct carcinoma, NOS	Poorly differentiated; Grade III	Right - origin of primary	I	T1mic	N0(i-)	M0	IA
45 years	2011	Black	8500	509	11346319	49	Unknown or not applicable	1	0	None/Unknown	No/Unknown	Unknown	Positive	Positive	Borderline/Unknown	990	100	0	0	T1mic	N0	M0	Alive	Alive or dead of other cause	Alive or dead due to cancer	92	One primary only	Yes	1	1	8500/3: Infiltrating duct carcinoma, NOS	Poorly differentiated; Grade III	Left - origin of primary	I	T1mic	N0	M0	IA
64 years	2011	Black	8500	509	11351535	44	Unknown or not applicable	0	98	None/Unknown	No/Unknown	Unknown	Positive	Positive	Borderline/Unknown	1	100	0	0	T1mic	N0	M0	Alive	Alive or dead of other cause	Alive or dead due to cancer	87	One primary only	Yes	1	1	8500/3: Infiltrating duct carcinoma, NOS	Moderately differentiated; Grade II	Right - origin of primary	I	T1mic	N0	M0	IA
71 years	2011	Black	8500	508	11351637	45	Unknown or not applicable	3	2	None/Unknown	No/Unknown	Unknown	Positive	Positive	Borderline/Unknown	990	100	130	0	T1mic	N1	M0	Alive	Alive or dead of other cause	Alive or dead due to cancer	88	One primary only	Yes	1	1	8500/3: Infiltrating duct carcinoma, NOS	Unknown	Left - origin of primary	IIA	T1mic	N1mi	M0	IB
57 years	2011	White	8480	504	11351821	45	Unknown or not applicable	2	0	Recommended, unknown if administered	No/Unknown	HR+/HER2+ (Luminal B)	Positive	Positive	Positive	1	100	0	0	T1mic	N0	M0	Alive	Alive or dead of other cause	Alive or dead due to cancer	88	One primary only	Yes	1	1	8480/3: Mucinous adenocarcinoma	Poorly differentiated; Grade III	Right - origin of primary	I	T1mic	N0	M0	IA
68 years	2011	White	8500	509	11352981	22	Unknown or not applicable	3	0	Beam radiation	No/Unknown	HR-/HER2- (Triple Negative)	Negative	Negative	Negative	990	100	0	0	T1mic	N0	M0	Alive	Alive or dead of other cause	Alive or dead due to cancer	89	One primary only	Yes	1	1	8500/3: Infiltrating duct carcinoma, NOS	Well differentiated; Grade I	Left - origin of primary	I	T1mic	N0(i-)	M0	IA
58 years	2012	Black	8520	509	11354485	41	Unknown or not applicable	3	0	None/Unknown	No/Unknown	Unknown	Positive	Positive	Borderline/Unknown	990	100	0	0	T1mic	N0	M0	Alive	Alive or dead of other cause	Alive or dead due to cancer	79	2nd of 2 or more primaries	No	2	2	8520/3: Lobular carcinoma, NOS	Moderately differentiated; Grade II	Right - origin of primary	I	T1mic	N0(i-)	M0	IA
54 years	2011	Black	8500	509	11355153	23	Unknown or not applicable	2	0	Beam radiation	No/Unknown	Unknown	Borderline/Unknown	Borderline/Unknown	Borderline/Unknown	990	100	0	0	T1mic	N0	M0	Alive	Alive or dead of other cause	Alive or dead due to cancer	85	One primary only	Yes	1	1	8500/3: Infiltrating duct carcinoma, NOS	Poorly differentiated; Grade III	Left - origin of primary	I	T1mic	N0(i-)	M0	IA
41 years	2012	Asian or Pacific Islander	8500	504	11355292	22	Unknown or not applicable	3	0	Beam radiation	No/Unknown	HR+/HER2- (Luminal A)	Positive	Positive	Negative	990	100	0	0	T1mic	N0	M0	Alive	Alive or dead of other cause	Alive or dead due to cancer	81	One primary only	Yes	1	1	8500/3: Infiltrating duct carcinoma, NOS	Moderately differentiated; Grade II	Right - origin of primary	I	T1mic	N0(i-)	M0	IA
51 years	2012	Asian or Pacific Islander	8500	504	11357843	22	Unknown or not applicable	3	0	Beam radiation	No/Unknown	Unknown	Positive	Positive	Borderline/Unknown	990	100	0	0	T1mic	N0	M0	Alive	Alive or dead of other cause	Alive or dead due to cancer	79	One primary only	Yes	1	1	8500/3: Infiltrating duct carcinoma, NOS	Well differentiated; Grade I	Right - origin of primary	I	T1mic	N0	M0	IA
50 years	2012	Black	8523	501	11361461	23	Unknown or not applicable	1	0	Beam radiation	No/Unknown	HR+/HER2- (Luminal A)	Positive	Positive	Negative	1	100	0	0	T1mic	N0	M0	Alive	Alive or dead of other cause	Alive or dead due to cancer	79	One primary only	Yes	1	1	8523/3: Infiltrating duct mixed with other types of carcinoma	Poorly differentiated; Grade III	Right - origin of primary	I	T1mic	N0(i-)	M0	IA
52 years	2012	White	8500	502	11362130	59	Unknown or not applicable	3	0	None/Unknown	No/Unknown	HR-/HER2+ (HER2 enriched)	Negative	Negative	Positive	990	100	0	0	T1mic	N0	M0	Alive	Alive or dead of other cause	Alive or dead due to cancer	83	One primary only	Yes	1	1	8500/3: Infiltrating duct carcinoma, NOS	Poorly differentiated; Grade III	Right - origin of primary	I	T1mic	N0	M0	IA
90 years	2011	White	8540	500	11363283	22	Unknown or not applicable	0	98	None/Unknown	No/Unknown	HR-/HER2+ (HER2 enriched)	Negative	Negative	Positive	1	100	0	0	T1mic	N0	M0	Alive	Alive or dead of other cause	Alive or dead due to cancer	92	One primary only	Yes	1	1	8540/3: Paget disease, mammary	Moderately differentiated; Grade II	Right - origin of primary	I	T1mic	N0	M0	IA
72 years	2012	White	8500	501	11366224	23	Unknown or not applicable	4	0	Beam radiation	No/Unknown	HR+/HER2- (Luminal A)	Positive	Negative	Negative	1	100	0	0	T1mic	N0	M0	Alive	Alive or dead of other cause	Alive or dead due to cancer	82	One primary only	Yes	1	1	8500/3: Infiltrating duct carcinoma, NOS	Moderately differentiated; Grade II	Left - origin of primary	I	T1mic	N0	M0	IA
75 years	2012	White	8500	508	11368012	22	Unknown or not applicable	0	98	Beam radiation	No/Unknown	HR+/HER2- (Luminal A)	Positive	Positive	Negative	1	100	0	0	T1mic	N0	M0	Alive	Alive or dead of other cause	Alive or dead due to cancer	81	One primary only	Yes	1	1	8500/3: Infiltrating duct carcinoma, NOS	Moderately differentiated; Grade II	Right - origin of primary	I	T1mic	N0	M0	IA
46 years	2012	White	8520	502	11368123	44	Unknown or not applicable	3	0	None/Unknown	No/Unknown	HR+/HER2- (Luminal A)	Positive	Positive	Negative	1	100	0	0	T1mic	N0	M0	Alive	Alive or dead of other cause	Alive or dead due to cancer	81	1st of 2 or more primaries	Yes	1	2	8520/3: Lobular carcinoma, NOS	Well differentiated; Grade I	Left - origin of primary	I	T1mic	N0	M0	IA
74 years	2012	Black	8500	508	11368560	22	Unknown or not applicable	0	98	Beam radiation	No/Unknown	Unknown	Positive	Positive	Borderline/Unknown	1	100	0	0	T1mic	N0	M0	Alive	Alive or dead of other cause	Alive or dead due to cancer	79	One primary only	Yes	1	1	8500/3: Infiltrating duct carcinoma, NOS	Well differentiated; Grade I	Left - origin of primary	I	T1mic	N0	M0	IA
59 years	2012	Black	8480	504	11368842	23	Unknown or not applicable	3	0	Beam radiation	No/Unknown	HR+/HER2- (Luminal A)	Positive	Positive	Negative	1	100	0	0	T1mic	N0	M0	Alive	Alive or dead of other cause	Alive or dead due to cancer	72	2nd of 2 or more primaries	No	2	2	8480/3: Mucinous adenocarcinoma	Well differentiated; Grade I	Right - origin of primary	I	T1mic	N0(i-)	M0	IA
53 years	2012	Black	8500	505	11370079	23	Unknown or not applicable	2	0	Beam radiation	No/Unknown	HR+/HER2- (Luminal A)	Positive	Positive	Negative	1	100	0	0	T1mic	N0	M0	Alive	Alive or dead of other cause	Alive or dead due to cancer	80	One primary only	Yes	1	1	8500/3: Infiltrating duct carcinoma, NOS	Moderately differentiated; Grade II	Right - origin of primary	I	T1mic	N0	M0	IA
78 years	2012	White	8500	503	11370599	22	Unknown or not applicable	2	0	Beam radiation	No/Unknown	Unknown	Positive	Borderline/Unknown	Borderline/Unknown	1	100	0	0	T1mic	N0	M0	Chronic Obstructive Pulmonary Disease and Allied Cond	Alive or dead of other cause	Dead (attributable to causes other than this cancer dx)	29	1st of 2 or more primaries	Yes	1	2	8500/3: Infiltrating duct carcinoma, NOS	Well differentiated; Grade I	Left - origin of primary	I	T1mic	N0(i-)	M0	IA
60 years	2012	White	8500	505	11370650	22	Unknown or not applicable	0	98	Beam radiation	No/Unknown	HR+/HER2- (Luminal A)	Positive	Positive	Negative	990	100	0	0	T1mic	N0	M0	Alive	Alive or dead of other cause	Alive or dead due to cancer	73	One primary only	Yes	1	1	8500/3: Infiltrating duct carcinoma, NOS	Unknown	Right - origin of primary	I	T1mic	N0	M0	IA
64 years	2012	White	8503	508	11371973	23	Unknown or not applicable	4	0	Beam radiation	No/Unknown	HR+/HER2- (Luminal A)	Positive	Positive	Negative	990	100	0	0	T1mic	N0	M0	Alive	Alive or dead of other cause	Alive or dead due to cancer	80	One primary only	Yes	1	1	8503/3: Intraductal papillary adenocarcinoma with invasion	Moderately differentiated; Grade II	Right - origin of primary	I	T1mic	N0(i-)	M0	IA
62 years	2012	White	8500	503	11374396	23	Unknown or not applicable	4	0	Beam radiation	No/Unknown	Unknown	Positive	Positive	Borderline/Unknown	990	100	0	0	T1mic	N0	M0	Alive	Alive or dead of other cause	Alive or dead due to cancer	80	One primary only	Yes	1	1	8500/3: Infiltrating duct carcinoma, NOS	Moderately differentiated; Grade II	Left - origin of primary	I	T1mic	N0(i-)	M0	IA
62 years	2012	White	8500	501	11374585	23	Unknown or not applicable	4	0	Beam radiation	No/Unknown	HR-/HER2+ (HER2 enriched)	Negative	Negative	Positive	1	100	0	0	T1mic	N0	M0	Alive	Alive or dead of other cause	Alive or dead due to cancer	81	One primary only	Yes	1	1	8500/3: Infiltrating duct carcinoma, NOS	Poorly differentiated; Grade III	Left - origin of primary	I	T1mic	N0	M0	IA
49 years	2012	White	8500	508	11374709	23	Unknown or not applicable	3	0	Beam radiation	No/Unknown	HR+/HER2- (Luminal A)	Positive	Positive	Negative	990	100	0	0	T1mic	N0	M0	Alive	Alive or dead of other cause	Alive or dead due to cancer	76	One primary only	Yes	1	1	8500/3: Infiltrating duct carcinoma, NOS	Well differentiated; Grade I	Right - origin of primary	I	T1mic	N0(i-)	M0	IA
45 years	2012	White	8500	508	11374748	23	Unknown or not applicable	1	0	None/Unknown	No/Unknown	HR-/HER2+ (HER2 enriched)	Negative	Negative	Positive	1	100	0	0	T1mic	N0	M0	Alive	Alive or dead of other cause	Alive or dead due to cancer	72	One primary only	Yes	1	1	8500/3: Infiltrating duct carcinoma, NOS	Poorly differentiated; Grade III	Right - origin of primary	I	T1mic	N0	M0	IA
56 years	2012	White	8480	504	11375404	23	Unknown or not applicable	1	0	Beam radiation	No/Unknown	HR+/HER2- (Luminal A)	Positive	Positive	Negative	1	100	0	0	T1mic	N0	M0	Alive	Alive or dead of other cause	Alive or dead due to cancer	76	1st of 2 or more primaries	Yes	1	2	8480/3: Mucinous adenocarcinoma	Well differentiated; Grade I	Right - origin of primary	I	T1mic	N0(i-)	M0	IA
38 years	2012	White	8500	505	11376211	75	Unknown or not applicable	5	0	None/Unknown	Yes	HR-/HER2+ (HER2 enriched)	Negative	Negative	Positive	1	100	0	0	T1mic	N0	M0	Alive	Alive or dead of other cause	Alive or dead due to cancer	77	One primary only	Yes	1	1	8500/3: Infiltrating duct carcinoma, NOS	Moderately differentiated; Grade II	Right - origin of primary	I	T1mic	N0(i-)	M0	IA
72 years	2012	Black	8500	505	11376768	22	Unknown or not applicable	5	0	Beam radiation	No/Unknown	HR+/HER2- (Luminal A)	Positive	Positive	Negative	1	100	0	0	T1mic	N0	M0	Alive	Alive or dead of other cause	Alive or dead due to cancer	74	One primary only	Yes	1	1	8500/3: Infiltrating duct carcinoma, NOS	Well differentiated; Grade I	Right - origin of primary	I	T1mic	N0	M0	IA
46 years	2012	Black	8500	505	11377344	49	Unknown or not applicable	1	0	None/Unknown	No/Unknown	Unknown	Positive	Positive	Borderline/Unknown	990	100	0	0	T1mic	N0	M0	Breast	Dead (attributable to this cancer dx)	Alive or dead due to cancer	58	One primary only	Yes	1	1	8500/3: Infiltrating duct carcinoma, NOS	Poorly differentiated; Grade III	Left - origin of primary	I	T1mic	N0(i-)	M0	IA
48 years	2014	White	8500	504	11378956	51	Unknown or not applicable	5	0	None/Unknown	No/Unknown	Unknown	Positive	Positive	Borderline/Unknown	990	100	0	0	T1mic	N0	M0	Alive	Alive or dead of other cause	Alive or dead due to cancer	50	2nd of 2 or more primaries	Yes	2	2	8500/3: Infiltrating duct carcinoma, NOS	Unknown	Right - origin of primary	I	T1mic	N0(i-)	M0	IA
42 years	2012	White	8500	508	11380979	63	Unknown or not applicable	4	0	None/Unknown	No/Unknown	Unknown	Positive	Positive	Borderline/Unknown	990	100	0	0	T1mic	N0	M0	Alive	Alive or dead of other cause	Alive or dead due to cancer	74	One primary only	Yes	1	1	8500/3: Infiltrating duct carcinoma, NOS	Poorly differentiated; Grade III	Right - origin of primary	I	T1mic	N0(i-)	M0	IA
39 years	2012	Asian or Pacific Islander	8500	504	11381002	41	Unknown or not applicable	0	98	None/Unknown	No/Unknown	HR+/HER2+ (Luminal B)	Positive	Negative	Positive	990	100	0	0	T1mic	N0	M0	Alive	Alive or dead of other cause	Alive or dead due to cancer	72	2nd of 2 or more primaries	No	1	2	8500/3: Infiltrating duct carcinoma, NOS	Unknown	Right - origin of primary	I	T1mic	N0	M0	IA
55 years	2012	White	8501	504	11382036	23	Unknown or not applicable	0	98	Beam radiation	No/Unknown	Unknown	Positive	Borderline/Unknown	Borderline/Unknown	1	100	0	0	T1mic	N0	M0	Alive	Alive or dead of other cause	Alive or dead due to cancer	73	One primary only	Yes	1	1	8501/3: Comedocarcinoma, NOS	Moderately differentiated; Grade II	Right - origin of primary	I	T1mic	N0	M0	IA
48 years	2012	White	8500	508	11383806	41	Unknown or not applicable	5	0	None/Unknown	No/Unknown	Unknown	Positive	Negative	Borderline/Unknown	990	100	0	0	T1mic	N0	M0	Alive	Alive or dead of other cause	Alive or dead due to cancer	76	One primary only	Yes	1	1	8500/3: Infiltrating duct carcinoma, NOS	Unknown	Right - origin of primary	I	T1mic	N0	M0	IA
46 years	2012	White	8500	503	11383814	49	Unknown or not applicable	4	0	None/Unknown	No/Unknown	HR+/HER2- (Luminal A)	Positive	Positive	Negative	1	100	0	0	T1mic	N0	M0	Alive	Alive or dead of other cause	Alive or dead due to cancer	75	One primary only	Yes	1	1	8500/3: Infiltrating duct carcinoma, NOS	Well differentiated; Grade I	Right - origin of primary	I	T1mic	N0(i-)	M0	IA
50 years	2012	White	8500	508	11383931	51	Unknown or not applicable	19	1	Beam radiation	Yes	HR-/HER2- (Triple Negative)	Negative	Negative	Negative	1	100	250	0	T1mic	N1	M0	Alive	Alive or dead of other cause	Alive or dead due to cancer	73	One primary only	Yes	1	1	8500/3: Infiltrating duct carcinoma, NOS	Poorly differentiated; Grade III	Left - origin of primary	IIA	T1mic	N1a	M0	IIA
63 years	2012	White	8500	505	11385303	23	Unknown or not applicable	2	0	Beam radiation	No/Unknown	HR-/HER2- (Triple Negative)	Negative	Negative	Negative	1	100	0	0	T1mic	N0	M0	Alive	Alive or dead of other cause	Alive or dead due to cancer	76	One primary only	Yes	1	1	8500/3: Infiltrating duct carcinoma, NOS	Poorly differentiated; Grade III	Left - origin of primary	I	T1mic	N0(i-)	M0	IA
64 years	2013	Black	8500	504	11385418	41	Unknown or not applicable	3	0	None/Unknown	No/Unknown	Unknown	Negative	Negative	Borderline/Unknown	1	100	0	0	T1mic	N0	M0	Nephritis, Nephrotic Syndrome and Nephrosis	Alive or dead of other cause	Dead (attributable to causes other than this cancer dx)	59	One primary only	Yes	1	1	8500/3: Infiltrating duct carcinoma, NOS	Unknown	Left - origin of primary	I	T1mic	N0(i-)	M0	IA
68 years	2012	Black	8500	504	11386408	41	Unknown or not applicable	3	0	None/Unknown	No/Unknown	HR+/HER2+ (Luminal B)	Positive	Positive	Positive	1	100	0	0	T1mic	N0	M0	Alive	Alive or dead of other cause	Alive or dead due to cancer	75	One primary only	Yes	1	1	8500/3: Infiltrating duct carcinoma, NOS	Poorly differentiated; Grade III	Right - origin of primary	I	T1mic	N0	M0	IA
45 years	2012	White	8500	509	11387342	23	Unknown or not applicable	1	0	Beam radiation	Yes	HR+/HER2- (Luminal A)	Positive	Positive	Negative	1	100	0	0	T1mic	N0	M0	Alive	Alive or dead of other cause	Alive or dead due to cancer	74	One primary only	Yes	1	1	8500/3: Infiltrating duct carcinoma, NOS	Poorly differentiated; Grade III	Left - origin of primary	I	T1mic	N0	M0	IA
63 years	2012	White	8010	509	11387395	57	Unknown or not applicable	20	1	None/Unknown	No/Unknown	Unknown	Positive	Positive	Borderline/Unknown	990	100	150	0	T1mic	N1	M0	Alive	Alive or dead of other cause	Alive or dead due to cancer	72	One primary only	Yes	1	1	8010/3: Carcinoma, NOS	Unknown	Left - origin of primary	IIA	T1mic	N1mi	M0	IB
35 years	2012	White	8500	501	11387445	23	Unknown or not applicable	2	0	Beam radiation	No/Unknown	HR+/HER2- (Luminal A)	Positive	Negative	Negative	1	100	0	0	T1mic	N0	M0	Alive	Alive or dead of other cause	Alive or dead due to cancer	74	One primary only	Yes	1	1	8500/3: Infiltrating duct carcinoma, NOS	Moderately differentiated; Grade II	Left - origin of primary	I	T1mic	N0(i-)	M0	IA
69 years	2012	Black	8520	501	11387690	41	Unknown or not applicable	8	0	Beam radiation	No/Unknown	HR+/HER2- (Luminal A)	Positive	Positive	Negative	990	100	0	0	T1mic	N0	M0	Alive	Alive or dead of other cause	Alive or dead due to cancer	79	One primary only	Yes	1	1	8520/3: Lobular carcinoma, NOS	Moderately differentiated; Grade II	Right - origin of primary	I	T1mic	N0(i-)	M0	IA
43 years	2012	White	8500	509	11388099	22	Unknown or not applicable	2	0	Beam radiation	No/Unknown	Unknown	Positive	Positive	Borderline/Unknown	1	100	0	0	T1mic	N0	M0	Alive	Alive or dead of other cause	Alive or dead due to cancer	76	One primary only	Yes	1	1	8500/3: Infiltrating duct carcinoma, NOS	Unknown	Right - origin of primary	I	T1mic	N0(i-)	M0	IA
50 years	2012	White	8500	504	11388111	44	Unknown or not applicable	2	0	None/Unknown	No/Unknown	HR+/HER2- (Luminal A)	Positive	Positive	Negative	990	100	0	0	T1mic	N0	M0	Alive	Alive or dead of other cause	Alive or dead due to cancer	81	One primary only	Yes	1	1	8500/3: Infiltrating duct carcinoma, NOS	Moderately differentiated; Grade II	Left - origin of primary	I	T1mic	N0	M0	IA
55 years	2013	Black	8500	509	11388736	22	Unknown or not applicable	4	0	Beam radiation	No/Unknown	HR+/HER2- (Luminal A)	Positive	Positive	Negative	1	100	0	0	T1mic	N0	M0	Alive	Alive or dead of other cause	Alive or dead due to cancer	69	One primary only	Yes	1	1	8500/3: Infiltrating duct carcinoma, NOS	Well differentiated; Grade I	Right - origin of primary	I	T1mic	N0(i-)	M0	IA
72 years	2012	White	8500	508	11389721	22	Unknown or not applicable	1	0	Beam radiation	No/Unknown	Unknown	Positive	Positive	Borderline/Unknown	990	100	0	0	T1mic	N0	M0	Alive	Alive or dead of other cause	Alive or dead due to cancer	75	One primary only	Yes	1	1	8500/3: Infiltrating duct carcinoma, NOS	Poorly differentiated; Grade III	Right - origin of primary	I	T1mic	N0	M0	IA
77 years	2013	Black	8500	504	11390034	22	Unknown or not applicable	2	0	None/Unknown	No/Unknown	Unknown	Positive	Positive	Borderline/Unknown	1	100	0	0	T1mic	N0	M0	Cerebrovascular Diseases	Alive or dead of other cause	Dead (attributable to causes other than this cancer dx)	30	One primary only	Yes	1	1	8500/3: Infiltrating duct carcinoma, NOS	Moderately differentiated; Grade II	Left - origin of primary	I	T1mic	N0(i-)	M0	IA
53 years	2013	White	8500	501	11390212	22	Unknown or not applicable	1	0	Beam radiation	No/Unknown	HR+/HER2- (Luminal A)	Positive	Positive	Negative	990	100	0	0	T1mic	N0	M0	Alive	Alive or dead of other cause	Alive or dead due to cancer	70	One primary only	Yes	1	1	8500/3: Infiltrating duct carcinoma, NOS	Well differentiated; Grade I	Right - origin of primary	I	T1mic	N0(i-)	M0	IA
53 years	2013	White	8500	504	11390523	22	Unknown or not applicable	1	0	Beam radiation	No/Unknown	HR+/HER2- (Luminal A)	Positive	Positive	Negative	990	100	0	0	T1mic	N0	M0	Alive	Alive or dead of other cause	Alive or dead due to cancer	71	One primary only	Yes	1	1	8500/3: Infiltrating duct carcinoma, NOS	Unknown	Right - origin of primary	I	T1mic	N0(i-)	M0	IA
69 years	2013	Asian or Pacific Islander	8500	502	11390941	52	Unknown or not applicable	4	0	None/Unknown	No/Unknown	HR+/HER2- (Luminal A)	Positive	Negative	Negative	990	100	0	0	T1mic	N0	M0	Alive	Alive or dead of other cause	Alive or dead due to cancer	71	One primary only	Yes	1	1	8500/3: Infiltrating duct carcinoma, NOS	Well differentiated; Grade I	Right - origin of primary	I	T1mic	N0(i-)	M0	IA
71 years	2013	White	8500	504	11391014	22	Unknown or not applicable	2	0	Beam radiation	No/Unknown	Unknown	Positive	Positive	Borderline/Unknown	990	100	0	0	T1mic	N0	M0	Alive	Alive or dead of other cause	Alive or dead due to cancer	70	One primary only	Yes	1	1	8500/3: Infiltrating duct carcinoma, NOS	Unknown	Left - origin of primary	I	T1mic	N0(i-)	M0	IA
47 years	2013	White	8500	508	11391582	46	Unknown or not applicable	1	0	None/Unknown	No/Unknown	Unknown	Positive	Positive	Borderline/Unknown	990	100	0	0	T1mic	N0	M0	Alive	Alive or dead of other cause	Alive or dead due to cancer	71	One primary only	Yes	1	1	8500/3: Infiltrating duct carcinoma, NOS	Unknown	Left - origin of primary	I	T1mic	N0(i-)	M0	IA
42 years	2013	Black	8500	504	11392193	22	Unknown or not applicable	0	98	Beam radiation	No/Unknown	HR+/HER2- (Luminal A)	Positive	Positive	Negative	1	100	0	0	T1mic	N0	M0	Alive	Alive or dead of other cause	Alive or dead due to cancer	69	1st of 2 or more primaries	Yes	1	2	8500/3: Infiltrating duct carcinoma, NOS	Unknown	Right - origin of primary	I	T1mic	N0	M0	IA
75 years	2013	White	8520	504	11392218	22	Unknown or not applicable	3	0	Beam radiation	No/Unknown	HR+/HER2- (Luminal A)	Positive	Positive	Negative	990	100	0	0	T1mic	N0	M0	Alive	Alive or dead of other cause	Alive or dead due to cancer	69	One primary only	Yes	1	1	8520/3: Lobular carcinoma, NOS	Moderately differentiated; Grade II	Right - origin of primary	I	T1mic	N0(i-)	M0	IA
63 years	2012	Black	8500	501	11394979	22	Unknown or not applicable	2	1	None/Unknown	No/Unknown	HR+/HER2- (Luminal A)	Positive	Positive	Negative	1	100	150	0	T1mic	N1	M0	Alive	Alive or dead of other cause	Alive or dead due to cancer	81	One primary only	Yes	1	1	8500/3: Infiltrating duct carcinoma, NOS	Moderately differentiated; Grade II	Right - origin of primary	IIA	T1mic	N1mi	M0	IB
57 years	2012	White	8500	504	11395125	23	Unknown or not applicable	2	0	Beam radiation	No/Unknown	Unknown	Positive	Positive	Borderline/Unknown	1	100	0	0	T1mic	N0	M0	Alive	Alive or dead of other cause	Alive or dead due to cancer	76	One primary only	Yes	1	1	8500/3: Infiltrating duct carcinoma, NOS	Well differentiated; Grade I	Right - origin of primary	I	T1mic	N0(i-)	M0	IA
59 years	2013	White	8520	502	11395937	22	Unknown or not applicable	3	0	Beam radiation	No/Unknown	HR+/HER2- (Luminal A)	Positive	Positive	Negative	1	100	0	0	T1mic	N0	M0	Alive	Alive or dead of other cause	Alive or dead due to cancer	68	One primary only	Yes	1	1	8520/3: Lobular carcinoma, NOS	Well differentiated; Grade I	Right - origin of primary	I	T1mic	N0(i-)	M0	IA
62 years	2013	White	8500	504	11396502	23	Unknown or not applicable	2	0	Beam radiation	No/Unknown	HR-/HER2+ (HER2 enriched)	Negative	Negative	Positive	990	100	0	0	T1mic	N0	M0	Alive	Alive or dead of other cause	Alive or dead due to cancer	66	One primary only	Yes	1	1	8500/3: Infiltrating duct carcinoma, NOS	Unknown	Right - origin of primary	I	T1mic	N0(i-)	M0	IA
35 years	2013	Black	8500	504	11399638	22	Unknown or not applicable	1	0	Beam radiation	No/Unknown	HR+/HER2- (Luminal A)	Positive	Positive	Negative	990	100	0	0	T1mic	N0	M0	Alive	Alive or dead of other cause	Alive or dead due to cancer	68	One primary only	Yes	1	1	8500/3: Infiltrating duct carcinoma, NOS	Unknown	Right - origin of primary	I	T1mic	N0(i-)	M0	IA
65 years	2013	Black	8500	502	11399918	24	Unknown or not applicable	2	0	Beam radiation	No/Unknown	HR+/HER2- (Luminal A)	Positive	Positive	Negative	1	100	0	0	T1mic	N0	M0	Alive	Alive or dead of other cause	Alive or dead due to cancer	67	One primary only	Yes	1	1	8500/3: Infiltrating duct carcinoma, NOS	Moderately differentiated; Grade II	Right - origin of primary	I	T1mic	N0	M0	IA
61 years	2012	White	8500	505	11403158	23	Unknown or not applicable	1	0	Beam radiation	No/Unknown	Unknown	Positive	Positive	Borderline/Unknown	1	100	0	0	T1mic	N0	M0	Alive	Alive or dead of other cause	Alive or dead due to cancer	83	2nd of 2 or more primaries	No	1	2	8500/3: Infiltrating duct carcinoma, NOS	Well differentiated; Grade I	Right - origin of primary	I	T1mic	N0	M0	IA
45 years	2013	White	8520	509	11404054	52	Unknown or not applicable	3	0	None/Unknown	No/Unknown	HR+/HER2- (Luminal A)	Positive	Positive	Negative	1	100	0	0	T1mic	N0	M0	Alive	Alive or dead of other cause	Alive or dead due to cancer	66	One primary only	Yes	1	1	8520/3: Lobular carcinoma, NOS	Unknown	Right - origin of primary	I	T1mic	N0	M0	IA
40 years	2013	Black	8500	509	11405196	23	Unknown or not applicable	1	0	Beam radiation	No/Unknown	HR+/HER2+ (Luminal B)	Positive	Negative	Positive	1	100	0	0	T1mic	N0	M0	Alive	Alive or dead of other cause	Alive or dead due to cancer	65	One primary only	Yes	1	1	8500/3: Infiltrating duct carcinoma, NOS	Unknown	Left - origin of primary	I	T1mic	N0	M0	IA
52 years	2013	White	8480	504	11406968	45	Unknown or not applicable	1	0	None/Unknown	No/Unknown	Unknown	Positive	Borderline/Unknown	Borderline/Unknown	1	100	0	0	T1mic	N0	M0	Alive	Alive or dead of other cause	Alive or dead due to cancer	67	One primary only	Yes	1	1	8480/3: Mucinous adenocarcinoma	Moderately differentiated; Grade II	Left - origin of primary	I	T1mic	N0	M0	IA
63 years	2013	White	8500	502	11407869	22	Unknown or not applicable	1	0	Beam radiation	No/Unknown	HR+/HER2- (Luminal A)	Positive	Positive	Negative	1	100	0	0	T1mic	N0	M0	Brain and Other Nervous System	Alive or dead of other cause	Dead (attributable to causes other than this cancer dx)	59	1st of 2 or more primaries	Yes	1	2	8500/3: Infiltrating duct carcinoma, NOS	Moderately differentiated; Grade II	Right - origin of primary	I	T1mic	N0(i-)	M0	IA
63 years	2012	White	8501	509	11408998	30	Unknown or not applicable	3	0	None/Unknown	No/Unknown	Unknown	Positive	Negative	Borderline/Unknown	990	100	0	0	T1mic	N0	M0	Alive	Alive or dead of other cause	Alive or dead due to cancer	73	One primary only	Yes	1	1	8501/3: Comedocarcinoma, NOS	Poorly differentiated; Grade III	Left - origin of primary	I	T1mic	N0(i-)	M0	IA
36 years	2013	White	8500	504	11409068	48	Unknown or not applicable	2	0	None/Unknown	No/Unknown	HR+/HER2- (Luminal A)	Positive	Positive	Negative	1	100	0	0	T1mic	N0	M0	Alive	Alive or dead of other cause	Alive or dead due to cancer	66	One primary only	Yes	1	1	8500/3: Infiltrating duct carcinoma, NOS	Well differentiated; Grade I	Right - origin of primary	I	T1mic	N0(i+)	M0	IA
49 years	2013	White	8501	503	11409729	42	Unknown or not applicable	5	0	None/Unknown	No/Unknown	HR-/HER2+ (HER2 enriched)	Negative	Negative	Positive	1	100	0	0	T1mic	N0	M0	Alive	Alive or dead of other cause	Alive or dead due to cancer	71	One primary only	Yes	1	1	8501/3: Comedocarcinoma, NOS	Poorly differentiated; Grade III	Right - origin of primary	I	T1mic	N0(i-)	M0	IA
50 years	2013	Black	8500	508	11410276	23	Unknown or not applicable	6	0	Beam radiation	No/Unknown	Unknown	Negative	Negative	Borderline/Unknown	990	100	0	0	T1mic	N0	M0	Alive	Alive or dead of other cause	Alive or dead due to cancer	71	1st of 2 or more primaries	Yes	1	2	8500/3: Infiltrating duct carcinoma, NOS	Poorly differentiated; Grade III	Right - origin of primary	I	T1mic	N0	M0	IA
68 years	2013	Asian or Pacific Islander	8500	504	11412673	22	Unknown or not applicable	2	0	None/Unknown	No/Unknown	HR+/HER2- (Luminal A)	Positive	Positive	Negative	990	100	0	0	T1mic	N0	M0	Alive	Alive or dead of other cause	Alive or dead due to cancer	63	1st of 2 or more primaries	Yes	1	2	8500/3: Infiltrating duct carcinoma, NOS	Moderately differentiated; Grade II	Right - origin of primary	I	T1mic	N0	M0	IA
59 years	2013	Black	8500	503	11413595	23	Unknown or not applicable	2	0	Beam radiation	No/Unknown	HR+/HER2- (Luminal A)	Positive	Positive	Negative	1	100	0	0	T1mic	N0	M0	Alive	Alive or dead of other cause	Alive or dead due to cancer	60	One primary only	Yes	1	1	8500/3: Infiltrating duct carcinoma, NOS	Moderately differentiated; Grade II	Right - origin of primary	I	T1mic	N0(i-)	M0	IA
46 years	2013	White	8523	504	11413736	22	Unknown or not applicable	5	0	Beam radiation	No/Unknown	Unknown	Positive	Borderline/Unknown	Borderline/Unknown	1	100	0	0	T1mic	N0	M0	Alive	Alive or dead of other cause	Alive or dead due to cancer	63	One primary only	Yes	1	1	8523/3: Infiltrating duct mixed with other types of carcinoma	Moderately differentiated; Grade II	Left - origin of primary	I	T1mic	N0	M0	IA
70 years	2013	White	8500	501	11413915	23	Unknown or not applicable	2	0	Beam radiation	No/Unknown	Unknown	Positive	Borderline/Unknown	Borderline/Unknown	990	100	0	0	T1mic	N0	M0	Alive	Alive or dead of other cause	Alive or dead due to cancer	63	One primary only	Yes	1	1	8500/3: Infiltrating duct carcinoma, NOS	Moderately differentiated; Grade II	Right - origin of primary	I	T1mic	N0(i-)	M0	IA
68 years	2013	White	8500	505	11414150	22	Unknown or not applicable	1	0	Beam radiation	No/Unknown	HR+/HER2+ (Luminal B)	Positive	Positive	Positive	1	100	0	0	T1mic	N0	M0	Alive	Alive or dead of other cause	Alive or dead due to cancer	62	One primary only	Yes	1	1	8500/3: Infiltrating duct carcinoma, NOS	Moderately differentiated; Grade II	Right - origin of primary	I	T1mic	N0	M0	IA
69 years	2013	Black	8500	504	11414785	23	Unknown or not applicable	4	0	Beam radiation	No/Unknown	Unknown	Positive	Positive	Borderline/Unknown	990	100	0	0	T1mic	N0	M0	Alive	Alive or dead of other cause	Alive or dead due to cancer	62	One primary only	Yes	1	1	8500/3: Infiltrating duct carcinoma, NOS	Unknown	Left - origin of primary	I	T1mic	N0(i-)	M0	IA
60 years	2013	White	8500	504	11414942	41	Unknown or not applicable	2	0	None/Unknown	No/Unknown	HR+/HER2- (Luminal A)	Positive	Positive	Negative	1	100	0	0	T1mic	N0	M0	Alive	Alive or dead of other cause	Alive or dead due to cancer	61	One primary only	Yes	1	1	8500/3: Infiltrating duct carcinoma, NOS	Well differentiated; Grade I	Left - origin of primary	I	T1mic	N0	M0	IA
42 years	2013	White	8500	502	11415186	44	Unknown or not applicable	4	0	None/Unknown	Yes	HR+/HER2+ (Luminal B)	Positive	Positive	Positive	990	100	0	0	T1mic	N0	M0	Alive	Alive or dead of other cause	Alive or dead due to cancer	70	1st of 2 or more primaries	Yes	1	2	8500/3: Infiltrating duct carcinoma, NOS	Poorly differentiated; Grade III	Right - origin of primary	I	T1mic	N0(i-)	M0	IA
64 years	2013	White	8500	509	11415382	22	Unknown or not applicable	2	0	Beam radiation	No/Unknown	HR+/HER2- (Luminal A)	Positive	Positive	Negative	1	100	0	0	T1mic	N0	M0	Alive	Alive or dead of other cause	Alive or dead due to cancer	70	One primary only	Yes	1	1	8500/3: Infiltrating duct carcinoma, NOS	Well differentiated; Grade I	Right - origin of primary	I	T1mic	N0	M0	IA
57 years	2013	White	8541	504	11415432	75	Unknown or not applicable	3	0	None/Unknown	No/Unknown	Unknown	Positive	Negative	Borderline/Unknown	990	200	0	0	T1mic	N0	M0	Alive	Alive or dead of other cause	Alive or dead due to cancer	62	One primary only	Yes	1	1	8541/3: Paget disease and infiltrating ductal carcinoma of breast	Poorly differentiated; Grade III	Right - origin of primary	I	T1mic	N0	M0	IA
46 years	2013	White	8520	504	11417975	22	Unknown or not applicable	3	0	Beam radiation	No/Unknown	HR+/HER2- (Luminal A)	Positive	Positive	Negative	1	100	0	0	T1mic	N0	M0	Alive	Alive or dead of other cause	Alive or dead due to cancer	70	One primary only	Yes	1	1	8520/3: Lobular carcinoma, NOS	Well differentiated; Grade I	Left - origin of primary	I	T1mic	N0	M0	IA
42 years	2013	White	8500	504	11420302	23	Unknown or not applicable	3	0	Beam radiation	No/Unknown	Unknown	Negative	Negative	Borderline/Unknown	990	100	0	0	T1mic	N0	M0	Alive	Alive or dead of other cause	Alive or dead due to cancer	61	One primary only	Yes	1	1	8500/3: Infiltrating duct carcinoma, NOS	Poorly differentiated; Grade III	Left - origin of primary	I	T1mic	N0(i-)	M0	IA
65 years	2013	White	8500	504	11420579	22	Unknown or not applicable	0	98	None/Unknown	No/Unknown	Unknown	Positive	Negative	Borderline/Unknown	1	100	0	0	T1mic	N0	M0	Alive	Alive or dead of other cause	Alive or dead due to cancer	68	One primary only	Yes	1	1	8500/3: Infiltrating duct carcinoma, NOS	Unknown	Left - origin of primary	I	T1mic	N0	M0	IA
72 years	2013	White	8500	509	11420628	46	Unknown or not applicable	1	0	None/Unknown	No/Unknown	Unknown	Positive	Positive	Borderline/Unknown	990	100	0	0	T1mic	N0	M0	Alive	Alive or dead of other cause	Alive or dead due to cancer	63	One primary only	Yes	1	1	8500/3: Infiltrating duct carcinoma, NOS	Unknown	Right - origin of primary	I	T1mic	N0	M0	IA
75 years	2013	White	8500	504	11421592	22	Unknown or not applicable	0	98	Beam radiation	No/Unknown	HR+/HER2- (Luminal A)	Positive	Positive	Negative	1	100	0	0	T1mic	N0	M0	Alive	Alive or dead of other cause	Alive or dead due to cancer	68	One primary only	Yes	1	1	8500/3: Infiltrating duct carcinoma, NOS	Well differentiated; Grade I	Left - origin of primary	I	T1mic	N0	M0	IA
64 years	2013	White	8500	508	11421851	46	Unknown or not applicable	6	0	None/Unknown	No/Unknown	Unknown	Positive	Positive	Borderline/Unknown	990	100	0	0	T1mic	N0	M0	Alive	Alive or dead of other cause	Alive or dead due to cancer	56	One primary only	Yes	1	1	8500/3: Infiltrating duct carcinoma, NOS	Unknown	Right - origin of primary	I	T1mic	N0(i-)	M0	IA
60 years	2013	White	8500	508	11422383	41	Unknown or not applicable	1	0	None/Unknown	No/Unknown	Unknown	Positive	Positive	Borderline/Unknown	990	100	0	0	T1mic	N0	M0	Alive	Alive or dead of other cause	Alive or dead due to cancer	60	One primary only	Yes	1	1	8500/3: Infiltrating duct carcinoma, NOS	Poorly differentiated; Grade III	Right - origin of primary	I	T1mic	N0(i-)	M0	IA
54 years	2013	White	8500	504	11423353	22	Unknown or not applicable	4	0	Beam radiation	No/Unknown	Unknown	Positive	Positive	Borderline/Unknown	1	100	0	0	T1mic	N0	M0	Alive	Alive or dead of other cause	Alive or dead due to cancer	61	One primary only	Yes	1	1	8500/3: Infiltrating duct carcinoma, NOS	Unknown	Right - origin of primary	I	T1mic	N0(i-)	M0	IA
59 years	2013	White	8520	504	11423837	45	Unknown or not applicable	1	0	None/Unknown	No/Unknown	Unknown	Positive	Positive	Borderline/Unknown	1	100	0	0	T1mic	N0	M0	Alive	Alive or dead of other cause	Alive or dead due to cancer	60	1st of 2 or more primaries	Yes	1	2	8520/3: Lobular carcinoma, NOS	Well differentiated; Grade I	Left - origin of primary	I	T1mic	N0(i-)	M0	IA
81 years	2013	White	8500	505	11424889	51	Unknown or not applicable	3	0	None/Unknown	No/Unknown	Unknown	Positive	Positive	Borderline/Unknown	990	100	0	0	T1mic	N0	M0	Other Cause of Death	Alive or dead of other cause	Dead (attributable to causes other than this cancer dx)	41	1st of 2 or more primaries	Yes	1	2	8500/3: Infiltrating duct carcinoma, NOS	Moderately differentiated; Grade II	Left - origin of primary	I	T1mic	N0	M0	IA
62 years	2013	White	8500	504	11425285	22	Unknown or not applicable	4	0	Beam radiation	No/Unknown	HR+/HER2- (Luminal A)	Positive	Positive	Negative	1	100	0	0	T1mic	N0	M0	Suicide and Self-Inflicted Injury	Alive or dead of other cause	Dead (attributable to causes other than this cancer dx)	34	One primary only	Yes	1	1	8500/3: Infiltrating duct carcinoma, NOS	Well differentiated; Grade I	Right - origin of primary	I	T1mic	N0	M0	IA
58 years	2013	White	8541	500	11425541	22	Unknown or not applicable	2	0	Beam radiation	No/Unknown	HR+/HER2+ (Luminal B)	Positive	Positive	Positive	1	100	0	0	T1mic	N0	M0	Alive	Alive or dead of other cause	Alive or dead due to cancer	50	One primary only	Yes	1	1	8541/3: Paget disease and infiltrating ductal carcinoma of breast	Moderately differentiated; Grade II	Left - origin of primary	I	T1mic	N0	M0	IA
43 years	2013	Black	8500	501	11426530	56	Unknown or not applicable	2	0	None/Unknown	No/Unknown	HR+/HER2- (Luminal A)	Positive	Positive	Negative	1	100	0	0	T1mic	N0	M0	Alive	Alive or dead of other cause	Alive or dead due to cancer	61	One primary only	Yes	1	1	8500/3: Infiltrating duct carcinoma, NOS	Moderately differentiated; Grade II	Right - origin of primary	I	T1mic	N0(i-)	M0	IA
59 years	2013	White	8520	504	11427390	23	Unknown or not applicable	1	0	Beam radiation	No/Unknown	Unknown	Positive	Positive	Borderline/Unknown	1	100	0	0	T1mic	N0	M0	Alive	Alive or dead of other cause	Alive or dead due to cancer	69	One primary only	Yes	1	1	8520/3: Lobular carcinoma, NOS	Well differentiated; Grade I	Left - origin of primary	I	T1mic	N0	M0	IA
51 years	2014	Black	8500	503	11429434	45	Unknown or not applicable	2	0	None/Unknown	No/Unknown	HR+/HER2- (Luminal A)	Positive	Positive	Negative	1	100	0	0	T1mic	N0	M0	Alive	Alive or dead of other cause	Alive or dead due to cancer	57	1st of 2 or more primaries	Yes	1	2	8500/3: Infiltrating duct carcinoma, NOS	Unknown	Left - origin of primary	I	T1mic	N0	M0	IA
51 years	2014	Black	8480	503	11429434	45	Unknown or not applicable	2	0	None/Unknown	No/Unknown	HR+/HER2- (Luminal A)	Positive	Positive	Negative	1	100	0	0	T1mic	N0	M0	Alive	Alive or dead of other cause	Alive or dead due to cancer	57	2nd of 2 or more primaries	No	2	2	8480/3: Mucinous adenocarcinoma	Unknown	Left - origin of primary	I	T1mic	N0	M0	IA
[truncated: 5,834 more rows]
