# Supplementary material for: Development and validation of a nomogram for predicting lymph node metastasis in ductal carcinoma in situ with microinvasion: A SEER population-based study
Source: PLoS One. 2024 Apr 1;19(4):e0301057. doi: 10.1371/journal.pone.0301057 (PMC10984531; doi:10.1371/journal.pone.0301057)
Supplement: S2 Data — (XLSX) [file pone.0301057.s002.xlsx]

## Sheet: Sheet1
Age recode with single ages and 100+	Year of diagnosis	Race recode (W, B, AI, API)	Histologic Type ICD-O-3	Primary Site	Patient ID	RX Summ--Surg Prim Site (1998+)	RX Summ--Scope Reg LN Sur (2003+)	Regional nodes examined (1988+)	Regional nodes positive (1988+)	Radiation recode	Chemotherapy recode (yes, no/unk)	Breast Subtype (2010+)	ER Status Recode Breast Cancer (1990+)	PR Status Recode Breast Cancer (1990+)	Derived HER2 Recode (2010+)	COD to site recode	SEER cause-specific death classification	SEER other cause of death classification	Survival months	Sequence number	First malignant primary indicator	Record number recode	Total number of in situ/malignant tumors for patient	ICD-O-3 Hist/behav	Grade (thru 2017)	Laterality	Derived SEER Cmb Stg Grp (2016-2017)	Derived SEER Combined T (2016-2017)	Derived SEER Combined N (2016-2017)	Derived SEER Combined M (2016-2017)	Derived SEER Combined T Src (2016-2017)	Derived SEER Combined N Src (2016-2017)	Derived SEER Combined M Src (2016-2017)	Tumor Size Summary (2016+)
70 years	2017	Asian or Pacific Islander	8500	504	565189	22	Unknown or not applicable	0	98	None/Unknown	No/Unknown	Unknown	Borderline/Unknown	Borderline/Unknown	Borderline/Unknown	Alive	Alive or dead of other cause	Alive or dead due to cancer	21	2nd of 2 or more primaries	No	2	2	8500/3: Infiltrating duct carcinoma, NOS	Well differentiated; Grade I	Right - origin of primary	1A	p1MI	c0	c0	Pathologic	Clinical	Clinical	1
69 years	2016	White	8500	508	652671	41	Unknown or not applicable	1	0	None/Unknown	No/Unknown	HR+/HER2- (Luminal A)	Positive	Negative	Negative	Alive	Alive or dead of other cause	Alive or dead due to cancer	25	3rd of 3 or more primaries	No	3	3	8500/3: Infiltrating duct carcinoma, NOS	Unknown	Left - origin of primary	1A	p1MI	p0	c0	Pathologic	Pathologic	Clinical	990
65 years	2016	White	8500	508	720874	23	Unknown or not applicable	0	98	None/Unknown	No/Unknown	Unknown	Borderline/Unknown	Borderline/Unknown	Borderline/Unknown	Alive	Alive or dead of other cause	Alive or dead due to cancer	27	2nd of 2 or more primaries	Yes	2	2	8500/3: Infiltrating duct carcinoma, NOS	Well differentiated; Grade I	Right - origin of primary	1A	p1MI	c0	c0	Pathologic	Clinical	Clinical	990
65 years	2017	White	8010	509	729144	22	Unknown or not applicable	0	98	None/Unknown	No/Unknown	HR-/HER2- (Triple Negative)	Negative	Negative	Negative	Alive	Alive or dead of other cause	Alive or dead due to cancer	20	2nd of 2 or more primaries	No	2	2	8010/3: Carcinoma, NOS	Well differentiated; Grade I	Right - origin of primary	1A	p1MI	c0	c0	Pathologic	Clinical	Clinical	999
66 years	2016	White	8500	504	790307	22	Unknown or not applicable	0	98	None/Unknown	No/Unknown	Unknown	Negative	Negative	Borderline/Unknown	Alive	Alive or dead of other cause	Alive or dead due to cancer	26	2nd of 2 or more primaries	No	2	2	8500/3: Infiltrating duct carcinoma, NOS	Moderately differentiated; Grade II	Right - origin of primary	1A	p1MI	c0	c0	Pathologic	Clinical	Clinical	1
86 years	2017	White	8500	508	985972	23	Unknown or not applicable	0	98	None/Unknown	No/Unknown	Unknown	Positive	Positive	Borderline/Unknown	Alive	Alive or dead of other cause	Alive or dead due to cancer	20	2nd of 2 or more primaries	No	2	2	8500/3: Infiltrating duct carcinoma, NOS	Well differentiated; Grade I	Right - origin of primary	1A	p1MI	c0	c0	Pathologic	Clinical	Clinical	1
57 years	2016	White	8500	504	988014	20	Unknown or not applicable	0	98	Beam radiation	No/Unknown	Unknown	Negative	Negative	Borderline/Unknown	Alive	Alive or dead of other cause	Alive or dead due to cancer	25	2nd of 2 or more primaries	No	2	2	8500/3: Infiltrating duct carcinoma, NOS	Unknown	Left - origin of primary	1A	p1MI	c0	c0	Pathologic	Clinical	Clinical	1
59 years	2016	White	8500	508	1096477	22	Unknown or not applicable	98	0	Beam radiation	No/Unknown	HR+/HER2- (Luminal A)	Positive	Negative	Negative	Alive	Alive or dead of other cause	Alive or dead due to cancer	24	2nd of 2 or more primaries	Yes	2	2	8500/3: Infiltrating duct carcinoma, NOS	Well differentiated; Grade I	Left - origin of primary	1A	p1MI	c0	c0	Pathologic	Pathologic	Clinical	990
80 years	2017	White	8520	508	1113024	23	Unknown or not applicable	0	98	None/Unknown	No/Unknown	Unknown	Borderline/Unknown	Borderline/Unknown	Borderline/Unknown	Alive	Alive or dead of other cause	Alive or dead due to cancer	10	2nd of 2 or more primaries	Yes	2	2	8520/3: Lobular carcinoma, NOS	Unknown	Left - origin of primary	1A	p1MI	c0	c0	Pathologic	Clinical	Clinical	1
87 years	2017	White	8500	504	1147560	41	Unknown or not applicable	4	0	None/Unknown	No/Unknown	Unknown	Positive	Positive	Borderline/Unknown	Alive	Alive or dead of other cause	Alive or dead due to cancer	11	2nd of 2 or more primaries	Yes	2	2	8500/3: Infiltrating duct carcinoma, NOS	Unknown	Right - origin of primary	1A	p1MI	p0	c0	Pathologic	Pathologic	Clinical	990
54 years	2017	White	8500	508	1181317	23	Unknown or not applicable	1	0	Beam radiation	No/Unknown	HR+/HER2- (Luminal A)	Negative	Positive	Negative	Alive	Alive or dead of other cause	Alive or dead due to cancer	7	2nd of 2 or more primaries	Yes	2	2	8500/3: Infiltrating duct carcinoma, NOS	Unknown	Left - origin of primary	1A	p1MI	c0	c0	Pathologic	Clinical	Clinical	999
49 years	2017	White	8500	502	1182076	23	Unknown or not applicable	3	0	Beam radiation	No/Unknown	HR+/HER2- (Luminal A)	Positive	Positive	Negative	Alive	Alive or dead of other cause	Alive or dead due to cancer	16	2nd of 2 or more primaries	No	2	2	8500/3: Infiltrating duct carcinoma, NOS	Unknown	Right - origin of primary	1A	p1MI	p0	c0	Pathologic	Pathologic	Clinical	990
44 years	2017	White	8500	509	1184120	57	Unknown or not applicable	2	0	None/Unknown	No/Unknown	HR-/HER2+ (HER2 enriched)	Negative	Negative	Positive	Alive	Alive or dead of other cause	Alive or dead due to cancer	12	2nd of 2 or more primaries	No	2	2	8500/3: Infiltrating duct carcinoma, NOS	Unknown	Left - origin of primary	1A	p1MI	p0	c0	Pathologic	Pathologic	Clinical	1
70 years	2016	White	8500	505	1288312	22	Unknown or not applicable	1	0	Radioactive implants (includes brachytherapy) (1988+)	No/Unknown	HR+/HER2- (Luminal A)	Positive	Positive	Negative	Alive	Alive or dead of other cause	Alive or dead due to cancer	25	2nd of 2 or more primaries	No	2	2	8500/3: Infiltrating duct carcinoma, NOS	Moderately differentiated; Grade II	Left - origin of primary	1A	p1MI	p0	c0	Pathologic	Pathologic	Clinical	1
64 years	2016	White	8500	504	1290212	22	Unknown or not applicable	1	0	Beam radiation	No/Unknown	HR+/HER2- (Luminal A)	Positive	Positive	Negative	Alive	Alive or dead of other cause	Alive or dead due to cancer	24	2nd of 2 or more primaries	No	2	2	8500/3: Infiltrating duct carcinoma, NOS	Well differentiated; Grade I	Left - origin of primary	1A	p1MI	p0	c0	Pathologic	Pathologic	Clinical	1
64 years	2016	White	8500	504	1310129	22	Unknown or not applicable	5	0	None/Unknown	No/Unknown	HR+/HER2+ (Luminal B)	Positive	Negative	Positive	Alive	Alive or dead of other cause	Alive or dead due to cancer	25	2nd of 2 or more primaries	Yes	2	2	8500/3: Infiltrating duct carcinoma, NOS	Unknown	Left - origin of primary	1A	p1MI	p0	c0	Pathologic	Pathologic	Clinical	1
63 years	2016	Asian or Pacific Islander	8500	504	1352807	22	Unknown or not applicable	2	0	Beam radiation	No/Unknown	HR-/HER2+ (HER2 enriched)	Negative	Negative	Positive	Alive	Alive or dead of other cause	Alive or dead due to cancer	33	2nd of 2 or more primaries	No	2	2	8500/3: Infiltrating duct carcinoma, NOS	Unknown	Right - origin of primary	1A	p1MI	p0	c0	Pathologic	Pathologic	Clinical	1
51 years	2016	Asian or Pacific Islander	8520	504	1396662	41	Unknown or not applicable	1	0	None/Unknown	No/Unknown	HR+/HER2- (Luminal A)	Positive	Negative	Negative	Alive	Alive or dead of other cause	Alive or dead due to cancer	35	One primary only	Yes	1	1	8520/3: Lobular carcinoma, NOS	Well differentiated; Grade I	Left - origin of primary	1A	p1MI	p0	c0	Pathologic	Pathologic	Clinical	5
67 years	2016	Asian or Pacific Islander	8500	502	1396800	42	Unknown or not applicable	12	0	None/Unknown	Yes	HR+/HER2+ (Luminal B)	Positive	Negative	Positive	Alive	Alive or dead of other cause	Alive or dead due to cancer	35	1st of 2 or more primaries	Yes	1	2	8500/3: Infiltrating duct carcinoma, NOS	Moderately differentiated; Grade II	Left - origin of primary	1A	p1MI	p0	c0	Pathologic	Pathologic	Clinical	33
55 years	2016	Asian or Pacific Islander	8500	504	1397551	22	Unknown or not applicable	1	0	Beam radiation	No/Unknown	HR+/HER2- (Luminal A)	Positive	Positive	Negative	Alive	Alive or dead of other cause	Alive or dead due to cancer	34	One primary only	Yes	1	1	8500/3: Infiltrating duct carcinoma, NOS	Well differentiated; Grade I	Left - origin of primary	1A	p1MI	p0I-	c0	Pathologic	Pathologic	Clinical	990
52 years	2016	Black	8500	508	1400063	41	Unknown or not applicable	2	0	None/Unknown	No/Unknown	HR-/HER2+ (HER2 enriched)	Negative	Negative	Positive	Alive	Alive or dead of other cause	Alive or dead due to cancer	35	One primary only	Yes	1	1	8500/3: Infiltrating duct carcinoma, NOS	Poorly differentiated; Grade III	Right - origin of primary	1A	p1MI	p0	c0	Pathologic	Pathologic	Clinical	1
53 years	2016	White	8500	508	1400175	22	Unknown or not applicable	2	0	None/Unknown	No/Unknown	HR+/HER2+ (Luminal B)	Positive	Negative	Positive	Alive	Alive or dead of other cause	Alive or dead due to cancer	28	One primary only	Yes	1	1	8500/3: Infiltrating duct carcinoma, NOS	Unknown	Left - origin of primary	1A	p1MI	p0M-	c0	Pathologic	Pathologic	Clinical	1
66 years	2016	White	8500	508	1400206	23	Unknown or not applicable	2	0	Beam radiation	No/Unknown	HR+/HER2- (Luminal A)	Positive	Negative	Negative	Alive	Alive or dead of other cause	Alive or dead due to cancer	34	One primary only	Yes	1	1	8500/3: Infiltrating duct carcinoma, NOS	Unknown	Left - origin of primary	1A	p1MI	p0	c0	Pathologic	Pathologic	Clinical	1
44 years	2016	Asian or Pacific Islander	8500	508	1400261	30	Unknown or not applicable	1	0	None/Unknown	No/Unknown	HR+/HER2+ (Luminal B)	Positive	Positive	Positive	Alive	Alive or dead of other cause	Alive or dead due to cancer	35	One primary only	Yes	1	1	8500/3: Infiltrating duct carcinoma, NOS	Unknown	Right - origin of primary	1A	p1MI	p0I-	c0	Pathologic	Pathologic	Clinical	990
53 years	2017	White	8520	509	1400717	22	Unknown or not applicable	0	98	Beam radiation	No/Unknown	Unknown	Borderline/Unknown	Borderline/Unknown	Borderline/Unknown	Alive	Alive or dead of other cause	Alive or dead due to cancer	21	2nd of 2 or more primaries	No	2	2	8520/3: Lobular carcinoma, NOS	Moderately differentiated; Grade II	Left - origin of primary	1A	p1MI	c0	c0	Pathologic	Clinical	Clinical	1
48 years	2016	White	8500	509	1401015	30	Unknown or not applicable	2	0	None/Unknown	No/Unknown	HR-/HER2+ (HER2 enriched)	Negative	Negative	Positive	Alive	Alive or dead of other cause	Alive or dead due to cancer	32	One primary only	Yes	1	1	8500/3: Infiltrating duct carcinoma, NOS	Moderately differentiated; Grade II	Left - origin of primary	1A	p1MI	p0	c0	Pathologic	Pathologic	Clinical	990
43 years	2016	Asian or Pacific Islander	8500	504	1401135	45	Unknown or not applicable	4	0	None/Unknown	No/Unknown	HR+/HER2+ (Luminal B)	Positive	Positive	Positive	Alive	Alive or dead of other cause	Alive or dead due to cancer	33	One primary only	Yes	1	1	8500/3: Infiltrating duct carcinoma, NOS	Unknown	Right - origin of primary	1A	p1MI	p0	c0	Pathologic	Pathologic	Clinical	1
49 years	2016	White	8500	504	1401599	41	Unknown or not applicable	5	0	Beam radiation	No/Unknown	HR+/HER2- (Luminal A)	Positive	Positive	Negative	Alive	Alive or dead of other cause	Alive or dead due to cancer	34	One primary only	Yes	1	1	8500/3: Infiltrating duct carcinoma, NOS	Unknown	Left - origin of primary	1A	p1MI	p0	c0	Pathologic	Pathologic	Clinical	990
55 years	2016	White	8500	502	1403008	22	Unknown or not applicable	4	0	Beam radiation	No/Unknown	HR+/HER2+ (Luminal B)	Positive	Positive	Positive	Alive	Alive or dead of other cause	Alive or dead due to cancer	35	1st of 2 or more primaries	Yes	1	1	8500/3: Infiltrating duct carcinoma, NOS	Moderately differentiated; Grade II	Right - origin of primary	1A	p1MI	p0	c0	Pathologic	Pathologic	Clinical	990
47 years	2016	White	8500	504	1404223	22	Unknown or not applicable	5	0	Beam radiation	No/Unknown	HR-/HER2- (Triple Negative)	Negative	Negative	Negative	Alive	Alive or dead of other cause	Alive or dead due to cancer	35	One primary only	Yes	1	1	8500/3: Infiltrating duct carcinoma, NOS	Unknown	Right - origin of primary	1A	p1MI	p0	c0	Pathologic	Pathologic	Clinical	990
48 years	2016	White	8500	503	1406785	23	Unknown or not applicable	1	0	Beam radiation	No/Unknown	HR-/HER2+ (HER2 enriched)	Negative	Negative	Positive	Alive	Alive or dead of other cause	Alive or dead due to cancer	14	One primary only	Yes	1	1	8500/3: Infiltrating duct carcinoma, NOS	Unknown	Left - origin of primary	1A	p1MI	p0	c0	Pathologic	Pathologic	Clinical	1
73 years	2016	White	8500	501	1409632	23	Unknown or not applicable	4	0	Beam radiation	No/Unknown	HR-/HER2+ (HER2 enriched)	Negative	Negative	Positive	Alive	Alive or dead of other cause	Alive or dead due to cancer	30	One primary only	Yes	1	1	8500/3: Infiltrating duct carcinoma, NOS	Poorly differentiated; Grade III	Left - origin of primary	1A	p1MI	p0	c0	Pathologic	Pathologic	Clinical	1
60 years	2016	White	8500	504	1414562	22	Unknown or not applicable	1	0	Beam radiation	No/Unknown	HR+/HER2+ (Luminal B)	Positive	Negative	Positive	Alive	Alive or dead of other cause	Alive or dead due to cancer	27	One primary only	Yes	1	1	8500/3: Infiltrating duct carcinoma, NOS	Poorly differentiated; Grade III	Left - origin of primary	1A	p1MI	p0	c0	Pathologic	Pathologic	Clinical	990
46 years	2016	Black	8500	509	1415452	45	Unknown or not applicable	2	0	None/Unknown	No/Unknown	HR+/HER2- (Luminal A)	Positive	Negative	Negative	Alive	Alive or dead of other cause	Alive or dead due to cancer	29	One primary only	Yes	1	1	8500/3: Infiltrating duct carcinoma, NOS	Moderately differentiated; Grade II	Right - origin of primary	1A	p1MI	p0	c0	Pathologic	Pathologic	Clinical	990
48 years	2016	White	8500	505	1416339	22	Unknown or not applicable	4	0	Beam radiation	No/Unknown	HR+/HER2- (Luminal A)	Positive	Positive	Negative	Alive	Alive or dead of other cause	Alive or dead due to cancer	23	One primary only	Yes	1	1	8500/3: Infiltrating duct carcinoma, NOS	Moderately differentiated; Grade II	Left - origin of primary	1A	p1MI	p0	c0	Pathologic	Pathologic	Clinical	1
73 years	2016	White	8500	502	1416430	23	Unknown or not applicable	2	0	Beam radiation	No/Unknown	HR+/HER2+ (Luminal B)	Positive	Positive	Positive	Alive	Alive or dead of other cause	Alive or dead due to cancer	29	One primary only	Yes	1	1	8500/3: Infiltrating duct carcinoma, NOS	Well differentiated; Grade I	Left - origin of primary	1A	p1MI	p0	c0	Pathologic	Pathologic	Clinical	990
67 years	2016	White	8500	504	1416477	22	Unknown or not applicable	1	0	Beam radiation	No/Unknown	HR+/HER2- (Luminal A)	Positive	Positive	Negative	Alive	Alive or dead of other cause	Alive or dead due to cancer	29	One primary only	Yes	1	1	8500/3: Infiltrating duct carcinoma, NOS	Well differentiated; Grade I	Right - origin of primary	1A	p1MI	p0	c0	Pathologic	Pathologic	Clinical	990
70 years	2016	Asian or Pacific Islander	8500	503	1419418	20	Unknown or not applicable	4	0	Beam radiation	No/Unknown	Unknown	Borderline/Unknown	Borderline/Unknown	Borderline/Unknown	Alive	Alive or dead of other cause	Alive or dead due to cancer	33	One primary only	Yes	1	1	8500/3: Infiltrating duct carcinoma, NOS	Unknown	Right - origin of primary	1A	p1MI	p0	c0	Pathologic	Pathologic	Clinical	1
45 years	2016	Black	8500	502	1419706	22	Unknown or not applicable	3	0	Beam radiation	No/Unknown	Unknown	Positive	Positive	Borderline/Unknown	Alive	Alive or dead of other cause	Alive or dead due to cancer	28	One primary only	Yes	1	1	8500/3: Infiltrating duct carcinoma, NOS	Unknown	Left - origin of primary	1A	p1MI	p0	c0	Pathologic	Pathologic	Clinical	990
52 years	2016	White	8500	502	1419921	22	Unknown or not applicable	1	0	Beam radiation	No/Unknown	Unknown	Positive	Positive	Borderline/Unknown	Alive	Alive or dead of other cause	Alive or dead due to cancer	28	One primary only	Yes	1	1	8500/3: Infiltrating duct carcinoma, NOS	Moderately differentiated; Grade II	Left - origin of primary	1A	p1MI	p0	c0	Pathologic	Pathologic	Clinical	990
46 years	2016	White	8500	504	1419925	41	Unknown or not applicable	1	0	None/Unknown	No/Unknown	Unknown	Negative	Negative	Borderline/Unknown	Alive	Alive or dead of other cause	Alive or dead due to cancer	28	One primary only	Yes	1	1	8500/3: Infiltrating duct carcinoma, NOS	Unknown	Left - origin of primary	1A	p1MI	p0	c0	Pathologic	Pathologic	Clinical	990
64 years	2016	White	8500	504	1420283	22	Unknown or not applicable	0	98	None/Unknown	No/Unknown	Unknown	Positive	Borderline/Unknown	Borderline/Unknown	Alive	Alive or dead of other cause	Alive or dead due to cancer	27	One primary only	Yes	1	1	8500/3: Infiltrating duct carcinoma, NOS	Well differentiated; Grade I	Right - origin of primary	1A	p1MI	c0	c0	Pathologic	Clinical	Clinical	1
81 years	2016	Asian or Pacific Islander	8500	508	1420590	22	Unknown or not applicable	0	98	Beam radiation	No/Unknown	Unknown	Negative	Negative	Borderline/Unknown	Alive	Alive or dead of other cause	Alive or dead due to cancer	31	One primary only	Yes	1	1	8500/3: Infiltrating duct carcinoma, NOS	Unknown	Right - origin of primary	1A	p1MI	c0	c0	Pathologic	Clinical	Clinical	1
68 years	2016	White	8500	508	1420611	20	Unknown or not applicable	2	0	Beam radiation	No/Unknown	Unknown	Positive	Positive	Borderline/Unknown	Alive	Alive or dead of other cause	Alive or dead due to cancer	29	One primary only	Yes	1	1	8500/3: Infiltrating duct carcinoma, NOS	Well differentiated; Grade I	Left - origin of primary	1A	p1MI	p0	c0	Pathologic	Pathologic	Clinical	1
44 years	2016	Asian or Pacific Islander	8500	505	1420889	22	Unknown or not applicable	2	0	Beam radiation	No/Unknown	HR-/HER2+ (HER2 enriched)	Negative	Negative	Positive	Alive	Alive or dead of other cause	Alive or dead due to cancer	28	One primary only	Yes	1	1	8500/3: Infiltrating duct carcinoma, NOS	Unknown	Right - origin of primary	1A	p1MI	p0	c0	Pathologic	Pathologic	Clinical	990
57 years	2016	Asian or Pacific Islander	8500	504	1421234	22	Unknown or not applicable	2	0	Beam radiation	No/Unknown	HR+/HER2- (Luminal A)	Positive	Negative	Negative	Alive	Alive or dead of other cause	Alive or dead due to cancer	28	One primary only	Yes	1	1	8500/3: Infiltrating duct carcinoma, NOS	Unknown	Right - origin of primary	1A	p1MI	p0	c0	Pathologic	Pathologic	Clinical	990
57 years	2016	Asian or Pacific Islander	8520	504	1423869	22	Unknown or not applicable	1	0	None/Unknown	No/Unknown	Unknown	Positive	Positive	Borderline/Unknown	Alive	Alive or dead of other cause	Alive or dead due to cancer	34	1st of 2 or more primaries	Yes	1	2	8520/3: Lobular carcinoma, NOS	Unknown	Left - origin of primary	1A	p1MI	p0	c0	Pathologic	Pathologic	Clinical	990
56 years	2016	White	8500	508	1425144	23	Unknown or not applicable	2	0	Beam radiation	No/Unknown	HR+/HER2- (Luminal A)	Positive	Positive	Negative	Alive	Alive or dead of other cause	Alive or dead due to cancer	25	One primary only	Yes	1	1	8500/3: Infiltrating duct carcinoma, NOS	Unknown	Left - origin of primary	1A	p1MI	p0	c0	Pathologic	Pathologic	Clinical	1
58 years	2016	White	8500	504	1426317	22	Unknown or not applicable	2	0	Beam radiation	No/Unknown	HR+/HER2+ (Luminal B)	Positive	Negative	Positive	Alive	Alive or dead of other cause	Alive or dead due to cancer	28	One primary only	Yes	1	1	8500/3: Infiltrating duct carcinoma, NOS	Unknown	Left - origin of primary	1A	p1MI	p0	c0	Pathologic	Pathologic	Clinical	1
67 years	2016	Asian or Pacific Islander	8500	501	1426507	22	Unknown or not applicable	1	0	Beam radiation	No/Unknown	HR+/HER2- (Luminal A)	Positive	Positive	Negative	Alive	Alive or dead of other cause	Alive or dead due to cancer	19	One primary only	Yes	1	1	8500/3: Infiltrating duct carcinoma, NOS	Moderately differentiated; Grade II	Right - origin of primary	1A	p1MI	p0	c0	Pathologic	Pathologic	Clinical	1
77 years	2016	White	8500	502	1426782	22	Unknown or not applicable	1	0	None/Unknown	No/Unknown	Unknown	Borderline/Unknown	Borderline/Unknown	Borderline/Unknown	Alive	Alive or dead of other cause	Alive or dead due to cancer	26	One primary only	Yes	1	1	8500/3: Infiltrating duct carcinoma, NOS	Unknown	Left - origin of primary	1A	p1MI	p0I+	c0	Pathologic	Pathologic	Clinical	1
40 years	2016	White	8500	503	1427414	45	Unknown or not applicable	4	0	Beam radiation	No/Unknown	HR-/HER2+ (HER2 enriched)	Negative	Negative	Positive	Alive	Alive or dead of other cause	Alive or dead due to cancer	26	One primary only	Yes	1	1	8500/3: Infiltrating duct carcinoma, NOS	Poorly differentiated; Grade III	Right - origin of primary	1A	p1MI	p0	c0	Pathologic	Pathologic	Clinical	990
40 years	2016	White	8500	508	1428077	22	Unknown or not applicable	2	0	Beam radiation	No/Unknown	Unknown	Positive	Positive	Borderline/Unknown	Alive	Alive or dead of other cause	Alive or dead due to cancer	24	One primary only	Yes	1	1	8500/3: Infiltrating duct carcinoma, NOS	Poorly differentiated; Grade III	Left - origin of primary	1A	p1MI	p0	c0	Pathologic	Pathologic	Clinical	1
45 years	2016	Black	8500	503	1429085	30	Unknown or not applicable	19	1	None/Unknown	Yes	HR-/HER2+ (HER2 enriched)	Negative	Negative	Positive	Alive	Alive or dead of other cause	Alive or dead due to cancer	28	One primary only	Yes	1	1	8500/3: Infiltrating duct carcinoma, NOS	Moderately differentiated; Grade II	Left - origin of primary	2A	p1MI	p1A	c0	Pathologic	Pathologic	Clinical	1
44 years	2016	White	8500	509	1429109	20	Unknown or not applicable	6	0	Beam radiation	No/Unknown	HR+/HER2- (Luminal A)	Positive	Positive	Negative	Alive	Alive or dead of other cause	Alive or dead due to cancer	27	One primary only	Yes	1	1	8500/3: Infiltrating duct carcinoma, NOS	Moderately differentiated; Grade II	Right - origin of primary	1A	p1MI	p0	c0	Pathologic	Pathologic	Clinical	1
54 years	2016	Asian or Pacific Islander	8500	508	1429514	22	Unknown or not applicable	2	0	Beam radiation	Yes	HR+/HER2- (Luminal A)	Positive	Positive	Negative	Alive	Alive or dead of other cause	Alive or dead due to cancer	25	One primary only	Yes	1	1	8500/3: Infiltrating duct carcinoma, NOS	Unknown	Left - origin of primary	1A	p1MI	p0	c0	Pathologic	Pathologic	Clinical	1
73 years	2016	White	8500	504	1430857	41	Unknown or not applicable	3	0	None/Unknown	No/Unknown	HR+/HER2- (Luminal A)	Positive	Positive	Negative	Alive	Alive or dead of other cause	Alive or dead due to cancer	25	One primary only	Yes	1	1	8500/3: Infiltrating duct carcinoma, NOS	Well differentiated; Grade I	Left - origin of primary	1A	p1MI	p0	c0	Pathologic	Pathologic	Clinical	1
69 years	2016	Asian or Pacific Islander	8500	509	1431403	23	Unknown or not applicable	1	0	None/Unknown	No/Unknown	HR+/HER2- (Luminal A)	Positive	Positive	Negative	Alive	Alive or dead of other cause	Alive or dead due to cancer	27	One primary only	Yes	1	1	8500/3: Infiltrating duct carcinoma, NOS	Moderately differentiated; Grade II	Left - origin of primary	1A	p1MI	p0	c0	Pathologic	Pathologic	Clinical	990
70 years	2016	White	8500	505	1432036	20	Unknown or not applicable	3	1	Beam radiation	No/Unknown	HR+/HER2- (Luminal A)	Positive	Positive	Negative	Alive	Alive or dead of other cause	Alive or dead due to cancer	26	One primary only	Yes	1	1	8500/3: Infiltrating duct carcinoma, NOS	Moderately differentiated; Grade II	Left - origin of primary	1B	p1MI	p1MI	c0	Pathologic	Pathologic	Clinical	80
63 years	2016	White	8500	503	1432482	22	Unknown or not applicable	0	98	None/Unknown	No/Unknown	HR+/HER2- (Luminal A)	Positive	Positive	Negative	Alive	Alive or dead of other cause	Alive or dead due to cancer	24	One primary only	Yes	1	1	8500/3: Infiltrating duct carcinoma, NOS	Unknown	Left - origin of primary	1A	p1MI	c0	c0	Pathologic	Clinical	Clinical	990
61 years	2016	White	8500	504	1432568	23	Unknown or not applicable	1	0	Beam radiation	No/Unknown	HR+/HER2- (Luminal A)	Positive	Positive	Negative	Alive	Alive or dead of other cause	Alive or dead due to cancer	25	One primary only	Yes	1	1	8500/3: Infiltrating duct carcinoma, NOS	Unknown	Left - origin of primary	1A	p1MI	p0	c0	Pathologic	Pathologic	Clinical	990
59 years	2017	Asian or Pacific Islander	8500	505	1433869	22	Unknown or not applicable	1	0	Beam radiation	No/Unknown	HR+/HER2- (Luminal A)	Positive	Positive	Negative	Alive	Alive or dead of other cause	Alive or dead due to cancer	20	One primary only	Yes	1	1	8500/3: Infiltrating duct carcinoma, NOS	Moderately differentiated; Grade II	Left - origin of primary	1A	p1MI	p0I-	c0	Pathologic	Pathologic	Clinical	1
54 years	2017	White	8010	508	1437395	41	Unknown or not applicable	4	0	None/Unknown	No/Unknown	HR+/HER2- (Luminal A)	Positive	Negative	Negative	Alive	Alive or dead of other cause	Alive or dead due to cancer	22	One primary only	Yes	1	1	8010/3: Carcinoma, NOS	Well differentiated; Grade I	Left - origin of primary	1A	p1MI	p0	c0	Pathologic	Pathologic	Clinical	27
66 years	2017	Asian or Pacific Islander	8500	508	1437704	23	Unknown or not applicable	1	0	Beam radiation	No/Unknown	Unknown	Positive	Positive	Borderline/Unknown	Alive	Alive or dead of other cause	Alive or dead due to cancer	23	One primary only	Yes	1	1	8500/3: Infiltrating duct carcinoma, NOS	Well differentiated; Grade I	Left - origin of primary	1A	p1MI	p0I-	c0	Pathologic	Pathologic	Clinical	1
49 years	2017	Asian or Pacific Islander	8500	508	1438347	22	Unknown or not applicable	1	0	Beam radiation	No/Unknown	HR+/HER2+ (Luminal B)	Positive	Positive	Positive	Alive	Alive or dead of other cause	Alive or dead due to cancer	22	One primary only	Yes	1	1	8500/3: Infiltrating duct carcinoma, NOS	Moderately differentiated; Grade II	Left - origin of primary	1A	p1MI	p0	c0	Pathologic	Pathologic	Clinical	1
44 years	2017	White	8500	504	1438362	42	Unknown or not applicable	7	0	None/Unknown	No/Unknown	HR-/HER2+ (HER2 enriched)	Negative	Negative	Positive	Alive	Alive or dead of other cause	Alive or dead due to cancer	21	One primary only	Yes	1	1	8500/3: Infiltrating duct carcinoma, NOS	Unknown	Right - origin of primary	1A	p1MI	p0	c0	Pathologic	Pathologic	Clinical	990
53 years	2017	White	8500	502	1439759	47	Unknown or not applicable	3	0	Radioactive implants (includes brachytherapy) (1988+)	No/Unknown	HR+/HER2- (Luminal A)	Positive	Positive	Negative	Alive	Alive or dead of other cause	Alive or dead due to cancer	23	One primary only	Yes	1	1	8500/3: Infiltrating duct carcinoma, NOS	Moderately differentiated; Grade II	Left - origin of primary	1A	p1MI	c0	c0	Pathologic	Clinical	Clinical	1
44 years	2017	White	8520	504	1440238	49	Unknown or not applicable	4	0	None/Unknown	No/Unknown	HR+/HER2- (Luminal A)	Positive	Positive	Negative	Alive	Alive or dead of other cause	Alive or dead due to cancer	23	One primary only	Yes	1	1	8520/3: Lobular carcinoma, NOS	Well differentiated; Grade I	Right - origin of primary	1A	p1MI	p0	c0	Pathologic	Pathologic	Clinical	1
34 years	2017	White	8500	503	1441412	22	Unknown or not applicable	0	98	None/Unknown	No/Unknown	HR+/HER2+ (Luminal B)	Positive	Positive	Positive	Alive	Alive or dead of other cause	Alive or dead due to cancer	20	One primary only	Yes	1	1	8500/3: Infiltrating duct carcinoma, NOS	Unknown	Left - origin of primary	1A	p1MI	c0	c0	Pathologic	Clinical	Clinical	51
64 years	2017	Black	8500	508	1441638	22	Unknown or not applicable	3	0	Beam radiation	No/Unknown	HR+/HER2- (Luminal A)	Positive	Positive	Negative	Alive	Alive or dead of other cause	Alive or dead due to cancer	21	One primary only	Yes	1	1	8500/3: Infiltrating duct carcinoma, NOS	Unknown	Left - origin of primary	1A	p1MI	p0	c0	Pathologic	Pathologic	Clinical	1
63 years	2017	Asian or Pacific Islander	8500	502	1441734	22	Unknown or not applicable	1	0	Beam radiation	No/Unknown	HR+/HER2- (Luminal A)	Positive	Positive	Negative	Alive	Alive or dead of other cause	Alive or dead due to cancer	23	One primary only	Yes	1	1	8500/3: Infiltrating duct carcinoma, NOS	Unknown	Left - origin of primary	1A	p1MI	p0	c0	Pathologic	Pathologic	Clinical	1
59 years	2017	White	8500	504	1443915	23	Unknown or not applicable	1	0	Beam radiation	No/Unknown	HR+/HER2- (Luminal A)	Positive	Positive	Negative	Alive	Alive or dead of other cause	Alive or dead due to cancer	21	One primary only	Yes	1	1	8500/3: Infiltrating duct carcinoma, NOS	Moderately differentiated; Grade II	Left - origin of primary	1A	p1MI	p0	c0	Pathologic	Pathologic	Clinical	1
45 years	2017	Asian or Pacific Islander	8520	509	1445008	22	Unknown or not applicable	2	0	Beam radiation	No/Unknown	Unknown	Positive	Positive	Borderline/Unknown	Alive	Alive or dead of other cause	Alive or dead due to cancer	18	One primary only	Yes	1	1	8520/3: Lobular carcinoma, NOS	Well differentiated; Grade I	Right - origin of primary	1A	p1MI	p0	c0	Pathologic	Pathologic	Clinical	1
71 years	2017	White	8500	504	1450073	20	Unknown or not applicable	1	0	Beam radiation	No/Unknown	Unknown	Positive	Positive	Borderline/Unknown	Alive	Alive or dead of other cause	Alive or dead due to cancer	23	1st of 2 or more primaries	Yes	1	2	8500/3: Infiltrating duct carcinoma, NOS	Unknown	Right - origin of primary	1A	p1MI	p0	c0	Pathologic	Pathologic	Clinical	1
61 years	2017	Asian or Pacific Islander	8500	502	1451712	23	Unknown or not applicable	3	0	Beam radiation	No/Unknown	HR+/HER2+ (Luminal B)	Positive	Negative	Positive	Alive	Alive or dead of other cause	Alive or dead due to cancer	19	One primary only	Yes	1	1	8500/3: Infiltrating duct carcinoma, NOS	Moderately differentiated; Grade II	Left - origin of primary	1A	p1MI	p0	c0	Pathologic	Pathologic	Clinical	1
58 years	2017	Black	8523	502	1452536	22	Unknown or not applicable	1	0	Beam radiation	No/Unknown	HR+/HER2- (Luminal A)	Positive	Positive	Negative	Alive	Alive or dead of other cause	Alive or dead due to cancer	19	1st of 2 or more primaries	Yes	1	1	8523/3: Infiltrating duct mixed with other types of carcinoma	Well differentiated; Grade I	Left - origin of primary	1A	p1MI	p0	c0	Pathologic	Pathologic	Clinical	1
66 years	2017	White	8500	504	1454265	22	Unknown or not applicable	8	0	Beam radiation	No/Unknown	Unknown	Negative	Negative	Borderline/Unknown	Alive	Alive or dead of other cause	Alive or dead due to cancer	18	One primary only	Yes	1	1	8500/3: Infiltrating duct carcinoma, NOS	Unknown	Left - origin of primary	1A	p1MI	p0	c0	Pathologic	Pathologic	Clinical	990
66 years	2017	White	8523	504	1457140	22	Unknown or not applicable	1	0	None/Unknown	No/Unknown	HR+/HER2- (Luminal A)	Positive	Positive	Negative	Alive	Alive or dead of other cause	Alive or dead due to cancer	17	One primary only	Yes	1	1	8523/3: Infiltrating duct mixed with other types of carcinoma	Poorly differentiated; Grade III	Left - origin of primary	1A	p1MI	c0	c0	Pathologic	Clinical	Clinical	30
46 years	2017	Asian or Pacific Islander	8500	509	1457357	30	Unknown or not applicable	6	0	None/Unknown	No/Unknown	HR+/HER2- (Luminal A)	Positive	Positive	Negative	Alive	Alive or dead of other cause	Alive or dead due to cancer	17	One primary only	Yes	1	1	8500/3: Infiltrating duct carcinoma, NOS	Well differentiated; Grade I	Left - origin of primary	1A	p1MI	p0	c0	Pathologic	Pathologic	Clinical	1
54 years	2017	White	8500	509	1457675	22	Unknown or not applicable	0	98	None/Unknown	No/Unknown	HR+/HER2- (Luminal A)	Positive	Positive	Negative	Alive	Alive or dead of other cause	Alive or dead due to cancer	16	One primary only	Yes	1	1	8500/3: Infiltrating duct carcinoma, NOS	Unknown	Right - origin of primary	1A	p1MI	c0	c0	Pathologic	Clinical	Clinical	1
54 years	2017	Asian or Pacific Islander	8500	504	1458260	23	Unknown or not applicable	1	0	Beam radiation	No/Unknown	Unknown	Negative	Negative	Borderline/Unknown	Alive	Alive or dead of other cause	Alive or dead due to cancer	17	One primary only	Yes	1	1	8500/3: Infiltrating duct carcinoma, NOS	Unknown	Left - origin of primary	1A	p1MI	p0	c0	Pathologic	Pathologic	Clinical	999
64 years	2017	White	8500	501	1461176	45	Unknown or not applicable	2	0	None/Unknown	No/Unknown	HR-/HER2+ (HER2 enriched)	Negative	Negative	Positive	Alive	Alive or dead of other cause	Alive or dead due to cancer	13	1st of 2 or more primaries	Yes	1	2	8500/3: Infiltrating duct carcinoma, NOS	Poorly differentiated; Grade III	Right - origin of primary	1A	p1MI	p0	c0	Pathologic	Pathologic	Clinical	1
64 years	2017	White	8520	508	1461176	45	Unknown or not applicable	2	0	None/Unknown	No/Unknown	HR+/HER2- (Luminal A)	Positive	Positive	Negative	Alive	Alive or dead of other cause	Alive or dead due to cancer	12	2nd of 2 or more primaries	No	2	2	8520/3: Lobular carcinoma, NOS	Moderately differentiated; Grade II	Left - origin of primary	1A	p1MI	p0	c0	Pathologic	Pathologic	Clinical	1
38 years	2017	Asian or Pacific Islander	8500	505	1461570	44	Unknown or not applicable	2	0	None/Unknown	No/Unknown	HR+/HER2- (Luminal A)	Positive	Positive	Negative	Alive	Alive or dead of other cause	Alive or dead due to cancer	15	One primary only	Yes	1	1	8500/3: Infiltrating duct carcinoma, NOS	Moderately differentiated; Grade II	Right - origin of primary	1A	p1MI	p0	c0	Pathologic	Pathologic	Clinical	990
45 years	2017	Unknown	8500	508	1462431	49	Unknown or not applicable	3	0	None/Unknown	Yes	HR+/HER2+ (Luminal B)	Negative	Positive	Positive	Alive	Alive or dead of other cause	Alive or dead due to cancer	16	One primary only	Yes	1	1	8500/3: Infiltrating duct carcinoma, NOS	Moderately differentiated; Grade II	Left - origin of primary	1A	p1MI	p0	c0	Pathologic	Pathologic	Clinical	1
50 years	2017	White	8500	504	1462708	20	Unknown or not applicable	2	0	Beam radiation	No/Unknown	Unknown	Borderline/Unknown	Borderline/Unknown	Borderline/Unknown	Alive	Alive or dead of other cause	Alive or dead due to cancer	17	One primary only	Yes	1	1	8500/3: Infiltrating duct carcinoma, NOS	Well differentiated; Grade I	Left - origin of primary	1A	p1MI	p0	c0	Pathologic	Pathologic	Clinical	1
68 years	2017	Asian or Pacific Islander	8500	504	1462718	40	Unknown or not applicable	1	0	None/Unknown	No/Unknown	Unknown	Negative	Negative	Borderline/Unknown	Alive	Alive or dead of other cause	Alive or dead due to cancer	18	One primary only	Yes	1	1	8500/3: Infiltrating duct carcinoma, NOS	Moderately differentiated; Grade II	Left - origin of primary	1A	p1MI	p0	c0	Pathologic	Pathologic	Clinical	1
58 years	2017	White	8500	504	1463437	22	Unknown or not applicable	0	98	Beam radiation	No/Unknown	Unknown	Positive	Positive	Borderline/Unknown	Alive	Alive or dead of other cause	Alive or dead due to cancer	5	One primary only	Yes	1	1	8500/3: Infiltrating duct carcinoma, NOS	Poorly differentiated; Grade III	Left - origin of primary	1A	p1MI	c0	c0	Pathologic	Clinical	Clinical	1
45 years	2017	Asian or Pacific Islander	8500	505	1463987	49	Unknown or not applicable	2	0	None/Unknown	No/Unknown	HR+/HER2+ (Luminal B)	Positive	Negative	Positive	Alive	Alive or dead of other cause	Alive or dead due to cancer	15	One primary only	Yes	1	1	8500/3: Infiltrating duct carcinoma, NOS	Moderately differentiated; Grade II	Left - origin of primary	1A	p1MI	p0	c0	Pathologic	Pathologic	Clinical	990
49 years	2017	Asian or Pacific Islander	8500	504	1464043	22	Unknown or not applicable	2	0	Beam radiation	No/Unknown	HR+/HER2- (Luminal A)	Positive	Positive	Negative	Alive	Alive or dead of other cause	Alive or dead due to cancer	13	One primary only	Yes	1	1	8500/3: Infiltrating duct carcinoma, NOS	Well differentiated; Grade I	Right - origin of primary	1A	p1MI	p0	c0	Pathologic	Pathologic	Clinical	990
74 years	2017	White	8520	503	1464089	22	Unknown or not applicable	0	98	Beam radiation	No/Unknown	HR+/HER2- (Luminal A)	Positive	Positive	Negative	Alive	Alive or dead of other cause	Alive or dead due to cancer	16	One primary only	Yes	1	1	8520/3: Lobular carcinoma, NOS	Unknown	Right - origin of primary	1A	p1MI	c0	c0	Pathologic	Clinical	Clinical	1
54 years	2017	Asian or Pacific Islander	8500	508	1467220	20	Unknown or not applicable	2	0	Beam radiation	No/Unknown	HR+/HER2- (Luminal A)	Positive	Positive	Negative	Alive	Alive or dead of other cause	Alive or dead due to cancer	13	One primary only	Yes	1	1	8500/3: Infiltrating duct carcinoma, NOS	Well differentiated; Grade I	Right - origin of primary	1A	p1MI	p0	c0	Pathologic	Pathologic	Clinical	1
49 years	2017	Black	8480	504	1467573	45	Unknown or not applicable	2	0	None/Unknown	No/Unknown	HR+/HER2- (Luminal A)	Positive	Positive	Negative	Alive	Alive or dead of other cause	Alive or dead due to cancer	15	One primary only	Yes	1	1	8480/3: Mucinous adenocarcinoma	Well differentiated; Grade I	Left - origin of primary	1A	p1MI	p0	c0	Pathologic	Pathologic	Clinical	1
69 years	2017	Asian or Pacific Islander	8500	502	1467860	22	Unknown or not applicable	0	98	Beam radiation	No/Unknown	HR+/HER2- (Luminal A)	Positive	Positive	Negative	Alive	Alive or dead of other cause	Alive or dead due to cancer	14	One primary only	Yes	1	1	8500/3: Infiltrating duct carcinoma, NOS	Unknown	Left - origin of primary	1A	p1MI	c0	c0	Pathologic	Clinical	Clinical	1
56 years	2017	White	8523	508	1468688	41	Unknown or not applicable	8	0	None/Unknown	No/Unknown	HR+/HER2- (Luminal A)	Positive	Positive	Negative	Alive	Alive or dead of other cause	Alive or dead due to cancer	14	One primary only	Yes	1	1	8523/3: Infiltrating duct mixed with other types of carcinoma	Moderately differentiated; Grade II	Right - origin of primary	1A	p1MI	p0	c0	Pathologic	Pathologic	Clinical	999
55 years	2017	White	8500	504	1469475	44	Unknown or not applicable	1	0	None/Unknown	No/Unknown	Unknown	Positive	Positive	Borderline/Unknown	Alive	Alive or dead of other cause	Alive or dead due to cancer	14	One primary only	Yes	1	1	8500/3: Infiltrating duct carcinoma, NOS	Unknown	Right - origin of primary	1A	p1MI	p0	c0	Pathologic	Pathologic	Clinical	1
54 years	2017	White	8500	504	1470754	41	Unknown or not applicable	1	0	None/Unknown	No/Unknown	HR+/HER2+ (Luminal B)	Positive	Negative	Positive	Alive	Alive or dead of other cause	Alive or dead due to cancer	7	One primary only	Yes	1	1	8500/3: Infiltrating duct carcinoma, NOS	Moderately differentiated; Grade II	Left - origin of primary	1A	p1MI	p0	c0	Pathologic	Pathologic	Clinical	1
46 years	2017	White	8500	502	1470878	30	Unknown or not applicable	1	0	None/Unknown	No/Unknown	Unknown	Negative	Negative	Borderline/Unknown	Alive	Alive or dead of other cause	Alive or dead due to cancer	13	One primary only	Yes	1	1	8500/3: Infiltrating duct carcinoma, NOS	Moderately differentiated; Grade II	Right - origin of primary	1A	p1MI	p0	c0	Pathologic	Pathologic	Clinical	990
48 years	2017	Asian or Pacific Islander	8500	508	1470989	23	Unknown or not applicable	0	98	Radioactive implants (includes brachytherapy) (1988+)	No/Unknown	HR+/HER2- (Luminal A)	Positive	Positive	Negative	Alive	Alive or dead of other cause	Alive or dead due to cancer	5	One primary only	Yes	1	1	8500/3: Infiltrating duct carcinoma, NOS	Unknown	Right - origin of primary	1A	p1MI	c0	c0	Pathologic	Clinical	Clinical	1
61 years	2017	White	8500	508	1471906	41	Unknown or not applicable	6	0	None/Unknown	No/Unknown	Unknown	Negative	Negative	Borderline/Unknown	Alive	Alive or dead of other cause	Alive or dead due to cancer	19	2nd of 2 or more primaries	Yes	2	2	8500/3: Infiltrating duct carcinoma, NOS	Unknown	Left - origin of primary	1A	p1MI	p0	c0	Pathologic	Pathologic	Clinical	990
69 years	2017	White	8500	504	1472651	22	Unknown or not applicable	0	98	None/Unknown	No/Unknown	HR+/HER2+ (Luminal B)	Positive	Negative	Positive	Alive	Alive or dead of other cause	Alive or dead due to cancer	12	One primary only	Yes	1	1	8500/3: Infiltrating duct carcinoma, NOS	Unknown	Left - origin of primary	1A	p1MI	c0	c0	Pathologic	Clinical	Clinical	10
77 years	2017	White	8500	509	1473244	22	Unknown or not applicable	0	98	None/Unknown	No/Unknown	HR+/HER2- (Luminal A)	Positive	Positive	Negative	Alive	Alive or dead of other cause	Alive or dead due to cancer	18	One primary only	Yes	1	1	8500/3: Infiltrating duct carcinoma, NOS	Well differentiated; Grade I	Right - origin of primary	1A	p1MI	c0	c0	Pathologic	Clinical	Clinical	1
50 years	2017	White	8500	504	1474117	23	Unknown or not applicable	0	98	Beam radiation	No/Unknown	HR-/HER2+ (HER2 enriched)	Negative	Negative	Positive	Alive	Alive or dead of other cause	Alive or dead due to cancer	13	One primary only	Yes	1	1	8500/3: Infiltrating duct carcinoma, NOS	Unknown	Left - origin of primary	1A	p1MI	c0	c0	Pathologic	Clinical	Clinical	1
80 years	2017	White	8500	504	1474715	41	Unknown or not applicable	1	0	None/Unknown	No/Unknown	Unknown	Negative	Negative	Borderline/Unknown	Alive	Alive or dead of other cause	Alive or dead due to cancer	12	One primary only	Yes	1	1	8500/3: Infiltrating duct carcinoma, NOS	Unknown	Left - origin of primary	1A	p1MI	p0	c0	Pathologic	Pathologic	Clinical	1
58 years	2017	Asian or Pacific Islander	8500	508	1476754	22	Unknown or not applicable	0	98	Beam radiation	No/Unknown	HR+/HER2- (Luminal A)	Positive	Positive	Negative	Alive	Alive or dead of other cause	Alive or dead due to cancer	13	One primary only	Yes	1	1	8500/3: Infiltrating duct carcinoma, NOS	Unknown	Left - origin of primary	1A	p1MI	c0	c0	Pathologic	Clinical	Clinical	1
74 years	2017	White	8500	502	1477995	22	Unknown or not applicable	0	98	Beam radiation	No/Unknown	Unknown	Borderline/Unknown	Borderline/Unknown	Borderline/Unknown	Alive	Alive or dead of other cause	Alive or dead due to cancer	16	One primary only	Yes	1	1	8500/3: Infiltrating duct carcinoma, NOS	Unknown	Left - origin of primary	1A	p1MI	c0	c0	Pathologic	Clinical	Clinical	1
75 years	2017	White	8500	505	1481934	52	Unknown or not applicable	8	0	None/Unknown	No/Unknown	HR-/HER2- (Triple Negative)	Negative	Negative	Negative	Alive	Alive or dead of other cause	Alive or dead due to cancer	22	One primary only	Yes	1	1	8500/3: Infiltrating duct carcinoma, NOS	Moderately differentiated; Grade II	Left - origin of primary	1A	p1MI	p0	c0	Pathologic	Pathologic	Clinical	1
67 years	2017	White	8500	502	1483299	22	Unknown or not applicable	1	0	None/Unknown	No/Unknown	Unknown	Negative	Negative	Borderline/Unknown	Alive	Alive or dead of other cause	Alive or dead due to cancer	13	One primary only	Yes	1	1	8500/3: Infiltrating duct carcinoma, NOS	Unknown	Right - origin of primary	1A	p1MI	p0	c0	Pathologic	Pathologic	Clinical	999
78 years	2016	White	8500	508	5432085	42	Unknown or not applicable	7	0	None/Unknown	No/Unknown	Unknown	Positive	Negative	Borderline/Unknown	Alive	Alive or dead of other cause	Alive or dead due to cancer	35	2nd of 2 or more primaries	No	2	2	8500/3: Infiltrating duct carcinoma, NOS	Poorly differentiated; Grade III	Left - origin of primary	1A	p1MI	p0	c0	Pathologic	Pathologic	Clinical	990
88 years	2016	White	8541	500	5436912	40	Unknown or not applicable	0	98	None/Unknown	No/Unknown	Unknown	Positive	Negative	Borderline/Unknown	Diseases of Heart	Alive or dead of other cause	Dead (attributable to causes other than this cancer dx)	11	3rd of 3 or more primaries	No	3	3	8541/3: Paget disease and infiltrating ductal carcinoma of breast	Poorly differentiated; Grade III	Left - origin of primary	1A	p1MI	c0	c0	Pathologic	Clinical	Clinical	990
69 years	2016	White	8520	506	5522806	23	Unknown or not applicable	0	98	None/Unknown	No/Unknown	HR+/HER2+ (Luminal B)	Positive	Positive	Positive	Alive	Alive or dead of other cause	Alive or dead due to cancer	31	2nd of 2 or more primaries	No	2	2	8520/3: Lobular carcinoma, NOS	Unknown	Left - origin of primary	1A	p1MI	c0	c0	Pathologic	Clinical	Clinical	1
64 years	2016	White	8500	508	5627485	41	Unknown or not applicable	2	0	None/Unknown	No/Unknown	HR+/HER2- (Luminal A)	Positive	Borderline/Unknown	Negative	Alive	Alive or dead of other cause	Alive or dead due to cancer	24	4th of 4 or more primaries	No	4	4	8500/3: Infiltrating duct carcinoma, NOS	Moderately differentiated; Grade II	Right - origin of primary	1A	p1MI	p0	c0	Pathologic	Pathologic	Clinical	1
73 years	2016	White	8500	502	5682290	22	Unknown or not applicable	0	98	Beam radiation	No/Unknown	Unknown	Negative	Negative	Borderline/Unknown	Alive	Alive or dead of other cause	Alive or dead due to cancer	31	2nd of 2 or more primaries	No	2	4	8500/3: Infiltrating duct carcinoma, NOS	Poorly differentiated; Grade III	Left - origin of primary	1A	p1MI	c0	c0	Pathologic	Clinical	Clinical	990
78 years	2016	White	8520	509	5724945	41	Unknown or not applicable	0	98	None/Unknown	No/Unknown	Unknown	Borderline/Unknown	Borderline/Unknown	Borderline/Unknown	Alive	Alive or dead of other cause	Alive or dead due to cancer	34	3rd of 3 or more primaries	No	3	3	8520/3: Lobular carcinoma, NOS	Well differentiated; Grade I	Right - origin of primary	1A	p1MI	c0	c0	Pathologic	Clinical	Clinical	1
62 years	2016	White	8500	508	5767032	44	Unknown or not applicable	2	0	None/Unknown	No/Unknown	HR+/HER2- (Luminal A)	Positive	Positive	Negative	Alive	Alive or dead of other cause	Alive or dead due to cancer	26	2nd of 2 or more primaries	No	2	2	8500/3: Infiltrating duct carcinoma, NOS	Moderately differentiated; Grade II	Right - origin of primary	1A	p1MI	p0	c0	Pathologic	Pathologic	Clinical	1
70 years	2016	White	8500	508	5773537	41	Unknown or not applicable	2	0	None/Unknown	No/Unknown	Unknown	Positive	Positive	Borderline/Unknown	Alive	Alive or dead of other cause	Alive or dead due to cancer	31	2nd of 2 or more primaries	No	2	2	8500/3: Infiltrating duct carcinoma, NOS	Moderately differentiated; Grade II	Left - origin of primary	1A	p1MI	p0	c0	Pathologic	Pathologic	Clinical	990
58 years	2016	White	8500	508	5813585	41	Unknown or not applicable	0	98	None/Unknown	No/Unknown	Unknown	Borderline/Unknown	Borderline/Unknown	Borderline/Unknown	Alive	Alive or dead of other cause	Alive or dead due to cancer	13	3rd of 3 or more primaries	No	3	3	8500/3: Infiltrating duct carcinoma, NOS	Well differentiated; Grade I	Left - origin of primary	1A	p1MI	c0	c0	Pathologic	Clinical	Clinical	1
61 years	2017	White	8500	505	5950077	22	Unknown or not applicable	1	0	Beam radiation	No/Unknown	Unknown	Positive	Borderline/Unknown	Borderline/Unknown	Alive	Alive or dead of other cause	Alive or dead due to cancer	21	2nd of 2 or more primaries	Yes	2	2	8500/3: Infiltrating duct carcinoma, NOS	Well differentiated; Grade I	Left - origin of primary	1A	p1MI	p0	c0	Pathologic	Pathologic	Clinical	1
61 years	2016	White	8500	508	6040724	59	Unknown or not applicable	1	0	None/Unknown	No/Unknown	HR-/HER2+ (HER2 enriched)	Negative	Negative	Positive	Alive	Alive or dead of other cause	Alive or dead due to cancer	30	2nd of 2 or more primaries	No	2	2	8500/3: Infiltrating duct carcinoma, NOS	Moderately differentiated; Grade II	Right - origin of primary	1A	p1MI	p0	c0	Pathologic	Pathologic	Clinical	1
67 years	2017	White	8500	502	6066404	22	Unknown or not applicable	1	0	Recommended, unknown if administered	No/Unknown	HR+/HER2- (Luminal A)	Positive	Positive	Negative	Alive	Alive or dead of other cause	Alive or dead due to cancer	18	4th of 4 or more primaries	No	2	4	8500/3: Infiltrating duct carcinoma, NOS	Well differentiated; Grade I	Right - origin of primary	1A	p1MI	p0I-	c0	Pathologic	Pathologic	Clinical	1
63 years	2016	White	8500	508	6066454	22	Unknown or not applicable	1	0	Beam radiation	No/Unknown	HR+/HER2- (Luminal A)	Positive	Negative	Negative	Alive	Alive or dead of other cause	Alive or dead due to cancer	34	2nd of 2 or more primaries	No	2	2	8500/3: Infiltrating duct carcinoma, NOS	Unknown	Right - origin of primary	1A	p1MI	p0I-	c0	Pathologic	Pathologic	Clinical	1
60 years	2016	White	8500	509	6098038	22	Unknown or not applicable	10	2	Beam radiation	Yes	HR+/HER2- (Luminal A)	Positive	Positive	Negative	Alive	Alive or dead of other cause	Alive or dead due to cancer	30	3rd of 3 or more primaries	No	2	3	8500/3: Infiltrating duct carcinoma, NOS	Unknown	Right - origin of primary	2A	p1MI	p1	c0	Pathologic	Pathologic	Clinical	1
56 years	2016	White	8500	501	6155843	23	Unknown or not applicable	0	98	Beam radiation	No/Unknown	Unknown	Positive	Negative	Borderline/Unknown	Alive	Alive or dead of other cause	Alive or dead due to cancer	26	2nd of 2 or more primaries	Yes	2	2	8500/3: Infiltrating duct carcinoma, NOS	Unknown	Left - origin of primary	99	p1MI	cX	c0	Pathologic	Clinical	Clinical	1
73 years	2017	Black	8500	504	6174553	44	Unknown or not applicable	0	98	None/Unknown	No/Unknown	Unknown	Positive	Positive	Borderline/Unknown	Alive	Alive or dead of other cause	Alive or dead due to cancer	18	3rd of 3 or more primaries	No	3	3	8500/3: Infiltrating duct carcinoma, NOS	Unknown	Right - origin of primary	1A	p1MI	c0	c0	Pathologic	Clinical	Clinical	990
60 years	2017	Black	8500	505	6243997	40	Unknown or not applicable	3	0	None/Unknown	No/Unknown	HR+/HER2+ (Luminal B)	Positive	Positive	Positive	Alive	Alive or dead of other cause	Alive or dead due to cancer	20	2nd of 2 or more primaries	No	2	2	8500/3: Infiltrating duct carcinoma, NOS	Moderately differentiated; Grade II	Right - origin of primary	1A	p1MI	p0	c0	Pathologic	Pathologic	Clinical	1
34 years	2016	White	8500	504	6263053	43	Unknown or not applicable	0	98	None/Unknown	No/Unknown	HR+/HER2- (Luminal A)	Positive	Positive	Negative	Alive	Alive or dead of other cause	Alive or dead due to cancer	30	3rd of 3 or more primaries	No	3	3	8500/3: Infiltrating duct carcinoma, NOS	Moderately differentiated; Grade II	Right - origin of primary	1A	p1MI	c0	c0	Pathologic	Clinical	Clinical	1
54 years	2017	White	8500	509	6280615	22	Unknown or not applicable	2	0	Beam radiation	No/Unknown	HR+/HER2- (Luminal A)	Positive	Positive	Negative	Alive	Alive or dead of other cause	Alive or dead due to cancer	21	2nd of 2 or more primaries	No	2	2	8500/3: Infiltrating duct carcinoma, NOS	Unknown	Right - origin of primary	1A	p1MI	p0I-	c0	Pathologic	Pathologic	Clinical	1
59 years	2017	White	8500	504	6285804	22	Unknown or not applicable	0	98	Beam radiation	No/Unknown	HR+/HER2- (Luminal A)	Positive	Negative	Negative	Alive	Alive or dead of other cause	Alive or dead due to cancer	19	4th of 4 or more primaries	No	4	4	8500/3: Infiltrating duct carcinoma, NOS	Moderately differentiated; Grade II	Left - origin of primary	1A	p1MI	c0	c0	Pathologic	Clinical	Clinical	1
62 years	2016	White	8500	508	6374863	42	Unknown or not applicable	2	0	None/Unknown	No/Unknown	Unknown	Negative	Negative	Borderline/Unknown	Alive	Alive or dead of other cause	Alive or dead due to cancer	32	2nd of 2 or more primaries	Yes	2	2	8500/3: Infiltrating duct carcinoma, NOS	Poorly differentiated; Grade III	Left - origin of primary	1A	p1MI	p0I-	c0	Pathologic	Pathologic	Pathologic	1
41 years	2017	White	8500	504	6388246	48	Unknown or not applicable	95	0	None/Unknown	No/Unknown	HR+/HER2- (Luminal A)	Positive	Positive	Negative	Alive	Alive or dead of other cause	Alive or dead due to cancer	22	2nd of 2 or more primaries	Yes	2	2	8500/3: Infiltrating duct carcinoma, NOS	Moderately differentiated; Grade II	Right - origin of primary	1A	p1MI	p0	c0	Pathologic	Pathologic	Clinical	1
59 years	2017	White	8500	504	6441092	41	Unknown or not applicable	3	0	None/Unknown	No/Unknown	HR+/HER2- (Luminal A)	Positive	Negative	Negative	Alive	Alive or dead of other cause	Alive or dead due to cancer	21	2nd of 2 or more primaries	No	2	2	8500/3: Infiltrating duct carcinoma, NOS	Poorly differentiated; Grade III	Right - origin of primary	1A	p1MI	p0	c0	Pathologic	Pathologic	Clinical	1
59 years	2016	White	8500	502	6450415	22	Unknown or not applicable	1	0	None/Unknown	No/Unknown	Unknown	Positive	Borderline/Unknown	Borderline/Unknown	Alive	Alive or dead of other cause	Alive or dead due to cancer	29	2nd of 2 or more primaries	No	2	2	8500/3: Infiltrating duct carcinoma, NOS	Well differentiated; Grade I	Right - origin of primary	1A	p1MI	p0	c0	Pathologic	Pathologic	Clinical	990
65 years	2016	White	8500	508	6450895	20	Unknown or not applicable	2	0	Beam radiation	No/Unknown	Unknown	Positive	Positive	Borderline/Unknown	Alive	Alive or dead of other cause	Alive or dead due to cancer	28	One primary only	Yes	1	1	8500/3: Infiltrating duct carcinoma, NOS	Undifferentiated; anaplastic; Grade IV	Right - origin of primary	1A	p1MI	p0	c0	Pathologic	Pathologic	Clinical	1
70 years	2016	White	8500	504	6452007	23	Unknown or not applicable	3	0	Beam radiation	Yes	HR-/HER2+ (HER2 enriched)	Negative	Negative	Positive	Alive	Alive or dead of other cause	Alive or dead due to cancer	33	One primary only	Yes	1	1	8500/3: Infiltrating duct carcinoma, NOS	Unknown	Left - origin of primary	1A	p1MI	p0I-	c0	Pathologic	Pathologic	Clinical	990
54 years	2016	White	8500	504	6452478	22	Unknown or not applicable	3	0	Beam radiation	No/Unknown	Unknown	Negative	Negative	Borderline/Unknown	Alive	Alive or dead of other cause	Alive or dead due to cancer	34	One primary only	Yes	1	1	8500/3: Infiltrating duct carcinoma, NOS	Unknown	Left - origin of primary	1A	p1MI	p0	c0	Pathologic	Pathologic	Clinical	1
45 years	2016	White	8500	503	6452541	45	Unknown or not applicable	7	0	None/Unknown	No/Unknown	Unknown	Positive	Positive	Borderline/Unknown	Alive	Alive or dead of other cause	Alive or dead due to cancer	33	1st of 2 or more primaries	Yes	1	2	8500/3: Infiltrating duct carcinoma, NOS	Poorly differentiated; Grade III	Right - origin of primary	1A	p1MI	p0	c0	Pathologic	Pathologic	Clinical	990
62 years	2016	White	8500	502	6452551	22	Unknown or not applicable	5	0	Beam radiation	No/Unknown	Unknown	Negative	Negative	Borderline/Unknown	Alive	Alive or dead of other cause	Alive or dead due to cancer	35	One primary only	Yes	1	1	8500/3: Infiltrating duct carcinoma, NOS	Moderately differentiated; Grade II	Right - origin of primary	1A	p1MI	p0	c0	Pathologic	Pathologic	Clinical	1
59 years	2016	White	8500	503	6453069	22	Unknown or not applicable	0	98	Beam radiation	No/Unknown	HR+/HER2- (Luminal A)	Positive	Positive	Negative	Alive	Alive or dead of other cause	Alive or dead due to cancer	35	One primary only	Yes	1	1	8500/3: Infiltrating duct carcinoma, NOS	Unknown	Left - origin of primary	1A	p1MI	c0	c0	Pathologic	Clinical	Clinical	1
51 years	2016	White	8522	502	6454552	20	Unknown or not applicable	1	0	Beam radiation	No/Unknown	HR+/HER2- (Luminal A)	Positive	Positive	Negative	Alive	Alive or dead of other cause	Alive or dead due to cancer	35	One primary only	Yes	1	1	8522/3: Infiltrating duct and lobular carcinoma	Well differentiated; Grade I	Left - origin of primary	1A	p1MI	p0	c0	Pathologic	Pathologic	Clinical	1
46 years	2016	White	8500	501	6454952	49	Unknown or not applicable	3	0	None/Unknown	No/Unknown	HR-/HER2+ (HER2 enriched)	Negative	Negative	Positive	Alive	Alive or dead of other cause	Alive or dead due to cancer	20	One primary only	Yes	1	1	8500/3: Infiltrating duct carcinoma, NOS	Moderately differentiated; Grade II	Left - origin of primary	1A	p1MI	p0	c0	Pathologic	Pathologic	Clinical	1
52 years	2016	White	8500	504	6454971	20	Unknown or not applicable	4	0	Beam radiation	No/Unknown	Unknown	Positive	Positive	Borderline/Unknown	Alive	Alive or dead of other cause	Alive or dead due to cancer	35	One primary only	Yes	1	1	8500/3: Infiltrating duct carcinoma, NOS	Unknown	Left - origin of primary	1A	p1MI	p0I-	c0	Pathologic	Pathologic	Clinical	1
42 years	2016	White	8500	502	6455520	41	Unknown or not applicable	2	0	None/Unknown	No/Unknown	Unknown	Negative	Negative	Borderline/Unknown	Alive	Alive or dead of other cause	Alive or dead due to cancer	29	One primary only	Yes	1	1	8500/3: Infiltrating duct carcinoma, NOS	Moderately differentiated; Grade II	Left - origin of primary	1A	p1MI	p0I-	c0	Pathologic	Pathologic	Clinical	1
68 years	2016	White	8500	504	6456903	23	Unknown or not applicable	2	0	Beam radiation	No/Unknown	Unknown	Positive	Negative	Borderline/Unknown	Alive	Alive or dead of other cause	Alive or dead due to cancer	28	One primary only	Yes	1	1	8500/3: Infiltrating duct carcinoma, NOS	Unknown	Right - origin of primary	1A	p1MI	p0	c0	Pathologic	Pathologic	Clinical	990
73 years	2016	White	8500	502	6457983	22	Unknown or not applicable	0	98	Beam radiation	No/Unknown	Unknown	Positive	Borderline/Unknown	Borderline/Unknown	Alive	Alive or dead of other cause	Alive or dead due to cancer	30	One primary only	Yes	1	1	8500/3: Infiltrating duct carcinoma, NOS	Unknown	Left - origin of primary	1A	p1MI	c0	c0	Pathologic	Clinical	Clinical	1
68 years	2016	White	8500	508	6459928	20	Unknown or not applicable	1	0	None/Unknown	No/Unknown	HR+/HER2- (Luminal A)	Positive	Positive	Negative	Alive	Alive or dead of other cause	Alive or dead due to cancer	33	One primary only	Yes	1	1	8500/3: Infiltrating duct carcinoma, NOS	Well differentiated; Grade I	Left - origin of primary	1A	p1MI	p0I-	c0	Pathologic	Pathologic	Clinical	1
52 years	2016	White	8500	505	6460686	22	Unknown or not applicable	5	0	Beam radiation	No/Unknown	Unknown	Negative	Negative	Borderline/Unknown	Alive	Alive or dead of other cause	Alive or dead due to cancer	29	One primary only	Yes	1	1	8500/3: Infiltrating duct carcinoma, NOS	Unknown	Right - origin of primary	1A	p1MI	p0	c0	Pathologic	Pathologic	Clinical	1
41 years	2016	White	8500	504	6460962	22	Unknown or not applicable	3	0	Beam radiation	Yes	HR-/HER2+ (HER2 enriched)	Negative	Negative	Positive	Alive	Alive or dead of other cause	Alive or dead due to cancer	27	One primary only	Yes	1	1	8500/3: Infiltrating duct carcinoma, NOS	Poorly differentiated; Grade III	Left - origin of primary	1A	p1MI	p0	c0	Pathologic	Pathologic	Clinical	50
43 years	2016	Unknown	8500	504	6461205	47	Unknown or not applicable	5	0	None/Unknown	No/Unknown	Unknown	Positive	Positive	Borderline/Unknown	Alive	Alive or dead of other cause	Alive or dead due to cancer	33	One primary only	Yes	1	1	8500/3: Infiltrating duct carcinoma, NOS	Unknown	Right - origin of primary	1A	p1MI	p0I+	c0	Pathologic	Pathologic	Clinical	990
62 years	2016	White	8500	503	6461224	22	Unknown or not applicable	0	98	None/Unknown	No/Unknown	Unknown	Positive	Positive	Borderline/Unknown	Alive	Alive or dead of other cause	Alive or dead due to cancer	30	One primary only	Yes	1	1	8500/3: Infiltrating duct carcinoma, NOS	Unknown	Right - origin of primary	1A	p1MI	c0	c0	Pathologic	Clinical	Clinical	990
59 years	2016	White	8500	508	6461494	23	Unknown or not applicable	1	0	Beam radiation	No/Unknown	HR+/HER2- (Luminal A)	Positive	Positive	Negative	Alive	Alive or dead of other cause	Alive or dead due to cancer	29	One primary only	Yes	1	1	8500/3: Infiltrating duct carcinoma, NOS	Unknown	Right - origin of primary	1A	p1MI	p0I+	c0	Pathologic	Pathologic	Clinical	1
52 years	2016	White	8500	508	6461510	43	Unknown or not applicable	5	0	None/Unknown	No/Unknown	Unknown	Positive	Negative	Borderline/Unknown	Alive	Alive or dead of other cause	Alive or dead due to cancer	21	One primary only	Yes	1	1	8500/3: Infiltrating duct carcinoma, NOS	Unknown	Right - origin of primary	1A	p1MI	p0I-	c0	Pathologic	Pathologic	Clinical	1
63 years	2016	White	8500	508	6462173	20	Unknown or not applicable	12	0	Recommended, unknown if administered	No/Unknown	HR+/HER2- (Luminal A)	Positive	Positive	Negative	Alive	Alive or dead of other cause	Alive or dead due to cancer	24	One primary only	Yes	1	1	8500/3: Infiltrating duct carcinoma, NOS	Unknown	Right - origin of primary	1A	p1MI	p0I-	c0	Pathologic	Pathologic	Clinical	1
81 years	2016	White	8010	505	6462181	22	Unknown or not applicable	3	0	Beam radiation	No/Unknown	Unknown	Positive	Positive	Borderline/Unknown	Alive	Alive or dead of other cause	Alive or dead due to cancer	30	One primary only	Yes	1	1	8010/3: Carcinoma, NOS	Unknown	Right - origin of primary	1A	p1MI	p0	c0	Pathologic	Pathologic	Clinical	1
53 years	2016	White	8500	508	6462857	30	Unknown or not applicable	2	0	None/Unknown	No/Unknown	Unknown	Negative	Negative	Borderline/Unknown	Alive	Alive or dead of other cause	Alive or dead due to cancer	22	One primary only	Yes	1	1	8500/3: Infiltrating duct carcinoma, NOS	Poorly differentiated; Grade III	Right - origin of primary	1A	p1MI	p0I-	c0	Pathologic	Pathologic	Clinical	1
55 years	2016	White	8500	504	6463453	22	Unknown or not applicable	1	0	Beam radiation	No/Unknown	Unknown	Negative	Negative	Borderline/Unknown	Alive	Alive or dead of other cause	Alive or dead due to cancer	31	One primary only	Yes	1	1	8500/3: Infiltrating duct carcinoma, NOS	Unknown	Right - origin of primary	1A	p1MI	p0I-	c0	Pathologic	Pathologic	Clinical	1
63 years	2016	Asian or Pacific Islander	8500	508	6463701	24	Unknown or not applicable	3	0	Beam radiation	No/Unknown	HR+/HER2- (Luminal A)	Positive	Positive	Negative	Alive	Alive or dead of other cause	Alive or dead due to cancer	24	One primary only	Yes	1	1	8500/3: Infiltrating duct carcinoma, NOS	Unknown	Right - origin of primary	1A	p1MI	p0	c0	Pathologic	Pathologic	Clinical	1
53 years	2016	White	8500	509	6464169	41	Unknown or not applicable	4	1	None/Unknown	No/Unknown	Unknown	Borderline/Unknown	Borderline/Unknown	Borderline/Unknown	Alive	Alive or dead of other cause	Alive or dead due to cancer	27	One primary only	Yes	1	1	8500/3: Infiltrating duct carcinoma, NOS	Moderately differentiated; Grade II	Left - origin of primary	1B	p1MI	p1MI	c0	Pathologic	Pathologic	Clinical	999
48 years	2016	White	8500	509	6464649	22	Unknown or not applicable	0	98	Beam radiation	No/Unknown	HR+/HER2- (Luminal A)	Positive	Positive	Negative	Alive	Alive or dead of other cause	Alive or dead due to cancer	35	One primary only	Yes	1	1	8500/3: Infiltrating duct carcinoma, NOS	Unknown	Right - origin of primary	1A	p1MI	c0	c0	Pathologic	Clinical	Clinical	990
75 years	2016	White	8050	505	6464724	22	Unknown or not applicable	1	0	Beam radiation	No/Unknown	HR+/HER2- (Luminal A)	Positive	Positive	Negative	Alive	Alive or dead of other cause	Alive or dead due to cancer	27	One primary only	Yes	1	1	8050/3: Papillary carcinoma, NOS	Moderately differentiated; Grade II	Left - origin of primary	1A	p1MI	p0	c0	Pathologic	Pathologic	Clinical	1
62 years	2016	White	8524	504	6465034	22	Unknown or not applicable	1	0	None/Unknown	No/Unknown	Unknown	Borderline/Unknown	Borderline/Unknown	Borderline/Unknown	Alive	Alive or dead of other cause	Alive or dead due to cancer	4	One primary only	Yes	1	1	8524/3: Infiltrating lobular mixed with other types of carcinoma	Unknown	Right - origin of primary	1A	p1MI	p0I-	c0	Pathologic	Pathologic	Clinical	1
25 years	2016	Black	8500	504	6467063	30	Unknown or not applicable	9	0	None/Unknown	No/Unknown	HR-/HER2+ (HER2 enriched)	Negative	Negative	Positive	Alive	Alive or dead of other cause	Alive or dead due to cancer	25	One primary only	Yes	1	1	8500/3: Infiltrating duct carcinoma, NOS	Poorly differentiated; Grade III	Right - origin of primary	1A	p1MI	p0	c0	Pathologic	Pathologic	Clinical	1
75 years	2016	White	8500	504	6467090	22	Unknown or not applicable	0	98	None/Unknown	No/Unknown	Unknown	Positive	Negative	Borderline/Unknown	Alive	Alive or dead of other cause	Alive or dead due to cancer	34	One primary only	Yes	1	1	8500/3: Infiltrating duct carcinoma, NOS	Moderately differentiated; Grade II	Right - origin of primary	1A	p1MI	c0	c0	Pathologic	Clinical	Clinical	990
58 years	2016	White	8500	503	6467294	20	Unknown or not applicable	1	0	Beam radiation	No/Unknown	HR+/HER2- (Luminal A)	Positive	Negative	Negative	Alive	Alive or dead of other cause	Alive or dead due to cancer	35	1st of 2 or more primaries	Yes	1	2	8500/3: Infiltrating duct carcinoma, NOS	Moderately differentiated; Grade II	Right - origin of primary	1A	p1MI	p0	c0	Pathologic	Pathologic	Clinical	999
59 years	2016	White	8500	508	6467365	23	Unknown or not applicable	1	0	Beam radiation	No/Unknown	HR+/HER2- (Luminal A)	Positive	Positive	Negative	Alive	Alive or dead of other cause	Alive or dead due to cancer	32	One primary only	Yes	1	1	8500/3: Infiltrating duct carcinoma, NOS	Unknown	Right - origin of primary	1A	p1MI	p0	c0	Pathologic	Pathologic	Clinical	1
49 years	2016	White	8500	504	6468163	23	Unknown or not applicable	1	0	Beam radiation	No/Unknown	Unknown	Negative	Negative	Borderline/Unknown	Alive	Alive or dead of other cause	Alive or dead due to cancer	31	One primary only	Yes	1	1	8500/3: Infiltrating duct carcinoma, NOS	Poorly differentiated; Grade III	Left - origin of primary	1A	p1MI	p0	c0	Pathologic	Pathologic	Clinical	990
39 years	2017	White	8500	504	6471338	60	Unknown or not applicable	2	0	Recommended, unknown if administered	Yes	HR+/HER2- (Luminal A)	Positive	Positive	Negative	Alive	Alive or dead of other cause	Alive or dead due to cancer	23	2nd of 2 or more primaries	No	2	2	8500/3: Infiltrating duct carcinoma, NOS	Moderately differentiated; Grade II	Left - origin of primary	1A	p1MI	p0	c0	Pathologic	Pathologic	Pathologic	1
78 years	2016	White	8500	504	6472705	22	Unknown or not applicable	1	0	None/Unknown	No/Unknown	HR+/HER2- (Luminal A)	Positive	Positive	Negative	Alive	Alive or dead of other cause	Alive or dead due to cancer	27	1st of 2 or more primaries	Yes	1	2	8500/3: Infiltrating duct carcinoma, NOS	Unknown	Right - origin of primary	1A	p1MI	p0I-	c0	Pathologic	Pathologic	Clinical	990
68 years	2016	White	8500	508	6475901	20	Unknown or not applicable	4	0	Beam radiation	No/Unknown	Unknown	Positive	Positive	Borderline/Unknown	Alive	Alive or dead of other cause	Alive or dead due to cancer	26	One primary only	Yes	1	1	8500/3: Infiltrating duct carcinoma, NOS	Unknown	Left - origin of primary	1A	p1MI	p0M-	c0	Pathologic	Pathologic	Clinical	990
70 years	2016	White	8500	504	6476398	22	Unknown or not applicable	2	0	Beam radiation	No/Unknown	Unknown	Positive	Positive	Borderline/Unknown	Alive	Alive or dead of other cause	Alive or dead due to cancer	26	One primary only	Yes	1	1	8500/3: Infiltrating duct carcinoma, NOS	Moderately differentiated; Grade II	Right - origin of primary	1A	p1MI	p0	c0	Pathologic	Pathologic	Clinical	1
65 years	2016	White	8500	504	6477726	23	Unknown or not applicable	5	0	Beam radiation	No/Unknown	Unknown	Positive	Positive	Borderline/Unknown	Alive	Alive or dead of other cause	Alive or dead due to cancer	24	One primary only	Yes	1	1	8500/3: Infiltrating duct carcinoma, NOS	Unknown	Left - origin of primary	1A	p1MI	p0	c0	Pathologic	Pathologic	Clinical	990
67 years	2016	White	8500	508	6477878	41	Unknown or not applicable	3	0	None/Unknown	No/Unknown	Unknown	Negative	Negative	Borderline/Unknown	Alive	Alive or dead of other cause	Alive or dead due to cancer	30	One primary only	Yes	1	1	8500/3: Infiltrating duct carcinoma, NOS	Unknown	Left - origin of primary	1A	p1MI	p0I+	c0	Pathologic	Pathologic	Clinical	1
56 years	2016	White	8500	509	6477981	30	Unknown or not applicable	0	98	Beam radiation	No/Unknown	HR+/HER2- (Luminal A)	Positive	Positive	Negative	Alive	Alive or dead of other cause	Alive or dead due to cancer	34	One primary only	Yes	1	1	8500/3: Infiltrating duct carcinoma, NOS	Unknown	Right - origin of primary	1A	p1MI	c0	c0	Pathologic	Clinical	Clinical	990
54 years	2016	White	8500	504	6478022	30	Unknown or not applicable	3	0	None/Unknown	No/Unknown	HR+/HER2- (Luminal A)	Positive	Positive	Negative	Alive	Alive or dead of other cause	Alive or dead due to cancer	30	2nd of 2 or more primaries	No	2	2	8500/3: Infiltrating duct carcinoma, NOS	Unknown	Right - origin of primary	1A	p1MI	p0	c0	Pathologic	Pathologic	Clinical	1
58 years	2016	White	8500	509	6478415	44	Unknown or not applicable	2	0	None/Unknown	Yes	HR+/HER2+ (Luminal B)	Positive	Negative	Positive	Alive	Alive or dead of other cause	Alive or dead due to cancer	24	One primary only	Yes	1	1	8500/3: Infiltrating duct carcinoma, NOS	Moderately differentiated; Grade II	Right - origin of primary	1A	p1MI	p0	c0	Pathologic	Pathologic	Clinical	1
78 years	2016	White	8500	504	6479024	22	Unknown or not applicable	5	0	Beam radiation	No/Unknown	HR-/HER2- (Triple Negative)	Negative	Negative	Negative	Alive	Alive or dead of other cause	Alive or dead due to cancer	33	One primary only	Yes	1	1	8500/3: Infiltrating duct carcinoma, NOS	Poorly differentiated; Grade III	Left - origin of primary	1A	p1MI	p0	c0	Pathologic	Pathologic	Clinical	990
84 years	2016	White	8500	503	6479781	41	Unknown or not applicable	1	1	None/Unknown	Yes	HR+/HER2+ (Luminal B)	Positive	Negative	Positive	Alive	Alive or dead of other cause	Alive or dead due to cancer	35	One primary only	Yes	1	1	8500/3: Infiltrating duct carcinoma, NOS	Poorly differentiated; Grade III	Left - origin of primary	2A	p1MI	p1A	c0	Pathologic	Pathologic	Clinical	1
68 years	2016	White	8211	503	6480732	23	Unknown or not applicable	1	0	None/Unknown	No/Unknown	Unknown	Borderline/Unknown	Borderline/Unknown	Borderline/Unknown	Alive	Alive or dead of other cause	Alive or dead due to cancer	31	One primary only	Yes	1	1	8211/3: Tubular adenocarcinoma	Well differentiated; Grade I	Left - origin of primary	1A	p1MI	p0	c0	Pathologic	Pathologic	Clinical	4
48 years	2016	White	8211	505	6480842	22	Unknown or not applicable	3	0	None/Unknown	No/Unknown	HR+/HER2- (Luminal A)	Positive	Positive	Negative	Alive	Alive or dead of other cause	Alive or dead due to cancer	30	One primary only	Yes	1	1	8211/3: Tubular adenocarcinoma	Well differentiated; Grade I	Left - origin of primary	1A	p1MI	p0	c0	Pathologic	Pathologic	Clinical	1
52 years	2016	White	8500	508	6480946	23	Unknown or not applicable	1	0	Beam radiation	No/Unknown	HR+/HER2- (Luminal A)	Positive	Positive	Negative	Alive	Alive or dead of other cause	Alive or dead due to cancer	5	One primary only	Yes	1	1	8500/3: Infiltrating duct carcinoma, NOS	Well differentiated; Grade I	Right - origin of primary	1A	p1MI	p0	c0	Pathologic	Pathologic	Clinical	1
62 years	2016	White	8500	503	6481853	20	Unknown or not applicable	1	0	Beam radiation	No/Unknown	HR+/HER2+ (Luminal B)	Positive	Negative	Positive	Alive	Alive or dead of other cause	Alive or dead due to cancer	27	One primary only	Yes	1	1	8500/3: Infiltrating duct carcinoma, NOS	Unknown	Right - origin of primary	1A	p1MI	p0	c0	Pathologic	Pathologic	Clinical	990
53 years	2016	White	8500	504	6481957	48	Unknown or not applicable	6	0	None/Unknown	No/Unknown	Unknown	Negative	Negative	Borderline/Unknown	Alive	Alive or dead of other cause	Alive or dead due to cancer	24	One primary only	Yes	1	1	8500/3: Infiltrating duct carcinoma, NOS	Poorly differentiated; Grade III	Right - origin of primary	1A	p1MI	p0	c0	Pathologic	Pathologic	Clinical	990
49 years	2016	Unknown	8522	504	6483030	20	Unknown or not applicable	3	0	Beam radiation	Yes	HR-/HER2- (Triple Negative)	Negative	Negative	Negative	Alive	Alive or dead of other cause	Alive or dead due to cancer	27	One primary only	Yes	1	1	8522/3: Infiltrating duct and lobular carcinoma	Poorly differentiated; Grade III	Left - origin of primary	1A	p1MI	p0	c0	Pathologic	Pathologic	Clinical	1
52 years	2016	White	8522	509	6484718	46	Unknown or not applicable	0	98	None/Unknown	No/Unknown	HR+/HER2- (Luminal A)	Positive	Positive	Negative	Breast	Dead (attributable to this cancer dx)	Alive or dead due to cancer	15	2nd of 2 or more primaries	No	2	2	8522/3: Infiltrating duct and lobular carcinoma	Unknown	Left - origin of primary	1A	p1MI	c0	c0	Pathologic	Clinical	Clinical	1
77 years	2016	White	8500	502	6484752	22	Unknown or not applicable	1	0	None/Unknown	No/Unknown	HR+/HER2- (Luminal A)	Positive	Positive	Negative	Alive	Alive or dead of other cause	Alive or dead due to cancer	24	One primary only	Yes	1	1	8500/3: Infiltrating duct carcinoma, NOS	Moderately differentiated; Grade II	Left - origin of primary	1A	p1MI	p0	c0	Pathologic	Pathologic	Clinical	1
52 years	2016	White	8500	504	6485399	41	Unknown or not applicable	2	0	None/Unknown	No/Unknown	Unknown	Negative	Negative	Borderline/Unknown	Alive	Alive or dead of other cause	Alive or dead due to cancer	24	One primary only	Yes	1	1	8500/3: Infiltrating duct carcinoma, NOS	Well differentiated; Grade I	Left - origin of primary	1A	p1MI	p0	c0	Pathologic	Pathologic	Clinical	1
41 years	2016	White	8500	502	6486657	30	Unknown or not applicable	4	0	None/Unknown	No/Unknown	Unknown	Positive	Borderline/Unknown	Borderline/Unknown	Alive	Alive or dead of other cause	Alive or dead due to cancer	25	One primary only	Yes	1	1	8500/3: Infiltrating duct carcinoma, NOS	Unknown	Right - origin of primary	1A	p1MI	p0I-	c0	Pathologic	Pathologic	Clinical	990
50 years	2016	White	8500	509	6487280	41	Unknown or not applicable	4	0	None/Unknown	No/Unknown	Unknown	Positive	Positive	Borderline/Unknown	Alive	Alive or dead of other cause	Alive or dead due to cancer	10	One primary only	Yes	1	1	8500/3: Infiltrating duct carcinoma, NOS	Poorly differentiated; Grade III	Left - origin of primary	1A	p1MI	p0	c0	Pathologic	Pathologic	Clinical	1
60 years	2017	Black	8500	503	6491506	22	Unknown or not applicable	2	0	Beam radiation	No/Unknown	HR+/HER2- (Luminal A)	Positive	Positive	Negative	Alive	Alive or dead of other cause	Alive or dead due to cancer	20	One primary only	Yes	1	1	8500/3: Infiltrating duct carcinoma, NOS	Moderately differentiated; Grade II	Right - origin of primary	1A	p1MI	p0	c0	Pathologic	Pathologic	Clinical	1
40 years	2017	White	8500	504	6491734	48	Unknown or not applicable	6	0	None/Unknown	No/Unknown	Unknown	Negative	Negative	Borderline/Unknown	Alive	Alive or dead of other cause	Alive or dead due to cancer	19	One primary only	Yes	1	1	8500/3: Infiltrating duct carcinoma, NOS	Unknown	Right - origin of primary	1A	p1MI	p0	c0	Pathologic	Pathologic	Clinical	1
70 years	2017	White	8500	504	6492919	22	Unknown or not applicable	3	0	Beam radiation	Yes	Unknown	Borderline/Unknown	Borderline/Unknown	Borderline/Unknown	Alive	Alive or dead of other cause	Alive or dead due to cancer	17	2nd of 2 or more primaries	No	2	2	8500/3: Infiltrating duct carcinoma, NOS	Moderately differentiated; Grade II	Right - origin of primary	1A	p1MI	p0I-	c0	Pathologic	Pathologic	Clinical	1
62 years	2017	White	8500	503	6493607	43	Unknown or not applicable	4	0	None/Unknown	No/Unknown	HR+/HER2- (Luminal A)	Positive	Negative	Negative	Alive	Alive or dead of other cause	Alive or dead due to cancer	17	One primary only	Yes	1	1	8500/3: Infiltrating duct carcinoma, NOS	Moderately differentiated; Grade II	Left - origin of primary	1A	p1MI	p0I-	c0	Pathologic	Pathologic	Clinical	999
54 years	2017	White	8500	503	6494879	46	Unknown or not applicable	1	0	None/Unknown	No/Unknown	HR-/HER2+ (HER2 enriched)	Negative	Negative	Positive	Alive	Alive or dead of other cause	Alive or dead due to cancer	15	1st of 2 or more primaries	Yes	1	2	8500/3: Infiltrating duct carcinoma, NOS	Moderately differentiated; Grade II	Left - origin of primary	1A	p1MI	p0I-	c0	Pathologic	Pathologic	Clinical	1
29 years	2017	White	8010	509	6495461	42	Unknown or not applicable	3	0	None/Unknown	No/Unknown	HR-/HER2+ (HER2 enriched)	Negative	Negative	Positive	Alive	Alive or dead of other cause	Alive or dead due to cancer	16	One primary only	Yes	1	1	8010/3: Carcinoma, NOS	Poorly differentiated; Grade III	Right - origin of primary	1A	p1MI	p0	c0	Pathologic	Pathologic	Clinical	1
44 years	2017	White	8500	504	6497919	24	Unknown or not applicable	2	0	Recommended, unknown if administered	No/Unknown	HR+/HER2- (Luminal A)	Positive	Positive	Negative	Alive	Alive or dead of other cause	Alive or dead due to cancer	15	One primary only	Yes	1	1	8500/3: Infiltrating duct carcinoma, NOS	Well differentiated; Grade I	Left - origin of primary	1A	p1MI	p0	c0	Pathologic	Pathologic	Clinical	1
59 years	2017	White	8500	501	6499910	45	Unknown or not applicable	7	0	None/Unknown	No/Unknown	Unknown	Positive	Negative	Borderline/Unknown	Alive	Alive or dead of other cause	Alive or dead due to cancer	12	One primary only	Yes	1	1	8500/3: Infiltrating duct carcinoma, NOS	Unknown	Right - origin of primary	1A	p1MI	p0	c0	Pathologic	Pathologic	Clinical	999
44 years	2017	White	8500	504	6500303	53	Unknown or not applicable	8	1	None/Unknown	No/Unknown	HR+/HER2- (Luminal A)	Positive	Positive	Negative	Alive	Alive or dead of other cause	Alive or dead due to cancer	18	One primary only	Yes	1	1	8500/3: Infiltrating duct carcinoma, NOS	Unknown	Left - origin of primary	1B	p1MI	p1MI	c0	Pathologic	Pathologic	Clinical	1
70 years	2017	White	8500	502	6500565	23	Unknown or not applicable	0	98	Recommended, unknown if administered	No/Unknown	Unknown	Borderline/Unknown	Borderline/Unknown	Borderline/Unknown	Alive	Alive or dead of other cause	Alive or dead due to cancer	13	One primary only	Yes	1	1	8500/3: Infiltrating duct carcinoma, NOS	Unknown	Left - origin of primary	1A	p1MI	c0	c0	Pathologic	Clinical	Clinical	1
83 years	2017	White	8500	508	6501643	23	Unknown or not applicable	3	0	Beam radiation	No/Unknown	HR+/HER2- (Luminal A)	Positive	Positive	Negative	Alive	Alive or dead of other cause	Alive or dead due to cancer	13	One primary only	Yes	1	1	8500/3: Infiltrating duct carcinoma, NOS	Moderately differentiated; Grade II	Right - origin of primary	1A	p1MI	p0I-	c0	Pathologic	Pathologic	Clinical	1
39 years	2017	White	8500	508	6502739	47	Unknown or not applicable	2	95	None/Unknown	Yes	HR+/HER2+ (Luminal B)	Positive	Positive	Positive	Alive	Alive or dead of other cause	Alive or dead due to cancer	19	1st of 2 or more primaries	Yes	1	2	8500/3: Infiltrating duct carcinoma, NOS	Moderately differentiated; Grade II	Left - origin of primary	1A	p1MI	p0	c0	Pathologic	Pathologic	Clinical	990
49 years	2017	White	8500	508	6503775	23	Unknown or not applicable	1	0	Beam radiation	No/Unknown	HR+/HER2- (Luminal A)	Positive	Positive	Negative	Alive	Alive or dead of other cause	Alive or dead due to cancer	18	One primary only	Yes	1	1	8500/3: Infiltrating duct carcinoma, NOS	Well differentiated; Grade I	Left - origin of primary	1A	p1MI	p0	c0	Pathologic	Pathologic	Clinical	1
66 years	2017	White	8520	508	6504906	22	Unknown or not applicable	1	0	None/Unknown	No/Unknown	HR+/HER2- (Luminal A)	Positive	Positive	Negative	Alive	Alive or dead of other cause	Alive or dead due to cancer	16	One primary only	Yes	1	1	8520/3: Lobular carcinoma, NOS	Unknown	Right - origin of primary	1A	p1MI	p0	c0	Pathologic	Pathologic	Clinical	1
62 years	2017	White	8500	502	6505978	22	Unknown or not applicable	0	98	Beam radiation	No/Unknown	Unknown	Positive	Borderline/Unknown	Borderline/Unknown	Suicide and Self-Inflicted Injury	Alive or dead of other cause	Dead (attributable to causes other than this cancer dx)	12	One primary only	Yes	1	1	8500/3: Infiltrating duct carcinoma, NOS	Unknown	Left - origin of primary	1A	p1MI	c0	c0	Pathologic	Clinical	Clinical	990
64 years	2017	White	8070	500	6506684	23	Unknown or not applicable	1	0	None/Unknown	No/Unknown	HR-/HER2+ (HER2 enriched)	Negative	Negative	Positive	Alive	Alive or dead of other cause	Alive or dead due to cancer	13	1st of 2 or more primaries	Yes	1	1	8070/3: Squamous cell carcinoma, NOS	Moderately differentiated; Grade II	Right - origin of primary	1A	p1MI	p0	c0	Pathologic	Pathologic	Clinical	1
52 years	2017	White	8500	508	6507289	23	Unknown or not applicable	3	0	Beam radiation	No/Unknown	HR+/HER2+ (Luminal B)	Positive	Negative	Positive	Alive	Alive or dead of other cause	Alive or dead due to cancer	20	One primary only	Yes	1	1	8500/3: Infiltrating duct carcinoma, NOS	Unknown	Left - origin of primary	1A	p1MI	p0	c0	Pathologic	Pathologic	Clinical	1
74 years	2017	White	8522	508	6508395	41	Unknown or not applicable	4	0	None/Unknown	No/Unknown	HR+/HER2- (Luminal A)	Positive	Positive	Negative	Alive	Alive or dead of other cause	Alive or dead due to cancer	11	One primary only	Yes	1	1	8522/3: Infiltrating duct and lobular carcinoma	Well differentiated; Grade I	Right - origin of primary	1A	p1MI	p0	c0	Pathologic	Pathologic	Clinical	1
60 years	2017	White	8500	504	6508896	20	Unknown or not applicable	4	0	Beam radiation	No/Unknown	HR+/HER2- (Luminal A)	Positive	Negative	Negative	Alive	Alive or dead of other cause	Alive or dead due to cancer	17	One primary only	Yes	1	1	8500/3: Infiltrating duct carcinoma, NOS	Unknown	Right - origin of primary	1A	p1MI	p0	c0	Pathologic	Pathologic	Clinical	1
52 years	2017	Black	8500	505	6510863	43	Unknown or not applicable	3	0	None/Unknown	No/Unknown	Unknown	Positive	Positive	Borderline/Unknown	Alive	Alive or dead of other cause	Alive or dead due to cancer	23	One primary only	Yes	1	1	8500/3: Infiltrating duct carcinoma, NOS	Unknown	Right - origin of primary	1A	p1MI	p0I-	c0	Pathologic	Pathologic	Clinical	1
59 years	2017	White	8500	502	6511415	22	Unknown or not applicable	2	0	Recommended, unknown if administered	No/Unknown	HR+/HER2- (Luminal A)	Positive	Positive	Negative	Alive	Alive or dead of other cause	Alive or dead due to cancer	13	One primary only	Yes	1	1	8500/3: Infiltrating duct carcinoma, NOS	Well differentiated; Grade I	Left - origin of primary	1A	p1MI	p0	c0	Pathologic	Pathologic	Clinical	1
68 years	2017	White	8500	509	6511487	22	Unknown or not applicable	2	0	Beam radiation	No/Unknown	Unknown	Positive	Positive	Borderline/Unknown	Alive	Alive or dead of other cause	Alive or dead due to cancer	19	One primary only	Yes	1	1	8500/3: Infiltrating duct carcinoma, NOS	Unknown	Right - origin of primary	1A	p1MI	p0I-	c0	Pathologic	Pathologic	Clinical	1
54 years	2017	White	8500	503	6512095	49	Unknown or not applicable	2	0	None/Unknown	No/Unknown	Unknown	Positive	Negative	Borderline/Unknown	Alive	Alive or dead of other cause	Alive or dead due to cancer	17	One primary only	Yes	1	1	8500/3: Infiltrating duct carcinoma, NOS	Unknown	Right - origin of primary	1A	p1MI	p0I-	c0	Pathologic	Pathologic	Clinical	1
87 years	2017	White	8523	504	6514170	22	Unknown or not applicable	0	98	None/Unknown	No/Unknown	Unknown	Positive	Positive	Borderline/Unknown	Alive	Alive or dead of other cause	Alive or dead due to cancer	14	One primary only	Yes	1	1	8523/3: Infiltrating duct mixed with other types of carcinoma	Well differentiated; Grade I	Left - origin of primary	1A	p1MI	c0	c0	Pathologic	Clinical	Clinical	40
68 years	2017	White	8500	505	6514908	41	Unknown or not applicable	3	0	None/Unknown	No/Unknown	Unknown	Positive	Borderline/Unknown	Borderline/Unknown	Alive	Alive or dead of other cause	Alive or dead due to cancer	14	One primary only	Yes	1	1	8500/3: Infiltrating duct carcinoma, NOS	Unknown	Right - origin of primary	1A	p1MI	p0I-	c0	Pathologic	Pathologic	Pathologic	1
65 years	2017	White	8500	508	6515044	23	Unknown or not applicable	1	0	Beam radiation	No/Unknown	HR+/HER2- (Luminal A)	Positive	Positive	Negative	Alive	Alive or dead of other cause	Alive or dead due to cancer	22	One primary only	Yes	1	1	8500/3: Infiltrating duct carcinoma, NOS	Moderately differentiated; Grade II	Left - origin of primary	1A	p1MI	p0	c0	Pathologic	Pathologic	Clinical	1
63 years	2017	White	8522	508	6515045	20	Unknown or not applicable	1	0	Beam radiation	No/Unknown	HR+/HER2- (Luminal A)	Positive	Positive	Negative	Alive	Alive or dead of other cause	Alive or dead due to cancer	21	One primary only	Yes	1	1	8522/3: Infiltrating duct and lobular carcinoma	Well differentiated; Grade I	Left - origin of primary	1A	p1MI	p0	c0	Pathologic	Pathologic	Clinical	1
45 years	2017	White	8500	504	6516515	24	Unknown or not applicable	2	0	Recommended, unknown if administered	Yes	HR+/HER2+ (Luminal B)	Positive	Positive	Positive	Alive	Alive or dead of other cause	Alive or dead due to cancer	21	One primary only	Yes	1	1	8500/3: Infiltrating duct carcinoma, NOS	Unknown	Right - origin of primary	1A	p1MI	p0	c0	Pathologic	Pathologic	Clinical	990
48 years	2017	White	8500	504	6517086	22	Unknown or not applicable	3	0	Beam radiation	No/Unknown	HR-/HER2+ (HER2 enriched)	Negative	Negative	Positive	Alive	Alive or dead of other cause	Alive or dead due to cancer	19	One primary only	Yes	1	1	8500/3: Infiltrating duct carcinoma, NOS	Poorly differentiated; Grade III	Right - origin of primary	1A	p1MI	p0	c0	Pathologic	Pathologic	Clinical	990
36 years	2017	White	8500	505	6517686	45	Unknown or not applicable	2	0	None/Unknown	No/Unknown	Unknown	Negative	Negative	Borderline/Unknown	Alive	Alive or dead of other cause	Alive or dead due to cancer	21	One primary only	Yes	1	1	8500/3: Infiltrating duct carcinoma, NOS	Moderately differentiated; Grade II	Left - origin of primary	1A	p1MI	p0	c0	Pathologic	Pathologic	Clinical	990
74 years	2017	White	8500	508	6518337	22	Unknown or not applicable	3	0	Recommended, unknown if administered	No/Unknown	Unknown	Positive	Positive	Borderline/Unknown	Alive	Alive or dead of other cause	Alive or dead due to cancer	22	One primary only	Yes	1	1	8500/3: Infiltrating duct carcinoma, NOS	Unknown	Right - origin of primary	1A	p1MI	p0	c0	Pathologic	Pathologic	Clinical	990
77 years	2017	Asian or Pacific Islander	8500	508	6518444	42	Unknown or not applicable	6	0	None/Unknown	No/Unknown	HR+/HER2- (Luminal A)	Positive	Negative	Negative	Alive	Alive or dead of other cause	Alive or dead due to cancer	14	One primary only	Yes	1	1	8500/3: Infiltrating duct carcinoma, NOS	Well differentiated; Grade I	Left - origin of primary	1A	p1MI	p0	c0	Pathologic	Pathologic	Clinical	1
64 years	2017	White	8500	505	6519087	49	Unknown or not applicable	3	0	None/Unknown	No/Unknown	Unknown	Negative	Negative	Borderline/Unknown	Alive	Alive or dead of other cause	Alive or dead due to cancer	17	One primary only	Yes	1	1	8500/3: Infiltrating duct carcinoma, NOS	Unknown	Left - origin of primary	1A	p1MI	p0	c0	Pathologic	Pathologic	Clinical	990
66 years	2017	White	8500	505	6519499	20	Unknown or not applicable	2	0	Recommended, unknown if administered	Yes	Unknown	Positive	Negative	Borderline/Unknown	Alive	Alive or dead of other cause	Alive or dead due to cancer	21	2nd of 2 or more primaries	No	2	2	8500/3: Infiltrating duct carcinoma, NOS	Unknown	Right - origin of primary	1A	p1MI	p0I-	c0	Pathologic	Pathologic	Clinical	1
40 years	2017	White	8500	503	6522879	75	Unknown or not applicable	4	0	None/Unknown	No/Unknown	Unknown	Negative	Negative	Borderline/Unknown	Alive	Alive or dead of other cause	Alive or dead due to cancer	16	One primary only	Yes	1	1	8500/3: Infiltrating duct carcinoma, NOS	Unknown	Right - origin of primary	1A	p1MI	p0	c0	Pathologic	Pathologic	Clinical	60
66 years	2017	White	8500	505	6523280	22	Unknown or not applicable	0	98	Beam radiation	No/Unknown	Unknown	Positive	Borderline/Unknown	Borderline/Unknown	Alive	Alive or dead of other cause	Alive or dead due to cancer	5	One primary only	Yes	1	1	8500/3: Infiltrating duct carcinoma, NOS	Well differentiated; Grade I	Right - origin of primary	1A	p1MI	c0	c0	Pathologic	Clinical	Clinical	1
56 years	2017	White	8500	501	6523569	22	Unknown or not applicable	1	0	Beam radiation	No/Unknown	Unknown	Positive	Positive	Borderline/Unknown	Alive	Alive or dead of other cause	Alive or dead due to cancer	17	One primary only	Yes	1	1	8500/3: Infiltrating duct carcinoma, NOS	Poorly differentiated; Grade III	Right - origin of primary	1A	p1MI	p0	c0	Pathologic	Pathologic	Clinical	1
52 years	2017	White	8211	508	6524286	22	Unknown or not applicable	0	98	None/Unknown	No/Unknown	HR+/HER2- (Luminal A)	Positive	Positive	Negative	Alive	Alive or dead of other cause	Alive or dead due to cancer	8	One primary only	Yes	1	1	8211/3: Tubular adenocarcinoma	Unknown	Left - origin of primary	1A	p1MI	c0	c0	Pathologic	Clinical	Clinical	990
44 years	2017	White	8500	502	6524582	49	Unknown or not applicable	0	98	None/Unknown	No/Unknown	HR+/HER2- (Luminal A)	Positive	Positive	Negative	Alive	Alive or dead of other cause	Alive or dead due to cancer	20	1st of 2 or more primaries	Yes	1	2	8500/3: Infiltrating duct carcinoma, NOS	Moderately differentiated; Grade II	Left - origin of primary	1A	p1MI	c0	c0	Pathologic	Clinical	Clinical	1
82 years	2017	White	8500	501	10140163	51	Unknown or not applicable	1	0	None/Unknown	No/Unknown	Unknown	Negative	Negative	Borderline/Unknown	Alive	Alive or dead of other cause	Alive or dead due to cancer	20	2nd of 2 or more primaries	No	2	2	8500/3: Infiltrating duct carcinoma, NOS	Unknown	Left - origin of primary	1A	p1MI	p0	c0	Pathologic	Pathologic	Clinical	1
68 years	2017	White	8500	508	10374617	41	Unknown or not applicable	0	98	None/Unknown	No/Unknown	Unknown	Negative	Negative	Borderline/Unknown	Alive	Alive or dead of other cause	Alive or dead due to cancer	15	2nd of 2 or more primaries	No	2	2	8500/3: Infiltrating duct carcinoma, NOS	Poorly differentiated; Grade III	Left - origin of primary	1A	p1MI	c0	c0	Pathologic	Clinical	Clinical	990
57 years	2016	White	8500	504	10631318	30	Unknown or not applicable	0	98	None/Unknown	No/Unknown	HR+/HER2- (Luminal A)	Positive	Negative	Negative	Alive	Alive or dead of other cause	Alive or dead due to cancer	32	3rd of 3 or more primaries	No	3	3	8500/3: Infiltrating duct carcinoma, NOS	Unknown	Right - origin of primary	1A	p1MI	c0	c0	Pathologic	Clinical	Clinical	1
50 years	2016	White	8500	508	10852925	55	Unknown or not applicable	13	2	Beam radiation	Yes	HR+/HER2- (Luminal A)	Positive	Positive	Negative	Alive	Alive or dead of other cause	Alive or dead due to cancer	26	One primary only	Yes	2	1	8500/3: Infiltrating duct carcinoma, NOS	Moderately differentiated; Grade II	Right - origin of primary	2A	p1MI	p1A	c0	Pathologic	Pathologic	Clinical	30
63 years	2016	White	8500	508	10868383	46	Unknown or not applicable	4	0	None/Unknown	No/Unknown	Unknown	Negative	Negative	Borderline/Unknown	Alive	Alive or dead of other cause	Alive or dead due to cancer	27	2nd of 2 or more primaries	No	2	2	8500/3: Infiltrating duct carcinoma, NOS	Moderately differentiated; Grade II	Right - origin of primary	1A	p1MI	p0I-	c0	Pathologic	Pathologic	Clinical	1
53 years	2016	Black	8500	504	10907765	23	Unknown or not applicable	1	0	Beam radiation	No/Unknown	HR+/HER2- (Luminal A)	Positive	Positive	Negative	Alive	Alive or dead of other cause	Alive or dead due to cancer	33	2nd of 2 or more primaries	No	2	2	8500/3: Infiltrating duct carcinoma, NOS	Unknown	Right - origin of primary	1A	p1MI	p0I-	c0	Pathologic	Pathologic	Clinical	1
70 years	2017	White	8500	504	10937756	41	Unknown or not applicable	3	1	None/Unknown	No/Unknown	Unknown	Positive	Positive	Borderline/Unknown	Alive	Alive or dead of other cause	Alive or dead due to cancer	14	2nd of 2 or more primaries	Yes	2	2	8500/3: Infiltrating duct carcinoma, NOS	Poorly differentiated; Grade III	Right - origin of primary	1B	p1MI	p1MI	c0	Pathologic	Pathologic	Clinical	990
74 years	2017	White	8500	504	10938427	22	Unknown or not applicable	3	0	Beam radiation	No/Unknown	HR-/HER2+ (HER2 enriched)	Negative	Negative	Positive	Alive	Alive or dead of other cause	Alive or dead due to cancer	21	2nd of 2 or more primaries	No	2	2	8500/3: Infiltrating duct carcinoma, NOS	Well differentiated; Grade I	Left - origin of primary	1A	p1MI	p0I-	c0	Pathologic	Pathologic	Clinical	1
72 years	2017	White	8500	504	10939937	41	Unknown or not applicable	0	98	None/Unknown	No/Unknown	HR+/HER2- (Luminal A)	Positive	Positive	Negative	Alive	Alive or dead of other cause	Alive or dead due to cancer	23	3rd of 3 or more primaries	No	3	3	8500/3: Infiltrating duct carcinoma, NOS	Unknown	Right - origin of primary	1A	p1MI	c0	c0	Pathologic	Clinical	Clinical	1
74 years	2016	White	8500	501	11090067	22	Unknown or not applicable	6	0	Beam radiation	No/Unknown	Unknown	Positive	Positive	Borderline/Unknown	Alive	Alive or dead of other cause	Alive or dead due to cancer	27	2nd of 2 or more primaries	No	2	2	8500/3: Infiltrating duct carcinoma, NOS	Poorly differentiated; Grade III	Left - origin of primary	1A	p1MI	p0I-	c0	Pathologic	Pathologic	Clinical	999
69 years	2016	White	8500	509	11133860	41	Unknown or not applicable	2	0	None/Unknown	No/Unknown	HR+/HER2- (Luminal A)	Positive	Positive	Negative	Alive	Alive or dead of other cause	Alive or dead due to cancer	35	2nd of 2 or more primaries	Yes	2	2	8500/3: Infiltrating duct carcinoma, NOS	Poorly differentiated; Grade III	Left - origin of primary	1A	p1MI	p0I+	c0	Pathologic	Pathologic	Clinical	1
62 years	2016	White	8500	504	11200824	22	Unknown or not applicable	2	0	Beam radiation	No/Unknown	HR+/HER2+ (Luminal B)	Positive	Positive	Positive	Alive	Alive or dead of other cause	Alive or dead due to cancer	33	2nd of 2 or more primaries	No	2	2	8500/3: Infiltrating duct carcinoma, NOS	Unknown	Right - origin of primary	1A	p1MI	p0I-	c0	Pathologic	Pathologic	Clinical	990
69 years	2017	White	8010	504	11287232	45	Unknown or not applicable	1	0	None/Unknown	No/Unknown	Unknown	Positive	Positive	Borderline/Unknown	Alive	Alive or dead of other cause	Alive or dead due to cancer	18	3rd of 3 or more primaries	No	3	3	8010/3: Carcinoma, NOS	Unknown	Right - origin of primary	1A	p1MI	p0	c0	Pathologic	Pathologic	Clinical	1
78 years	2017	White	8500	508	11312944	41	Unknown or not applicable	2	0	None/Unknown	No/Unknown	Unknown	Borderline/Unknown	Borderline/Unknown	Borderline/Unknown	Alive	Alive or dead of other cause	Alive or dead due to cancer	21	3rd of 3 or more primaries	No	3	3	8500/3: Infiltrating duct carcinoma, NOS	Unknown	Left - origin of primary	1A	p1MI	p0I-	c0	Pathologic	Pathologic	Clinical	1
74 years	2016	Black	8500	504	11320800	41	Unknown or not applicable	1	0	None/Unknown	No/Unknown	HR+/HER2- (Luminal A)	Positive	Negative	Negative	Alive	Alive or dead of other cause	Alive or dead due to cancer	29	2nd of 2 or more primaries	Yes	2	2	8500/3: Infiltrating duct carcinoma, NOS	Well differentiated; Grade I	Left - origin of primary	1A	p1MI	p0	c0	Pathologic	Pathologic	Clinical	1
59 years	2016	White	8500	504	11328641	22	Unknown or not applicable	6	0	Recommended, unknown if administered	No/Unknown	Unknown	Positive	Positive	Borderline/Unknown	Alive	Alive or dead of other cause	Alive or dead due to cancer	33	2nd of 2 or more primaries	No	2	2	8500/3: Infiltrating duct carcinoma, NOS	Unknown	Left - origin of primary	1A	p1MI	p0I-	c0	Pathologic	Pathologic	Clinical	1
72 years	2016	Black	8500	501	11370482	41	Unknown or not applicable	6	0	None/Unknown	No/Unknown	Unknown	Positive	Positive	Borderline/Unknown	Alive	Alive or dead of other cause	Alive or dead due to cancer	30	2nd of 2 or more primaries	No	2	2	8500/3: Infiltrating duct carcinoma, NOS	Moderately differentiated; Grade II	Right - origin of primary	1A	p1MI	p0	c0	Pathologic	Pathologic	Clinical	990
66 years	2016	White	8500	508	11413967	22	Unknown or not applicable	2	0	Beam radiation	No/Unknown	HR+/HER2- (Luminal A)	Positive	Positive	Negative	Alive	Alive or dead of other cause	Alive or dead due to cancer	27	2nd of 2 or more primaries	No	2	2	8500/3: Infiltrating duct carcinoma, NOS	Moderately differentiated; Grade II	Right - origin of primary	1A	p1MI	p0I-	c0	Pathologic	Pathologic	Clinical	990
55 years	2017	Asian or Pacific Islander	8500	504	11434625	75	Unknown or not applicable	2	0	None/Unknown	No/Unknown	Unknown	Positive	Positive	Borderline/Unknown	Alive	Alive or dead of other cause	Alive or dead due to cancer	21	3rd of 3 or more primaries	No	2	3	8500/3: Infiltrating duct carcinoma, NOS	Moderately differentiated; Grade II	Right - origin of primary	1A	p1MI	p0I-	c0	Pathologic	Pathologic	Clinical	1
64 years	2017	White	8503	504	11489412	22	Unknown or not applicable	1	0	Beam radiation	No/Unknown	Unknown	Positive	Positive	Borderline/Unknown	Alive	Alive or dead of other cause	Alive or dead due to cancer	16	2nd of 2 or more primaries	No	2	2	8503/3: Intraductal papillary adenocarcinoma with invasion	Moderately differentiated; Grade II	Right - origin of primary	1A	p1MI	p0	c0	Pathologic	Pathologic	Clinical	1
52 years	2017	Black	8480	504	11496375	42	Unknown or not applicable	1	0	None/Unknown	No/Unknown	Unknown	Positive	Negative	Borderline/Unknown	Alive	Alive or dead of other cause	Alive or dead due to cancer	20	2nd of 2 or more primaries	Yes	2	2	8480/3: Mucinous adenocarcinoma	Well differentiated; Grade I	Right - origin of primary	1A	p1MI	p0	c0	Pathologic	Pathologic	Clinical	1
68 years	2016	Black	8500	503	11510710	22	Unknown or not applicable	4	0	Beam radiation	No/Unknown	HR+/HER2- (Luminal A)	Positive	Negative	Negative	Alive	Alive or dead of other cause	Alive or dead due to cancer	35	One primary only	Yes	1	1	8500/3: Infiltrating duct carcinoma, NOS	Unknown	Right - origin of primary	1A	p1MI	p0I-	c0	Pathologic	Pathologic	Clinical	1
83 years	2016	White	8500	504	11510965	23	Unknown or not applicable	2	0	Beam radiation	No/Unknown	Unknown	Positive	Positive	Borderline/Unknown	Cerebrovascular Diseases	Alive or dead of other cause	Dead (attributable to causes other than this cancer dx)	12	One primary only	Yes	1	1	8500/3: Infiltrating duct carcinoma, NOS	Unknown	Right - origin of primary	1A	p1MI	p0I-	c0	Pathologic	Pathologic	Clinical	990
71 years	2016	Black	8520	508	11511064	23	Unknown or not applicable	3	0	Beam radiation	No/Unknown	HR+/HER2- (Luminal A)	Positive	Positive	Negative	Alive	Alive or dead of other cause	Alive or dead due to cancer	34	One primary only	Yes	1	1	8520/3: Lobular carcinoma, NOS	Well differentiated; Grade I	Right - origin of primary	1A	p1MI	p0	c0	Pathologic	Pathologic	Clinical	1
40 years	2016	White	8500	509	11511481	52	Unknown or not applicable	23	2	Beam radiation	Yes	HR+/HER2- (Luminal A)	Positive	Positive	Negative	Alive	Alive or dead of other cause	Alive or dead due to cancer	34	One primary only	Yes	1	1	8500/3: Infiltrating duct carcinoma, NOS	Poorly differentiated; Grade III	Right - origin of primary	4	p1MI	p1MI	c1	Pathologic	Pathologic	Pathologic	1
69 years	2016	White	8500	505	11511829	22	Unknown or not applicable	0	98	Beam radiation	No/Unknown	Unknown	Borderline/Unknown	Borderline/Unknown	Borderline/Unknown	Alive	Alive or dead of other cause	Alive or dead due to cancer	31	One primary only	Yes	1	1	8500/3: Infiltrating duct carcinoma, NOS	Well differentiated; Grade I	Left - origin of primary	1A	p1MI	c0	c0	Pathologic	Clinical	Clinical	1
69 years	2016	Black	8500	504	11513725	23	Unknown or not applicable	3	0	Beam radiation	No/Unknown	HR+/HER2- (Luminal A)	Positive	Negative	Negative	Alive	Alive or dead of other cause	Alive or dead due to cancer	32	One primary only	Yes	1	1	8500/3: Infiltrating duct carcinoma, NOS	Unknown	Right - origin of primary	1A	p1MI	p0I-	c0	Pathologic	Pathologic	Clinical	1
53 years	2016	White	8500	501	11513967	55	Unknown or not applicable	11	1	Beam radiation	Yes	HR+/HER2- (Luminal A)	Positive	Positive	Negative	Alive	Alive or dead of other cause	Alive or dead due to cancer	32	One primary only	Yes	1	1	8500/3: Infiltrating duct carcinoma, NOS	Moderately differentiated; Grade II	Left - origin of primary	1B	p1MI	p1MI	c0	Pathologic	Pathologic	Clinical	45
58 years	2016	Asian or Pacific Islander	8500	504	11515296	30	Unknown or not applicable	4	0	None/Unknown	No/Unknown	HR-/HER2+ (HER2 enriched)	Negative	Negative	Positive	Alive	Alive or dead of other cause	Alive or dead due to cancer	29	One primary only	Yes	1	1	8500/3: Infiltrating duct carcinoma, NOS	Poorly differentiated; Grade III	Right - origin of primary	1A	p1MI	p0I-	c0	Pathologic	Pathologic	Pathologic	990
58 years	2016	White	8480	508	11515861	22	Unknown or not applicable	2	0	Beam radiation	No/Unknown	Unknown	Positive	Borderline/Unknown	Borderline/Unknown	Alive	Alive or dead of other cause	Alive or dead due to cancer	32	One primary only	Yes	1	1	8480/3: Mucinous adenocarcinoma	Poorly differentiated; Grade III	Left - origin of primary	1A	p1MI	p0	c0	Pathologic	Pathologic	Clinical	1
67 years	2016	Black	8500	504	11517448	22	Unknown or not applicable	0	98	None/Unknown	No/Unknown	HR+/HER2- (Luminal A)	Positive	Positive	Negative	Alive	Alive or dead of other cause	Alive or dead due to cancer	34	One primary only	Yes	1	1	8500/3: Infiltrating duct carcinoma, NOS	Well differentiated; Grade I	Left - origin of primary	1A	p1MI	c0	c0	Pathologic	Clinical	Clinical	990
58 years	2016	Black	8500	505	11517596	30	Unknown or not applicable	3	0	None/Unknown	No/Unknown	Unknown	Positive	Positive	Borderline/Unknown	Alive	Alive or dead of other cause	Alive or dead due to cancer	34	One primary only	Yes	1	1	8500/3: Infiltrating duct carcinoma, NOS	Poorly differentiated; Grade III	Right - origin of primary	1A	p1MI	p0	c0	Pathologic	Pathologic	Clinical	1
63 years	2016	White	8500	504	11518524	41	Unknown or not applicable	3	0	None/Unknown	No/Unknown	Unknown	Positive	Positive	Borderline/Unknown	Alive	Alive or dead of other cause	Alive or dead due to cancer	31	One primary only	Yes	1	1	8500/3: Infiltrating duct carcinoma, NOS	Unknown	Left - origin of primary	1A	p1MI	p0	c0	Pathologic	Pathologic	Clinical	990
67 years	2016	White	8500	505	11518627	45	Unknown or not applicable	4	0	Beam radiation	No/Unknown	Unknown	Positive	Negative	Borderline/Unknown	Alive	Alive or dead of other cause	Alive or dead due to cancer	30	One primary only	Yes	1	1	8500/3: Infiltrating duct carcinoma, NOS	Unknown	Left - origin of primary	1A	p1MI	p0I-	c0	Pathologic	Pathologic	Clinical	1
54 years	2016	White	8500	502	11519084	49	Unknown or not applicable	12	1	Beam radiation	Yes	HR+/HER2+ (Luminal B)	Positive	Negative	Positive	Alive	Alive or dead of other cause	Alive or dead due to cancer	32	One primary only	Yes	1	1	8500/3: Infiltrating duct carcinoma, NOS	Moderately differentiated; Grade II	Right - origin of primary	1B	p1MI	p1MI	c0	Pathologic	Pathologic	Clinical	1
45 years	2016	Asian or Pacific Islander	8500	504	11519543	22	Unknown or not applicable	4	0	Beam radiation	No/Unknown	HR+/HER2+ (Luminal B)	Positive	Positive	Positive	Alive	Alive or dead of other cause	Alive or dead due to cancer	28	One primary only	Yes	1	1	8500/3: Infiltrating duct carcinoma, NOS	Moderately differentiated; Grade II	Left - origin of primary	1A	p1MI	p0I-	c0	Pathologic	Pathologic	Clinical	1
48 years	2016	White	8500	503	11519673	30	Unknown or not applicable	4	0	None/Unknown	No/Unknown	Unknown	Positive	Negative	Borderline/Unknown	Alive	Alive or dead of other cause	Alive or dead due to cancer	28	One primary only	Yes	1	1	8500/3: Infiltrating duct carcinoma, NOS	Unknown	Left - origin of primary	1A	p1MI	p0I-	c0	Pathologic	Pathologic	Clinical	1
48 years	2016	White	8500	503	11519717	22	Unknown or not applicable	5	0	Beam radiation	No/Unknown	Unknown	Positive	Positive	Borderline/Unknown	Alive	Alive or dead of other cause	Alive or dead due to cancer	28	One primary only	Yes	1	1	8500/3: Infiltrating duct carcinoma, NOS	Unknown	Left - origin of primary	1A	p1MI	p0I-	c0	Pathologic	Pathologic	Clinical	1
57 years	2016	White	8500	504	11519727	22	Unknown or not applicable	2	0	Beam radiation	No/Unknown	HR+/HER2- (Luminal A)	Positive	Positive	Negative	Alive	Alive or dead of other cause	Alive or dead due to cancer	28	One primary only	Yes	1	1	8500/3: Infiltrating duct carcinoma, NOS	Unknown	Right - origin of primary	1A	p1MI	p0I-	c0	Pathologic	Pathologic	Clinical	1
66 years	2016	White	8500	504	11520884	22	Unknown or not applicable	0	98	Beam radiation	No/Unknown	HR-/HER2- (Triple Negative)	Negative	Negative	Negative	Alive	Alive or dead of other cause	Alive or dead due to cancer	35	One primary only	Yes	1	1	8500/3: Infiltrating duct carcinoma, NOS	Moderately differentiated; Grade II	Right - origin of primary	1A	p1MI	c0	c0	Pathologic	Clinical	Clinical	1
48 years	2016	White	8520	504	11521058	22	Unknown or not applicable	2	0	Beam radiation	No/Unknown	HR+/HER2- (Luminal A)	Positive	Positive	Negative	Alive	Alive or dead of other cause	Alive or dead due to cancer	27	One primary only	Yes	1	1	8520/3: Lobular carcinoma, NOS	Well differentiated; Grade I	Right - origin of primary	1A	p1MI	p0	c0	Pathologic	Pathologic	Clinical	1
51 years	2016	Black	8500	504	11523823	23	Unknown or not applicable	1	0	Beam radiation	No/Unknown	HR-/HER2- (Triple Negative)	Negative	Negative	Negative	Alive	Alive or dead of other cause	Alive or dead due to cancer	26	One primary only	Yes	1	1	8500/3: Infiltrating duct carcinoma, NOS	Poorly differentiated; Grade III	Left - origin of primary	1A	p1MI	p0I-	c0	Pathologic	Pathologic	Clinical	1
53 years	2016	Black	8500	504	11524064	23	Unknown or not applicable	3	1	Beam radiation	Yes	HR-/HER2+ (HER2 enriched)	Negative	Negative	Positive	Alive	Alive or dead of other cause	Alive or dead due to cancer	29	One primary only	Yes	1	1	8500/3: Infiltrating duct carcinoma, NOS	Unknown	Left - origin of primary	2A	p1MI	p1A	c0	Pathologic	Pathologic	Clinical	1
56 years	2016	White	8010	504	11524779	22	Unknown or not applicable	0	98	Beam radiation	No/Unknown	Unknown	Positive	Negative	Borderline/Unknown	Alive	Alive or dead of other cause	Alive or dead due to cancer	26	One primary only	Yes	1	1	8010/3: Carcinoma, NOS	Moderately differentiated; Grade II	Right - origin of primary	1A	p1MI	c0	c0	Pathologic	Clinical	Clinical	1
60 years	2016	Black	8500	504	11524807	30	Unknown or not applicable	2	0	None/Unknown	No/Unknown	HR-/HER2+ (HER2 enriched)	Negative	Negative	Positive	Alive	Alive or dead of other cause	Alive or dead due to cancer	26	One primary only	Yes	1	1	8500/3: Infiltrating duct carcinoma, NOS	Poorly differentiated; Grade III	Right - origin of primary	1A	p1MI	p0	c0	Pathologic	Pathologic	Clinical	1
58 years	2016	White	8500	508	11525196	30	Unknown or not applicable	2	0	None/Unknown	No/Unknown	Unknown	Negative	Negative	Borderline/Unknown	Alive	Alive or dead of other cause	Alive or dead due to cancer	27	One primary only	Yes	1	1	8500/3: Infiltrating duct carcinoma, NOS	Unknown	Left - origin of primary	1A	p1MI	p0I-	c0	Pathologic	Pathologic	Clinical	990
52 years	2016	White	8500	504	11525230	22	Unknown or not applicable	4	1	Beam radiation	No/Unknown	HR+/HER2- (Luminal A)	Positive	Negative	Negative	Alive	Alive or dead of other cause	Alive or dead due to cancer	26	One primary only	Yes	1	1	8500/3: Infiltrating duct carcinoma, NOS	Unknown	Right - origin of primary	1B	p1MI	p1MI	c0	Pathologic	Pathologic	Clinical	1
59 years	2016	White	8500	508	11525236	46	Unknown or not applicable	2	0	None/Unknown	No/Unknown	HR-/HER2+ (HER2 enriched)	Negative	Negative	Positive	Alive	Alive or dead of other cause	Alive or dead due to cancer	27	One primary only	Yes	1	1	8500/3: Infiltrating duct carcinoma, NOS	Unknown	Left - origin of primary	1A	p1MI	p0	c0	Pathologic	Pathologic	Clinical	1
57 years	2016	White	8500	501	11525254	75	Unknown or not applicable	2	0	None/Unknown	No/Unknown	Unknown	Positive	Positive	Borderline/Unknown	Alive	Alive or dead of other cause	Alive or dead due to cancer	26	One primary only	Yes	1	1	8500/3: Infiltrating duct carcinoma, NOS	Unknown	Left - origin of primary	1A	p1MI	p0I-	c0	Pathologic	Pathologic	Clinical	1
53 years	2016	White	8501	504	11525985	44	Unknown or not applicable	1	0	None/Unknown	No/Unknown	Unknown	Positive	Borderline/Unknown	Borderline/Unknown	Alive	Alive or dead of other cause	Alive or dead due to cancer	28	One primary only	Yes	1	1	8501/3: Comedocarcinoma, NOS	Moderately differentiated; Grade II	Right - origin of primary	1A	p1MI	p0	c0	Pathologic	Pathologic	Clinical	1
82 years	2016	Black	8500	504	11526391	22	Unknown or not applicable	0	98	Beam radiation	No/Unknown	Unknown	Positive	Positive	Borderline/Unknown	Alive	Alive or dead of other cause	Alive or dead due to cancer	27	One primary only	Yes	1	1	8500/3: Infiltrating duct carcinoma, NOS	Well differentiated; Grade I	Right - origin of primary	1A	p1MI	c0	c0	Pathologic	Clinical	Clinical	1
66 years	2016	Black	8500	508	11528696	41	Unknown or not applicable	7	0	None/Unknown	No/Unknown	HR+/HER2- (Luminal A)	Positive	Positive	Negative	Alive	Alive or dead of other cause	Alive or dead due to cancer	34	One primary only	Yes	1	1	8500/3: Infiltrating duct carcinoma, NOS	Well differentiated; Grade I	Left - origin of primary	1A	p1MI	p0	c0	Pathologic	Pathologic	Clinical	1
59 years	2016	Black	8500	504	11529162	45	Unknown or not applicable	6	0	None/Unknown	No/Unknown	HR+/HER2+ (Luminal B)	Positive	Positive	Positive	Alive	Alive or dead of other cause	Alive or dead due to cancer	28	One primary only	Yes	1	1	8500/3: Infiltrating duct carcinoma, NOS	Poorly differentiated; Grade III	Right - origin of primary	1A	p1MI	p0I-	c0	Pathologic	Pathologic	Clinical	990
58 years	2016	White	8500	508	11530429	44	Unknown or not applicable	1	0	None/Unknown	No/Unknown	Unknown	Positive	Positive	Borderline/Unknown	Alive	Alive or dead of other cause	Alive or dead due to cancer	27	1st of 2 or more primaries	Yes	1	2	8500/3: Infiltrating duct carcinoma, NOS	Moderately differentiated; Grade II	Right - origin of primary	1A	p1MI	p0I-	c0	Pathologic	Pathologic	Clinical	990
72 years	2016	Black	8500	502	11531713	23	Unknown or not applicable	95	0	None/Unknown	No/Unknown	Unknown	Positive	Positive	Borderline/Unknown	Alive	Alive or dead of other cause	Alive or dead due to cancer	24	One primary only	Yes	1	1	8500/3: Infiltrating duct carcinoma, NOS	Well differentiated; Grade I	Left - origin of primary	1A	p1MI	c0	c0	Pathologic	Clinical	Clinical	1
29 years	2016	White	8500	504	11531908	75	Unknown or not applicable	3	0	Beam radiation	No/Unknown	HR-/HER2+ (HER2 enriched)	Negative	Negative	Positive	Alive	Alive or dead of other cause	Alive or dead due to cancer	24	One primary only	Yes	1	1	8500/3: Infiltrating duct carcinoma, NOS	Poorly differentiated; Grade III	Left - origin of primary	1A	p1MI	p0I-	c0	Pathologic	Pathologic	Clinical	1
46 years	2016	White	8500	508	11532313	30	Unknown or not applicable	2	0	None/Unknown	No/Unknown	Unknown	Positive	Positive	Borderline/Unknown	Alive	Alive or dead of other cause	Alive or dead due to cancer	8	One primary only	Yes	1	1	8500/3: Infiltrating duct carcinoma, NOS	Unknown	Right - origin of primary	1A	p1MI	p0I-	c0	Pathologic	Pathologic	Clinical	1
58 years	2016	White	8500	505	11532883	45	Unknown or not applicable	1	0	None/Unknown	No/Unknown	HR-/HER2+ (HER2 enriched)	Negative	Negative	Positive	Alive	Alive or dead of other cause	Alive or dead due to cancer	29	One primary only	Yes	1	1	8500/3: Infiltrating duct carcinoma, NOS	Moderately differentiated; Grade II	Left - origin of primary	1A	p1MI	p0	c0	Pathologic	Pathologic	Clinical	990
47 years	2016	Black	8500	504	11534947	23	Unknown or not applicable	3	1	Beam radiation	No/Unknown	HR+/HER2- (Luminal A)	Positive	Positive	Negative	Alive	Alive or dead of other cause	Alive or dead due to cancer	25	One primary only	Yes	1	1	8500/3: Infiltrating duct carcinoma, NOS	Unknown	Right - origin of primary	1B	p1MI	p1MI	c0	Pathologic	Pathologic	Clinical	1
58 years	2017	White	8500	504	11536387	22	Unknown or not applicable	6	0	Beam radiation	No/Unknown	Unknown	Positive	Positive	Borderline/Unknown	Alive	Alive or dead of other cause	Alive or dead due to cancer	23	One primary only	Yes	1	1	8500/3: Infiltrating duct carcinoma, NOS	Unknown	Left - origin of primary	1A	p1MI	p0I-	c0	Pathologic	Pathologic	Clinical	990
85 years	2017	Black	8501	502	11537296	51	Unknown or not applicable	3	0	None/Unknown	No/Unknown	HR-/HER2- (Triple Negative)	Negative	Negative	Negative	Alive	Alive or dead of other cause	Alive or dead due to cancer	20	2nd of 2 or more primaries	Yes	2	2	8501/3: Comedocarcinoma, NOS	Poorly differentiated; Grade III	Right - origin of primary	1A	p1MI	p0	c0	Pathologic	Pathologic	Clinical	1
43 years	2016	Black	8500	501	11537699	45	Unknown or not applicable	1	0	None/Unknown	No/Unknown	Unknown	Negative	Negative	Borderline/Unknown	Alive	Alive or dead of other cause	Alive or dead due to cancer	28	One primary only	Yes	1	1	8500/3: Infiltrating duct carcinoma, NOS	Unknown	Left - origin of primary	1A	p1MI	p0	c0	Pathologic	Pathologic	Clinical	1
59 years	2016	Black	8500	504	11537759	49	Unknown or not applicable	1	0	None/Unknown	No/Unknown	Unknown	Negative	Negative	Borderline/Unknown	Alive	Alive or dead of other cause	Alive or dead due to cancer	32	One primary only	Yes	1	1	8500/3: Infiltrating duct carcinoma, NOS	Unknown	Left - origin of primary	1A	p1MI	p0	c0	Pathologic	Pathologic	Clinical	1
57 years	2016	White	8500	504	11537843	41	Unknown or not applicable	2	0	None/Unknown	No/Unknown	Unknown	Negative	Negative	Borderline/Unknown	Alive	Alive or dead of other cause	Alive or dead due to cancer	25	One primary only	Yes	1	1	8500/3: Infiltrating duct carcinoma, NOS	Unknown	Left - origin of primary	1A	p1MI	p0I-	c0	Pathologic	Pathologic	Clinical	1
49 years	2017	White	8500	502	11538600	41	Unknown or not applicable	1	0	None/Unknown	No/Unknown	HR+/HER2+ (Luminal B)	Positive	Positive	Positive	Alive	Alive or dead of other cause	Alive or dead due to cancer	22	One primary only	Yes	1	1	8500/3: Infiltrating duct carcinoma, NOS	Well differentiated; Grade I	Left - origin of primary	1A	p1MI	p0I-	c0	Pathologic	Pathologic	Clinical	990
60 years	2017	White	8500	504	11538613	22	Unknown or not applicable	2	0	Beam radiation	No/Unknown	HR-/HER2- (Triple Negative)	Negative	Negative	Negative	Alive	Alive or dead of other cause	Alive or dead due to cancer	19	2nd of 2 or more primaries	Yes	2	2	8500/3: Infiltrating duct carcinoma, NOS	Moderately differentiated; Grade II	Right - origin of primary	1A	p1MI	p0I-	c0	Pathologic	Pathologic	Clinical	1
62 years	2017	White	8500	508	11538761	41	Unknown or not applicable	1	0	None/Unknown	Yes	Unknown	Positive	Positive	Borderline/Unknown	Alive	Alive or dead of other cause	Alive or dead due to cancer	22	2nd of 2 or more primaries	No	2	2	8500/3: Infiltrating duct carcinoma, NOS	Unknown	Left - origin of primary	1A	p1MI	p0I-	c0	Pathologic	Pathologic	Clinical	990
75 years	2016	White	8503	508	11538886	22	Unknown or not applicable	0	98	None/Unknown	No/Unknown	HR+/HER2- (Luminal A)	Positive	Positive	Negative	Alive	Alive or dead of other cause	Alive or dead due to cancer	28	One primary only	Yes	1	1	8503/3: Intraductal papillary adenocarcinoma with invasion	Unknown	Left - origin of primary	1A	p1MI	c0	c0	Pathologic	Clinical	Clinical	1
53 years	2017	White	8507	508	11539523	59	Unknown or not applicable	11	1	Beam radiation	Yes	HR+/HER2- (Luminal A)	Positive	Positive	Negative	Alive	Alive or dead of other cause	Alive or dead due to cancer	22	One primary only	Yes	1	1	8507/3: Ductal carcinoma, micropapillary	Poorly differentiated; Grade III	Right - origin of primary	1B	p1MI	p1MI	c0	Pathologic	Pathologic	Clinical	990
59 years	2017	White	8500	508	11540199	22	Unknown or not applicable	1	0	Beam radiation	No/Unknown	HR+/HER2- (Luminal A)	Positive	Positive	Negative	Alive	Alive or dead of other cause	Alive or dead due to cancer	22	One primary only	Yes	1	1	8500/3: Infiltrating duct carcinoma, NOS	Moderately differentiated; Grade II	Left - origin of primary	1A	p1MI	p0I-	c0	Pathologic	Pathologic	Clinical	1
59 years	2017	White	8500	504	11540202	75	Unknown or not applicable	3	0	None/Unknown	Yes	HR-/HER2- (Triple Negative)	Negative	Negative	Negative	Alive	Alive or dead of other cause	Alive or dead due to cancer	21	One primary only	Yes	1	1	8500/3: Infiltrating duct carcinoma, NOS	Poorly differentiated; Grade III	Right - origin of primary	1A	p1MI	p0I-	c0	Pathologic	Pathologic	Clinical	15
61 years	2016	Black	8500	504	11540579	30	Unknown or not applicable	3	0	None/Unknown	No/Unknown	HR-/HER2+ (HER2 enriched)	Negative	Negative	Positive	Alive	Alive or dead of other cause	Alive or dead due to cancer	27	One primary only	Yes	1	1	8500/3: Infiltrating duct carcinoma, NOS	Unknown	Left - origin of primary	1A	p1MI	p0	c0	Pathologic	Pathologic	Clinical	1
72 years	2017	White	8500	504	11541067	46	Unknown or not applicable	2	0	None/Unknown	No/Unknown	Unknown	Negative	Negative	Borderline/Unknown	Alive	Alive or dead of other cause	Alive or dead due to cancer	21	One primary only	Yes	1	1	8500/3: Infiltrating duct carcinoma, NOS	Unknown	Right - origin of primary	1A	p1MI	p0I-	c0	Pathologic	Pathologic	Clinical	1
74 years	2016	Black	8500	504	11541890	45	Unknown or not applicable	3	0	None/Unknown	No/Unknown	Unknown	Negative	Negative	Borderline/Unknown	Alive	Alive or dead of other cause	Alive or dead due to cancer	26	One primary only	Yes	1	1	8500/3: Infiltrating duct carcinoma, NOS	Unknown	Left - origin of primary	1A	p1MI	p0	c0	Pathologic	Pathologic	Clinical	1
78 years	2017	Black	8500	508	11542137	22	Unknown or not applicable	1	0	Beam radiation	No/Unknown	HR-/HER2- (Triple Negative)	Negative	Negative	Negative	Alive	Alive or dead of other cause	Alive or dead due to cancer	21	One primary only	Yes	1	1	8500/3: Infiltrating duct carcinoma, NOS	Unknown	Left - origin of primary	1A	p1MI	p0I-	c0	Pathologic	Pathologic	Clinical	990
75 years	2016	White	8500	501	11546436	22	Unknown or not applicable	6	1	Beam radiation	Yes	HR+/HER2- (Luminal A)	Negative	Positive	Negative	Alive	Alive or dead of other cause	Alive or dead due to cancer	25	2nd of 2 or more primaries	No	1	2	8500/3: Infiltrating duct carcinoma, NOS	Poorly differentiated; Grade III	Left - origin of primary	2A	p1MI	p1A	c0	Pathologic	Pathologic	Clinical	34
64 years	2017	White	8500	508	11546944	22	Unknown or not applicable	3	0	Beam radiation	No/Unknown	HR+/HER2- (Luminal A)	Positive	Positive	Negative	Alive	Alive or dead of other cause	Alive or dead due to cancer	20	One primary only	Yes	1	1	8500/3: Infiltrating duct carcinoma, NOS	Well differentiated; Grade I	Left - origin of primary	1A	p1MI	p0I-	c0	Pathologic	Pathologic	Clinical	1
31 years	2017	White	8500	504	11547303	42	Unknown or not applicable	6	2	Beam radiation	Yes	HR+/HER2+ (Luminal B)	Positive	Negative	Positive	Alive	Alive or dead of other cause	Alive or dead due to cancer	23	One primary only	Yes	1	1	8500/3: Infiltrating duct carcinoma, NOS	Poorly differentiated; Grade III	Left - origin of primary	1B	p1MI	p1MI	c0	Pathologic	Pathologic	Clinical	1
40 years	2017	White	8500	502	11547802	30	Unknown or not applicable	3	0	None/Unknown	No/Unknown	HR+/HER2+ (Luminal B)	Positive	Negative	Positive	Alive	Alive or dead of other cause	Alive or dead due to cancer	19	One primary only	Yes	1	1	8500/3: Infiltrating duct carcinoma, NOS	Unknown	Right - origin of primary	1A	p1MI	p0I-	c0	Pathologic	Pathologic	Clinical	990
56 years	2017	Asian or Pacific Islander	8500	508	11548114	46	Unknown or not applicable	1	0	None/Unknown	No/Unknown	HR-/HER2+ (HER2 enriched)	Negative	Negative	Positive	Alive	Alive or dead of other cause	Alive or dead due to cancer	20	One primary only	Yes	1	1	8500/3: Infiltrating duct carcinoma, NOS	Moderately differentiated; Grade II	Left - origin of primary	1A	p1MI	p0I-	c0	Pathologic	Pathologic	Clinical	1
55 years	2017	White	8500	504	11550643	23	Unknown or not applicable	1	0	None/Unknown	No/Unknown	HR-/HER2- (Triple Negative)	Negative	Negative	Negative	Other Cause of Death	Alive or dead of other cause	Dead (attributable to causes other than this cancer dx)	10	1st of 2 or more primaries	Yes	1	2	8500/3: Infiltrating duct carcinoma, NOS	Poorly differentiated; Grade III	Left - origin of primary	1A	p1MI	p0I-	c0	Pathologic	Pathologic	Clinical	1
55 years	2017	White	8500	509	11550969	46	Unknown or not applicable	3	0	None/Unknown	No/Unknown	Unknown	Negative	Negative	Borderline/Unknown	Alive	Alive or dead of other cause	Alive or dead due to cancer	19	2nd of 2 or more primaries	Yes	2	2	8500/3: Infiltrating duct carcinoma, NOS	Unknown	Right - origin of primary	1A	p1MI	p0I-	c0	Pathologic	Pathologic	Clinical	990
43 years	2017	White	8500	508	11554521	42	Unknown or not applicable	2	0	None/Unknown	No/Unknown	HR-/HER2+ (HER2 enriched)	Negative	Negative	Positive	Alive	Alive or dead of other cause	Alive or dead due to cancer	18	1st of 2 or more primaries	Yes	1	1	8500/3: Infiltrating duct carcinoma, NOS	Poorly differentiated; Grade III	Left - origin of primary	1A	p1MI	p0I-	c0	Pathologic	Pathologic	Clinical	990
82 years	2016	Black	8500	503	11557587	22	Unknown or not applicable	2	0	None/Unknown	No/Unknown	HR+/HER2- (Luminal A)	Positive	Positive	Negative	Alive	Alive or dead of other cause	Alive or dead due to cancer	26	1st of 2 or more primaries	Yes	1	1	8500/3: Infiltrating duct carcinoma, NOS	Unknown	Right - origin of primary	1A	p1MI	p0I-	c0	Pathologic	Pathologic	Clinical	1
62 years	2016	White	8500	504	11557697	22	Unknown or not applicable	2	95	Beam radiation	Yes	HR-/HER2+ (HER2 enriched)	Negative	Negative	Positive	Alive	Alive or dead of other cause	Alive or dead due to cancer	28	One primary only	Yes	1	1	8500/3: Infiltrating duct carcinoma, NOS	Poorly differentiated; Grade III	Right - origin of primary	1A	p1MI	p0	c0	Pathologic	Pathologic	Clinical	17
71 years	2016	Black	8501	505	11558719	22	Unknown or not applicable	3	0	None/Unknown	No/Unknown	HR-/HER2- (Triple Negative)	Negative	Negative	Negative	Diseases of Heart	Alive or dead of other cause	Dead (attributable to causes other than this cancer dx)	9	1st of 2 or more primaries	Yes	1	2	8501/3: Comedocarcinoma, NOS	Poorly differentiated; Grade III	Left - origin of primary	1A	p1MI	p0	c0	Pathologic	Pathologic	Clinical	990
58 years	2017	Black	8500	508	11558926	22	Unknown or not applicable	3	0	Beam radiation	No/Unknown	HR+/HER2- (Luminal A)	Positive	Positive	Negative	Alive	Alive or dead of other cause	Alive or dead due to cancer	20	One primary only	Yes	1	1	8500/3: Infiltrating duct carcinoma, NOS	Well differentiated; Grade I	Left - origin of primary	1A	p1MI	p0	c0	Pathologic	Pathologic	Clinical	1
71 years	2017	Black	8500	505	11559292	41	Unknown or not applicable	4	0	None/Unknown	No/Unknown	Unknown	Negative	Positive	Borderline/Unknown	Alive	Alive or dead of other cause	Alive or dead due to cancer	21	One primary only	Yes	1	1	8500/3: Infiltrating duct carcinoma, NOS	Unknown	Left - origin of primary	1A	p1MI	p0	c0	Pathologic	Pathologic	Clinical	990
33 years	2017	Black	8500	503	11559943	22	Unknown or not applicable	18	4	Beam radiation	Yes	HR+/HER2- (Luminal A)	Positive	Positive	Negative	Alive	Alive or dead of other cause	Alive or dead due to cancer	16	One primary only	Yes	1	1	8500/3: Infiltrating duct carcinoma, NOS	Poorly differentiated; Grade III	Left - origin of primary	1B	p1MI	p1MI	c0	Pathologic	Pathologic	Clinical	27
63 years	2017	White	8500	503	11560314	30	Unknown or not applicable	3	0	None/Unknown	No/Unknown	Unknown	Positive	Negative	Borderline/Unknown	Alive	Alive or dead of other cause	Alive or dead due to cancer	16	2nd of 2 or more primaries	Yes	2	2	8500/3: Infiltrating duct carcinoma, NOS	Unknown	Right - origin of primary	1A	p1MI	p0I-	c0	Pathologic	Pathologic	Clinical	1
60 years	2017	Asian or Pacific Islander	8500	504	11560441	22	Unknown or not applicable	4	0	Beam radiation	No/Unknown	Unknown	Negative	Negative	Borderline/Unknown	Alive	Alive or dead of other cause	Alive or dead due to cancer	17	One primary only	Yes	1	1	8500/3: Infiltrating duct carcinoma, NOS	Unknown	Right - origin of primary	1A	p1MI	p0I-	c0	Pathologic	Pathologic	Clinical	990
71 years	2016	Black	8500	504	11560917	22	Unknown or not applicable	0	98	Radioactive implants (includes brachytherapy) (1988+)	No/Unknown	HR+/HER2- (Luminal A)	Positive	Positive	Negative	Alive	Alive or dead of other cause	Alive or dead due to cancer	26	One primary only	Yes	1	1	8500/3: Infiltrating duct carcinoma, NOS	Poorly differentiated; Grade III	Left - origin of primary	1A	p1MI	c0	c0	Pathologic	Clinical	Clinical	1
46 years	2017	White	8500	503	11562748	75	Unknown or not applicable	3	0	None/Unknown	No/Unknown	Unknown	Negative	Negative	Borderline/Unknown	Alive	Alive or dead of other cause	Alive or dead due to cancer	12	One primary only	Yes	1	1	8500/3: Infiltrating duct carcinoma, NOS	Unknown	Right - origin of primary	1A	p1MI	p0I-	c0	Pathologic	Pathologic	Clinical	990
63 years	2017	Black	8500	502	11563705	46	Unknown or not applicable	2	0	None/Unknown	No/Unknown	Unknown	Negative	Negative	Borderline/Unknown	Alive	Alive or dead of other cause	Alive or dead due to cancer	16	One primary only	Yes	1	1	8500/3: Infiltrating duct carcinoma, NOS	Poorly differentiated; Grade III	Left - origin of primary	1A	p1MI	p0I-	c0	Pathologic	Pathologic	Clinical	1
67 years	2017	Asian or Pacific Islander	8500	502	11564467	23	Unknown or not applicable	1	0	Beam radiation	No/Unknown	Unknown	Positive	Positive	Borderline/Unknown	Alive	Alive or dead of other cause	Alive or dead due to cancer	18	One primary only	Yes	1	1	8500/3: Infiltrating duct carcinoma, NOS	Moderately differentiated; Grade II	Left - origin of primary	1A	p1MI	p0	c0	Pathologic	Pathologic	Clinical	1
44 years	2017	White	8500	504	11565969	23	Unknown or not applicable	2	0	Beam radiation	No/Unknown	HR+/HER2- (Luminal A)	Positive	Positive	Negative	Alive	Alive or dead of other cause	Alive or dead due to cancer	14	One primary only	Yes	1	1	8500/3: Infiltrating duct carcinoma, NOS	Moderately differentiated; Grade II	Left - origin of primary	1A	p1MI	p0I-	c0	Pathologic	Pathologic	Clinical	1
40 years	2017	White	8500	504	11568203	59	Unknown or not applicable	8	3	Beam radiation	Yes	HR+/HER2- (Luminal A)	Positive	Positive	Negative	Alive	Alive or dead of other cause	Alive or dead due to cancer	19	One primary only	Yes	1	1	8500/3: Infiltrating duct carcinoma, NOS	Poorly differentiated; Grade III	Right - origin of primary	2A	p1MI	p1A	c0	Pathologic	Pathologic	Clinical	36
79 years	2017	White	8500	509	11568708	23	Unknown or not applicable	0	98	Beam radiation	No/Unknown	HR+/HER2+ (Luminal B)	Positive	Positive	Positive	Alive	Alive or dead of other cause	Alive or dead due to cancer	16	One primary only	Yes	1	1	8500/3: Infiltrating duct carcinoma, NOS	Moderately differentiated; Grade II	Left - origin of primary	1A	p1MI	c0	c0	Pathologic	Clinical	Clinical	1
69 years	2017	White	8500	504	11569318	22	Unknown or not applicable	0	98	Beam radiation	No/Unknown	Unknown	Negative	Negative	Borderline/Unknown	Alive	Alive or dead of other cause	Alive or dead due to cancer	18	One primary only	Yes	1	1	8500/3: Infiltrating duct carcinoma, NOS	Poorly differentiated; Grade III	Left - origin of primary	1A	p1MI	c0	c0	Pathologic	Clinical	Clinical	1
66 years	2017	White	8500	508	11569411	22	Unknown or not applicable	0	98	Beam radiation	No/Unknown	Unknown	Positive	Negative	Borderline/Unknown	Alive	Alive or dead of other cause	Alive or dead due to cancer	17	One primary only	Yes	1	1	8500/3: Infiltrating duct carcinoma, NOS	Unknown	Right - origin of primary	1A	p1MI	c0	c0	Pathologic	Clinical	Clinical	1
61 years	2017	Black	8500	503	11569480	23	Unknown or not applicable	3	0	None/Unknown	No/Unknown	Unknown	Positive	Positive	Borderline/Unknown	Alive	Alive or dead of other cause	Alive or dead due to cancer	17	One primary only	Yes	1	1	8500/3: Infiltrating duct carcinoma, NOS	Unknown	Right - origin of primary	1A	p1MI	p0	c0	Pathologic	Pathologic	Clinical	1
62 years	2017	Black	8500	504	11569489	22	Unknown or not applicable	2	0	Beam radiation	No/Unknown	Unknown	Positive	Positive	Borderline/Unknown	Alive	Alive or dead of other cause	Alive or dead due to cancer	16	One primary only	Yes	1	1	8500/3: Infiltrating duct carcinoma, NOS	Unknown	Left - origin of primary	1A	p1MI	p0	c0	Pathologic	Pathologic	Clinical	1
38 years	2017	White	8500	504	11570025	63	Unknown or not applicable	6	0	None/Unknown	Yes	HR+/HER2+ (Luminal B)	Positive	Positive	Positive	Alive	Alive or dead of other cause	Alive or dead due to cancer	13	One primary only	Yes	1	1	8500/3: Infiltrating duct carcinoma, NOS	Poorly differentiated; Grade III	Right - origin of primary	1A	p1MI	p0I-	c0	Pathologic	Pathologic	Clinical	1
57 years	2017	White	8500	502	11570367	22	Unknown or not applicable	1	0	Beam radiation	No/Unknown	HR+/HER2- (Luminal A)	Positive	Positive	Negative	Alive	Alive or dead of other cause	Alive or dead due to cancer	13	One primary only	Yes	1	1	8500/3: Infiltrating duct carcinoma, NOS	Unknown	Left - origin of primary	1A	p1MI	p0I-	c0	Pathologic	Pathologic	Clinical	1
53 years	2017	Black	8500	508	11571821	22	Unknown or not applicable	3	0	Beam radiation	No/Unknown	HR+/HER2- (Luminal A)	Positive	Positive	Negative	Alive	Alive or dead of other cause	Alive or dead due to cancer	21	2nd of 2 or more primaries	No	1	2	8500/3: Infiltrating duct carcinoma, NOS	Unknown	Left - origin of primary	1A	p1MI	p0I-	c0	Pathologic	Pathologic	Clinical	1
67 years	2017	Black	8500	505	11575661	41	Unknown or not applicable	1	0	None/Unknown	No/Unknown	Unknown	Positive	Positive	Borderline/Unknown	Alive	Alive or dead of other cause	Alive or dead due to cancer	14	One primary only	Yes	1	1	8500/3: Infiltrating duct carcinoma, NOS	Unknown	Left - origin of primary	1A	p1MI	p0	c0	Pathologic	Pathologic	Clinical	1
66 years	2017	White	8500	502	11576801	24	Unknown or not applicable	3	0	Beam radiation	No/Unknown	HR+/HER2- (Luminal A)	Positive	Positive	Negative	Alive	Alive or dead of other cause	Alive or dead due to cancer	12	One primary only	Yes	1	1	8500/3: Infiltrating duct carcinoma, NOS	Unknown	Left - origin of primary	1A	p1MI	p0I-	c0	Pathologic	Pathologic	Clinical	1
34 years	2017	White	8500	501	11576844	75	Unknown or not applicable	3	0	None/Unknown	No/Unknown	HR+/HER2- (Luminal A)	Positive	Positive	Negative	Alive	Alive or dead of other cause	Alive or dead due to cancer	12	One primary only	Yes	1	1	8500/3: Infiltrating duct carcinoma, NOS	Unknown	Right - origin of primary	1A	p1MI	p0I-	c0	Pathologic	Pathologic	Clinical	1
84 years	2017	White	8500	504	11579181	22	Unknown or not applicable	2	0	Recommended, unknown if administered	No/Unknown	Unknown	Positive	Positive	Borderline/Unknown	Alive	Alive or dead of other cause	Alive or dead due to cancer	12	One primary only	Yes	1	1	8500/3: Infiltrating duct carcinoma, NOS	Unknown	Right - origin of primary	1A	p1MI	p0	c0	Pathologic	Pathologic	Clinical	1
64 years	2017	Black	8500	504	11579267	22	Unknown or not applicable	3	0	Beam radiation	No/Unknown	HR-/HER2- (Triple Negative)	Negative	Negative	Negative	Alive	Alive or dead of other cause	Alive or dead due to cancer	12	One primary only	Yes	1	1	8500/3: Infiltrating duct carcinoma, NOS	Unknown	Left - origin of primary	1A	p1MI	p0	c0	Pathologic	Pathologic	Clinical	1
71 years	2017	White	8500	501	11580858	22	Unknown or not applicable	3	0	Beam radiation	No/Unknown	Unknown	Negative	Borderline/Unknown	Positive	Alive	Alive or dead of other cause	Alive or dead due to cancer	15	One primary only	Yes	1	1	8500/3: Infiltrating duct carcinoma, NOS	Unknown	Right - origin of primary	1A	p1MI	p0I-	c0	Pathologic	Pathologic	Clinical	1
51 years	2017	White	8500	504	11581975	41	Unknown or not applicable	1	0	None/Unknown	No/Unknown	Unknown	Negative	Negative	Borderline/Unknown	Alive	Alive or dead of other cause	Alive or dead due to cancer	14	One primary only	Yes	1	1	8500/3: Infiltrating duct carcinoma, NOS	Unknown	Left - origin of primary	1A	p1MI	p0I-	c0	Pathologic	Pathologic	Clinical	1
66 years	2017	Black	8500	502	11583507	22	Unknown or not applicable	1	95	Beam radiation	Yes	HR+/HER2- (Luminal A)	Negative	Positive	Negative	Alive	Alive or dead of other cause	Alive or dead due to cancer	13	One primary only	Yes	1	1	8500/3: Infiltrating duct carcinoma, NOS	Poorly differentiated; Grade III	Right - origin of primary	1A	p1MI	p0	c0	Pathologic	Pathologic	Clinical	40
54 years	2017	White	8500	504	11584328	42	Unknown or not applicable	1	0	None/Unknown	No/Unknown	Unknown	Positive	Negative	Borderline/Unknown	Alive	Alive or dead of other cause	Alive or dead due to cancer	22	One primary only	Yes	1	1	8500/3: Infiltrating duct carcinoma, NOS	Well differentiated; Grade I	Right - origin of primary	1A	p1MI	p0	c0	Pathologic	Pathologic	Clinical	1
63 years	2017	White	8500	504	11588129	22	Unknown or not applicable	1	0	Beam radiation	No/Unknown	Unknown	Positive	Negative	Borderline/Unknown	Alive	Alive or dead of other cause	Alive or dead due to cancer	18	2nd of 2 or more primaries	Yes	2	2	8500/3: Infiltrating duct carcinoma, NOS	Well differentiated; Grade I	Left - origin of primary	1A	p1MI	p0	c0	Pathologic	Pathologic	Clinical	1
72 years	2017	White	8500	502	11590287	23	Unknown or not applicable	4	0	Beam radiation	No/Unknown	Unknown	Positive	Positive	Borderline/Unknown	Alive	Alive or dead of other cause	Alive or dead due to cancer	12	One primary only	Yes	1	1	8500/3: Infiltrating duct carcinoma, NOS	Well differentiated; Grade I	Left - origin of primary	1A	p1MI	p0	c0	Pathologic	Pathologic	Clinical	1
48 years	2017	Black	8500	504	11594535	23	Unknown or not applicable	3	0	Beam radiation	No/Unknown	HR+/HER2- (Luminal A)	Positive	Positive	Negative	Alive	Alive or dead of other cause	Alive or dead due to cancer	14	One primary only	Yes	1	1	8500/3: Infiltrating duct carcinoma, NOS	Unknown	Left - origin of primary	1A	p1MI	p0	c0	Pathologic	Pathologic	Clinical	990
47 years	2017	Black	8500	509	11597066	48	Unknown or not applicable	1	0	None/Unknown	Yes	Unknown	Positive	Negative	Borderline/Unknown	Alive	Alive or dead of other cause	Alive or dead due to cancer	18	One primary only	Yes	1	1	8500/3: Infiltrating duct carcinoma, NOS	Unknown	Right - origin of primary	1A	p1MI	p0	c0	Pathologic	Pathologic	Clinical	990
75 years	2017	White	8201	508	11597185	22	Unknown or not applicable	2	0	Beam radiation	No/Unknown	Unknown	Positive	Positive	Borderline/Unknown	Alive	Alive or dead of other cause	Alive or dead due to cancer	14	One primary only	Yes	1	1	8201/3: Cribriform carcinoma, NOS	Moderately differentiated; Grade II	Left - origin of primary	1A	p1MI	p0	c0	Pathologic	Pathologic	Clinical	999
60 years	2016	Asian or Pacific Islander	8500	505	15684997	48	Unknown or not applicable	0	98	None/Unknown	No/Unknown	HR+/HER2- (Luminal A)	Positive	Positive	Negative	Alive	Alive or dead of other cause	Alive or dead due to cancer	27	3rd of 3 or more primaries	No	3	3	8500/3: Infiltrating duct carcinoma, NOS	Moderately differentiated; Grade II	Right - origin of primary	1A	p1MI	c0	c0	Pathologic	Clinical	Clinical	1
80 years	2017	Asian or Pacific Islander	8500	504	15719724	22	Unknown or not applicable	0	98	None/Unknown	No/Unknown	HR+/HER2- (Luminal A)	Positive	Positive	Negative	Alive	Alive or dead of other cause	Alive or dead due to cancer	16	2nd of 2 or more primaries	No	2	2	8500/3: Infiltrating duct carcinoma, NOS	Moderately differentiated; Grade II	Left - origin of primary	1A	p1MI	c0	c0	Pathologic	Clinical	Clinical	7
61 years	2017	Asian or Pacific Islander	8500	508	15766406	42	Unknown or not applicable	3	0	None/Unknown	No/Unknown	HR-/HER2+ (HER2 enriched)	Negative	Negative	Positive	Alive	Alive or dead of other cause	Alive or dead due to cancer	16	2nd of 2 or more primaries	No	2	3	8500/3: Infiltrating duct carcinoma, NOS	Poorly differentiated; Grade III	Left - origin of primary	1A	p1MI	p0I-	c0	Pathologic	Pathologic	Clinical	1
44 years	2017	Asian or Pacific Islander	8500	504	15843252	22	Unknown or not applicable	1	0	Beam radiation	No/Unknown	HR+/HER2+ (Luminal B)	Positive	Positive	Positive	Alive	Alive or dead of other cause	Alive or dead due to cancer	21	2nd of 2 or more primaries	No	2	2	8500/3: Infiltrating duct carcinoma, NOS	Moderately differentiated; Grade II	Left - origin of primary	1A	p1MI	p0I-	c0	Pathologic	Pathologic	Clinical	1
80 years	2016	Asian or Pacific Islander	8500	504	15877093	41	Unknown or not applicable	0	98	None/Unknown	No/Unknown	Unknown	Negative	Negative	Borderline/Unknown	Alive	Alive or dead of other cause	Alive or dead due to cancer	26	2nd of 2 or more primaries	Yes	2	2	8500/3: Infiltrating duct carcinoma, NOS	Unknown	Right - origin of primary	1A	p1MI	c0	c0	Pathologic	Clinical	Clinical	990
58 years	2016	White	8500	501	15963058	22	Unknown or not applicable	3	0	Beam radiation	No/Unknown	HR+/HER2+ (Luminal B)	Positive	Positive	Positive	Alive	Alive or dead of other cause	Alive or dead due to cancer	35	One primary only	Yes	1	1	8500/3: Infiltrating duct carcinoma, NOS	Moderately differentiated; Grade II	Left - origin of primary	1A	p1MI	p0	c0	Pathologic	Pathologic	Clinical	1
71 years	2017	Asian or Pacific Islander	8522	504	15964203	22	Unknown or not applicable	0	98	Beam radiation	No/Unknown	HR+/HER2- (Luminal A)	Positive	Positive	Negative	Alive	Alive or dead of other cause	Alive or dead due to cancer	21	2nd of 2 or more primaries	No	2	2	8522/3: Infiltrating duct and lobular carcinoma	Well differentiated; Grade I	Right - origin of primary	1A	p1MI	c0	c0	Pathologic	Clinical	Clinical	1
68 years	2016	Asian or Pacific Islander	8500	504	15968653	42	Unknown or not applicable	2	0	None/Unknown	No/Unknown	Unknown	Negative	Negative	Borderline/Unknown	Alive	Alive or dead of other cause	Alive or dead due to cancer	33	One primary only	Yes	1	1	8500/3: Infiltrating duct carcinoma, NOS	Moderately differentiated; Grade II	Right - origin of primary	1A	p1MI	p0I-	c0	Pathologic	Pathologic	Clinical	1
51 years	2016	Asian or Pacific Islander	8500	503	15969910	22	Unknown or not applicable	3	0	Beam radiation	No/Unknown	HR+/HER2- (Luminal A)	Positive	Positive	Negative	Alive	Alive or dead of other cause	Alive or dead due to cancer	35	One primary only	Yes	1	1	8500/3: Infiltrating duct carcinoma, NOS	Well differentiated; Grade I	Right - origin of primary	1A	p1MI	p0	c0	Pathologic	Pathologic	Clinical	1
70 years	2016	White	8520	508	15974931	22	Unknown or not applicable	1	0	Recommended, unknown if administered	No/Unknown	HR+/HER2- (Luminal A)	Positive	Negative	Negative	Alive	Alive or dead of other cause	Alive or dead due to cancer	26	One primary only	Yes	1	1	8520/3: Lobular carcinoma, NOS	Well differentiated; Grade I	Left - origin of primary	1A	p1MI	p0I-	c0	Pathologic	Pathologic	Clinical	1
65 years	2016	White	8500	504	15974941	22	Unknown or not applicable	1	0	Beam radiation	No/Unknown	HR+/HER2- (Luminal A)	Positive	Positive	Negative	Alive	Alive or dead of other cause	Alive or dead due to cancer	26	One primary only	Yes	1	1	8500/3: Infiltrating duct carcinoma, NOS	Moderately differentiated; Grade II	Right - origin of primary	1A	p1MI	p0I-	c0	Pathologic	Pathologic	Clinical	1
62 years	2016	Asian or Pacific Islander	8500	508	15975859	22	Unknown or not applicable	95	0	Beam radiation	No/Unknown	Unknown	Negative	Negative	Borderline/Unknown	Alive	Alive or dead of other cause	Alive or dead due to cancer	33	One primary only	Yes	1	1	8500/3: Infiltrating duct carcinoma, NOS	Moderately differentiated; Grade II	Right - origin of primary	1A	p1MI	c0	c0	Pathologic	Pathologic	Clinical	1
57 years	2017	Asian or Pacific Islander	8500	505	15977328	23	Unknown or not applicable	1	0	Beam radiation	No/Unknown	HR+/HER2- (Luminal A)	Positive	Positive	Negative	Alive	Alive or dead of other cause	Alive or dead due to cancer	22	One primary only	Yes	1	1	8500/3: Infiltrating duct carcinoma, NOS	Well differentiated; Grade I	Left - origin of primary	1A	p1MI	p0	c0	Pathologic	Pathologic	Clinical	1
57 years	2017	Asian or Pacific Islander	8500	504	15977397	22	Unknown or not applicable	2	0	Beam radiation	No/Unknown	HR-/HER2+ (HER2 enriched)	Negative	Negative	Positive	Alive	Alive or dead of other cause	Alive or dead due to cancer	21	One primary only	Yes	1	1	8500/3: Infiltrating duct carcinoma, NOS	Moderately differentiated; Grade II	Left - origin of primary	1A	p1MI	p0	c0	Pathologic	Pathologic	Clinical	1
39 years	2016	Asian or Pacific Islander	8500	504	15977751	41	Unknown or not applicable	2	0	Recommended, unknown if administered	No/Unknown	HR-/HER2+ (HER2 enriched)	Negative	Negative	Positive	Alive	Alive or dead of other cause	Alive or dead due to cancer	24	One primary only	Yes	1	1	8500/3: Infiltrating duct carcinoma, NOS	Poorly differentiated; Grade III	Left - origin of primary	1A	p1MI	p0	c0	Pathologic	Pathologic	Clinical	1
35 years	2017	Asian or Pacific Islander	8500	509	15978859	23	Unknown or not applicable	1	0	Beam radiation	No/Unknown	HR+/HER2- (Luminal A)	Positive	Negative	Negative	Alive	Alive or dead of other cause	Alive or dead due to cancer	20	One primary only	Yes	1	1	8500/3: Infiltrating duct carcinoma, NOS	Moderately differentiated; Grade II	Right - origin of primary	1A	p1MI	p0	c0	Pathologic	Pathologic	Clinical	990
53 years	2017	Asian or Pacific Islander	8500	508	15979278	22	Unknown or not applicable	4	0	Beam radiation	No/Unknown	HR+/HER2- (Luminal A)	Positive	Positive	Negative	Alive	Alive or dead of other cause	Alive or dead due to cancer	19	One primary only	Yes	1	1	8500/3: Infiltrating duct carcinoma, NOS	Moderately differentiated; Grade II	Right - origin of primary	1A	p1MI	p0	c0	Pathologic	Pathologic	Clinical	1
64 years	2016	Asian or Pacific Islander	8500	504	15979396	22	Unknown or not applicable	2	0	Beam radiation	No/Unknown	HR+/HER2- (Luminal A)	Negative	Positive	Negative	Alive	Alive or dead of other cause	Alive or dead due to cancer	28	One primary only	Yes	1	1	8500/3: Infiltrating duct carcinoma, NOS	Unknown	Left - origin of primary	1A	p1MI	p0I-	c0	Pathologic	Pathologic	Clinical	1
52 years	2016	Asian or Pacific Islander	8500	502	15979675	41	Unknown or not applicable	2	0	None/Unknown	No/Unknown	Unknown	Positive	Positive	Borderline/Unknown	Alive	Alive or dead of other cause	Alive or dead due to cancer	33	One primary only	Yes	1	1	8500/3: Infiltrating duct carcinoma, NOS	Poorly differentiated; Grade III	Left - origin of primary	1A	p1MI	p0I-	c0	Pathologic	Pathologic	Clinical	990
77 years	2016	Asian or Pacific Islander	8500	502	15980416	22	Unknown or not applicable	1	0	None/Unknown	No/Unknown	Unknown	Positive	Positive	Borderline/Unknown	Alive	Alive or dead of other cause	Alive or dead due to cancer	33	One primary only	Yes	1	1	8500/3: Infiltrating duct carcinoma, NOS	Moderately differentiated; Grade II	Right - origin of primary	1A	p1MI	p0I-	c0	Pathologic	Pathologic	Clinical	1
56 years	2016	Asian or Pacific Islander	8500	503	15980805	22	Unknown or not applicable	1	0	Beam radiation	No/Unknown	HR+/HER2- (Luminal A)	Positive	Positive	Negative	Alive	Alive or dead of other cause	Alive or dead due to cancer	33	One primary only	Yes	1	1	8500/3: Infiltrating duct carcinoma, NOS	Moderately differentiated; Grade II	Left - origin of primary	1A	p1MI	p0I-	c0	Pathologic	Pathologic	Clinical	1
50 years	2017	Asian or Pacific Islander	8500	508	15981099	30	Unknown or not applicable	4	0	None/Unknown	No/Unknown	HR-/HER2+ (HER2 enriched)	Negative	Negative	Positive	Alive	Alive or dead of other cause	Alive or dead due to cancer	22	One primary only	Yes	1	1	8500/3: Infiltrating duct carcinoma, NOS	Poorly differentiated; Grade III	Left - origin of primary	1A	p1MI	p0	c0	Pathologic	Pathologic	Clinical	1
33 years	2016	White	8480	509	15981269	30	Unknown or not applicable	1	0	None/Unknown	No/Unknown	HR+/HER2- (Luminal A)	Positive	Positive	Negative	Alive	Alive or dead of other cause	Alive or dead due to cancer	24	One primary only	Yes	1	1	8480/3: Mucinous adenocarcinoma	Well differentiated; Grade I	Left - origin of primary	1A	p1MI	p0I-	c0	Pathologic	Pathologic	Pathologic	1
64 years	2017	Asian or Pacific Islander	8500	504	15982376	42	Unknown or not applicable	1	0	None/Unknown	No/Unknown	HR+/HER2+ (Luminal B)	Positive	Negative	Positive	Alive	Alive or dead of other cause	Alive or dead due to cancer	23	One primary only	Yes	1	1	8500/3: Infiltrating duct carcinoma, NOS	Moderately differentiated; Grade II	Left - origin of primary	1A	p1MI	p0I-	c0	Pathologic	Pathologic	Clinical	1
43 years	2016	Asian or Pacific Islander	8500	508	15986135	47	Unknown or not applicable	4	0	None/Unknown	Yes	HR+/HER2- (Luminal A)	Positive	Positive	Negative	Alive	Alive or dead of other cause	Alive or dead due to cancer	32	One primary only	Yes	1	1	8500/3: Infiltrating duct carcinoma, NOS	Moderately differentiated; Grade II	Right - origin of primary	1A	p1MI	p0I-	c0	Pathologic	Pathologic	Clinical	1
50 years	2016	Asian or Pacific Islander	8500	508	15986667	23	Unknown or not applicable	1	0	Beam radiation	No/Unknown	Unknown	Positive	Positive	Borderline/Unknown	Alive	Alive or dead of other cause	Alive or dead due to cancer	30	One primary only	Yes	1	1	8500/3: Infiltrating duct carcinoma, NOS	Moderately differentiated; Grade II	Left - origin of primary	1A	p1MI	p0I-	c0	Pathologic	Pathologic	Clinical	1
38 years	2016	Asian or Pacific Islander	8480	504	15986867	41	Unknown or not applicable	1	0	Radiation, NOS method or source not specified	Yes	HR+/HER2- (Luminal A)	Positive	Positive	Negative	Alive	Alive or dead of other cause	Alive or dead due to cancer	25	One primary only	Yes	1	1	8480/3: Mucinous adenocarcinoma	Well differentiated; Grade I	Left - origin of primary	1A	p1MI	p0	c0	Pathologic	Pathologic	Clinical	1
51 years	2017	Asian or Pacific Islander	8500	508	15987156	22	Unknown or not applicable	0	98	Beam radiation	No/Unknown	HR-/HER2+ (HER2 enriched)	Negative	Negative	Positive	Alive	Alive or dead of other cause	Alive or dead due to cancer	15	One primary only	Yes	1	1	8500/3: Infiltrating duct carcinoma, NOS	Moderately differentiated; Grade II	Right - origin of primary	1A	p1MI	c0	c0	Pathologic	Clinical	Clinical	1
56 years	2016	Asian or Pacific Islander	8500	508	15987369	22	Unknown or not applicable	0	98	Beam radiation	No/Unknown	HR+/HER2- (Luminal A)	Positive	Positive	Negative	Alive	Alive or dead of other cause	Alive or dead due to cancer	28	One primary only	Yes	1	1	8500/3: Infiltrating duct carcinoma, NOS	Moderately differentiated; Grade II	Right - origin of primary	1A	p1MI	c0	c0	Pathologic	Pathologic	Pathologic	1
59 years	2017	Asian or Pacific Islander	8500	504	15987470	23	Unknown or not applicable	1	0	Beam radiation	No/Unknown	HR-/HER2- (Triple Negative)	Negative	Negative	Negative	Alive	Alive or dead of other cause	Alive or dead due to cancer	20	One primary only	Yes	1	1	8500/3: Infiltrating duct carcinoma, NOS	Poorly differentiated; Grade III	Left - origin of primary	1A	p1MI	p0I-	c0	Pathologic	Pathologic	Clinical	990
53 years	2017	White	8500	505	15987645	49	Unknown or not applicable	5	0	None/Unknown	No/Unknown	Unknown	Positive	Positive	Borderline/Unknown	Alive	Alive or dead of other cause	Alive or dead due to cancer	22	1st of 2 or more primaries	Yes	1	2	8500/3: Infiltrating duct carcinoma, NOS	Unknown	Right - origin of primary	1A	p1MI	p0I-	c0	Pathologic	Pathologic	Clinical	1
70 years	2017	White	8500	509	15988641	22	Unknown or not applicable	0	98	Beam radiation	No/Unknown	HR-/HER2+ (HER2 enriched)	Negative	Negative	Positive	Alive	Alive or dead of other cause	Alive or dead due to cancer	15	One primary only	Yes	1	1	8500/3: Infiltrating duct carcinoma, NOS	Unknown	Right - origin of primary	1A	p1MI	c0	c0	Pathologic	Clinical	Clinical	990
70 years	2017	Asian or Pacific Islander	8500	504	15989322	22	Unknown or not applicable	0	98	Beam radiation	Yes	HR-/HER2+ (HER2 enriched)	Negative	Negative	Positive	Alive	Alive or dead of other cause	Alive or dead due to cancer	15	One primary only	Yes	1	1	8500/3: Infiltrating duct carcinoma, NOS	Moderately differentiated; Grade II	Right - origin of primary	1A	p1MI	c0	c0	Pathologic	Clinical	Clinical	1
51 years	2017	Asian or Pacific Islander	8500	504	15991145	41	Unknown or not applicable	3	0	None/Unknown	No/Unknown	HR+/HER2- (Luminal A)	Positive	Positive	Negative	Alive	Alive or dead of other cause	Alive or dead due to cancer	17	One primary only	Yes	1	1	8500/3: Infiltrating duct carcinoma, NOS	Well differentiated; Grade I	Left - origin of primary	1A	p1MI	p0	c0	Pathologic	Pathologic	Clinical	1
53 years	2017	Asian or Pacific Islander	8500	502	15993124	22	Unknown or not applicable	1	0	Recommended, unknown if administered	No/Unknown	HR-/HER2- (Triple Negative)	Negative	Negative	Negative	Alive	Alive or dead of other cause	Alive or dead due to cancer	13	One primary only	Yes	1	1	8500/3: Infiltrating duct carcinoma, NOS	Unknown	Right - origin of primary	1A	p1MI	p0	c0	Pathologic	Pathologic	Clinical	1
60 years	2017	Asian or Pacific Islander	8500	508	15993608	41	Unknown or not applicable	1	0	None/Unknown	No/Unknown	HR+/HER2- (Luminal A)	Positive	Positive	Negative	Alive	Alive or dead of other cause	Alive or dead due to cancer	17	One primary only	Yes	1	1	8500/3: Infiltrating duct carcinoma, NOS	Unknown	Right - origin of primary	1A	p1MI	p0I-	c0	Pathologic	Pathologic	Clinical	1
67 years	2017	Asian or Pacific Islander	8500	504	15995575	22	Unknown or not applicable	3	0	Recommended, unknown if administered	No/Unknown	Unknown	Positive	Negative	Borderline/Unknown	Alive	Alive or dead of other cause	Alive or dead due to cancer	13	2nd of 2 or more primaries	No	1	3	8500/3: Infiltrating duct carcinoma, NOS	Poorly differentiated; Grade III	Left - origin of primary	1A	p1MI	p0I-	c0	Pathologic	Pathologic	Clinical	990
61 years	2017	Asian or Pacific Islander	8500	501	15996519	22	Unknown or not applicable	1	0	Beam radiation	No/Unknown	HR+/HER2- (Luminal A)	Positive	Positive	Negative	Alive	Alive or dead of other cause	Alive or dead due to cancer	14	One primary only	Yes	1	1	8500/3: Infiltrating duct carcinoma, NOS	Unknown	Right - origin of primary	1A	p1MI	p0I-	c0	Pathologic	Pathologic	Clinical	990
67 years	2017	White	8500	509	16001293	22	Unknown or not applicable	0	98	None/Unknown	No/Unknown	Unknown	Borderline/Unknown	Borderline/Unknown	Borderline/Unknown	Alive	Alive or dead of other cause	Alive or dead due to cancer	20	One primary only	Yes	1	1	8500/3: Infiltrating duct carcinoma, NOS	Well differentiated; Grade I	Right - origin of primary	99	p1MI	pX	c0	Pathologic	Pathologic	Pathologic	1
72 years	2017	White	8500	502	17043516	22	Unknown or not applicable	0	98	None/Unknown	No/Unknown	HR+/HER2- (Luminal A)	Positive	Positive	Negative	Alive	Alive or dead of other cause	Alive or dead due to cancer	21	3rd of 3 or more primaries	No	3	3	8500/3: Infiltrating duct carcinoma, NOS	Moderately differentiated; Grade II	Left - origin of primary	1A	p1MI	c0	c0	Pathologic	Clinical	Clinical	1
58 years	2017	White	8500	505	17209998	22	Unknown or not applicable	4	0	Beam radiation	No/Unknown	HR+/HER2+ (Luminal B)	Positive	Negative	Positive	Alive	Alive or dead of other cause	Alive or dead due to cancer	16	2nd of 2 or more primaries	No	2	2	8500/3: Infiltrating duct carcinoma, NOS	Moderately differentiated; Grade II	Right - origin of primary	1A	p1MI	p0	c0	Pathologic	Pathologic	Clinical	990
66 years	2016	White	8500	508	17245821	45	Unknown or not applicable	2	0	None/Unknown	No/Unknown	HR+/HER2- (Luminal A)	Positive	Positive	Negative	Alive	Alive or dead of other cause	Alive or dead due to cancer	32	2nd of 2 or more primaries	No	2	2	8500/3: Infiltrating duct carcinoma, NOS	Well differentiated; Grade I	Left - origin of primary	1A	p1MI	p0	c0	Pathologic	Pathologic	Clinical	1
72 years	2016	White	8010	504	17358586	22	Unknown or not applicable	3	0	Beam radiation	No/Unknown	HR+/HER2+ (Luminal B)	Positive	Negative	Positive	Alive	Alive or dead of other cause	Alive or dead due to cancer	33	2nd of 2 or more primaries	No	2	2	8010/3: Carcinoma, NOS	Unknown	Left - origin of primary	1A	p1MI	p0I-	c0	Pathologic	Pathologic	Clinical	1
54 years	2017	White	8500	504	17501968	30	Unknown or not applicable	0	98	None/Unknown	No/Unknown	Unknown	Positive	Negative	Borderline/Unknown	Alive	Alive or dead of other cause	Alive or dead due to cancer	20	2nd of 2 or more primaries	No	2	2	8500/3: Infiltrating duct carcinoma, NOS	Moderately differentiated; Grade II	Left - origin of primary	1A	p1MI	c0	c0	Pathologic	Clinical	Clinical	1
61 years	2017	White	8500	508	17513425	41	Unknown or not applicable	3	0	None/Unknown	No/Unknown	HR+/HER2- (Luminal A)	Positive	Negative	Negative	Alive	Alive or dead of other cause	Alive or dead due to cancer	14	2nd of 2 or more primaries	No	2	2	8500/3: Infiltrating duct carcinoma, NOS	Unknown	Right - origin of primary	1A	p1MI	p0I-	c0	Pathologic	Pathologic	Clinical	1
69 years	2017	White	8500	509	17539879	42	Unknown or not applicable	2	0	None/Unknown	No/Unknown	HR+/HER2- (Luminal A)	Positive	Positive	Negative	Alive	Alive or dead of other cause	Alive or dead due to cancer	13	3rd of 3 or more primaries	Yes	3	3	8500/3: Infiltrating duct carcinoma, NOS	Well differentiated; Grade I	Left - origin of primary	1A	p1MI	p0	c0	Pathologic	Pathologic	Clinical	999
60 years	2017	White	8500	501	17551606	22	Unknown or not applicable	0	98	None/Unknown	No/Unknown	HR+/HER2- (Luminal A)	Positive	Negative	Negative	Alive	Alive or dead of other cause	Alive or dead due to cancer	22	2nd of 2 or more primaries	No	2	2	8500/3: Infiltrating duct carcinoma, NOS	Unknown	Left - origin of primary	1A	p1MI	c0	c0	Pathologic	Clinical	Clinical	1
65 years	2017	White	8500	502	17591252	22	Unknown or not applicable	1	0	Beam radiation	No/Unknown	Unknown	Negative	Negative	Borderline/Unknown	Alive	Alive or dead of other cause	Alive or dead due to cancer	15	3rd of 3 or more primaries	No	3	3	8500/3: Infiltrating duct carcinoma, NOS	Moderately differentiated; Grade II	Left - origin of primary	1A	p1MI	p0I-	c0	Pathologic	Pathologic	Clinical	1
70 years	2017	White	8503	508	17653812	22	Unknown or not applicable	0	98	Refused (1988+)	No/Unknown	Unknown	Positive	Positive	Borderline/Unknown	Alive	Alive or dead of other cause	Alive or dead due to cancer	19	3rd of 3 or more primaries	No	2	3	8503/3: Intraductal papillary adenocarcinoma with invasion	Moderately differentiated; Grade II	Left - origin of primary	1A	p1MI	c0	c0	Pathologic	Clinical	Clinical	990
53 years	2016	White	8520	502	17702329	22	Unknown or not applicable	95	95	None/Unknown	Yes	HR+/HER2- (Luminal A)	Positive	Negative	Negative	Alive	Alive or dead of other cause	Alive or dead due to cancer	35	2nd of 2 or more primaries	No	2	2	8520/3: Lobular carcinoma, NOS	Unknown	Right - origin of primary	2A	p1MI	p1	c0	Pathologic	Pathologic	Pathologic	990
40 years	2016	White	8541	502	17741687	42	Unknown or not applicable	2	1	None/Unknown	No/Unknown	HR+/HER2+ (Luminal B)	Positive	Positive	Positive	Alive	Alive or dead of other cause	Alive or dead due to cancer	24	3rd of 3 or more primaries	No	2	3	8541/3: Paget disease and infiltrating ductal carcinoma of breast	Unknown	Left - origin of primary	1B	p1MI	p1MI	c0	Pathologic	Pathologic	Clinical	1
74 years	2016	White	8500	504	17759835	41	Unknown or not applicable	3	0	None/Unknown	No/Unknown	Unknown	Negative	Negative	Borderline/Unknown	Alive	Alive or dead of other cause	Alive or dead due to cancer	30	2nd of 2 or more primaries	Yes	2	2	8500/3: Infiltrating duct carcinoma, NOS	Unknown	Left - origin of primary	1A	p1MI	p0I-	c0	Pathologic	Pathologic	Clinical	990
45 years	2016	White	8500	508	17800516	23	Unknown or not applicable	0	98	Beam radiation	Yes	Unknown	Positive	Negative	Borderline/Unknown	Alive	Alive or dead of other cause	Alive or dead due to cancer	32	2nd of 2 or more primaries	Yes	2	2	8500/3: Infiltrating duct carcinoma, NOS	Unknown	Right - origin of primary	1A	p1MI	c0	c0	Pathologic	Clinical	Clinical	990
78 years	2017	White	8500	504	17820482	22	Unknown or not applicable	0	98	Beam radiation	No/Unknown	Unknown	Positive	Positive	Borderline/Unknown	Alive	Alive or dead of other cause	Alive or dead due to cancer	17	2nd of 2 or more primaries	No	2	2	8500/3: Infiltrating duct carcinoma, NOS	Well differentiated; Grade I	Right - origin of primary	1A	p1MI	c0	c0	Pathologic	Clinical	Clinical	1
40 years	2016	White	8500	505	17832250	30	Unknown or not applicable	1	0	None/Unknown	No/Unknown	HR-/HER2+ (HER2 enriched)	Negative	Negative	Positive	Alive	Alive or dead of other cause	Alive or dead due to cancer	30	2nd of 2 or more primaries	No	2	2	8500/3: Infiltrating duct carcinoma, NOS	Unknown	Right - origin of primary	1A	p1MI	p0I-	c0	Pathologic	Pathologic	Clinical	1
70 years	2016	White	8500	504	17909253	23	Unknown or not applicable	7	0	Beam radiation	No/Unknown	HR+/HER2- (Luminal A)	Positive	Positive	Negative	Alive	Alive or dead of other cause	Alive or dead due to cancer	32	2nd of 2 or more primaries	Yes	2	2	8500/3: Infiltrating duct carcinoma, NOS	Well differentiated; Grade I	Left - origin of primary	1A	p1MI	p0	c0	Pathologic	Pathologic	Clinical	1
63 years	2016	White	8500	504	17988516	45	Unknown or not applicable	2	0	None/Unknown	No/Unknown	Unknown	Negative	Negative	Borderline/Unknown	Alive	Alive or dead of other cause	Alive or dead due to cancer	33	2nd of 2 or more primaries	No	2	2	8500/3: Infiltrating duct carcinoma, NOS	Poorly differentiated; Grade III	Right - origin of primary	1A	p1MI	p0	c0	Pathologic	Pathologic	Clinical	990
90 years	2017	White	8500	501	17993501	22	Unknown or not applicable	2	0	None/Unknown	No/Unknown	Unknown	Negative	Negative	Borderline/Unknown	Alive	Alive or dead of other cause	Alive or dead due to cancer	12	2nd of 2 or more primaries	No	2	2	8500/3: Infiltrating duct carcinoma, NOS	Well differentiated; Grade I	Right - origin of primary	1A	p1MI	p0I-	c0	Pathologic	Pathologic	Clinical	1
41 years	2016	White	8500	505	17994473	22	Unknown or not applicable	6	0	Beam radiation	No/Unknown	HR+/HER2- (Luminal A)	Positive	Positive	Negative	Alive	Alive or dead of other cause	Alive or dead due to cancer	33	2nd of 2 or more primaries	Yes	2	2	8500/3: Infiltrating duct carcinoma, NOS	Moderately differentiated; Grade II	Right - origin of primary	1A	p1MI	p0I-	c0	Pathologic	Pathologic	Clinical	1
39 years	2016	White	8500	504	18036797	22	Unknown or not applicable	1	0	Beam radiation	No/Unknown	HR-/HER2+ (HER2 enriched)	Negative	Negative	Positive	Alive	Alive or dead of other cause	Alive or dead due to cancer	34	One primary only	Yes	1	1	8500/3: Infiltrating duct carcinoma, NOS	Unknown	Left - origin of primary	1A	p1MI	p0	c0	Pathologic	Pathologic	Clinical	990
61 years	2016	White	8500	509	18037150	30	Unknown or not applicable	6	0	None/Unknown	No/Unknown	HR+/HER2- (Luminal A)	Positive	Positive	Negative	Alive	Alive or dead of other cause	Alive or dead due to cancer	35	One primary only	Yes	1	1	8500/3: Infiltrating duct carcinoma, NOS	Unknown	Right - origin of primary	1A	p1MI	p0	c0	Pathologic	Pathologic	Clinical	990
71 years	2016	White	8500	508	18038681	22	Unknown or not applicable	2	0	Beam radiation	No/Unknown	Unknown	Positive	Positive	Borderline/Unknown	Alive	Alive or dead of other cause	Alive or dead due to cancer	35	One primary only	Yes	1	1	8500/3: Infiltrating duct carcinoma, NOS	Unknown	Left - origin of primary	1A	p1MI	p0I-	c0	Pathologic	Pathologic	Clinical	990
67 years	2016	White	8500	508	18039792	22	Unknown or not applicable	1	0	Beam radiation	No/Unknown	HR+/HER2- (Luminal A)	Positive	Positive	Negative	Alive	Alive or dead of other cause	Alive or dead due to cancer	31	One primary only	Yes	1	1	8500/3: Infiltrating duct carcinoma, NOS	Well differentiated; Grade I	Right - origin of primary	1A	p1MI	p0	c0	Pathologic	Pathologic	Clinical	990
61 years	2016	White	8500	505	18040673	22	Unknown or not applicable	2	0	Beam radiation	No/Unknown	Unknown	Positive	Positive	Borderline/Unknown	Alive	Alive or dead of other cause	Alive or dead due to cancer	27	One primary only	Yes	1	1	8500/3: Infiltrating duct carcinoma, NOS	Well differentiated; Grade I	Left - origin of primary	1A	p1MI	p0	c0	Pathologic	Pathologic	Clinical	990
48 years	2016	White	8500	508	18040949	22	Unknown or not applicable	2	0	Recommended, unknown if administered	Yes	HR-/HER2- (Triple Negative)	Negative	Negative	Negative	Alive	Alive or dead of other cause	Alive or dead due to cancer	28	One primary only	Yes	1	1	8500/3: Infiltrating duct carcinoma, NOS	Poorly differentiated; Grade III	Left - origin of primary	1A	p1MI	p0I-	c0	Pathologic	Pathologic	Clinical	1
65 years	2016	White	8541	501	18041511	22	Unknown or not applicable	2	0	Beam radiation	No/Unknown	HR-/HER2+ (HER2 enriched)	Negative	Negative	Positive	Alive	Alive or dead of other cause	Alive or dead due to cancer	32	One primary only	Yes	1	1	8541/3: Paget disease and infiltrating ductal carcinoma of breast	Poorly differentiated; Grade III	Right - origin of primary	1A	p1MI	p0I-	c0	Pathologic	Pathologic	Clinical	1
78 years	2016	White	8500	502	18042450	24	Unknown or not applicable	1	0	Beam radiation	No/Unknown	HR+/HER2- (Luminal A)	Positive	Positive	Negative	Alive	Alive or dead of other cause	Alive or dead due to cancer	31	One primary only	Yes	1	1	8500/3: Infiltrating duct carcinoma, NOS	Unknown	Right - origin of primary	1A	p1MI	p0	c0	Pathologic	Pathologic	Clinical	990
57 years	2016	White	8500	504	18042470	20	Unknown or not applicable	1	0	Beam radiation	No/Unknown	HR+/HER2+ (Luminal B)	Positive	Negative	Positive	Alive	Alive or dead of other cause	Alive or dead due to cancer	32	1st of 2 or more primaries	Yes	1	2	8500/3: Infiltrating duct carcinoma, NOS	Unknown	Right - origin of primary	1A	p1MI	p0	c0	Pathologic	Pathologic	Clinical	990
76 years	2016	White	8523	504	18042694	23	Unknown or not applicable	0	98	Beam radiation	No/Unknown	Unknown	Positive	Positive	Borderline/Unknown	Alive	Alive or dead of other cause	Alive or dead due to cancer	28	1st of 2 or more primaries	Yes	1	2	8523/3: Infiltrating duct mixed with other types of carcinoma	Moderately differentiated; Grade II	Left - origin of primary	1A	p1MI	c0	c0	Pathologic	Clinical	Clinical	1
48 years	2016	Asian or Pacific Islander	8500	502	18042907	22	Unknown or not applicable	2	0	Beam radiation	No/Unknown	HR+/HER2+ (Luminal B)	Positive	Positive	Positive	Alive	Alive or dead of other cause	Alive or dead due to cancer	34	One primary only	Yes	1	1	8500/3: Infiltrating duct carcinoma, NOS	Unknown	Right - origin of primary	1A	p1MI	p0I-	c0	Pathologic	Pathologic	Clinical	990
56 years	2016	White	8500	508	18043516	23	Unknown or not applicable	4	0	Beam radiation	No/Unknown	HR-/HER2+ (HER2 enriched)	Negative	Negative	Positive	Alive	Alive or dead of other cause	Alive or dead due to cancer	28	One primary only	Yes	1	1	8500/3: Infiltrating duct carcinoma, NOS	Moderately differentiated; Grade II	Right - origin of primary	1A	p1MI	p0I-	c0	Pathologic	Pathologic	Clinical	990
72 years	2016	Black	8503	508	18044610	22	Unknown or not applicable	2	0	Refused (1988+)	No/Unknown	HR+/HER2+ (Luminal B)	Positive	Positive	Positive	Alive	Alive or dead of other cause	Alive or dead due to cancer	32	One primary only	Yes	1	1	8503/3: Intraductal papillary adenocarcinoma with invasion	Well differentiated; Grade I	Left - origin of primary	1A	p1MI	p0	c0	Pathologic	Pathologic	Clinical	990
80 years	2016	White	8500	501	18046610	22	Unknown or not applicable	3	0	Beam radiation	No/Unknown	HR-/HER2+ (HER2 enriched)	Negative	Negative	Positive	Alive	Alive or dead of other cause	Alive or dead due to cancer	31	One primary only	Yes	1	1	8500/3: Infiltrating duct carcinoma, NOS	Moderately differentiated; Grade II	Right - origin of primary	1A	p1MI	p0	c0	Pathologic	Pathologic	Clinical	990
84 years	2016	White	8500	504	18047219	23	Unknown or not applicable	1	0	Beam radiation	No/Unknown	HR-/HER2+ (HER2 enriched)	Negative	Negative	Positive	Alive	Alive or dead of other cause	Alive or dead due to cancer	28	One primary only	Yes	1	1	8500/3: Infiltrating duct carcinoma, NOS	Unknown	Left - origin of primary	1A	p1MI	p0I-	c0	Pathologic	Pathologic	Clinical	990
55 years	2016	White	8500	504	18047998	22	Unknown or not applicable	2	0	Beam radiation	No/Unknown	Unknown	Positive	Negative	Borderline/Unknown	Alive	Alive or dead of other cause	Alive or dead due to cancer	34	One primary only	Yes	1	1	8500/3: Infiltrating duct carcinoma, NOS	Unknown	Right - origin of primary	1A	p1MI	p0I-	c0	Pathologic	Pathologic	Clinical	990
80 years	2016	White	8500	504	18049513	41	Unknown or not applicable	4	0	None/Unknown	No/Unknown	HR+/HER2- (Luminal A)	Positive	Negative	Negative	Alive	Alive or dead of other cause	Alive or dead due to cancer	25	One primary only	Yes	1	1	8500/3: Infiltrating duct carcinoma, NOS	Poorly differentiated; Grade III	Left - origin of primary	1A	p1MI	p0I-	c0	Pathologic	Pathologic	Clinical	1
61 years	2016	White	8500	501	18050387	22	Unknown or not applicable	1	0	Beam radiation	No/Unknown	HR+/HER2- (Luminal A)	Positive	Positive	Negative	Alive	Alive or dead of other cause	Alive or dead due to cancer	32	One primary only	Yes	1	1	8500/3: Infiltrating duct carcinoma, NOS	Unknown	Right - origin of primary	1A	p1MI	p0I-	c0	Pathologic	Pathologic	Clinical	1
74 years	2016	White	8500	502	18051271	23	Unknown or not applicable	0	98	Beam radiation	No/Unknown	Unknown	Positive	Positive	Borderline/Unknown	Alive	Alive or dead of other cause	Alive or dead due to cancer	28	One primary only	Yes	1	1	8500/3: Infiltrating duct carcinoma, NOS	Unknown	Right - origin of primary	1A	p1MI	c0	c0	Pathologic	Clinical	Clinical	990
53 years	2016	White	8500	502	18052600	22	Unknown or not applicable	1	0	Beam radiation	No/Unknown	HR-/HER2+ (HER2 enriched)	Negative	Negative	Positive	Alive	Alive or dead of other cause	Alive or dead due to cancer	28	One primary only	Yes	1	1	8500/3: Infiltrating duct carcinoma, NOS	Poorly differentiated; Grade III	Left - origin of primary	1A	p1MI	p0I-	c0	Pathologic	Pathologic	Clinical	990
65 years	2016	White	8500	504	18053672	22	Unknown or not applicable	1	0	Beam radiation	No/Unknown	HR+/HER2- (Luminal A)	Positive	Positive	Negative	Alive	Alive or dead of other cause	Alive or dead due to cancer	24	One primary only	Yes	1	1	8500/3: Infiltrating duct carcinoma, NOS	Unknown	Left - origin of primary	1A	p1MI	p0	c0	Pathologic	Pathologic	Clinical	990
61 years	2016	White	8500	504	18057275	41	Unknown or not applicable	9	1	None/Unknown	Yes	HR+/HER2+ (Luminal B)	Positive	Negative	Positive	Alive	Alive or dead of other cause	Alive or dead due to cancer	33	One primary only	Yes	1	1	8500/3: Infiltrating duct carcinoma, NOS	Unknown	Left - origin of primary	2A	p1MI	p1A	c0	Pathologic	Pathologic	Clinical	990
63 years	2016	Asian or Pacific Islander	8500	508	18058155	22	Unknown or not applicable	4	0	Beam radiation	No/Unknown	HR+/HER2- (Luminal A)	Positive	Positive	Negative	Alive	Alive or dead of other cause	Alive or dead due to cancer	26	One primary only	Yes	1	1	8500/3: Infiltrating duct carcinoma, NOS	Well differentiated; Grade I	Right - origin of primary	1A	p1MI	p0	c0	Pathologic	Pathologic	Clinical	990
60 years	2016	White	8500	505	18058177	22	Unknown or not applicable	0	98	Beam radiation	No/Unknown	Unknown	Borderline/Unknown	Borderline/Unknown	Borderline/Unknown	Alive	Alive or dead of other cause	Alive or dead due to cancer	27	One primary only	Yes	1	1	8500/3: Infiltrating duct carcinoma, NOS	Unknown	Right - origin of primary	1A	p1MI	c0	c0	Pathologic	Clinical	Clinical	990
56 years	2016	White	8520	504	18058190	22	Unknown or not applicable	3	0	None/Unknown	No/Unknown	Unknown	Positive	Negative	Borderline/Unknown	Alive	Alive or dead of other cause	Alive or dead due to cancer	28	One primary only	Yes	1	1	8520/3: Lobular carcinoma, NOS	Unknown	Right - origin of primary	1A	p1MI	p0	c0	Pathologic	Pathologic	Clinical	990
44 years	2016	White	8500	509	18059499	49	Unknown or not applicable	3	1	Beam radiation	Yes	HR+/HER2+ (Luminal B)	Positive	Negative	Positive	Alive	Alive or dead of other cause	Alive or dead due to cancer	25	One primary only	Yes	1	1	8500/3: Infiltrating duct carcinoma, NOS	Unknown	Right - origin of primary	1B	p1MI	p1MI	c0	Pathologic	Pathologic	Clinical	1
64 years	2016	White	8500	501	18060756	46	Unknown or not applicable	6	0	None/Unknown	No/Unknown	Unknown	Positive	Positive	Borderline/Unknown	Alive	Alive or dead of other cause	Alive or dead due to cancer	33	One primary only	Yes	1	1	8500/3: Infiltrating duct carcinoma, NOS	Moderately differentiated; Grade II	Left - origin of primary	1A	p1MI	p0I-	c0	Pathologic	Pathologic	Clinical	990
70 years	2016	White	8500	509	18061465	42	Unknown or not applicable	5	0	None/Unknown	No/Unknown	HR-/HER2+ (HER2 enriched)	Negative	Negative	Positive	Alive	Alive or dead of other cause	Alive or dead due to cancer	28	One primary only	Yes	1	1	8500/3: Infiltrating duct carcinoma, NOS	Moderately differentiated; Grade II	Left - origin of primary	1A	p1MI	p0	c0	Pathologic	Pathologic	Pathologic	1
46 years	2017	White	8230	502	18062105	30	Unknown or not applicable	2	0	None/Unknown	No/Unknown	Unknown	Positive	Positive	Borderline/Unknown	Alive	Alive or dead of other cause	Alive or dead due to cancer	21	One primary only	Yes	1	1	8230/3: Solid carcinoma, NOS	Poorly differentiated; Grade III	Left - origin of primary	1A	p1MI	p0	c0	Pathologic	Pathologic	Clinical	990
64 years	2017	White	8500	502	18062111	22	Unknown or not applicable	0	98	Beam radiation	No/Unknown	Unknown	Negative	Negative	Borderline/Unknown	Alive	Alive or dead of other cause	Alive or dead due to cancer	22	One primary only	Yes	1	1	8500/3: Infiltrating duct carcinoma, NOS	Poorly differentiated; Grade III	Left - origin of primary	1A	p1MI	c0	c0	Pathologic	Clinical	Clinical	990
41 years	2017	White	8500	502	18066571	30	Unknown or not applicable	2	0	None/Unknown	No/Unknown	Unknown	Positive	Positive	Borderline/Unknown	Alive	Alive or dead of other cause	Alive or dead due to cancer	19	One primary only	Yes	1	1	8500/3: Infiltrating duct carcinoma, NOS	Unknown	Left - origin of primary	1A	p1MI	p0I-	c0	Pathologic	Pathologic	Clinical	1
41 years	2016	White	8500	509	18066919	30	Unknown or not applicable	2	0	None/Unknown	No/Unknown	Unknown	Positive	Negative	Borderline/Unknown	Alive	Alive or dead of other cause	Alive or dead due to cancer	26	One primary only	Yes	1	1	8500/3: Infiltrating duct carcinoma, NOS	Unknown	Left - origin of primary	1A	p1MI	p0	c0	Pathologic	Pathologic	Clinical	1
50 years	2017	White	8500	502	18070980	49	Unknown or not applicable	3	0	None/Unknown	No/Unknown	Unknown	Positive	Positive	Borderline/Unknown	Alive	Alive or dead of other cause	Alive or dead due to cancer	19	One primary only	Yes	1	1	8500/3: Infiltrating duct carcinoma, NOS	Moderately differentiated; Grade II	Right - origin of primary	1A	p1MI	p0I-	c0	Pathologic	Pathologic	Clinical	990
52 years	2017	White	8500	508	18074231	22	Unknown or not applicable	3	0	Beam radiation	No/Unknown	HR-/HER2+ (HER2 enriched)	Negative	Negative	Positive	Alive	Alive or dead of other cause	Alive or dead due to cancer	16	One primary only	Yes	1	1	8500/3: Infiltrating duct carcinoma, NOS	Unknown	Right - origin of primary	1A	p1MI	p0	c0	Pathologic	Pathologic	Clinical	990
54 years	2016	White	8500	508	18074649	42	Unknown or not applicable	3	0	None/Unknown	No/Unknown	HR+/HER2+ (Luminal B)	Positive	Positive	Positive	Alive	Alive or dead of other cause	Alive or dead due to cancer	24	One primary only	Yes	1	1	8500/3: Infiltrating duct carcinoma, NOS	Moderately differentiated; Grade II	Left - origin of primary	1A	p1MI	p0	c0	Pathologic	Pathologic	Clinical	990
79 years	2017	White	8541	501	18075026	41	Unknown or not applicable	2	0	None/Unknown	No/Unknown	HR+/HER2+ (Luminal B)	Positive	Negative	Positive	Alive	Alive or dead of other cause	Alive or dead due to cancer	14	One primary only	Yes	1	1	8541/3: Paget disease and infiltrating ductal carcinoma of breast	Unknown	Right - origin of primary	1A	p1MI	p0I-	c0	Pathologic	Pathologic	Clinical	990
50 years	2017	White	8500	504	18075509	22	Unknown or not applicable	1	0	Beam radiation	No/Unknown	HR+/HER2+ (Luminal B)	Positive	Negative	Positive	Alive	Alive or dead of other cause	Alive or dead due to cancer	22	One primary only	Yes	1	1	8500/3: Infiltrating duct carcinoma, NOS	Moderately differentiated; Grade II	Right - origin of primary	1A	p1MI	p0	c0	Pathologic	Pathologic	Clinical	990
57 years	2017	Asian or Pacific Islander	8500	504	18076130	22	Unknown or not applicable	3	0	Beam radiation	No/Unknown	HR+/HER2- (Luminal A)	Positive	Positive	Negative	Alive	Alive or dead of other cause	Alive or dead due to cancer	16	One primary only	Yes	1	1	8500/3: Infiltrating duct carcinoma, NOS	Well differentiated; Grade I	Left - origin of primary	1A	p1MI	p0I-	c0	Pathologic	Pathologic	Clinical	1
61 years	2017	White	8523	503	18076218	22	Unknown or not applicable	2	0	Beam radiation	No/Unknown	Unknown	Positive	Positive	Borderline/Unknown	Alive	Alive or dead of other cause	Alive or dead due to cancer	15	One primary only	Yes	1	1	8523/3: Infiltrating duct mixed with other types of carcinoma	Unknown	Left - origin of primary	1A	p1MI	p0	c0	Pathologic	Pathologic	Clinical	990
53 years	2017	White	8500	503	18076268	22	Unknown or not applicable	2	0	Beam radiation	No/Unknown	Unknown	Positive	Borderline/Unknown	Borderline/Unknown	Alive	Alive or dead of other cause	Alive or dead due to cancer	15	One primary only	Yes	1	1	8500/3: Infiltrating duct carcinoma, NOS	Unknown	Left - origin of primary	1A	p1MI	p0I-	c0	Pathologic	Pathologic	Clinical	990
82 years	2017	White	8500	504	18076811	41	Unknown or not applicable	6	0	None/Unknown	No/Unknown	HR-/HER2- (Triple Negative)	Negative	Negative	Negative	Alive	Alive or dead of other cause	Alive or dead due to cancer	16	1st of 2 or more primaries	Yes	1	2	8500/3: Infiltrating duct carcinoma, NOS	Unknown	Left - origin of primary	1A	p1MI	p0I-	c0	Pathologic	Pathologic	Clinical	990
71 years	2017	Asian or Pacific Islander	8500	508	18080312	30	Unknown or not applicable	5	0	None/Unknown	No/Unknown	HR+/HER2- (Luminal A)	Positive	Positive	Negative	Alive	Alive or dead of other cause	Alive or dead due to cancer	15	2nd of 2 or more primaries	No	2	2	8500/3: Infiltrating duct carcinoma, NOS	Moderately differentiated; Grade II	Left - origin of primary	1A	p1MI	p0I-	c0	Pathologic	Pathologic	Clinical	990
80 years	2017	White	8500	508	18081179	22	Unknown or not applicable	0	98	None/Unknown	No/Unknown	Unknown	Positive	Positive	Borderline/Unknown	Alive	Alive or dead of other cause	Alive or dead due to cancer	18	One primary only	Yes	1	1	8500/3: Infiltrating duct carcinoma, NOS	Unknown	Left - origin of primary	1A	p1MI	c0	c0	Pathologic	Clinical	Clinical	990
48 years	2017	White	8500	508	18081833	30	Unknown or not applicable	4	0	None/Unknown	No/Unknown	Unknown	Positive	Borderline/Unknown	Borderline/Unknown	Alive	Alive or dead of other cause	Alive or dead due to cancer	18	One primary only	Yes	1	1	8500/3: Infiltrating duct carcinoma, NOS	Unknown	Left - origin of primary	1A	p1MI	p0	c0	Pathologic	Pathologic	Clinical	990
51 years	2017	White	8500	508	18082861	22	Unknown or not applicable	3	0	Beam radiation	No/Unknown	HR+/HER2- (Luminal A)	Positive	Positive	Negative	Alive	Alive or dead of other cause	Alive or dead due to cancer	17	One primary only	Yes	1	1	8500/3: Infiltrating duct carcinoma, NOS	Unknown	Left - origin of primary	1A	p1MI	p0	c0	Pathologic	Pathologic	Clinical	990
57 years	2017	White	8500	509	18084517	41	Unknown or not applicable	2	0	None/Unknown	No/Unknown	Unknown	Negative	Negative	Borderline/Unknown	Alive	Alive or dead of other cause	Alive or dead due to cancer	14	One primary only	Yes	1	1	8500/3: Infiltrating duct carcinoma, NOS	Unknown	Right - origin of primary	1A	p1MI	p0	c0	Pathologic	Pathologic	Clinical	990
83 years	2017	White	8504	501	18084542	42	Unknown or not applicable	2	0	None/Unknown	No/Unknown	HR+/HER2- (Luminal A)	Positive	Positive	Negative	Alive	Alive or dead of other cause	Alive or dead due to cancer	17	One primary only	Yes	1	1	8504/3: Intracystic carcinoma, NOS	Well differentiated; Grade I	Left - origin of primary	1A	p1MI	p0	c0	Pathologic	Pathologic	Clinical	990
42 years	2017	White	8500	503	18084685	22	Unknown or not applicable	5	0	Beam radiation	No/Unknown	HR+/HER2+ (Luminal B)	Positive	Negative	Positive	Alive	Alive or dead of other cause	Alive or dead due to cancer	12	One primary only	Yes	1	1	8500/3: Infiltrating duct carcinoma, NOS	Unknown	Left - origin of primary	1A	p1MI	p0	c0	Pathologic	Pathologic	Clinical	990
56 years	2017	White	8500	503	18084860	22	Unknown or not applicable	4	0	Beam radiation	No/Unknown	HR-/HER2- (Triple Negative)	Negative	Negative	Negative	Alive	Alive or dead of other cause	Alive or dead due to cancer	13	2nd of 2 or more primaries	Yes	2	2	8500/3: Infiltrating duct carcinoma, NOS	Unknown	Right - origin of primary	1A	p1MI	p0	c0	Pathologic	Pathologic	Clinical	1
71 years	2017	White	8500	504	18084864	23	Unknown or not applicable	1	0	Beam radiation	No/Unknown	HR+/HER2- (Luminal A)	Positive	Negative	Negative	Alive	Alive or dead of other cause	Alive or dead due to cancer	12	1st of 2 or more primaries	Yes	1	2	8500/3: Infiltrating duct carcinoma, NOS	Unknown	Right - origin of primary	1A	p1MI	p0	c0	Pathologic	Pathologic	Clinical	1
83 years	2017	White	8500	502	18085086	22	Unknown or not applicable	8	0	Recommended, unknown if administered	No/Unknown	HR+/HER2- (Luminal A)	Positive	Positive	Negative	Alive	Alive or dead of other cause	Alive or dead due to cancer	13	One primary only	Yes	1	1	8500/3: Infiltrating duct carcinoma, NOS	Unknown	Right - origin of primary	1A	p1MI	p0	c0	Pathologic	Pathologic	Clinical	990
60 years	2017	White	8500	504	18086057	22	Unknown or not applicable	2	0	Refused (1988+)	No/Unknown	HR+/HER2- (Luminal A)	Positive	Positive	Negative	Alive	Alive or dead of other cause	Alive or dead due to cancer	15	One primary only	Yes	1	1	8500/3: Infiltrating duct carcinoma, NOS	Moderately differentiated; Grade II	Right - origin of primary	1A	p1MI	p0	c0	Pathologic	Pathologic	Clinical	990
71 years	2017	White	8500	508	18088206	22	Unknown or not applicable	2	0	Beam radiation	No/Unknown	HR-/HER2- (Triple Negative)	Negative	Negative	Negative	Alive	Alive or dead of other cause	Alive or dead due to cancer	14	One primary only	Yes	1	1	8500/3: Infiltrating duct carcinoma, NOS	Poorly differentiated; Grade III	Right - origin of primary	1A	p1MI	p0	c0	Pathologic	Pathologic	Clinical	990
63 years	2017	White	8500	504	18094857	22	Unknown or not applicable	4	0	Beam radiation	No/Unknown	Unknown	Negative	Negative	Borderline/Unknown	Alive	Alive or dead of other cause	Alive or dead due to cancer	12	One primary only	Yes	1	1	8500/3: Infiltrating duct carcinoma, NOS	Unknown	Left - origin of primary	1A	p1MI	p0	c0	Pathologic	Pathologic	Clinical	990
73 years	2017	White	8500	504	18098079	42	Unknown or not applicable	3	0	None/Unknown	No/Unknown	Unknown	Negative	Negative	Borderline/Unknown	Alive	Alive or dead of other cause	Alive or dead due to cancer	20	One primary only	Yes	1	1	8500/3: Infiltrating duct carcinoma, NOS	Well differentiated; Grade I	Left - origin of primary	1A	p1MI	p0	c0	Pathologic	Pathologic	Clinical	1
65 years	2017	White	8010	504	18098216	30	Unknown or not applicable	2	0	None/Unknown	No/Unknown	Unknown	Positive	Negative	Borderline/Unknown	Alive	Alive or dead of other cause	Alive or dead due to cancer	14	One primary only	Yes	1	1	8010/3: Carcinoma, NOS	Unknown	Left - origin of primary	1A	p1MI	p0	c0	Pathologic	Pathologic	Clinical	990
41 years	2017	White	8500	504	18101623	20	Unknown or not applicable	1	0	Beam radiation	No/Unknown	HR-/HER2+ (HER2 enriched)	Negative	Negative	Positive	Alive	Alive or dead of other cause	Alive or dead due to cancer	19	One primary only	Yes	1	1	8500/3: Infiltrating duct carcinoma, NOS	Moderately differentiated; Grade II	Left - origin of primary	1A	p1MI	p0	c0	Pathologic	Pathologic	Clinical	1
65 years	2017	White	8500	504	18104179	22	Unknown or not applicable	2	0	Radioactive implants (includes brachytherapy) (1988+)	No/Unknown	Unknown	Positive	Positive	Borderline/Unknown	Alive	Alive or dead of other cause	Alive or dead due to cancer	14	One primary only	Yes	1	1	8500/3: Infiltrating duct carcinoma, NOS	Unknown	Right - origin of primary	1A	p1MI	p0	c0	Pathologic	Pathologic	Clinical	1
77 years	2017	White	8500	504	21147210	22	Unknown or not applicable	0	98	Beam radiation	No/Unknown	Unknown	Positive	Positive	Borderline/Unknown	Alive	Alive or dead of other cause	Alive or dead due to cancer	19	2nd of 2 or more primaries	No	2	2	8500/3: Infiltrating duct carcinoma, NOS	Unknown	Left - origin of primary	1A	p1MI	c0	c0	Pathologic	Clinical	Clinical	1
68 years	2017	White	8500	504	21170850	22	Unknown or not applicable	1	0	Beam radiation	No/Unknown	Unknown	Positive	Positive	Borderline/Unknown	Alive	Alive or dead of other cause	Alive or dead due to cancer	23	2nd of 2 or more primaries	No	2	2	8500/3: Infiltrating duct carcinoma, NOS	Poorly differentiated; Grade III	Right - origin of primary	1A	p1MI	p0	c0	Pathologic	Pathologic	Clinical	999
59 years	2016	White	8500	508	21238316	43	Unknown or not applicable	2	0	None/Unknown	No/Unknown	HR+/HER2- (Luminal A)	Positive	Positive	Negative	Alive	Alive or dead of other cause	Alive or dead due to cancer	25	2nd of 2 or more primaries	No	2	2	8500/3: Infiltrating duct carcinoma, NOS	Well differentiated; Grade I	Left - origin of primary	1A	p1MI	p0I-	c0	Pathologic	Pathologic	Clinical	990
64 years	2017	White	8500	503	21466762	43	Unknown or not applicable	3	0	None/Unknown	No/Unknown	Unknown	Positive	Positive	Borderline/Unknown	Alive	Alive or dead of other cause	Alive or dead due to cancer	16	2nd of 2 or more primaries	No	2	2	8500/3: Infiltrating duct carcinoma, NOS	Moderately differentiated; Grade II	Left - origin of primary	1A	p1MI	p0I+	c0	Pathologic	Pathologic	Clinical	1
64 years	2017	White	8500	503	21467617	22	Unknown or not applicable	0	98	None/Unknown	No/Unknown	HR+/HER2- (Luminal A)	Positive	Positive	Negative	Alive	Alive or dead of other cause	Alive or dead due to cancer	20	2nd of 2 or more primaries	No	2	2	8500/3: Infiltrating duct carcinoma, NOS	Poorly differentiated; Grade III	Left - origin of primary	1A	p1MI	c0	c0	Pathologic	Clinical	Clinical	990
73 years	2016	White	8480	505	21581477	41	Unknown or not applicable	5	0	None/Unknown	No/Unknown	HR+/HER2- (Luminal A)	Positive	Positive	Negative	Alive	Alive or dead of other cause	Alive or dead due to cancer	8	2nd of 2 or more primaries	Yes	2	3	8480/3: Mucinous adenocarcinoma	Well differentiated; Grade I	Left - origin of primary	1A	p1MI	p0I-	c0	Pathologic	Pathologic	Clinical	1
48 years	2016	White	8500	508	21586652	30	Unknown or not applicable	9	0	None/Unknown	No/Unknown	Unknown	Positive	Positive	Borderline/Unknown	Alive	Alive or dead of other cause	Alive or dead due to cancer	33	One primary only	Yes	1	1	8500/3: Infiltrating duct carcinoma, NOS	Moderately differentiated; Grade II	Left - origin of primary	1A	p1MI	p0I-	c0	Pathologic	Pathologic	Clinical	990
44 years	2016	White	8520	509	21592546	20	Unknown or not applicable	0	98	None/Unknown	No/Unknown	HR+/HER2- (Luminal A)	Positive	Positive	Negative	Alive	Alive or dead of other cause	Alive or dead due to cancer	30	One primary only	Yes	1	1	8520/3: Lobular carcinoma, NOS	Well differentiated; Grade I	Left - origin of primary	1A	p1MI	c0	c0	Pathologic	Clinical	Clinical	1
44 years	2016	White	8500	505	21595687	30	Unknown or not applicable	9	0	None/Unknown	No/Unknown	HR+/HER2- (Luminal A)	Positive	Positive	Negative	Alive	Alive or dead of other cause	Alive or dead due to cancer	30	One primary only	Yes	1	1	8500/3: Infiltrating duct carcinoma, NOS	Moderately differentiated; Grade II	Right - origin of primary	1A	p1MI	p0I-	c0	Pathologic	Pathologic	Clinical	1
84 years	2016	White	8522	504	21596587	22	Unknown or not applicable	1	0	None/Unknown	No/Unknown	HR+/HER2- (Luminal A)	Positive	Positive	Negative	Alive	Alive or dead of other cause	Alive or dead due to cancer	30	One primary only	Yes	1	1	8522/3: Infiltrating duct and lobular carcinoma	Well differentiated; Grade I	Left - origin of primary	1A	p1MI	p0	c0	Pathologic	Pathologic	Clinical	1
57 years	2016	White	8500	505	21596906	53	Unknown or not applicable	7	0	None/Unknown	No/Unknown	HR-/HER2- (Triple Negative)	Negative	Negative	Negative	Alive	Alive or dead of other cause	Alive or dead due to cancer	27	One primary only	Yes	1	1	8500/3: Infiltrating duct carcinoma, NOS	Moderately differentiated; Grade II	Right - origin of primary	1A	p1MI	p0I-	c0	Pathologic	Pathologic	Pathologic	1
63 years	2016	White	8500	504	21600439	22	Unknown or not applicable	3	0	None/Unknown	No/Unknown	Unknown	Borderline/Unknown	Borderline/Unknown	Borderline/Unknown	Alive	Alive or dead of other cause	Alive or dead due to cancer	35	2nd of 2 or more primaries	No	2	2	8500/3: Infiltrating duct carcinoma, NOS	Well differentiated; Grade I	Right - origin of primary	1A	p1MI	p0	c0	Pathologic	Pathologic	Clinical	1
55 years	2016	White	8500	508	21601637	22	Unknown or not applicable	0	98	Beam radiation	No/Unknown	HR-/HER2- (Triple Negative)	Negative	Negative	Negative	Alive	Alive or dead of other cause	Alive or dead due to cancer	30	One primary only	Yes	1	1	8500/3: Infiltrating duct carcinoma, NOS	Unknown	Left - origin of primary	1A	p1MI	c0	c0	Pathologic	Clinical	Clinical	990
73 years	2016	White	8500	508	21603548	41	Unknown or not applicable	1	0	None/Unknown	No/Unknown	HR+/HER2- (Luminal A)	Positive	Negative	Negative	Alive	Alive or dead of other cause	Alive or dead due to cancer	30	One primary only	Yes	1	1	8500/3: Infiltrating duct carcinoma, NOS	Well differentiated; Grade I	Left - origin of primary	1A	p1MI	p0I-	c0	Pathologic	Pathologic	Clinical	1
68 years	2017	White	8503	504	21604240	41	Unknown or not applicable	2	0	None/Unknown	No/Unknown	Unknown	Negative	Negative	Borderline/Unknown	Alive	Alive or dead of other cause	Alive or dead due to cancer	23	One primary only	Yes	1	1	8503/3: Intraductal papillary adenocarcinoma with invasion	Moderately differentiated; Grade II	Left - origin of primary	1A	p1MI	p0I-	c0	Pathologic	Pathologic	Clinical	990
58 years	2016	White	8500	503	21605757	22	Unknown or not applicable	3	0	Beam radiation	Yes	HR-/HER2+ (HER2 enriched)	Negative	Negative	Positive	Alive	Alive or dead of other cause	Alive or dead due to cancer	28	One primary only	Yes	1	1	8500/3: Infiltrating duct carcinoma, NOS	Poorly differentiated; Grade III	Right - origin of primary	1A	p1MI	p0I-	c0	Pathologic	Pathologic	Clinical	990
58 years	2016	White	8500	508	21609565	22	Unknown or not applicable	1	0	None/Unknown	Yes	HR-/HER2- (Triple Negative)	Negative	Negative	Negative	Alive	Alive or dead of other cause	Alive or dead due to cancer	24	One primary only	Yes	1	1	8500/3: Infiltrating duct carcinoma, NOS	Poorly differentiated; Grade III	Left - origin of primary	1A	p1MI	p0I-	c0	Pathologic	Pathologic	Clinical	30
40 years	2016	White	8230	502	21611417	22	Unknown or not applicable	3	0	None/Unknown	No/Unknown	Unknown	Positive	Positive	Borderline/Unknown	Alive	Alive or dead of other cause	Alive or dead due to cancer	31	One primary only	Yes	1	1	8230/3: Solid carcinoma, NOS	Unknown	Left - origin of primary	1A	p1MI	p0I-	c0	Pathologic	Pathologic	Clinical	1
45 years	2017	White	8500	503	21612499	51	Unknown or not applicable	8	2	None/Unknown	Yes	HR+/HER2+ (Luminal B)	Positive	Positive	Positive	Alive	Alive or dead of other cause	Alive or dead due to cancer	18	One primary only	Yes	1	1	8500/3: Infiltrating duct carcinoma, NOS	Moderately differentiated; Grade II	Left - origin of primary	1B	p1MI	p1MI	c0	Pathologic	Pathologic	Clinical	1
45 years	2017	White	8500	504	21616945	22	Unknown or not applicable	3	0	None/Unknown	No/Unknown	Unknown	Positive	Positive	Borderline/Unknown	Alive	Alive or dead of other cause	Alive or dead due to cancer	16	One primary only	Yes	1	1	8500/3: Infiltrating duct carcinoma, NOS	Unknown	Right - origin of primary	1A	p1MI	p0I-	c0	Pathologic	Pathologic	Clinical	1
53 years	2016	White	8500	504	21617317	20	Unknown or not applicable	4	0	Beam radiation	Yes	HR-/HER2- (Triple Negative)	Negative	Negative	Negative	Alive	Alive or dead of other cause	Alive or dead due to cancer	33	One primary only	Yes	1	1	8500/3: Infiltrating duct carcinoma, NOS	Poorly differentiated; Grade III	Right - origin of primary	1A	p1MI	p0I-	c0	Pathologic	Pathologic	Clinical	6
54 years	2017	White	8500	502	21618634	20	Unknown or not applicable	3	0	Beam radiation	No/Unknown	Unknown	Positive	Positive	Borderline/Unknown	Alive	Alive or dead of other cause	Alive or dead due to cancer	17	One primary only	Yes	1	1	8500/3: Infiltrating duct carcinoma, NOS	Unknown	Left - origin of primary	1A	p1MI	p0I-	c0	Pathologic	Pathologic	Clinical	990
52 years	2016	White	8500	504	21618651	22	Unknown or not applicable	0	98	Beam radiation	No/Unknown	HR+/HER2- (Luminal A)	Positive	Positive	Negative	Alive	Alive or dead of other cause	Alive or dead due to cancer	26	One primary only	Yes	1	1	8500/3: Infiltrating duct carcinoma, NOS	Well differentiated; Grade I	Left - origin of primary	1A	p1MI	c0	c0	Pathologic	Pathologic	Pathologic	1
69 years	2017	White	8500	508	21620272	41	Unknown or not applicable	2	0	None/Unknown	No/Unknown	Unknown	Positive	Positive	Borderline/Unknown	Alive	Alive or dead of other cause	Alive or dead due to cancer	20	One primary only	Yes	1	1	8500/3: Infiltrating duct carcinoma, NOS	Unknown	Right - origin of primary	1A	p1MI	p0I+	c0	Pathologic	Pathologic	Clinical	990
51 years	2016	White	8500	505	21621738	22	Unknown or not applicable	2	0	Beam radiation	No/Unknown	HR+/HER2- (Luminal A)	Positive	Negative	Negative	Alive	Alive or dead of other cause	Alive or dead due to cancer	15	One primary only	Yes	1	1	8500/3: Infiltrating duct carcinoma, NOS	Poorly differentiated; Grade III	Right - origin of primary	1A	p1MI	p0	c0	Pathologic	Pathologic	Clinical	1
61 years	2016	American Indian/Alaska Native	8500	504	21623383	41	Unknown or not applicable	3	0	None/Unknown	No/Unknown	HR-/HER2+ (HER2 enriched)	Negative	Negative	Positive	Alive	Alive or dead of other cause	Alive or dead due to cancer	26	One primary only	Yes	1	1	8500/3: Infiltrating duct carcinoma, NOS	Unknown	Left - origin of primary	1A	p1MI	p0	c0	Pathologic	Pathologic	Clinical	1
48 years	2017	White	8500	509	21623483	22	Unknown or not applicable	0	98	None/Unknown	No/Unknown	HR+/HER2- (Luminal A)	Positive	Negative	Negative	Alive	Alive or dead of other cause	Alive or dead due to cancer	6	One primary only	Yes	1	1	8500/3: Infiltrating duct carcinoma, NOS	Poorly differentiated; Grade III	Left - origin of primary	1A	p1MI	c0	c0	Pathologic	Clinical	Clinical	1
49 years	2017	White	8500	508	21626248	49	Unknown or not applicable	5	0	Beam radiation	No/Unknown	Unknown	Borderline/Unknown	Borderline/Unknown	Borderline/Unknown	Alive	Alive or dead of other cause	Alive or dead due to cancer	16	One primary only	Yes	1	1	8500/3: Infiltrating duct carcinoma, NOS	Well differentiated; Grade I	Right - origin of primary	1A	p1MI	p0	c0	Pathologic	Pathologic	Clinical	1
55 years	2017	White	8500	509	21626311	41	Unknown or not applicable	2	0	None/Unknown	No/Unknown	HR-/HER2+ (HER2 enriched)	Negative	Negative	Positive	Alive	Alive or dead of other cause	Alive or dead due to cancer	13	One primary only	Yes	1	1	8500/3: Infiltrating duct carcinoma, NOS	Unknown	Right - origin of primary	1A	p1MI	p0	c0	Pathologic	Pathologic	Clinical	990
64 years	2017	White	8503	501	21629653	42	Unknown or not applicable	2	0	None/Unknown	No/Unknown	Unknown	Positive	Positive	Borderline/Unknown	Alive	Alive or dead of other cause	Alive or dead due to cancer	21	One primary only	Yes	1	1	8503/3: Intraductal papillary adenocarcinoma with invasion	Well differentiated; Grade I	Right - origin of primary	1A	p1MI	p0	c0	Pathologic	Pathologic	Clinical	990
73 years	2017	White	8500	503	21631967	23	Unknown or not applicable	2	0	None/Unknown	No/Unknown	HR-/HER2- (Triple Negative)	Negative	Negative	Negative	Alive	Alive or dead of other cause	Alive or dead due to cancer	12	One primary only	Yes	1	1	8500/3: Infiltrating duct carcinoma, NOS	Moderately differentiated; Grade II	Left - origin of primary	1A	p1MI	p0I-	c0	Pathologic	Pathologic	Clinical	1
60 years	2017	Black	8523	509	21634941	41	Unknown or not applicable	3	0	None/Unknown	No/Unknown	Unknown	Positive	Positive	Borderline/Unknown	Alive	Alive or dead of other cause	Alive or dead due to cancer	18	One primary only	Yes	1	1	8523/3: Infiltrating duct mixed with other types of carcinoma	Poorly differentiated; Grade III	Left - origin of primary	1A	p1MI	p0I-	c0	Pathologic	Pathologic	Clinical	999
68 years	2016	White	8500	508	22910241	23	Unknown or not applicable	0	98	Beam radiation	No/Unknown	Unknown	Positive	Positive	Borderline/Unknown	Alive	Alive or dead of other cause	Alive or dead due to cancer	28	2nd of 2 or more primaries	No	2	2	8500/3: Infiltrating duct carcinoma, NOS	Poorly differentiated; Grade III	Left - origin of primary	1A	p1MI	c0	c0	Pathologic	Clinical	Clinical	1
64 years	2017	White	8520	502	23093564	22	Unknown or not applicable	0	98	Beam radiation	No/Unknown	HR+/HER2- (Luminal A)	Positive	Positive	Negative	Alive	Alive or dead of other cause	Alive or dead due to cancer	14	2nd of 2 or more primaries	No	2	3	8520/3: Lobular carcinoma, NOS	Well differentiated; Grade I	Right - origin of primary	1A	p1MI	c0	c0	Pathologic	Clinical	Clinical	1
79 years	2016	White	8500	508	23144215	23	Unknown or not applicable	1	0	None/Unknown	No/Unknown	HR+/HER2- (Luminal A)	Positive	Positive	Negative	Alive	Alive or dead of other cause	Alive or dead due to cancer	35	2nd of 2 or more primaries	No	2	2	8500/3: Infiltrating duct carcinoma, NOS	Moderately differentiated; Grade II	Right - origin of primary	1A	p1MI	p0	c0	Pathologic	Pathologic	Clinical	1
75 years	2016	Black	8500	504	23303436	41	Unknown or not applicable	6	0	Beam radiation	No/Unknown	HR+/HER2- (Luminal A)	Positive	Positive	Negative	Alive	Alive or dead of other cause	Alive or dead due to cancer	32	2nd of 2 or more primaries	No	2	2	8500/3: Infiltrating duct carcinoma, NOS	Well differentiated; Grade I	Right - origin of primary	1A	p1MI	p0I-	c0	Pathologic	Pathologic	Clinical	1
68 years	2017	Asian or Pacific Islander	8500	508	23309367	20	Unknown or not applicable	0	98	Beam radiation	No/Unknown	Unknown	Positive	Positive	Borderline/Unknown	Alive	Alive or dead of other cause	Alive or dead due to cancer	13	2nd of 2 or more primaries	No	2	2	8500/3: Infiltrating duct carcinoma, NOS	Well differentiated; Grade I	Right - origin of primary	1A	p1MI	c0	c0	Pathologic	Clinical	Clinical	1
63 years	2017	White	8500	504	23348545	42	Unknown or not applicable	1	0	None/Unknown	No/Unknown	HR+/HER2- (Luminal A)	Positive	Positive	Negative	Alive	Alive or dead of other cause	Alive or dead due to cancer	23	3rd of 3 or more primaries	No	3	4	8500/3: Infiltrating duct carcinoma, NOS	Well differentiated; Grade I	Right - origin of primary	1A	p1MI	p0	c0	Pathologic	Pathologic	Clinical	990
72 years	2017	White	8500	508	23411255	22	Unknown or not applicable	2	0	Beam radiation	No/Unknown	Unknown	Positive	Positive	Borderline/Unknown	Alive	Alive or dead of other cause	Alive or dead due to cancer	17	2nd of 2 or more primaries	No	2	2	8500/3: Infiltrating duct carcinoma, NOS	Moderately differentiated; Grade II	Left - origin of primary	1A	p1MI	p0	c0	Pathologic	Pathologic	Clinical	1
70 years	2016	White	8500	509	23458437	22	Unknown or not applicable	4	0	Refused (1988+)	No/Unknown	HR+/HER2- (Luminal A)	Positive	Positive	Negative	Alive	Alive or dead of other cause	Alive or dead due to cancer	27	3rd of 3 or more primaries	No	3	4	8500/3: Infiltrating duct carcinoma, NOS	Moderately differentiated; Grade II	Right - origin of primary	1A	p1MI	p0	c0	Pathologic	Pathologic	Clinical	1
54 years	2016	White	8500	508	23549036	20	Unknown or not applicable	1	0	Beam radiation	No/Unknown	Unknown	Positive	Positive	Borderline/Unknown	Alive	Alive or dead of other cause	Alive or dead due to cancer	27	One primary only	Yes	2	1	8500/3: Infiltrating duct carcinoma, NOS	Unknown	Left - origin of primary	1A	p1MI	p0	c0	Pathologic	Pathologic	Pathologic	990
73 years	2016	White	8500	505	23577924	41	Unknown or not applicable	0	98	None/Unknown	No/Unknown	HR+/HER2- (Luminal A)	Positive	Negative	Negative	Alive	Alive or dead of other cause	Alive or dead due to cancer	31	2nd of 2 or more primaries	No	2	2	8500/3: Infiltrating duct carcinoma, NOS	Unknown	Right - origin of primary	1A	p1MI	c0	c0	Pathologic	Clinical	Clinical	1
75 years	2016	White	8500	504	23669309	22	Unknown or not applicable	0	98	None/Unknown	No/Unknown	Unknown	Positive	Borderline/Unknown	Borderline/Unknown	Alive	Alive or dead of other cause	Alive or dead due to cancer	27	2nd of 2 or more primaries	No	2	2	8500/3: Infiltrating duct carcinoma, NOS	Moderately differentiated; Grade II	Left - origin of primary	1A	p1MI	c0	c0	Pathologic	Clinical	Clinical	1
73 years	2016	White	8500	504	23755672	23	Unknown or not applicable	1	0	Beam radiation	No/Unknown	Unknown	Negative	Negative	Borderline/Unknown	Alive	Alive or dead of other cause	Alive or dead due to cancer	30	2nd of 2 or more primaries	No	2	2	8500/3: Infiltrating duct carcinoma, NOS	Unknown	Right - origin of primary	1A	p1MI	p0	c0	Pathologic	Pathologic	Clinical	990
53 years	2016	White	8500	504	23777051	23	Unknown or not applicable	0	98	None/Unknown	No/Unknown	HR-/HER2- (Triple Negative)	Negative	Negative	Negative	Alive	Alive or dead of other cause	Alive or dead due to cancer	30	2nd of 2 or more primaries	No	2	2	8500/3: Infiltrating duct carcinoma, NOS	Poorly differentiated; Grade III	Left - origin of primary	1A	p1MI	c0	c0	Pathologic	Clinical	Clinical	1
55 years	2016	White	8500	503	23788006	23	Unknown or not applicable	0	98	Refused (1988+)	No/Unknown	HR+/HER2- (Luminal A)	Positive	Positive	Negative	Alive	Alive or dead of other cause	Alive or dead due to cancer	31	3rd of 3 or more primaries	No	3	3	8500/3: Infiltrating duct carcinoma, NOS	Well differentiated; Grade I	Left - origin of primary	99	p1MI	pX	c0	Pathologic	Pathologic	Pathologic	1
91 years	2017	White	8500	509	23925555	23	Unknown or not applicable	0	98	None/Unknown	No/Unknown	HR-/HER2+ (HER2 enriched)	Negative	Negative	Positive	Alive	Alive or dead of other cause	Alive or dead due to cancer	12	3rd of 3 or more primaries	No	3	3	8500/3: Infiltrating duct carcinoma, NOS	Unknown	Right - origin of primary	99	p1MI	pX	c0	Pathologic	Pathologic	Pathologic	1
67 years	2017	White	8500	501	23939250	23	Unknown or not applicable	5	0	None/Unknown	No/Unknown	HR+/HER2- (Luminal A)	Positive	Positive	Negative	Alive	Alive or dead of other cause	Alive or dead due to cancer	21	2nd of 2 or more primaries	No	2	2	8500/3: Infiltrating duct carcinoma, NOS	Well differentiated; Grade I	Right - origin of primary	1A	p1MI	p0	c0	Pathologic	Pathologic	Clinical	1
81 years	2016	White	8500	504	23969617	22	Unknown or not applicable	1	0	Beam radiation	No/Unknown	HR+/HER2- (Luminal A)	Positive	Positive	Negative	Alive	Alive or dead of other cause	Alive or dead due to cancer	29	2nd of 2 or more primaries	Yes	2	2	8500/3: Infiltrating duct carcinoma, NOS	Well differentiated; Grade I	Left - origin of primary	1A	p1MI	p0	c0	Pathologic	Pathologic	Clinical	1
75 years	2016	White	8500	502	23984227	23	Unknown or not applicable	2	0	Beam radiation	No/Unknown	HR-/HER2- (Triple Negative)	Negative	Negative	Negative	Alive	Alive or dead of other cause	Alive or dead due to cancer	27	2nd of 2 or more primaries	No	2	2	8500/3: Infiltrating duct carcinoma, NOS	Well differentiated; Grade I	Left - origin of primary	1A	p1MI	p0	c0	Pathologic	Pathologic	Clinical	1
66 years	2017	White	8500	502	24001990	22	Unknown or not applicable	3	0	Beam radiation	No/Unknown	Unknown	Negative	Negative	Borderline/Unknown	Alive	Alive or dead of other cause	Alive or dead due to cancer	22	3rd of 3 or more primaries	No	3	3	8500/3: Infiltrating duct carcinoma, NOS	Well differentiated; Grade I	Left - origin of primary	1A	p1MI	p0	c0	Pathologic	Pathologic	Clinical	1
75 years	2016	White	8500	508	24009201	22	Unknown or not applicable	2	0	Beam radiation	No/Unknown	HR+/HER2+ (Luminal B)	Positive	Positive	Positive	Alive	Alive or dead of other cause	Alive or dead due to cancer	26	2nd of 2 or more primaries	Yes	2	2	8500/3: Infiltrating duct carcinoma, NOS	Unknown	Right - origin of primary	1A	p1MI	p0I-	c0	Pathologic	Pathologic	Clinical	1
64 years	2016	White	8500	500	24051872	41	Unknown or not applicable	1	0	None/Unknown	No/Unknown	HR-/HER2+ (HER2 enriched)	Negative	Negative	Positive	Alive	Alive or dead of other cause	Alive or dead due to cancer	33	2nd of 2 or more primaries	Yes	2	2	8500/3: Infiltrating duct carcinoma, NOS	Moderately differentiated; Grade II	Left - origin of primary	1A	p1MI	p0I-	c0	Pathologic	Pathologic	Clinical	1
76 years	2016	White	8500	508	24062167	42	Unknown or not applicable	4	0	None/Unknown	No/Unknown	HR-/HER2+ (HER2 enriched)	Negative	Negative	Positive	Alive	Alive or dead of other cause	Alive or dead due to cancer	30	2nd of 2 or more primaries	Yes	2	2	8500/3: Infiltrating duct carcinoma, NOS	Moderately differentiated; Grade II	Right - origin of primary	1A	p1MI	p0	c0	Pathologic	Pathologic	Clinical	1
61 years	2016	White	8500	502	24070221	41	Unknown or not applicable	4	2	Beam radiation	Yes	HR+/HER2- (Luminal A)	Positive	Positive	Negative	Alive	Alive or dead of other cause	Alive or dead due to cancer	35	One primary only	Yes	2	1	8500/3: Infiltrating duct carcinoma, NOS	Moderately differentiated; Grade II	Right - origin of primary	2A	p1MI	p1A	c0	Pathologic	Pathologic	Clinical	48
46 years	2017	White	8500	505	24134370	30	Unknown or not applicable	0	98	None/Unknown	No/Unknown	Unknown	Positive	Negative	Borderline/Unknown	Alive	Alive or dead of other cause	Alive or dead due to cancer	12	One primary only	Yes	2	1	8500/3: Infiltrating duct carcinoma, NOS	Moderately differentiated; Grade II	Right - origin of primary	1A	p1MI	c0	c0	Pathologic	Clinical	Clinical	1
75 years	2016	Asian or Pacific Islander	8500	509	24145801	42	Unknown or not applicable	1	0	None/Unknown	No/Unknown	Unknown	Positive	Positive	Borderline/Unknown	Pneumonia and Influenza	Alive or dead of other cause	Dead (attributable to causes other than this cancer dx)	23	2nd of 2 or more primaries	No	2	3	8500/3: Infiltrating duct carcinoma, NOS	Moderately differentiated; Grade II	Left - origin of primary	1A	p1MI	p0	c0	Pathologic	Pathologic	Clinical	1
79 years	2017	White	8500	505	24160198	23	Unknown or not applicable	0	98	Beam radiation	No/Unknown	HR+/HER2- (Luminal A)	Positive	Positive	Negative	Alive	Alive or dead of other cause	Alive or dead due to cancer	22	2nd of 2 or more primaries	No	2	2	8500/3: Infiltrating duct carcinoma, NOS	Unknown	Right - origin of primary	1A	p1MI	c0	c0	Pathologic	Clinical	Clinical	990
70 years	2016	White	8500	501	24170453	49	Unknown or not applicable	1	0	None/Unknown	No/Unknown	HR-/HER2- (Triple Negative)	Negative	Negative	Negative	Alive	Alive or dead of other cause	Alive or dead due to cancer	35	2nd of 2 or more primaries	Yes	2	2	8500/3: Infiltrating duct carcinoma, NOS	Moderately differentiated; Grade II	Right - origin of primary	1A	p1MI	p0	c0	Pathologic	Pathologic	Clinical	1
56 years	2017	Asian or Pacific Islander	8500	509	24192127	41	Unknown or not applicable	7	0	None/Unknown	Yes	HR+/HER2+ (Luminal B)	Negative	Positive	Positive	Alive	Alive or dead of other cause	Alive or dead due to cancer	15	2nd of 2 or more primaries	Yes	2	2	8500/3: Infiltrating duct carcinoma, NOS	Moderately differentiated; Grade II	Right - origin of primary	1A	p1MI	p0	c0	Pathologic	Pathologic	Clinical	990
69 years	2016	White	8500	508	24227610	51	Unknown or not applicable	98	0	None/Unknown	No/Unknown	Unknown	Negative	Borderline/Unknown	Borderline/Unknown	Alive	Alive or dead of other cause	Alive or dead due to cancer	35	One primary only	Yes	1	1	8500/3: Infiltrating duct carcinoma, NOS	Poorly differentiated; Grade III	Right - origin of primary	1A	p1MI	p0	c0	Pathologic	Pathologic	Clinical	990
59 years	2016	White	8500	504	24229850	22	Unknown or not applicable	1	0	Beam radiation	No/Unknown	Unknown	Negative	Negative	Borderline/Unknown	Alive	Alive or dead of other cause	Alive or dead due to cancer	35	One primary only	Yes	1	1	8500/3: Infiltrating duct carcinoma, NOS	Unknown	Left - origin of primary	1A	p1MI	p0	c0	Pathologic	Pathologic	Clinical	990
69 years	2016	White	8500	504	24230496	41	Unknown or not applicable	5	0	None/Unknown	No/Unknown	HR+/HER2- (Luminal A)	Positive	Positive	Negative	Alive	Alive or dead of other cause	Alive or dead due to cancer	35	One primary only	Yes	1	1	8500/3: Infiltrating duct carcinoma, NOS	Moderately differentiated; Grade II	Right - origin of primary	1A	p1MI	p0	c0	Pathologic	Pathologic	Clinical	1
27 years	2016	White	8500	508	24231012	41	Unknown or not applicable	3	95	Beam radiation	Yes	HR+/HER2+ (Luminal B)	Positive	Positive	Positive	Alive	Alive or dead of other cause	Alive or dead due to cancer	34	One primary only	Yes	1	1	8500/3: Infiltrating duct carcinoma, NOS	Moderately differentiated; Grade II	Left - origin of primary	1A	p1MI	p0	c0	Pathologic	Pathologic	Clinical	63
52 years	2016	Unknown	8010	508	24231080	42	Unknown or not applicable	4	0	None/Unknown	No/Unknown	Unknown	Positive	Positive	Borderline/Unknown	Alive	Alive or dead of other cause	Alive or dead due to cancer	35	One primary only	Yes	1	1	8010/3: Carcinoma, NOS	Unknown	Right - origin of primary	1A	p1MI	p0	c0	Pathologic	Pathologic	Pathologic	990
42 years	2016	White	8500	508	24232020	51	Unknown or not applicable	6	0	Beam radiation	Yes	HR+/HER2+ (Luminal B)	Positive	Positive	Positive	Alive	Alive or dead of other cause	Alive or dead due to cancer	34	One primary only	Yes	1	1	8500/3: Infiltrating duct carcinoma, NOS	Poorly differentiated; Grade III	Left - origin of primary	1A	p1MI	p0	c0	Pathologic	Pathologic	Clinical	50
70 years	2016	White	8500	504	24233465	22	Unknown or not applicable	0	98	Beam radiation	No/Unknown	Unknown	Positive	Borderline/Unknown	Borderline/Unknown	Alive	Alive or dead of other cause	Alive or dead due to cancer	34	One primary only	Yes	1	1	8500/3: Infiltrating duct carcinoma, NOS	Well differentiated; Grade I	Left - origin of primary	1A	p1MI	c0	c0	Pathologic	Clinical	Clinical	1
54 years	2016	White	8522	509	24233766	52	Unknown or not applicable	29	95	Beam radiation	Yes	HR+/HER2- (Luminal A)	Negative	Positive	Negative	Alive	Alive or dead of other cause	Alive or dead due to cancer	34	1st of 2 or more primaries	Yes	1	1	8522/3: Infiltrating duct and lobular carcinoma	Poorly differentiated; Grade III	Right - origin of primary	1A	p1MI	p0	c0	Pathologic	Pathologic	Clinical	32
59 years	2016	White	8500	505	24233956	23	Unknown or not applicable	1	0	Beam radiation	No/Unknown	HR+/HER2- (Luminal A)	Positive	Negative	Negative	Alive	Alive or dead of other cause	Alive or dead due to cancer	34	One primary only	Yes	1	1	8500/3: Infiltrating duct carcinoma, NOS	Moderately differentiated; Grade II	Left - origin of primary	1A	p1MI	p0	c0	Pathologic	Pathologic	Clinical	1
53 years	2016	White	8520	504	24233971	23	Unknown or not applicable	0	98	Beam radiation	No/Unknown	Unknown	Positive	Positive	Borderline/Unknown	Alive	Alive or dead of other cause	Alive or dead due to cancer	34	1st of 2 or more primaries	Yes	1	2	8520/3: Lobular carcinoma, NOS	Unknown	Left - origin of primary	1A	p1MI	c0	c0	Pathologic	Clinical	Clinical	1
65 years	2016	White	8500	508	24234767	47	Unknown or not applicable	2	0	None/Unknown	No/Unknown	Unknown	Positive	Positive	Borderline/Unknown	Alive	Alive or dead of other cause	Alive or dead due to cancer	34	One primary only	Yes	1	1	8500/3: Infiltrating duct carcinoma, NOS	Unknown	Left - origin of primary	1A	p1MI	p0	c0	Pathologic	Pathologic	Clinical	990
55 years	2016	White	8500	508	24235492	47	Unknown or not applicable	4	0	None/Unknown	Yes	HR+/HER2+ (Luminal B)	Positive	Negative	Positive	Alive	Alive or dead of other cause	Alive or dead due to cancer	33	One primary only	Yes	1	1	8500/3: Infiltrating duct carcinoma, NOS	Unknown	Left - origin of primary	1A	p1MI	p0I-	c0	Pathologic	Pathologic	Clinical	990
68 years	2016	White	8520	504	24236068	22	Unknown or not applicable	2	0	Beam radiation	No/Unknown	HR+/HER2- (Luminal A)	Positive	Positive	Negative	Alive	Alive or dead of other cause	Alive or dead due to cancer	34	One primary only	Yes	1	1	8520/3: Lobular carcinoma, NOS	Well differentiated; Grade I	Right - origin of primary	1A	p1MI	p0	c0	Pathologic	Pathologic	Clinical	1
45 years	2016	White	8500	508	24236484	42	Unknown or not applicable	1	0	None/Unknown	No/Unknown	Unknown	Positive	Negative	Borderline/Unknown	Alive	Alive or dead of other cause	Alive or dead due to cancer	33	One primary only	Yes	1	1	8500/3: Infiltrating duct carcinoma, NOS	Moderately differentiated; Grade II	Left - origin of primary	1A	p1MI	p0	c0	Pathologic	Pathologic	Clinical	1
52 years	2016	White	8520	508	24237689	22	Unknown or not applicable	4	0	Beam radiation	No/Unknown	HR+/HER2- (Luminal A)	Positive	Positive	Negative	Alive	Alive or dead of other cause	Alive or dead due to cancer	33	One primary only	Yes	1	1	8520/3: Lobular carcinoma, NOS	Moderately differentiated; Grade II	Left - origin of primary	1A	p1MI	p0	c0	Pathologic	Pathologic	Clinical	1
54 years	2016	White	8500	508	24238668	42	Unknown or not applicable	5	0	None/Unknown	No/Unknown	HR+/HER2- (Luminal A)	Positive	Positive	Negative	Alive	Alive or dead of other cause	Alive or dead due to cancer	33	One primary only	Yes	1	1	8500/3: Infiltrating duct carcinoma, NOS	Moderately differentiated; Grade II	Left - origin of primary	1A	p1MI	p0	c0	Pathologic	Pathologic	Clinical	1
74 years	2016	White	8500	505	24240386	23	Unknown or not applicable	2	1	Beam radiation	Yes	HR+/HER2+ (Luminal B)	Positive	Positive	Positive	Alive	Alive or dead of other cause	Alive or dead due to cancer	32	One primary only	Yes	1	1	8500/3: Infiltrating duct carcinoma, NOS	Poorly differentiated; Grade III	Left - origin of primary	1B	p1MI	p1MI	c0	Pathologic	Pathologic	Clinical	40
65 years	2016	White	8500	503	24245418	22	Unknown or not applicable	1	0	Beam radiation	No/Unknown	HR+/HER2- (Luminal A)	Positive	Positive	Negative	Alive	Alive or dead of other cause	Alive or dead due to cancer	31	One primary only	Yes	1	1	8500/3: Infiltrating duct carcinoma, NOS	Well differentiated; Grade I	Left - origin of primary	1A	p1MI	p0	c0	Pathologic	Pathologic	Clinical	1
57 years	2016	White	8500	501	24245937	41	Unknown or not applicable	0	98	None/Unknown	No/Unknown	Unknown	Borderline/Unknown	Borderline/Unknown	Borderline/Unknown	Breast	Dead (attributable to this cancer dx)	Alive or dead due to cancer	18	2nd of 2 or more primaries	No	2	2	8500/3: Infiltrating duct carcinoma, NOS	Well differentiated; Grade I	Right - origin of primary	99	p1MI	pX	c0	Pathologic	Pathologic	Pathologic	1
52 years	2016	Asian or Pacific Islander	8541	508	24247127	41	Unknown or not applicable	3	0	None/Unknown	No/Unknown	Unknown	Negative	Negative	Borderline/Unknown	Alive	Alive or dead of other cause	Alive or dead due to cancer	32	One primary only	Yes	1	1	8541/3: Paget disease and infiltrating ductal carcinoma of breast	Unknown	Left - origin of primary	1A	p1MI	p0	c0	Pathologic	Pathologic	Clinical	1
69 years	2016	White	8500	502	24249551	22	Unknown or not applicable	5	0	Beam radiation	No/Unknown	HR+/HER2- (Luminal A)	Positive	Negative	Negative	Alive	Alive or dead of other cause	Alive or dead due to cancer	30	One primary only	Yes	1	1	8500/3: Infiltrating duct carcinoma, NOS	Moderately differentiated; Grade II	Right - origin of primary	1A	p1MI	p0	c0	Pathologic	Pathologic	Clinical	1
71 years	2016	White	8500	504	24251930	30	Unknown or not applicable	3	0	None/Unknown	Yes	HR-/HER2- (Triple Negative)	Negative	Negative	Negative	Alive	Alive or dead of other cause	Alive or dead due to cancer	30	One primary only	Yes	1	1	8500/3: Infiltrating duct carcinoma, NOS	Poorly differentiated; Grade III	Right - origin of primary	1A	p1MI	p0	c0	Pathologic	Pathologic	Clinical	1
56 years	2016	White	8523	504	24252564	22	Unknown or not applicable	1	0	Beam radiation	No/Unknown	HR-/HER2- (Triple Negative)	Negative	Negative	Negative	Alive	Alive or dead of other cause	Alive or dead due to cancer	30	One primary only	Yes	1	1	8523/3: Infiltrating duct mixed with other types of carcinoma	Unknown	Right - origin of primary	1A	p1MI	p0I-	c0	Pathologic	Pathologic	Clinical	1
39 years	2016	Black	8500	509	24253592	22	Unknown or not applicable	5	95	Beam radiation	Yes	HR+/HER2+ (Luminal B)	Positive	Negative	Positive	Alive	Alive or dead of other cause	Alive or dead due to cancer	31	One primary only	Yes	1	1	8500/3: Infiltrating duct carcinoma, NOS	Poorly differentiated; Grade III	Left - origin of primary	1A	p1MI	p0	c0	Pathologic	Pathologic	Clinical	26
64 years	2016	White	8500	504	24254261	22	Unknown or not applicable	2	0	Beam radiation	No/Unknown	HR-/HER2+ (HER2 enriched)	Negative	Negative	Positive	Alive	Alive or dead of other cause	Alive or dead due to cancer	30	One primary only	Yes	1	1	8500/3: Infiltrating duct carcinoma, NOS	Well differentiated; Grade I	Right - origin of primary	1A	p1MI	p0	c0	Pathologic	Pathologic	Clinical	1
81 years	2016	White	8500	509	24254316	41	Unknown or not applicable	3	0	None/Unknown	No/Unknown	Unknown	Positive	Positive	Borderline/Unknown	Alive	Alive or dead of other cause	Alive or dead due to cancer	29	One primary only	Yes	1	1	8500/3: Infiltrating duct carcinoma, NOS	Well differentiated; Grade I	Left - origin of primary	1A	p1MI	p0	c0	Pathologic	Pathologic	Clinical	1
48 years	2016	White	8520	504	24256092	48	Unknown or not applicable	2	0	None/Unknown	No/Unknown	HR+/HER2- (Luminal A)	Positive	Positive	Negative	Alive	Alive or dead of other cause	Alive or dead due to cancer	30	One primary only	Yes	1	1	8520/3: Lobular carcinoma, NOS	Well differentiated; Grade I	Right - origin of primary	1A	p1MI	p0	c0	Pathologic	Pathologic	Clinical	1
68 years	2016	Asian or Pacific Islander	8500	508	24256864	23	Unknown or not applicable	1	0	Radioactive implants (includes brachytherapy) (1988+)	No/Unknown	HR+/HER2- (Luminal A)	Positive	Positive	Negative	Alive	Alive or dead of other cause	Alive or dead due to cancer	28	One primary only	Yes	1	1	8500/3: Infiltrating duct carcinoma, NOS	Well differentiated; Grade I	Left - origin of primary	1A	p1MI	p0	c0	Pathologic	Pathologic	Clinical	1
62 years	2016	White	8500	502	24257458	20	Unknown or not applicable	0	98	Beam radiation	No/Unknown	Unknown	Positive	Borderline/Unknown	Borderline/Unknown	Alive	Alive or dead of other cause	Alive or dead due to cancer	28	One primary only	Yes	1	1	8500/3: Infiltrating duct carcinoma, NOS	Poorly differentiated; Grade III	Left - origin of primary	1A	p1MI	c0	c0	Pathologic	Clinical	Clinical	1
75 years	2016	Asian or Pacific Islander	8500	509	24257885	41	Unknown or not applicable	1	0	None/Unknown	No/Unknown	HR+/HER2- (Luminal A)	Positive	Positive	Negative	Alive	Alive or dead of other cause	Alive or dead due to cancer	28	2nd of 2 or more primaries	Yes	2	2	8500/3: Infiltrating duct carcinoma, NOS	Moderately differentiated; Grade II	Left - origin of primary	1A	p1MI	p0	c0	Pathologic	Pathologic	Clinical	1
46 years	2016	White	8500	504	24258027	30	Unknown or not applicable	2	0	None/Unknown	No/Unknown	Unknown	Positive	Positive	Borderline/Unknown	Alive	Alive or dead of other cause	Alive or dead due to cancer	28	One primary only	Yes	1	1	8500/3: Infiltrating duct carcinoma, NOS	Unknown	Right - origin of primary	1A	p1MI	p0	c0	Pathologic	Pathologic	Clinical	1
69 years	2016	White	8500	502	24258192	23	Unknown or not applicable	0	98	Beam radiation	No/Unknown	HR+/HER2- (Luminal A)	Positive	Positive	Negative	Alive	Alive or dead of other cause	Alive or dead due to cancer	29	One primary only	Yes	1	1	8500/3: Infiltrating duct carcinoma, NOS	Moderately differentiated; Grade II	Left - origin of primary	1A	p1MI	c0	c0	Pathologic	Clinical	Clinical	1
43 years	2016	White	8500	502	24259316	48	Unknown or not applicable	5	2	Beam radiation	Yes	HR+/HER2- (Luminal A)	Positive	Positive	Negative	Alive	Alive or dead of other cause	Alive or dead due to cancer	28	One primary only	Yes	1	1	8500/3: Infiltrating duct carcinoma, NOS	Poorly differentiated; Grade III	Left - origin of primary	2A	p1MI	p1A	c0	Pathologic	Pathologic	Clinical	6
68 years	2016	Asian or Pacific Islander	8500	501	24259983	41	Unknown or not applicable	1	0	None/Unknown	No/Unknown	HR+/HER2- (Luminal A)	Positive	Positive	Negative	Alive	Alive or dead of other cause	Alive or dead due to cancer	28	One primary only	Yes	1	1	8500/3: Infiltrating duct carcinoma, NOS	Well differentiated; Grade I	Left - origin of primary	1A	p1MI	p0	c0	Pathologic	Pathologic	Clinical	1
63 years	2016	White	8500	502	24260325	20	Unknown or not applicable	0	98	Beam radiation	No/Unknown	Unknown	Positive	Borderline/Unknown	Borderline/Unknown	Alive	Alive or dead of other cause	Alive or dead due to cancer	28	One primary only	Yes	1	1	8500/3: Infiltrating duct carcinoma, NOS	Moderately differentiated; Grade II	Left - origin of primary	1A	p1MI	c0	c0	Pathologic	Clinical	Clinical	1
69 years	2016	White	8500	501	24261223	22	Unknown or not applicable	0	98	Beam radiation	No/Unknown	HR-/HER2+ (HER2 enriched)	Negative	Negative	Positive	Alive	Alive or dead of other cause	Alive or dead due to cancer	28	One primary only	Yes	1	1	8500/3: Infiltrating duct carcinoma, NOS	Moderately differentiated; Grade II	Left - origin of primary	1A	p1MI	c0	c0	Pathologic	Clinical	Clinical	1
52 years	2016	White	8500	508	24261361	23	Unknown or not applicable	3	0	None/Unknown	No/Unknown	HR-/HER2+ (HER2 enriched)	Negative	Negative	Positive	Alive	Alive or dead of other cause	Alive or dead due to cancer	28	2nd of 2 or more primaries	No	2	2	8500/3: Infiltrating duct carcinoma, NOS	Unknown	Right - origin of primary	1A	p1MI	p0	c0	Pathologic	Pathologic	Clinical	990
75 years	2016	White	8010	502	24261659	23	Unknown or not applicable	3	0	Beam radiation	No/Unknown	HR+/HER2- (Luminal A)	Positive	Positive	Negative	Alive	Alive or dead of other cause	Alive or dead due to cancer	28	One primary only	Yes	1	1	8010/3: Carcinoma, NOS	Well differentiated; Grade I	Right - origin of primary	1A	p1MI	p0	c0	Pathologic	Pathologic	Pathologic	1
59 years	2016	White	8500	508	24261956	41	Unknown or not applicable	5	0	None/Unknown	No/Unknown	HR+/HER2+ (Luminal B)	Positive	Positive	Positive	Alive	Alive or dead of other cause	Alive or dead due to cancer	28	One primary only	Yes	1	1	8500/3: Infiltrating duct carcinoma, NOS	Moderately differentiated; Grade II	Left - origin of primary	1A	p1MI	p0	c0	Pathologic	Pathologic	Pathologic	1
77 years	2016	White	8500	508	24262115	51	Unknown or not applicable	4	3	None/Unknown	Yes	HR+/HER2- (Luminal A)	Positive	Positive	Negative	Alive	Alive or dead of other cause	Alive or dead due to cancer	27	One primary only	Yes	1	1	8500/3: Infiltrating duct carcinoma, NOS	Poorly differentiated; Grade III	Left - origin of primary	2A	p1MI	p1A	c0	Pathologic	Pathologic	Clinical	60
61 years	2016	Asian or Pacific Islander	8523	502	24263213	23	Unknown or not applicable	5	0	Beam radiation	No/Unknown	Unknown	Positive	Positive	Borderline/Unknown	Alive	Alive or dead of other cause	Alive or dead due to cancer	27	One primary only	Yes	1	1	8523/3: Infiltrating duct mixed with other types of carcinoma	Poorly differentiated; Grade III	Left - origin of primary	1A	p1MI	p0	c0	Pathologic	Pathologic	Clinical	1
59 years	2016	White	8500	508	24264437	22	Unknown or not applicable	1	0	Beam radiation	No/Unknown	HR+/HER2- (Luminal A)	Positive	Positive	Negative	Alive	Alive or dead of other cause	Alive or dead due to cancer	27	One primary only	Yes	1	1	8500/3: Infiltrating duct carcinoma, NOS	Unknown	Right - origin of primary	1A	p1MI	p0	c0	Pathologic	Pathologic	Clinical	1
36 years	2016	White	8500	508	24265713	43	Unknown or not applicable	2	0	None/Unknown	No/Unknown	HR+/HER2+ (Luminal B)	Positive	Negative	Positive	Alive	Alive or dead of other cause	Alive or dead due to cancer	27	1st of 2 or more primaries	Yes	1	2	8500/3: Infiltrating duct carcinoma, NOS	Moderately differentiated; Grade II	Left - origin of primary	1A	p1MI	p0I-	c0	Pathologic	Pathologic	Clinical	1
48 years	2016	Black	8500	504	24265834	47	Unknown or not applicable	4	0	None/Unknown	No/Unknown	Unknown	Positive	Positive	Borderline/Unknown	Alive	Alive or dead of other cause	Alive or dead due to cancer	27	One primary only	Yes	1	1	8500/3: Infiltrating duct carcinoma, NOS	Moderately differentiated; Grade II	Right - origin of primary	1A	p1MI	p0I-	c0	Pathologic	Pathologic	Clinical	1
59 years	2016	White	8500	508	24272430	22	Unknown or not applicable	6	0	Beam radiation	No/Unknown	HR+/HER2- (Luminal A)	Positive	Positive	Negative	Alive	Alive or dead of other cause	Alive or dead due to cancer	25	One primary only	Yes	1	1	8500/3: Infiltrating duct carcinoma, NOS	Well differentiated; Grade I	Right - origin of primary	1A	p1MI	p0	c0	Pathologic	Pathologic	Clinical	1
53 years	2016	White	8500	502	24273833	23	Unknown or not applicable	1	0	Beam radiation	No/Unknown	HR+/HER2- (Luminal A)	Positive	Negative	Negative	Alive	Alive or dead of other cause	Alive or dead due to cancer	25	One primary only	Yes	1	1	8500/3: Infiltrating duct carcinoma, NOS	Moderately differentiated; Grade II	Right - origin of primary	1A	p1MI	p0	c0	Pathologic	Pathologic	Clinical	1
54 years	2016	White	8500	505	24273921	22	Unknown or not applicable	3	0	Beam radiation	No/Unknown	HR+/HER2+ (Luminal B)	Positive	Positive	Positive	Alive	Alive or dead of other cause	Alive or dead due to cancer	25	One primary only	Yes	1	1	8500/3: Infiltrating duct carcinoma, NOS	Well differentiated; Grade I	Left - origin of primary	1A	p1MI	p0	c0	Pathologic	Pathologic	Clinical	1
53 years	2016	White	8500	508	24274046	42	Unknown or not applicable	3	0	None/Unknown	No/Unknown	Unknown	Positive	Positive	Borderline/Unknown	Alive	Alive or dead of other cause	Alive or dead due to cancer	25	One primary only	Yes	1	1	8500/3: Infiltrating duct carcinoma, NOS	Well differentiated; Grade I	Left - origin of primary	1A	p1MI	p0	c0	Pathologic	Pathologic	Clinical	1
57 years	2016	White	8520	504	24274067	22	Unknown or not applicable	1	1	Beam radiation	Yes	HR+/HER2- (Luminal A)	Positive	Negative	Negative	Alive	Alive or dead of other cause	Alive or dead due to cancer	24	One primary only	Yes	1	1	8520/3: Lobular carcinoma, NOS	Moderately differentiated; Grade II	Left - origin of primary	2A	p1MI	p1A	c0	Pathologic	Pathologic	Clinical	76
36 years	2016	American Indian/Alaska Native	8501	505	24274158	49	Unknown or not applicable	2	0	None/Unknown	No/Unknown	HR-/HER2+ (HER2 enriched)	Negative	Negative	Positive	Alive	Alive or dead of other cause	Alive or dead due to cancer	24	One primary only	Yes	1	1	8501/3: Comedocarcinoma, NOS	Poorly differentiated; Grade III	Right - origin of primary	1A	p1MI	p0I-	c0	Pathologic	Pathologic	Clinical	1
56 years	2016	White	8500	508	24274794	23	Unknown or not applicable	1	0	Beam radiation	No/Unknown	Unknown	Positive	Positive	Borderline/Unknown	Alive	Alive or dead of other cause	Alive or dead due to cancer	24	1st of 2 or more primaries	Yes	1	1	8500/3: Infiltrating duct carcinoma, NOS	Moderately differentiated; Grade II	Right - origin of primary	1A	p1MI	p0	c0	Pathologic	Pathologic	Clinical	1
61 years	2016	White	8010	504	24276130	22	Unknown or not applicable	2	0	Beam radiation	No/Unknown	HR+/HER2+ (Luminal B)	Positive	Negative	Positive	Alive	Alive or dead of other cause	Alive or dead due to cancer	24	One primary only	Yes	1	1	8010/3: Carcinoma, NOS	Poorly differentiated; Grade III	Right - origin of primary	1A	p1MI	p0	c0	Pathologic	Pathologic	Clinical	1
57 years	2016	White	8230	501	24276765	23	Unknown or not applicable	2	0	Beam radiation	No/Unknown	HR+/HER2+ (Luminal B)	Positive	Positive	Positive	Alive	Alive or dead of other cause	Alive or dead due to cancer	24	One primary only	Yes	1	1	8230/3: Solid carcinoma, NOS	Moderately differentiated; Grade II	Left - origin of primary	1A	p1MI	p0	c0	Pathologic	Pathologic	Clinical	990
52 years	2016	White	8500	505	24278106	22	Unknown or not applicable	4	0	Beam radiation	No/Unknown	HR-/HER2+ (HER2 enriched)	Negative	Negative	Positive	Alive	Alive or dead of other cause	Alive or dead due to cancer	24	One primary only	Yes	1	1	8500/3: Infiltrating duct carcinoma, NOS	Moderately differentiated; Grade II	Right - origin of primary	1A	p1MI	p0I-	c0	Pathologic	Pathologic	Clinical	1
56 years	2016	White	8500	506	24278794	22	Unknown or not applicable	8	0	Beam radiation	No/Unknown	HR+/HER2- (Luminal A)	Positive	Positive	Negative	Alive	Alive or dead of other cause	Alive or dead due to cancer	25	One primary only	Yes	1	1	8500/3: Infiltrating duct carcinoma, NOS	Moderately differentiated; Grade II	Left - origin of primary	1A	p1MI	p0I-	c0	Pathologic	Pathologic	Clinical	1
53 years	2017	Black	8500	504	24279233	41	Unknown or not applicable	3	0	None/Unknown	No/Unknown	Unknown	Positive	Positive	Borderline/Unknown	Alive	Alive or dead of other cause	Alive or dead due to cancer	7	One primary only	Yes	1	1	8500/3: Infiltrating duct carcinoma, NOS	Unknown	Left - origin of primary	1A	p1MI	p0	c0	Pathologic	Pathologic	Clinical	1
50 years	2016	Asian or Pacific Islander	8500	501	24282110	23	Unknown or not applicable	2	0	Combination of beam with implants or isotopes	No/Unknown	Unknown	Positive	Borderline/Unknown	Borderline/Unknown	Alive	Alive or dead of other cause	Alive or dead due to cancer	25	One primary only	Yes	1	1	8500/3: Infiltrating duct carcinoma, NOS	Moderately differentiated; Grade II	Right - origin of primary	1A	p1MI	p0	c0	Pathologic	Pathologic	Clinical	1
53 years	2017	White	8501	504	24282402	41	Unknown or not applicable	4	0	None/Unknown	No/Unknown	Unknown	Positive	Negative	Borderline/Unknown	Alive	Alive or dead of other cause	Alive or dead due to cancer	22	One primary only	Yes	1	1	8501/3: Comedocarcinoma, NOS	Moderately differentiated; Grade II	Right - origin of primary	1A	p1MI	p0	c0	Pathologic	Pathologic	Clinical	1
65 years	2017	White	8500	502	24283096	22	Unknown or not applicable	2	0	Beam radiation	No/Unknown	HR+/HER2+ (Luminal B)	Positive	Negative	Positive	Alive	Alive or dead of other cause	Alive or dead due to cancer	23	1st of 2 or more primaries	Yes	1	1	8500/3: Infiltrating duct carcinoma, NOS	Moderately differentiated; Grade II	Right - origin of primary	1A	p1MI	p0	c0	Pathologic	Pathologic	Clinical	1
72 years	2017	White	8500	504	24283165	23	Unknown or not applicable	2	0	Beam radiation	No/Unknown	Unknown	Positive	Negative	Borderline/Unknown	Alive	Alive or dead of other cause	Alive or dead due to cancer	23	One primary only	Yes	1	1	8500/3: Infiltrating duct carcinoma, NOS	Moderately differentiated; Grade II	Left - origin of primary	1A	p1MI	p0I+	c0	Pathologic	Pathologic	Clinical	1
33 years	2017	Asian or Pacific Islander	8500	504	24283272	23	Unknown or not applicable	95	0	Beam radiation	Yes	HR-/HER2- (Triple Negative)	Negative	Negative	Negative	Alive	Alive or dead of other cause	Alive or dead due to cancer	22	One primary only	Yes	1	1	8500/3: Infiltrating duct carcinoma, NOS	Poorly differentiated; Grade III	Right - origin of primary	1A	p1MI	p0	c0	Pathologic	Pathologic	Clinical	1
67 years	2017	White	8500	503	24284146	23	Unknown or not applicable	3	0	Beam radiation	No/Unknown	HR+/HER2- (Luminal A)	Positive	Positive	Negative	Alive	Alive or dead of other cause	Alive or dead due to cancer	22	One primary only	Yes	1	1	8500/3: Infiltrating duct carcinoma, NOS	Well differentiated; Grade I	Left - origin of primary	1A	p1MI	p0	c0	Pathologic	Pathologic	Clinical	1
68 years	2017	White	8520	504	24284563	41	Unknown or not applicable	1	0	None/Unknown	No/Unknown	HR+/HER2- (Luminal A)	Positive	Positive	Negative	Alive	Alive or dead of other cause	Alive or dead due to cancer	23	One primary only	Yes	1	1	8520/3: Lobular carcinoma, NOS	Moderately differentiated; Grade II	Left - origin of primary	1A	p1MI	p0	c0	Pathologic	Pathologic	Clinical	1
67 years	2017	White	8500	505	24286127	23	Unknown or not applicable	1	0	Beam radiation	No/Unknown	HR+/HER2- (Luminal A)	Positive	Positive	Negative	Alive	Alive or dead of other cause	Alive or dead due to cancer	20	2nd of 2 or more primaries	Yes	2	2	8500/3: Infiltrating duct carcinoma, NOS	Well differentiated; Grade I	Right - origin of primary	1A	p1MI	p0	c0	Pathologic	Pathologic	Pathologic	1
75 years	2017	Unknown	8520	504	24289618	22	Unknown or not applicable	4	0	Beam radiation	No/Unknown	Unknown	Borderline/Unknown	Borderline/Unknown	Borderline/Unknown	Alive	Alive or dead of other cause	Alive or dead due to cancer	21	One primary only	Yes	1	1	8520/3: Lobular carcinoma, NOS	Moderately differentiated; Grade II	Right - origin of primary	1A	p1MI	p0	c0	Pathologic	Pathologic	Clinical	1
57 years	2017	White	8500	509	24290074	23	Unknown or not applicable	3	0	Beam radiation	No/Unknown	HR+/HER2- (Luminal A)	Positive	Positive	Negative	Alive	Alive or dead of other cause	Alive or dead due to cancer	22	One primary only	Yes	1	1	8500/3: Infiltrating duct carcinoma, NOS	Well differentiated; Grade I	Left - origin of primary	1A	p1MI	p0	c0	Pathologic	Pathologic	Clinical	1
51 years	2017	White	8500	503	24290622	23	Unknown or not applicable	0	98	Beam radiation	No/Unknown	HR+/HER2- (Luminal A)	Positive	Positive	Negative	Alive	Alive or dead of other cause	Alive or dead due to cancer	21	One primary only	Yes	1	1	8500/3: Infiltrating duct carcinoma, NOS	Well differentiated; Grade I	Right - origin of primary	1A	p1MI	c0	c0	Pathologic	Clinical	Clinical	1
51 years	2017	Asian or Pacific Islander	8500	502	24292161	22	Unknown or not applicable	3	0	Beam radiation	Yes	HR-/HER2- (Triple Negative)	Negative	Negative	Negative	Alive	Alive or dead of other cause	Alive or dead due to cancer	20	One primary only	Yes	1	1	8500/3: Infiltrating duct carcinoma, NOS	Poorly differentiated; Grade III	Left - origin of primary	1A	p1MI	p0	c0	Pathologic	Pathologic	Clinical	11
36 years	2017	White	8500	509	24292577	42	Unknown or not applicable	5	95	Beam radiation	Yes	HR-/HER2+ (HER2 enriched)	Negative	Negative	Positive	Alive	Alive or dead of other cause	Alive or dead due to cancer	20	One primary only	Yes	1	1	8500/3: Infiltrating duct carcinoma, NOS	Poorly differentiated; Grade III	Left - origin of primary	1A	p1MI	p0	c0	Pathologic	Pathologic	Clinical	79
48 years	2017	White	8500	508	24293640	23	Unknown or not applicable	4	0	Beam radiation	No/Unknown	Unknown	Positive	Positive	Borderline/Unknown	Alive	Alive or dead of other cause	Alive or dead due to cancer	20	One primary only	Yes	1	1	8500/3: Infiltrating duct carcinoma, NOS	Unknown	Left - origin of primary	1A	p1MI	p0	c0	Pathologic	Pathologic	Clinical	990
49 years	2017	Asian or Pacific Islander	8500	509	24294415	30	Unknown or not applicable	2	0	None/Unknown	No/Unknown	HR-/HER2+ (HER2 enriched)	Negative	Negative	Positive	Alive	Alive or dead of other cause	Alive or dead due to cancer	21	One primary only	Yes	1	1	8500/3: Infiltrating duct carcinoma, NOS	Moderately differentiated; Grade II	Left - origin of primary	1A	p1MI	p0	c0	Pathologic	Pathologic	Clinical	1
65 years	2017	Unknown	8500	509	24294514	23	Unknown or not applicable	3	0	None/Unknown	No/Unknown	HR+/HER2+ (Luminal B)	Positive	Negative	Positive	Alive	Alive or dead of other cause	Alive or dead due to cancer	20	One primary only	Yes	1	1	8500/3: Infiltrating duct carcinoma, NOS	Poorly differentiated; Grade III	Right - origin of primary	1A	p1MI	p0	c0	Pathologic	Pathologic	Pathologic	1
64 years	2017	White	8500	505	24297882	22	Unknown or not applicable	8	0	Beam radiation	No/Unknown	HR+/HER2+ (Luminal B)	Positive	Negative	Positive	Alive	Alive or dead of other cause	Alive or dead due to cancer	19	One primary only	Yes	1	1	8500/3: Infiltrating duct carcinoma, NOS	Moderately differentiated; Grade II	Right - origin of primary	1A	p1MI	p0	c0	Pathologic	Pathologic	Clinical	1
45 years	2017	White	8500	504	24299882	30	Unknown or not applicable	8	0	Recommended, unknown if administered	Yes	HR-/HER2- (Triple Negative)	Negative	Negative	Negative	Alive	Alive or dead of other cause	Alive or dead due to cancer	18	One primary only	Yes	1	1	8500/3: Infiltrating duct carcinoma, NOS	Poorly differentiated; Grade III	Left - origin of primary	1A	p1MI	p0	c0	Pathologic	Pathologic	Clinical	23
64 years	2017	Asian or Pacific Islander	8523	504	24300884	23	Unknown or not applicable	0	98	Beam radiation	No/Unknown	Unknown	Positive	Positive	Borderline/Unknown	Alive	Alive or dead of other cause	Alive or dead due to cancer	18	One primary only	Yes	1	1	8523/3: Infiltrating duct mixed with other types of carcinoma	Moderately differentiated; Grade II	Right - origin of primary	1A	p1MI	c0	c0	Pathologic	Clinical	Clinical	1
58 years	2017	White	8500	509	24301332	22	Unknown or not applicable	95	95	Beam radiation	Yes	HR-/HER2+ (HER2 enriched)	Negative	Negative	Positive	Alive	Alive or dead of other cause	Alive or dead due to cancer	18	One primary only	Yes	1	1	8500/3: Infiltrating duct carcinoma, NOS	Poorly differentiated; Grade III	Right - origin of primary	1A	p1MI	p0	c0	Pathologic	Pathologic	Clinical	30
55 years	2017	White	8500	508	24301821	22	Unknown or not applicable	1	0	Beam radiation	No/Unknown	Unknown	Negative	Negative	Borderline/Unknown	Alive	Alive or dead of other cause	Alive or dead due to cancer	18	One primary only	Yes	1	1	8500/3: Infiltrating duct carcinoma, NOS	Moderately differentiated; Grade II	Left - origin of primary	1A	p1MI	p0	c0	Pathologic	Pathologic	Clinical	1
62 years	2017	White	8520	504	24305544	22	Unknown or not applicable	1	0	None/Unknown	No/Unknown	Unknown	Borderline/Unknown	Borderline/Unknown	Borderline/Unknown	Alive	Alive or dead of other cause	Alive or dead due to cancer	18	One primary only	Yes	1	1	8520/3: Lobular carcinoma, NOS	Well differentiated; Grade I	Left - origin of primary	1A	p1MI	p0	c0	Pathologic	Pathologic	Pathologic	1
45 years	2017	White	8500	504	24305787	41	Unknown or not applicable	2	0	None/Unknown	Yes	HR+/HER2+ (Luminal B)	Positive	Positive	Positive	Alive	Alive or dead of other cause	Alive or dead due to cancer	18	One primary only	Yes	1	1	8500/3: Infiltrating duct carcinoma, NOS	Poorly differentiated; Grade III	Right - origin of primary	1A	p1MI	p0	c0	Pathologic	Pathologic	Clinical	1
66 years	2017	White	8520	508	24306126	22	Unknown or not applicable	1	0	Beam radiation	No/Unknown	HR+/HER2- (Luminal A)	Positive	Positive	Negative	Alive	Alive or dead of other cause	Alive or dead due to cancer	17	One primary only	Yes	1	1	8520/3: Lobular carcinoma, NOS	Moderately differentiated; Grade II	Left - origin of primary	1A	p1MI	p0I-	c0	Pathologic	Pathologic	Clinical	1
40 years	2017	White	8500	509	24307351	30	Unknown or not applicable	1	0	None/Unknown	No/Unknown	Unknown	Negative	Negative	Borderline/Unknown	Alive	Alive or dead of other cause	Alive or dead due to cancer	17	One primary only	Yes	1	1	8500/3: Infiltrating duct carcinoma, NOS	Unknown	Right - origin of primary	1A	p1MI	p0	c0	Pathologic	Pathologic	Pathologic	1
69 years	2017	White	8500	504	24307613	22	Unknown or not applicable	2	0	Beam radiation	No/Unknown	HR+/HER2- (Luminal A)	Positive	Positive	Negative	Alive	Alive or dead of other cause	Alive or dead due to cancer	18	One primary only	Yes	1	1	8500/3: Infiltrating duct carcinoma, NOS	Moderately differentiated; Grade II	Right - origin of primary	1A	p1MI	p0	c0	Pathologic	Pathologic	Clinical	1
46 years	2017	White	8500	505	24308691	41	Unknown or not applicable	2	0	None/Unknown	No/Unknown	Unknown	Positive	Negative	Borderline/Unknown	Alive	Alive or dead of other cause	Alive or dead due to cancer	17	One primary only	Yes	1	1	8500/3: Infiltrating duct carcinoma, NOS	Poorly differentiated; Grade III	Left - origin of primary	1A	p1MI	p0I-	c0	Pathologic	Pathologic	Clinical	1
47 years	2017	White	8520	509	24309428	23	Unknown or not applicable	2	0	Refused (1988+)	No/Unknown	HR+/HER2- (Luminal A)	Positive	Negative	Negative	Alive	Alive or dead of other cause	Alive or dead due to cancer	17	One primary only	Yes	1	1	8520/3: Lobular carcinoma, NOS	Well differentiated; Grade I	Right - origin of primary	1A	p1MI	p0	c0	Pathologic	Pathologic	Pathologic	1
47 years	2017	White	8500	509	24309826	30	Unknown or not applicable	1	0	None/Unknown	No/Unknown	HR+/HER2- (Luminal A)	Positive	Positive	Negative	Alive	Alive or dead of other cause	Alive or dead due to cancer	18	1st of 2 or more primaries	Yes	1	2	8500/3: Infiltrating duct carcinoma, NOS	Moderately differentiated; Grade II	Left - origin of primary	1A	p1MI	p0	c0	Pathologic	Pathologic	Clinical	1
44 years	2017	Asian or Pacific Islander	8500	502	24312311	23	Unknown or not applicable	1	0	Beam radiation	No/Unknown	HR+/HER2+ (Luminal B)	Positive	Positive	Positive	Alive	Alive or dead of other cause	Alive or dead due to cancer	16	One primary only	Yes	1	1	8500/3: Infiltrating duct carcinoma, NOS	Poorly differentiated; Grade III	Right - origin of primary	1A	p1MI	p0	c0	Pathologic	Pathologic	Clinical	1
69 years	2017	Asian or Pacific Islander	8500	509	24312958	23	Unknown or not applicable	0	98	Beam radiation	No/Unknown	HR+/HER2- (Luminal A)	Positive	Positive	Negative	Alive	Alive or dead of other cause	Alive or dead due to cancer	16	2nd of 2 or more primaries	No	2	2	8500/3: Infiltrating duct carcinoma, NOS	Well differentiated; Grade I	Left - origin of primary	1A	p1MI	c0	c0	Pathologic	Clinical	Clinical	1
41 years	2017	Asian or Pacific Islander	8500	504	24313902	47	Unknown or not applicable	2	0	None/Unknown	No/Unknown	Unknown	Positive	Positive	Borderline/Unknown	Alive	Alive or dead of other cause	Alive or dead due to cancer	15	One primary only	Yes	1	1	8500/3: Infiltrating duct carcinoma, NOS	Unknown	Left - origin of primary	1A	p1MI	p0I+	c0	Pathologic	Pathologic	Clinical	1
60 years	2017	Asian or Pacific Islander	8500	504	24314807	22	Unknown or not applicable	2	0	Beam radiation	No/Unknown	HR-/HER2- (Triple Negative)	Negative	Negative	Negative	Alive	Alive or dead of other cause	Alive or dead due to cancer	5	One primary only	Yes	1	1	8500/3: Infiltrating duct carcinoma, NOS	Poorly differentiated; Grade III	Left - origin of primary	1A	p1MI	p0	c0	Pathologic	Pathologic	Clinical	990
36 years	2017	White	8500	509	24315650	23	Unknown or not applicable	14	5	Beam radiation	Yes	HR+/HER2- (Luminal A)	Positive	Positive	Negative	Alive	Alive or dead of other cause	Alive or dead due to cancer	15	One primary only	Yes	1	1	8500/3: Infiltrating duct carcinoma, NOS	Poorly differentiated; Grade III	Right - origin of primary	4	p1MI	p2A	p1	Pathologic	Pathologic	Pathologic	21
61 years	2017	White	8500	503	24318874	41	Unknown or not applicable	4	0	None/Unknown	Yes	HR+/HER2+ (Luminal B)	Positive	Negative	Positive	Alive	Alive or dead of other cause	Alive or dead due to cancer	14	1st of 2 or more primaries	Yes	1	2	8500/3: Infiltrating duct carcinoma, NOS	Moderately differentiated; Grade II	Right - origin of primary	1A	p1MI	p0	c0	Pathologic	Pathologic	Clinical	15
35 years	2017	White	8500	509	24319687	52	Unknown or not applicable	13	95	Beam radiation	Yes	HR-/HER2+ (HER2 enriched)	Negative	Negative	Positive	Alive	Alive or dead of other cause	Alive or dead due to cancer	16	One primary only	Yes	1	1	8500/3: Infiltrating duct carcinoma, NOS	Poorly differentiated; Grade III	Left - origin of primary	1A	p1MI	p0	c0	Pathologic	Pathologic	Clinical	41
44 years	2017	White	8500	504	24319769	42	Unknown or not applicable	2	0	None/Unknown	No/Unknown	HR+/HER2- (Luminal A)	Positive	Positive	Negative	Alive	Alive or dead of other cause	Alive or dead due to cancer	14	One primary only	Yes	1	1	8500/3: Infiltrating duct carcinoma, NOS	Moderately differentiated; Grade II	Right - origin of primary	1A	p1MI	p0	c0	Pathologic	Pathologic	Clinical	1
50 years	2017	White	8500	504	24320527	22	Unknown or not applicable	1	0	Beam radiation	No/Unknown	HR+/HER2+ (Luminal B)	Positive	Positive	Positive	Alive	Alive or dead of other cause	Alive or dead due to cancer	14	One primary only	Yes	1	1	8500/3: Infiltrating duct carcinoma, NOS	Moderately differentiated; Grade II	Right - origin of primary	1A	p1MI	p0	c0	Pathologic	Pathologic	Clinical	1
68 years	2017	White	8500	502	24320755	22	Unknown or not applicable	2	0	Beam radiation	No/Unknown	HR+/HER2- (Luminal A)	Positive	Positive	Negative	Alive	Alive or dead of other cause	Alive or dead due to cancer	14	1st of 2 or more primaries	Yes	1	2	8500/3: Infiltrating duct carcinoma, NOS	Moderately differentiated; Grade II	Left - origin of primary	1A	p1MI	p0	c0	Pathologic	Pathologic	Clinical	1
73 years	2017	White	8500	508	24321567	20	Unknown or not applicable	0	98	Recommended, unknown if administered	No/Unknown	Unknown	Positive	Negative	Borderline/Unknown	Alive	Alive or dead of other cause	Alive or dead due to cancer	13	One primary only	Yes	1	1	8500/3: Infiltrating duct carcinoma, NOS	Unknown	Right - origin of primary	1A	p1MI	c0	c0	Pathologic	Clinical	Clinical	1
54 years	2017	White	8500	509	24323076	41	Unknown or not applicable	4	0	None/Unknown	Yes	Unknown	Borderline/Unknown	Borderline/Unknown	Borderline/Unknown	Alive	Alive or dead of other cause	Alive or dead due to cancer	12	One primary only	Yes	1	1	8500/3: Infiltrating duct carcinoma, NOS	Poorly differentiated; Grade III	Left - origin of primary	1A	p1MI	p0I+	c0	Pathologic	Pathologic	Clinical	1
51 years	2017	Asian or Pacific Islander	8500	508	24323718	22	Unknown or not applicable	21	95	Beam radiation	Yes	HR+/HER2+ (Luminal B)	Positive	Negative	Positive	Alive	Alive or dead of other cause	Alive or dead due to cancer	13	One primary only	Yes	1	1	8500/3: Infiltrating duct carcinoma, NOS	Poorly differentiated; Grade III	Left - origin of primary	1A	p1MI	p0	c0	Pathologic	Pathologic	Clinical	43
68 years	2017	Asian or Pacific Islander	8520	504	24323743	22	Unknown or not applicable	0	98	Beam radiation	No/Unknown	Unknown	Borderline/Unknown	Borderline/Unknown	Borderline/Unknown	Alive	Alive or dead of other cause	Alive or dead due to cancer	13	One primary only	Yes	1	1	8520/3: Lobular carcinoma, NOS	Moderately differentiated; Grade II	Right - origin of primary	1A	p1MI	c0	c0	Pathologic	Clinical	Clinical	1
45 years	2017	White	8522	504	24323913	22	Unknown or not applicable	2	0	None/Unknown	No/Unknown	Unknown	Borderline/Unknown	Borderline/Unknown	Borderline/Unknown	Alive	Alive or dead of other cause	Alive or dead due to cancer	13	One primary only	Yes	1	1	8522/3: Infiltrating duct and lobular carcinoma	Well differentiated; Grade I	Right - origin of primary	1A	p1MI	p0	c0	Pathologic	Pathologic	Clinical	990
26 years	2017	American Indian/Alaska Native	8500	506	24324524	30	Unknown or not applicable	4	1	Recommended, unknown if administered	Yes	HR+/HER2+ (Luminal B)	Positive	Negative	Positive	Alive	Alive or dead of other cause	Alive or dead due to cancer	13	One primary only	Yes	1	1	8500/3: Infiltrating duct carcinoma, NOS	Poorly differentiated; Grade III	Right - origin of primary	1B	p1MI	p1MI	c0	Pathologic	Pathologic	Clinical	21
60 years	2017	White	8500	504	24325133	44	Unknown or not applicable	4	0	None/Unknown	No/Unknown	HR+/HER2- (Luminal A)	Positive	Positive	Negative	Alive	Alive or dead of other cause	Alive or dead due to cancer	12	2nd of 2 or more primaries	No	2	2	8500/3: Infiltrating duct carcinoma, NOS	Well differentiated; Grade I	Left - origin of primary	1A	p1MI	p0	c0	Pathologic	Pathologic	Clinical	1
45 years	2017	White	8500	504	24325348	41	Unknown or not applicable	1	0	None/Unknown	No/Unknown	Unknown	Negative	Negative	Borderline/Unknown	Alive	Alive or dead of other cause	Alive or dead due to cancer	13	One primary only	Yes	1	1	8500/3: Infiltrating duct carcinoma, NOS	Poorly differentiated; Grade III	Right - origin of primary	1A	p1MI	p0	c0	Pathologic	Pathologic	Clinical	1
63 years	2017	Black	8500	504	24325396	22	Unknown or not applicable	2	0	Beam radiation	No/Unknown	HR+/HER2- (Luminal A)	Positive	Negative	Negative	Alive	Alive or dead of other cause	Alive or dead due to cancer	12	One primary only	Yes	1	1	8500/3: Infiltrating duct carcinoma, NOS	Unknown	Left - origin of primary	1A	p1MI	p0	c0	Pathologic	Pathologic	Clinical	1
60 years	2017	White	8500	508	24327000	22	Unknown or not applicable	2	0	Beam radiation	No/Unknown	HR+/HER2- (Luminal A)	Positive	Positive	Negative	Alive	Alive or dead of other cause	Alive or dead due to cancer	13	One primary only	Yes	1	1	8500/3: Infiltrating duct carcinoma, NOS	Well differentiated; Grade I	Right - origin of primary	1A	p1MI	p0	c0	Pathologic	Pathologic	Clinical	1
43 years	2017	White	8500	502	24328300	30	Unknown or not applicable	3	0	None/Unknown	Yes	HR+/HER2+ (Luminal B)	Positive	Positive	Positive	Alive	Alive or dead of other cause	Alive or dead due to cancer	12	One primary only	Yes	1	1	8500/3: Infiltrating duct carcinoma, NOS	Moderately differentiated; Grade II	Left - origin of primary	1A	p1MI	p0	c0	Pathologic	Pathologic	Clinical	1
64 years	2017	White	8500	504	24328948	22	Unknown or not applicable	0	98	None/Unknown	No/Unknown	HR+/HER2- (Luminal A)	Positive	Positive	Negative	Alive	Alive or dead of other cause	Alive or dead due to cancer	12	One primary only	Yes	1	1	8500/3: Infiltrating duct carcinoma, NOS	Well differentiated; Grade I	Left - origin of primary	1A	p1MI	c0	c0	Pathologic	Clinical	Clinical	1
71 years	2017	White	8520	503	24329161	23	Unknown or not applicable	1	0	Refused (1988+)	No/Unknown	HR+/HER2- (Luminal A)	Positive	Positive	Negative	Alive	Alive or dead of other cause	Alive or dead due to cancer	12	One primary only	Yes	1	1	8520/3: Lobular carcinoma, NOS	Unknown	Left - origin of primary	1A	p1MI	p0	c0	Pathologic	Pathologic	Clinical	990
62 years	2017	White	8500	508	24334027	22	Unknown or not applicable	2	0	Beam radiation	No/Unknown	Unknown	Positive	Positive	Borderline/Unknown	Alive	Alive or dead of other cause	Alive or dead due to cancer	12	One primary only	Yes	1	1	8500/3: Infiltrating duct carcinoma, NOS	Unknown	Left - origin of primary	1A	p1MI	p0I-	c0	Pathologic	Pathologic	Clinical	1
57 years	2017	White	8500	509	28046395	22	Unknown or not applicable	3	0	Radioactive implants (includes brachytherapy) (1988+)	No/Unknown	HR-/HER2+ (HER2 enriched)	Negative	Negative	Positive	Alive	Alive or dead of other cause	Alive or dead due to cancer	22	2nd of 2 or more primaries	No	2	2	8500/3: Infiltrating duct carcinoma, NOS	Poorly differentiated; Grade III	Left - origin of primary	1A	p1MI	p0	c0	Pathologic	Pathologic	Clinical	1
64 years	2017	White	8500	503	28460147	43	Unknown or not applicable	2	0	None/Unknown	No/Unknown	Unknown	Positive	Positive	Borderline/Unknown	Alive	Alive or dead of other cause	Alive or dead due to cancer	12	2nd of 2 or more primaries	Yes	2	3	8500/3: Infiltrating duct carcinoma, NOS	Unknown	Right - origin of primary	1A	p1MI	p0	c0	Pathologic	Pathologic	Clinical	990
36 years	2016	White	8500	509	28489982	49	Unknown or not applicable	3	0	None/Unknown	No/Unknown	HR+/HER2- (Luminal A)	Positive	Positive	Negative	Alive	Alive or dead of other cause	Alive or dead due to cancer	33	One primary only	Yes	1	1	8500/3: Infiltrating duct carcinoma, NOS	Moderately differentiated; Grade II	Right - origin of primary	1A	p1MI	p0	c0	Pathologic	Pathologic	Clinical	1
63 years	2016	White	8500	508	28495911	47	Unknown or not applicable	3	0	None/Unknown	No/Unknown	Unknown	Negative	Negative	Borderline/Unknown	Alive	Alive or dead of other cause	Alive or dead due to cancer	33	One primary only	Yes	1	1	8500/3: Infiltrating duct carcinoma, NOS	Unknown	Left - origin of primary	1A	p1MI	p0	c0	Pathologic	Pathologic	Clinical	990
49 years	2016	White	8541	505	28496463	41	Unknown or not applicable	3	0	None/Unknown	No/Unknown	Unknown	Negative	Negative	Borderline/Unknown	Alive	Alive or dead of other cause	Alive or dead due to cancer	35	One primary only	Yes	1	1	8541/3: Paget disease and infiltrating ductal carcinoma of breast	Poorly differentiated; Grade III	Left - origin of primary	1A	p1MI	p0	c0	Pathologic	Pathologic	Clinical	990
56 years	2016	White	8500	508	28496928	44	Unknown or not applicable	3	0	None/Unknown	No/Unknown	HR-/HER2+ (HER2 enriched)	Negative	Negative	Positive	Alive	Alive or dead of other cause	Alive or dead due to cancer	33	One primary only	Yes	1	1	8500/3: Infiltrating duct carcinoma, NOS	Unknown	Left - origin of primary	1A	p1MI	p0	c0	Pathologic	Pathologic	Clinical	990
64 years	2016	White	8500	502	28497407	22	Unknown or not applicable	5	0	Beam radiation	No/Unknown	HR+/HER2- (Luminal A)	Positive	Positive	Negative	Alive	Alive or dead of other cause	Alive or dead due to cancer	31	One primary only	Yes	1	1	8500/3: Infiltrating duct carcinoma, NOS	Well differentiated; Grade I	Right - origin of primary	1A	p1MI	p0	c0	Pathologic	Pathologic	Clinical	990
31 years	2016	White	8500	508	28497439	43	Unknown or not applicable	10	0	None/Unknown	Yes	HR+/HER2- (Luminal A)	Positive	Negative	Negative	Miscellaneous Malignant Cancer	Dead (attributable to this cancer dx)	Alive or dead due to cancer	25	One primary only	Yes	1	1	8500/3: Infiltrating duct carcinoma, NOS	Moderately differentiated; Grade II	Left - origin of primary	1A	p1MI	p0	c0	Pathologic	Pathologic	Clinical	1
56 years	2017	White	8520	504	28500714	48	Unknown or not applicable	4	0	None/Unknown	No/Unknown	Unknown	Positive	Positive	Borderline/Unknown	Alive	Alive or dead of other cause	Alive or dead due to cancer	23	One primary only	Yes	1	1	8520/3: Lobular carcinoma, NOS	Well differentiated; Grade I	Left - origin of primary	1A	p1MI	p0	c0	Pathologic	Pathologic	Clinical	1
82 years	2017	White	8500	504	28504322	22	Unknown or not applicable	1	0	None/Unknown	No/Unknown	Unknown	Positive	Positive	Borderline/Unknown	Alive	Alive or dead of other cause	Alive or dead due to cancer	23	One primary only	Yes	1	1	8500/3: Infiltrating duct carcinoma, NOS	Unknown	Left - origin of primary	1A	p1MI	p0	c0	Pathologic	Pathologic	Clinical	1
74 years	2016	White	8523	505	28506670	41	Unknown or not applicable	3	0	None/Unknown	No/Unknown	Unknown	Positive	Positive	Borderline/Unknown	Alive	Alive or dead of other cause	Alive or dead due to cancer	28	One primary only	Yes	1	1	8523/3: Infiltrating duct mixed with other types of carcinoma	Well differentiated; Grade I	Right - origin of primary	1A	p1MI	p0	c0	Pathologic	Pathologic	Clinical	1
42 years	2016	Asian or Pacific Islander	8500	509	28507031	43	Unknown or not applicable	3	0	None/Unknown	No/Unknown	HR+/HER2- (Luminal A)	Positive	Positive	Negative	Alive	Alive or dead of other cause	Alive or dead due to cancer	24	One primary only	Yes	1	1	8500/3: Infiltrating duct carcinoma, NOS	Well differentiated; Grade I	Left - origin of primary	1A	p1MI	p0	c0	Pathologic	Pathologic	Clinical	1
54 years	2016	White	8500	504	28507308	22	Unknown or not applicable	2	1	Beam radiation	Yes	HR+/HER2- (Luminal A)	Positive	Positive	Negative	Alive	Alive or dead of other cause	Alive or dead due to cancer	30	One primary only	Yes	1	1	8500/3: Infiltrating duct carcinoma, NOS	Poorly differentiated; Grade III	Right - origin of primary	2A	p1MI	p1A	c0	Pathologic	Pathologic	Clinical	40
75 years	2016	White	8500	508	28507580	22	Unknown or not applicable	0	98	None/Unknown	No/Unknown	HR+/HER2- (Luminal A)	Positive	Positive	Negative	Alive	Alive or dead of other cause	Alive or dead due to cancer	30	One primary only	Yes	1	1	8500/3: Infiltrating duct carcinoma, NOS	Unknown	Right - origin of primary	1A	p1MI	c0	c0	Pathologic	Clinical	Clinical	990
72 years	2016	White	8500	508	28507896	41	Unknown or not applicable	3	0	None/Unknown	No/Unknown	Unknown	Positive	Positive	Borderline/Unknown	Alive	Alive or dead of other cause	Alive or dead due to cancer	25	1st of 2 or more primaries	Yes	1	2	8500/3: Infiltrating duct carcinoma, NOS	Well differentiated; Grade I	Left - origin of primary	1A	p1MI	p0I-	c0	Pathologic	Pathologic	Clinical	1
73 years	2017	White	8500	504	28508302	22	Unknown or not applicable	1	0	Beam radiation	No/Unknown	HR-/HER2- (Triple Negative)	Negative	Negative	Negative	Alive	Alive or dead of other cause	Alive or dead due to cancer	20	One primary only	Yes	1	1	8500/3: Infiltrating duct carcinoma, NOS	Poorly differentiated; Grade III	Right - origin of primary	1A	p1MI	p0	c0	Pathologic	Pathologic	Clinical	1
45 years	2017	White	8520	503	28508319	30	Unknown or not applicable	5	0	None/Unknown	No/Unknown	HR+/HER2- (Luminal A)	Positive	Positive	Negative	Alive	Alive or dead of other cause	Alive or dead due to cancer	20	One primary only	Yes	1	1	8520/3: Lobular carcinoma, NOS	Moderately differentiated; Grade II	Right - origin of primary	1A	p1MI	p0	c0	Pathologic	Pathologic	Clinical	1
45 years	2016	White	8500	502	28509088	41	Unknown or not applicable	3	0	None/Unknown	No/Unknown	Unknown	Positive	Negative	Borderline/Unknown	Alive	Alive or dead of other cause	Alive or dead due to cancer	7	One primary only	Yes	1	1	8500/3: Infiltrating duct carcinoma, NOS	Unknown	Left - origin of primary	1A	p1MI	p0I-	c0	Pathologic	Pathologic	Clinical	1
48 years	2016	White	8246	503	28509143	22	Unknown or not applicable	95	95	Beam radiation	Yes	HR-/HER2- (Triple Negative)	Negative	Negative	Negative	Alive	Alive or dead of other cause	Alive or dead due to cancer	35	One primary only	Yes	1	1	8246/3: Neuroendocrine carcinoma, NOS	Poorly differentiated; Grade III	Left - origin of primary	4	p1MI	p0	c1	Pathologic	Pathologic	Pathologic	67
62 years	2016	White	8500	504	28509238	22	Unknown or not applicable	2	0	Beam radiation	No/Unknown	Unknown	Negative	Negative	Borderline/Unknown	Alive	Alive or dead of other cause	Alive or dead due to cancer	33	One primary only	Yes	1	1	8500/3: Infiltrating duct carcinoma, NOS	Unknown	Right - origin of primary	1A	p1MI	p0	c0	Pathologic	Pathologic	Clinical	1
58 years	2017	White	8500	509	28509863	42	Unknown or not applicable	2	0	None/Unknown	No/Unknown	Unknown	Negative	Negative	Borderline/Unknown	Alive	Alive or dead of other cause	Alive or dead due to cancer	22	One primary only	Yes	1	1	8500/3: Infiltrating duct carcinoma, NOS	Poorly differentiated; Grade III	Right - origin of primary	1A	p1MI	p0I-	c0	Pathologic	Pathologic	Clinical	1
92 years	2016	White	8500	504	28510148	41	Unknown or not applicable	2	0	None/Unknown	No/Unknown	Unknown	Positive	Positive	Borderline/Unknown	Alzheimers (ICD-9 and 10 only)	Alive or dead of other cause	Dead (attributable to causes other than this cancer dx)	17	One primary only	Yes	1	1	8500/3: Infiltrating duct carcinoma, NOS	Unknown	Left - origin of primary	1A	p1MI	p0I+	c0	Pathologic	Pathologic	Clinical	990
63 years	2017	White	8523	508	28512409	22	Unknown or not applicable	0	98	Beam radiation	No/Unknown	HR+/HER2- (Luminal A)	Positive	Positive	Negative	Alive	Alive or dead of other cause	Alive or dead due to cancer	19	1st of 2 or more primaries	Yes	1	2	8523/3: Infiltrating duct mixed with other types of carcinoma	Unknown	Left - origin of primary	1A	p1MI	c0	c0	Pathologic	Clinical	Clinical	1
45 years	2017	White	8500	504	28512417	45	Unknown or not applicable	6	0	None/Unknown	No/Unknown	Unknown	Positive	Positive	Borderline/Unknown	Alive	Alive or dead of other cause	Alive or dead due to cancer	21	One primary only	Yes	1	1	8500/3: Infiltrating duct carcinoma, NOS	Unknown	Left - origin of primary	1A	p1MI	p0	c0	Pathologic	Pathologic	Clinical	1
65 years	2017	White	8520	504	28519079	22	Unknown or not applicable	0	98	None/Unknown	No/Unknown	Unknown	Borderline/Unknown	Borderline/Unknown	Borderline/Unknown	Alive	Alive or dead of other cause	Alive or dead due to cancer	16	One primary only	Yes	1	1	8520/3: Lobular carcinoma, NOS	Unknown	Right - origin of primary	1A	p1MI	c0	c0	Pathologic	Clinical	Clinical	999
61 years	2017	White	8500	503	28519675	22	Unknown or not applicable	0	98	Beam radiation	No/Unknown	Unknown	Positive	Positive	Borderline/Unknown	Alive	Alive or dead of other cause	Alive or dead due to cancer	11	One primary only	Yes	1	1	8500/3: Infiltrating duct carcinoma, NOS	Unknown	Right - origin of primary	1A	p1MI	c0	c0	Pathologic	Clinical	Clinical	990
54 years	2017	White	8500	504	28519795	30	Unknown or not applicable	3	0	None/Unknown	No/Unknown	Unknown	Negative	Negative	Borderline/Unknown	Alive	Alive or dead of other cause	Alive or dead due to cancer	14	One primary only	Yes	1	1	8500/3: Infiltrating duct carcinoma, NOS	Unknown	Left - origin of primary	1A	p1MI	p0	c0	Pathologic	Pathologic	Clinical	1
38 years	2016	White	8500	504	28520042	23	Unknown or not applicable	2	0	Radioactive implants (includes brachytherapy) (1988+)	No/Unknown	Unknown	Positive	Positive	Borderline/Unknown	Alive	Alive or dead of other cause	Alive or dead due to cancer	26	One primary only	Yes	1	1	8500/3: Infiltrating duct carcinoma, NOS	Unknown	Right - origin of primary	1A	p1MI	p0	c0	Pathologic	Pathologic	Clinical	990
71 years	2017	White	8500	504	28520873	22	Unknown or not applicable	0	98	Beam radiation	No/Unknown	Unknown	Positive	Positive	Borderline/Unknown	Alive	Alive or dead of other cause	Alive or dead due to cancer	15	One primary only	Yes	1	1	8500/3: Infiltrating duct carcinoma, NOS	Unknown	Right - origin of primary	1A	p1MI	c0	c0	Pathologic	Clinical	Clinical	990
78 years	2017	White	8050	508	28521229	22	Unknown or not applicable	0	98	None/Unknown	No/Unknown	Unknown	Positive	Positive	Borderline/Unknown	Alive	Alive or dead of other cause	Alive or dead due to cancer	15	One primary only	Yes	1	1	8050/3: Papillary carcinoma, NOS	Unknown	Left - origin of primary	1A	p1MI	c0	c0	Pathologic	Clinical	Clinical	1
61 years	2017	White	8520	502	28521375	22	Unknown or not applicable	5	0	None/Unknown	No/Unknown	Unknown	Negative	Negative	Borderline/Unknown	Alive	Alive or dead of other cause	Alive or dead due to cancer	13	1st of 2 or more primaries	Yes	1	2	8520/3: Lobular carcinoma, NOS	Unknown	Left - origin of primary	1A	p1MI	p0	c0	Pathologic	Pathologic	Clinical	1
44 years	2017	White	8500	508	28521683	22	Unknown or not applicable	95	0	Beam radiation	Yes	HR-/HER2- (Triple Negative)	Negative	Negative	Negative	Alive	Alive or dead of other cause	Alive or dead due to cancer	15	One primary only	Yes	1	1	8500/3: Infiltrating duct carcinoma, NOS	Poorly differentiated; Grade III	Right - origin of primary	1A	p1MI	c0	c0	Pathologic	Clinical	Clinical	990
64 years	2017	White	8500	501	28522423	20	Unknown or not applicable	1	0	None/Unknown	No/Unknown	HR+/HER2- (Luminal A)	Positive	Positive	Negative	Alive	Alive or dead of other cause	Alive or dead due to cancer	12	One primary only	Yes	1	1	8500/3: Infiltrating duct carcinoma, NOS	Well differentiated; Grade I	Right - origin of primary	1A	p1MI	p0	c0	Pathologic	Pathologic	Clinical	1
42 years	2017	White	8500	502	28522904	42	Unknown or not applicable	6	0	None/Unknown	No/Unknown	HR+/HER2- (Luminal A)	Positive	Positive	Negative	Alive	Alive or dead of other cause	Alive or dead due to cancer	12	One primary only	Yes	1	1	8500/3: Infiltrating duct carcinoma, NOS	Moderately differentiated; Grade II	Right - origin of primary	1A	p1MI	p0	c0	Pathologic	Pathologic	Clinical	1
36 years	2017	White	8500	508	28524743	49	Unknown or not applicable	1	0	None/Unknown	No/Unknown	Unknown	Positive	Positive	Borderline/Unknown	Alive	Alive or dead of other cause	Alive or dead due to cancer	13	One primary only	Yes	1	1	8500/3: Infiltrating duct carcinoma, NOS	Moderately differentiated; Grade II	Right - origin of primary	1A	p1MI	p0	c0	Pathologic	Pathologic	Clinical	1
41 years	2017	White	8500	504	28524940	49	Unknown or not applicable	5	0	None/Unknown	No/Unknown	HR+/HER2- (Luminal A)	Positive	Positive	Negative	Alive	Alive or dead of other cause	Alive or dead due to cancer	14	One primary only	Yes	1	1	8500/3: Infiltrating duct carcinoma, NOS	Unknown	Right - origin of primary	1A	p1MI	p0	c0	Pathologic	Pathologic	Clinical	1
68 years	2017	White	8500	504	28525939	22	Unknown or not applicable	0	98	Beam radiation	No/Unknown	HR+/HER2- (Luminal A)	Positive	Positive	Negative	Alive	Alive or dead of other cause	Alive or dead due to cancer	19	One primary only	Yes	1	1	8500/3: Infiltrating duct carcinoma, NOS	Well differentiated; Grade I	Left - origin of primary	1A	p1MI	c0	c0	Pathologic	Clinical	Clinical	1
53 years	2017	White	8500	502	28531473	45	Unknown or not applicable	9	0	None/Unknown	No/Unknown	Unknown	Negative	Negative	Borderline/Unknown	Alive	Alive or dead of other cause	Alive or dead due to cancer	15	1st of 2 or more primaries	Yes	1	1	8500/3: Infiltrating duct carcinoma, NOS	Moderately differentiated; Grade II	Left - origin of primary	1A	p1MI	p0	c0	Pathologic	Pathologic	Clinical	1
67 years	2017	White	8500	503	28531817	41	Unknown or not applicable	3	0	Recommended, unknown if administered	No/Unknown	Unknown	Positive	Negative	Borderline/Unknown	Alive	Alive or dead of other cause	Alive or dead due to cancer	13	One primary only	Yes	1	1	8500/3: Infiltrating duct carcinoma, NOS	Poorly differentiated; Grade III	Right - origin of primary	1A	p1MI	p0	c0	Pathologic	Pathologic	Clinical	1
68 years	2017	White	8500	508	28537289	41	Unknown or not applicable	2	0	None/Unknown	No/Unknown	Unknown	Positive	Positive	Borderline/Unknown	Alive	Alive or dead of other cause	Alive or dead due to cancer	17	One primary only	Yes	1	1	8500/3: Infiltrating duct carcinoma, NOS	Unknown	Right - origin of primary	1A	p1MI	p0	c0	Pathologic	Pathologic	Clinical	990
64 years	2017	Black	8520	505	30183664	20	Unknown or not applicable	2	0	None/Unknown	No/Unknown	Unknown	Positive	Negative	Borderline/Unknown	Alive	Alive or dead of other cause	Alive or dead due to cancer	15	3rd of 3 or more primaries	No	3	3	8520/3: Lobular carcinoma, NOS	Unknown	Right - origin of primary	1A	p1MI	p0	c0	Pathologic	Pathologic	Clinical	1
67 years	2017	White	8520	504	30251182	22	Unknown or not applicable	1	0	Beam radiation	No/Unknown	HR+/HER2- (Luminal A)	Positive	Positive	Negative	Alive	Alive or dead of other cause	Alive or dead due to cancer	21	2nd of 2 or more primaries	Yes	2	2	8520/3: Lobular carcinoma, NOS	Unknown	Left - origin of primary	1A	p1MI	p0I-	c0	Pathologic	Pathologic	Clinical	990
69 years	2016	Black	8500	505	30278033	22	Unknown or not applicable	2	0	Beam radiation	No/Unknown	HR+/HER2- (Luminal A)	Positive	Negative	Negative	Alive	Alive or dead of other cause	Alive or dead due to cancer	30	2nd of 2 or more primaries	No	2	2	8500/3: Infiltrating duct carcinoma, NOS	Moderately differentiated; Grade II	Right - origin of primary	1A	p1MI	p0I-	c0	Pathologic	Pathologic	Clinical	1
67 years	2016	White	8500	505	30284032	41	Unknown or not applicable	2	0	None/Unknown	No/Unknown	Unknown	Positive	Positive	Borderline/Unknown	Alive	Alive or dead of other cause	Alive or dead due to cancer	28	2nd of 2 or more primaries	Yes	2	2	8500/3: Infiltrating duct carcinoma, NOS	Unknown	Left - origin of primary	1A	p1MI	p0I-	c0	Pathologic	Pathologic	Clinical	990
66 years	2016	White	8010	509	30366615	42	Unknown or not applicable	0	98	None/Unknown	No/Unknown	HR+/HER2- (Luminal A)	Positive	Positive	Negative	Alive	Alive or dead of other cause	Alive or dead due to cancer	27	2nd of 2 or more primaries	No	2	2	8010/3: Carcinoma, NOS	Unknown	Right - origin of primary	99	p1MI	cX	c0	Pathologic	Clinical	Clinical	1
70 years	2016	White	8500	505	30425127	44	Unknown or not applicable	1	0	None/Unknown	No/Unknown	Unknown	Negative	Negative	Borderline/Unknown	Alive	Alive or dead of other cause	Alive or dead due to cancer	28	2nd of 2 or more primaries	Yes	2	2	8500/3: Infiltrating duct carcinoma, NOS	Poorly differentiated; Grade III	Left - origin of primary	1A	p1MI	p0	c0	Pathologic	Pathologic	Clinical	1
42 years	2017	White	8520	505	30493713	22	Unknown or not applicable	5	0	None/Unknown	No/Unknown	HR+/HER2- (Luminal A)	Positive	Positive	Negative	Alive	Alive or dead of other cause	Alive or dead due to cancer	15	2nd of 2 or more primaries	No	2	2	8520/3: Lobular carcinoma, NOS	Unknown	Left - origin of primary	1A	p1MI	p0	c0	Pathologic	Pathologic	Clinical	999
40 years	2016	White	8500	504	30505676	45	Unknown or not applicable	2	0	None/Unknown	No/Unknown	Unknown	Positive	Negative	Borderline/Unknown	Alive	Alive or dead of other cause	Alive or dead due to cancer	32	1st of 2 or more primaries	Yes	1	1	8500/3: Infiltrating duct carcinoma, NOS	Unknown	Right - origin of primary	1A	p1MI	p0I-	c0	Pathologic	Pathologic	Clinical	990
41 years	2016	White	8500	504	30505761	30	Unknown or not applicable	5	2	Beam radiation	Yes	HR+/HER2- (Luminal A)	Positive	Positive	Negative	Alive	Alive or dead of other cause	Alive or dead due to cancer	33	One primary only	Yes	1	1	8500/3: Infiltrating duct carcinoma, NOS	Well differentiated; Grade I	Right - origin of primary	2A	p1MI	p1A	c0	Pathologic	Pathologic	Clinical	1
65 years	2016	White	8500	504	30505785	22	Unknown or not applicable	1	0	Beam radiation	No/Unknown	HR+/HER2- (Luminal A)	Positive	Negative	Negative	Alive	Alive or dead of other cause	Alive or dead due to cancer	33	One primary only	Yes	1	1	8500/3: Infiltrating duct carcinoma, NOS	Unknown	Right - origin of primary	1A	p1MI	p0	c0	Pathologic	Pathologic	Clinical	990
55 years	2016	Asian or Pacific Islander	8500	509	30505890	51	Unknown or not applicable	12	0	Beam radiation	Yes	HR+/HER2+ (Luminal B)	Positive	Negative	Positive	Alive	Alive or dead of other cause	Alive or dead due to cancer	25	One primary only	Yes	1	1	8500/3: Infiltrating duct carcinoma, NOS	Poorly differentiated; Grade III	Left - origin of primary	1A	p1MI	p0	c0	Pathologic	Pathologic	Clinical	1
61 years	2016	White	8500	504	30506246	22	Unknown or not applicable	4	0	Beam radiation	No/Unknown	Unknown	Borderline/Unknown	Borderline/Unknown	Borderline/Unknown	Alive	Alive or dead of other cause	Alive or dead due to cancer	33	One primary only	Yes	1	1	8500/3: Infiltrating duct carcinoma, NOS	Well differentiated; Grade I	Left - origin of primary	1A	p1MI	p0	c0	Pathologic	Pathologic	Clinical	1
88 years	2016	Black	8500	508	30506312	23	Unknown or not applicable	3	0	None/Unknown	No/Unknown	Unknown	Positive	Positive	Borderline/Unknown	Alive	Alive or dead of other cause	Alive or dead due to cancer	31	One primary only	Yes	1	1	8500/3: Infiltrating duct carcinoma, NOS	Unknown	Right - origin of primary	1A	p1MI	p0	c0	Pathologic	Pathologic	Clinical	990
67 years	2016	Black	8500	509	30506560	23	Unknown or not applicable	0	98	Beam radiation	No/Unknown	Unknown	Positive	Positive	Borderline/Unknown	Alive	Alive or dead of other cause	Alive or dead due to cancer	35	One primary only	Yes	1	1	8500/3: Infiltrating duct carcinoma, NOS	Moderately differentiated; Grade II	Left - origin of primary	1A	p1MI	c0	c0	Pathologic	Clinical	Clinical	990
48 years	2016	Black	8500	504	30507002	20	Unknown or not applicable	8	0	Beam radiation	No/Unknown	HR+/HER2+ (Luminal B)	Positive	Negative	Positive	Alive	Alive or dead of other cause	Alive or dead due to cancer	35	One primary only	Yes	1	1	8500/3: Infiltrating duct carcinoma, NOS	Poorly differentiated; Grade III	Right - origin of primary	1A	p1MI	p0	c0	Pathologic	Pathologic	Clinical	1
53 years	2016	White	8523	509	30508788	45	Unknown or not applicable	7	1	None/Unknown	No/Unknown	HR+/HER2- (Luminal A)	Positive	Positive	Negative	Alive	Alive or dead of other cause	Alive or dead due to cancer	33	2nd of 2 or more primaries	No	2	2	8523/3: Infiltrating duct mixed with other types of carcinoma	Moderately differentiated; Grade II	Left - origin of primary	1B	p1MI	p1MI	c0	Pathologic	Pathologic	Clinical	1
63 years	2016	White	8500	508	30514730	47	Unknown or not applicable	1	0	Recommended, unknown if administered	No/Unknown	Unknown	Positive	Positive	Borderline/Unknown	Alive	Alive or dead of other cause	Alive or dead due to cancer	30	One primary only	Yes	1	1	8500/3: Infiltrating duct carcinoma, NOS	Poorly differentiated; Grade III	Left - origin of primary	1A	p1MI	p0	c0	Pathologic	Pathologic	Clinical	1
62 years	2016	White	8520	504	30515127	49	Unknown or not applicable	3	0	Refused (1988+)	No/Unknown	Unknown	Positive	Negative	Borderline/Unknown	Alive	Alive or dead of other cause	Alive or dead due to cancer	13	One primary only	Yes	1	1	8520/3: Lobular carcinoma, NOS	Unknown	Right - origin of primary	1A	p1MI	p0	c0	Pathologic	Pathologic	Clinical	990
40 years	2016	Black	8500	504	30515176	44	Unknown or not applicable	4	0	Beam radiation	No/Unknown	HR+/HER2- (Luminal A)	Positive	Positive	Negative	Alive	Alive or dead of other cause	Alive or dead due to cancer	35	One primary only	Yes	1	1	8500/3: Infiltrating duct carcinoma, NOS	Unknown	Left - origin of primary	1A	p1MI	p0	c0	Pathologic	Pathologic	Clinical	1
43 years	2017	Black	8500	508	30515232	49	Unknown or not applicable	5	1	Recommended, unknown if administered	Yes	HR+/HER2+ (Luminal B)	Positive	Positive	Positive	Alive	Alive or dead of other cause	Alive or dead due to cancer	21	2nd of 2 or more primaries	Yes	2	2	8500/3: Infiltrating duct carcinoma, NOS	Poorly differentiated; Grade III	Right - origin of primary	2A	p1MI	p1A	c0	Pathologic	Pathologic	Clinical	990
79 years	2016	White	8500	508	30515597	23	Unknown or not applicable	0	98	Beam radiation	No/Unknown	Unknown	Positive	Negative	Borderline/Unknown	Alive	Alive or dead of other cause	Alive or dead due to cancer	31	One primary only	Yes	1	1	8500/3: Infiltrating duct carcinoma, NOS	Poorly differentiated; Grade III	Left - origin of primary	1A	p1MI	c0	c0	Pathologic	Clinical	Clinical	990
48 years	2016	White	8500	504	30516310	47	Unknown or not applicable	2	0	None/Unknown	No/Unknown	HR+/HER2- (Luminal A)	Positive	Positive	Negative	Alive	Alive or dead of other cause	Alive or dead due to cancer	29	One primary only	Yes	1	1	8500/3: Infiltrating duct carcinoma, NOS	Poorly differentiated; Grade III	Right - origin of primary	1A	p1MI	p0I-	c0	Pathologic	Pathologic	Clinical	1
56 years	2016	Black	8500	504	30517769	22	Unknown or not applicable	3	0	Beam radiation	Yes	HR-/HER2- (Triple Negative)	Negative	Negative	Negative	Alive	Alive or dead of other cause	Alive or dead due to cancer	29	One primary only	Yes	1	1	8500/3: Infiltrating duct carcinoma, NOS	Poorly differentiated; Grade III	Left - origin of primary	1A	p1MI	p0I-	c0	Pathologic	Pathologic	Clinical	29
67 years	2016	Black	8500	504	30521092	22	Unknown or not applicable	0	98	Beam radiation	No/Unknown	HR+/HER2- (Luminal A)	Positive	Positive	Negative	Alive	Alive or dead of other cause	Alive or dead due to cancer	35	One primary only	Yes	1	1	8500/3: Infiltrating duct carcinoma, NOS	Moderately differentiated; Grade II	Left - origin of primary	1A	p1MI	c0	c0	Pathologic	Clinical	Clinical	1
58 years	2016	Asian or Pacific Islander	8500	504	30521750	51	Unknown or not applicable	8	3	Beam radiation	Yes	HR+/HER2- (Luminal A)	Positive	Positive	Negative	Alive	Alive or dead of other cause	Alive or dead due to cancer	33	One primary only	Yes	1	1	8500/3: Infiltrating duct carcinoma, NOS	Moderately differentiated; Grade II	Left - origin of primary	2A	p1MI	p1A	c0	Pathologic	Pathologic	Clinical	1
37 years	2017	Black	8010	508	30522744	43	Unknown or not applicable	0	98	Beam radiation	No/Unknown	Unknown	Negative	Negative	Borderline/Unknown	Alive	Alive or dead of other cause	Alive or dead due to cancer	20	2nd of 2 or more primaries	Yes	2	2	8010/3: Carcinoma, NOS	Unknown	Left - origin of primary	1A	p1MI	c0	c0	Pathologic	Pathologic	Pathologic	990
70 years	2016	Black	8500	502	30522878	22	Unknown or not applicable	2	0	None/Unknown	No/Unknown	HR+/HER2- (Luminal A)	Positive	Positive	Negative	Alive	Alive or dead of other cause	Alive or dead due to cancer	25	One primary only	Yes	1	1	8500/3: Infiltrating duct carcinoma, NOS	Unknown	Right - origin of primary	1A	p1MI	p0I-	c0	Pathologic	Pathologic	Clinical	1
69 years	2016	Black	8500	504	30523118	22	Unknown or not applicable	2	0	Radioactive implants (includes brachytherapy) (1988+)	No/Unknown	HR+/HER2+ (Luminal B)	Positive	Positive	Positive	Alive	Alive or dead of other cause	Alive or dead due to cancer	28	One primary only	Yes	1	1	8500/3: Infiltrating duct carcinoma, NOS	Moderately differentiated; Grade II	Left - origin of primary	1A	p1MI	p0	c0	Pathologic	Pathologic	Clinical	1
65 years	2017	Black	8520	509	30523418	51	Unknown or not applicable	1	1	Beam radiation	No/Unknown	Unknown	Positive	Positive	Borderline/Unknown	Alive	Alive or dead of other cause	Alive or dead due to cancer	19	2nd of 2 or more primaries	No	2	2	8520/3: Lobular carcinoma, NOS	Well differentiated; Grade I	Right - origin of primary	2A	p1MI	p1A	c0	Pathologic	Pathologic	Pathologic	1
54 years	2016	White	8010	503	30523829	23	Unknown or not applicable	1	0	Beam radiation	No/Unknown	HR+/HER2+ (Luminal B)	Positive	Positive	Positive	Alive	Alive or dead of other cause	Alive or dead due to cancer	33	One primary only	Yes	1	1	8010/3: Carcinoma, NOS	Unknown	Left - origin of primary	1A	p1MI	p0I-	c0	Pathologic	Pathologic	Clinical	990
80 years	2016	White	8500	504	30524338	22	Unknown or not applicable	0	98	Beam radiation	No/Unknown	Unknown	Positive	Negative	Borderline/Unknown	Alive	Alive or dead of other cause	Alive or dead due to cancer	32	One primary only	Yes	1	1	8500/3: Infiltrating duct carcinoma, NOS	Unknown	Right - origin of primary	1A	p1MI	c0	c0	Pathologic	Clinical	Clinical	990
51 years	2016	Black	8500	504	30526411	30	Unknown or not applicable	1	0	None/Unknown	No/Unknown	HR-/HER2+ (HER2 enriched)	Negative	Negative	Positive	Alive	Alive or dead of other cause	Alive or dead due to cancer	31	One primary only	Yes	1	1	8500/3: Infiltrating duct carcinoma, NOS	Poorly differentiated; Grade III	Left - origin of primary	1A	p1MI	p0	c0	Pathologic	Pathologic	Clinical	1
46 years	2016	White	8500	504	30527980	48	Unknown or not applicable	4	0	None/Unknown	No/Unknown	Unknown	Positive	Positive	Borderline/Unknown	Alive	Alive or dead of other cause	Alive or dead due to cancer	23	One primary only	Yes	1	1	8500/3: Infiltrating duct carcinoma, NOS	Well differentiated; Grade I	Left - origin of primary	1A	p1MI	p0	c0	Pathologic	Pathologic	Clinical	1
72 years	2016	White	8010	504	30528997	24	Unknown or not applicable	2	0	None/Unknown	No/Unknown	Unknown	Positive	Negative	Borderline/Unknown	Alive	Alive or dead of other cause	Alive or dead due to cancer	24	One primary only	Yes	1	1	8010/3: Carcinoma, NOS	Unknown	Left - origin of primary	1A	p1MI	p0	c0	Pathologic	Pathologic	Clinical	990
65 years	2016	White	8500	504	30529599	30	Unknown or not applicable	6	0	None/Unknown	No/Unknown	Unknown	Positive	Positive	Borderline/Unknown	Alive	Alive or dead of other cause	Alive or dead due to cancer	34	One primary only	Yes	1	1	8500/3: Infiltrating duct carcinoma, NOS	Poorly differentiated; Grade III	Right - origin of primary	1A	p1MI	p0I-	c0	Pathologic	Pathologic	Clinical	1
40 years	2016	White	8500	508	30529935	59	Unknown or not applicable	4	0	None/Unknown	No/Unknown	HR-/HER2- (Triple Negative)	Negative	Negative	Negative	Alive	Alive or dead of other cause	Alive or dead due to cancer	31	One primary only	Yes	1	1	8500/3: Infiltrating duct carcinoma, NOS	Unknown	Left - origin of primary	1A	p1MI	p0	c0	Pathologic	Pathologic	Clinical	1
52 years	2016	Black	8520	504	30530320	40	Unknown or not applicable	0	98	None/Unknown	Yes	HR+/HER2- (Luminal A)	Positive	Positive	Negative	Alive	Alive or dead of other cause	Alive or dead due to cancer	29	3rd of 3 or more primaries	No	3	3	8520/3: Lobular carcinoma, NOS	Well differentiated; Grade I	Right - origin of primary	1A	p1MI	c0	c0	Pathologic	Pathologic	Pathologic	990
63 years	2016	White	8500	504	30530633	22	Unknown or not applicable	0	98	Beam radiation	No/Unknown	HR+/HER2- (Luminal A)	Positive	Positive	Negative	Alive	Alive or dead of other cause	Alive or dead due to cancer	32	One primary only	Yes	1	1	8500/3: Infiltrating duct carcinoma, NOS	Unknown	Right - origin of primary	1A	p1MI	c0	c0	Pathologic	Clinical	Clinical	990
65 years	2016	Black	8500	502	30531496	22	Unknown or not applicable	1	0	Beam radiation	No/Unknown	Unknown	Negative	Negative	Borderline/Unknown	Alive	Alive or dead of other cause	Alive or dead due to cancer	25	One primary only	Yes	1	1	8500/3: Infiltrating duct carcinoma, NOS	Moderately differentiated; Grade II	Right - origin of primary	1A	p1MI	p0I-	c0	Pathologic	Pathologic	Clinical	1
56 years	2017	White	8520	502	30532238	49	Unknown or not applicable	0	98	None/Unknown	No/Unknown	Unknown	Borderline/Unknown	Borderline/Unknown	Borderline/Unknown	Alive	Alive or dead of other cause	Alive or dead due to cancer	22	2nd of 2 or more primaries	No	2	2	8520/3: Lobular carcinoma, NOS	Unknown	Left - origin of primary	1A	p1MI	c0	c0	Pathologic	Clinical	Clinical	1
58 years	2016	Black	8500	508	30532567	45	Unknown or not applicable	3	0	None/Unknown	No/Unknown	Unknown	Borderline/Unknown	Borderline/Unknown	Borderline/Unknown	Alive	Alive or dead of other cause	Alive or dead due to cancer	31	One primary only	Yes	1	1	8500/3: Infiltrating duct carcinoma, NOS	Unknown	Left - origin of primary	1A	p1MI	p0I-	c0	Pathologic	Pathologic	Clinical	1
45 years	2016	Black	8500	502	30532956	22	Unknown or not applicable	0	98	Beam radiation	No/Unknown	HR+/HER2+ (Luminal B)	Positive	Negative	Positive	Alive	Alive or dead of other cause	Alive or dead due to cancer	31	One primary only	Yes	1	1	8500/3: Infiltrating duct carcinoma, NOS	Unknown	Left - origin of primary	1A	p1MI	c0	c0	Pathologic	Clinical	Clinical	1
57 years	2016	Black	8500	504	30533561	22	Unknown or not applicable	2	0	Beam radiation	No/Unknown	Unknown	Negative	Negative	Borderline/Unknown	Alive	Alive or dead of other cause	Alive or dead due to cancer	31	One primary only	Yes	1	1	8500/3: Infiltrating duct carcinoma, NOS	Unknown	Left - origin of primary	1A	p1MI	p0I-	c0	Pathologic	Pathologic	Clinical	1
45 years	2017	Black	8523	505	30533642	48	Unknown or not applicable	2	0	None/Unknown	No/Unknown	HR+/HER2- (Luminal A)	Positive	Positive	Negative	Alive	Alive or dead of other cause	Alive or dead due to cancer	23	One primary only	Yes	1	1	8523/3: Infiltrating duct mixed with other types of carcinoma	Well differentiated; Grade I	Right - origin of primary	1A	p1MI	p0I-	c0	Pathologic	Pathologic	Clinical	1
69 years	2016	White	8500	509	30533853	22	Unknown or not applicable	0	98	Beam radiation	No/Unknown	Unknown	Negative	Negative	Borderline/Unknown	Alive	Alive or dead of other cause	Alive or dead due to cancer	26	One primary only	Yes	1	1	8500/3: Infiltrating duct carcinoma, NOS	Moderately differentiated; Grade II	Right - origin of primary	1A	p1MI	c0	c0	Pathologic	Clinical	Clinical	1
68 years	2016	White	8500	504	30535582	22	Unknown or not applicable	0	98	Beam radiation	No/Unknown	Unknown	Positive	Positive	Borderline/Unknown	Alive	Alive or dead of other cause	Alive or dead due to cancer	28	2nd of 2 or more primaries	No	1	2	8500/3: Infiltrating duct carcinoma, NOS	Well differentiated; Grade I	Left - origin of primary	1A	p1MI	c0	c0	Pathologic	Clinical	Clinical	1
72 years	2016	Black	8500	508	30535733	22	Unknown or not applicable	0	98	Beam radiation	No/Unknown	Unknown	Positive	Positive	Borderline/Unknown	Alive	Alive or dead of other cause	Alive or dead due to cancer	30	One primary only	Yes	1	1	8500/3: Infiltrating duct carcinoma, NOS	Unknown	Right - origin of primary	1A	p1MI	c0	c0	Pathologic	Clinical	Clinical	1
48 years	2017	White	8500	502	30535916	23	Unknown or not applicable	0	98	Beam radiation	No/Unknown	Unknown	Negative	Negative	Borderline/Unknown	Alive	Alive or dead of other cause	Alive or dead due to cancer	23	One primary only	Yes	1	1	8500/3: Infiltrating duct carcinoma, NOS	Unknown	Left - origin of primary	1A	p1MI	c0	c0	Pathologic	Clinical	Clinical	990
55 years	2016	White	8500	504	30536655	22	Unknown or not applicable	3	0	Beam radiation	No/Unknown	HR+/HER2- (Luminal A)	Positive	Negative	Negative	Alive	Alive or dead of other cause	Alive or dead due to cancer	8	One primary only	Yes	1	1	8500/3: Infiltrating duct carcinoma, NOS	Unknown	Left - origin of primary	1A	p1MI	p0	c0	Pathologic	Pathologic	Clinical	1
50 years	2016	Black	8500	508	30537548	49	Unknown or not applicable	2	0	None/Unknown	No/Unknown	HR+/HER2- (Luminal A)	Negative	Positive	Negative	Alive	Alive or dead of other cause	Alive or dead due to cancer	24	One primary only	Yes	1	1	8500/3: Infiltrating duct carcinoma, NOS	Unknown	Right - origin of primary	1A	p1MI	p0I-	c0	Pathologic	Pathologic	Clinical	990
83 years	2017	Black	8500	504	30537741	24	Unknown or not applicable	0	98	Beam radiation	No/Unknown	Unknown	Negative	Negative	Borderline/Unknown	Alive	Alive or dead of other cause	Alive or dead due to cancer	22	One primary only	Yes	1	1	8500/3: Infiltrating duct carcinoma, NOS	Poorly differentiated; Grade III	Right - origin of primary	1A	p1MI	c0	c0	Pathologic	Clinical	Clinical	990
76 years	2017	Black	8500	505	30538004	24	Unknown or not applicable	3	1	Recommended, unknown if administered	No/Unknown	HR+/HER2- (Luminal A)	Positive	Positive	Negative	Alive	Alive or dead of other cause	Alive or dead due to cancer	20	One primary only	Yes	1	1	8500/3: Infiltrating duct carcinoma, NOS	Poorly differentiated; Grade III	Right - origin of primary	2A	p1MI	p1A	c0	Pathologic	Pathologic	Clinical	1
40 years	2016	Black	8500	504	30538013	30	Unknown or not applicable	6	0	None/Unknown	No/Unknown	Unknown	Positive	Positive	Borderline/Unknown	Alive	Alive or dead of other cause	Alive or dead due to cancer	24	One primary only	Yes	1	1	8500/3: Infiltrating duct carcinoma, NOS	Well differentiated; Grade I	Right - origin of primary	1A	p1MI	p0	c0	Pathologic	Pathologic	Clinical	1
42 years	2016	White	8500	509	30539457	41	Unknown or not applicable	4	0	Beam radiation	Yes	HR+/HER2- (Luminal A)	Positive	Negative	Negative	Alive	Alive or dead of other cause	Alive or dead due to cancer	24	One primary only	Yes	1	1	8500/3: Infiltrating duct carcinoma, NOS	Poorly differentiated; Grade III	Left - origin of primary	1A	p1MI	p0	c0	Pathologic	Pathologic	Clinical	33
72 years	2016	White	8500	509	30539465	41	Unknown or not applicable	3	0	None/Unknown	No/Unknown	HR+/HER2- (Luminal A)	Positive	Negative	Negative	Alive	Alive or dead of other cause	Alive or dead due to cancer	25	1st of 2 or more primaries	Yes	1	1	8500/3: Infiltrating duct carcinoma, NOS	Unknown	Right - origin of primary	1A	p1MI	p0	c0	Pathologic	Pathologic	Clinical	1
57 years	2017	White	8500	504	30540266	22	Unknown or not applicable	6	0	Recommended, unknown if administered	No/Unknown	HR+/HER2- (Luminal A)	Positive	Positive	Negative	Alive	Alive or dead of other cause	Alive or dead due to cancer	18	One primary only	Yes	1	1	8500/3: Infiltrating duct carcinoma, NOS	Moderately differentiated; Grade II	Left - origin of primary	1A	p1MI	p0	c0	Pathologic	Pathologic	Clinical	1
62 years	2017	White	8504	508	30540843	22	Unknown or not applicable	2	0	Recommended, unknown if administered	No/Unknown	HR+/HER2- (Luminal A)	Positive	Positive	Negative	Alive	Alive or dead of other cause	Alive or dead due to cancer	19	One primary only	Yes	1	1	8504/3: Intracystic carcinoma, NOS	Well differentiated; Grade I	Right - origin of primary	1A	p1MI	p0	c0	Pathologic	Pathologic	Clinical	1
67 years	2017	Black	8500	502	30540969	24	Unknown or not applicable	5	0	Beam radiation	No/Unknown	Unknown	Positive	Positive	Borderline/Unknown	Alive	Alive or dead of other cause	Alive or dead due to cancer	19	One primary only	Yes	1	1	8500/3: Infiltrating duct carcinoma, NOS	Poorly differentiated; Grade III	Right - origin of primary	1A	p1MI	p0	c0	Pathologic	Pathologic	Clinical	990
81 years	2016	Black	8500	502	30543845	41	Unknown or not applicable	0	98	None/Unknown	No/Unknown	HR+/HER2+ (Luminal B)	Positive	Negative	Positive	Alive	Alive or dead of other cause	Alive or dead due to cancer	26	One primary only	Yes	1	1	8500/3: Infiltrating duct carcinoma, NOS	Moderately differentiated; Grade II	Right - origin of primary	1A	p1MI	c0	c0	Pathologic	Clinical	Clinical	1
58 years	2016	White	8500	508	30547187	22	Unknown or not applicable	1	0	Beam radiation	No/Unknown	HR+/HER2- (Luminal A)	Positive	Negative	Negative	Alive	Alive or dead of other cause	Alive or dead due to cancer	26	One primary only	Yes	1	1	8500/3: Infiltrating duct carcinoma, NOS	Moderately differentiated; Grade II	Right - origin of primary	1A	p1MI	p0	c0	Pathologic	Pathologic	Clinical	1
47 years	2017	Black	8500	508	30549100	20	Unknown or not applicable	21	4	Beam radiation	Yes	HR+/HER2+ (Luminal B)	Positive	Positive	Positive	Alive	Alive or dead of other cause	Alive or dead due to cancer	17	One primary only	Yes	1	1	8500/3: Infiltrating duct carcinoma, NOS	Poorly differentiated; Grade III	Left - origin of primary	3A	p1MI	p2A	c0	Pathologic	Pathologic	Clinical	990
78 years	2016	White	8010	508	30549435	22	Unknown or not applicable	0	98	Refused (1988+)	No/Unknown	Unknown	Borderline/Unknown	Borderline/Unknown	Borderline/Unknown	Alive	Alive or dead of other cause	Alive or dead due to cancer	25	One primary only	Yes	1	1	8010/3: Carcinoma, NOS	Poorly differentiated; Grade III	Left - origin of primary	1A	p1MI	c0	c0	Pathologic	Clinical	Clinical	1
63 years	2017	White	8500	505	30550534	43	Unknown or not applicable	2	0	None/Unknown	No/Unknown	HR+/HER2- (Luminal A)	Positive	Positive	Negative	Alive	Alive or dead of other cause	Alive or dead due to cancer	16	One primary only	Yes	1	1	8500/3: Infiltrating duct carcinoma, NOS	Well differentiated; Grade I	Right - origin of primary	1A	p1MI	p0I-	c0	Pathologic	Pathologic	Clinical	1
65 years	2017	White	8500	508	30550600	49	Unknown or not applicable	6	0	Recommended, unknown if administered	No/Unknown	HR-/HER2+ (HER2 enriched)	Negative	Negative	Positive	Alive	Alive or dead of other cause	Alive or dead due to cancer	18	One primary only	Yes	1	1	8500/3: Infiltrating duct carcinoma, NOS	Unknown	Right - origin of primary	1A	p1MI	p0I-	c0	Pathologic	Pathologic	Clinical	1
45 years	2017	White	8500	508	30550658	49	Unknown or not applicable	1	0	None/Unknown	No/Unknown	HR+/HER2+ (Luminal B)	Positive	Positive	Positive	Alive	Alive or dead of other cause	Alive or dead due to cancer	16	One primary only	Yes	1	1	8500/3: Infiltrating duct carcinoma, NOS	Poorly differentiated; Grade III	Right - origin of primary	1A	p1MI	p0I-	c0	Pathologic	Pathologic	Clinical	1
45 years	2017	White	8500	503	30550700	49	Unknown or not applicable	2	0	None/Unknown	No/Unknown	HR+/HER2- (Luminal A)	Positive	Positive	Negative	Alive	Alive or dead of other cause	Alive or dead due to cancer	19	One primary only	Yes	1	1	8500/3: Infiltrating duct carcinoma, NOS	Moderately differentiated; Grade II	Right - origin of primary	1A	p1MI	p0I-	c0	Pathologic	Pathologic	Clinical	1
58 years	2017	White	8500	508	30550802	48	Unknown or not applicable	2	0	None/Unknown	No/Unknown	Unknown	Negative	Negative	Borderline/Unknown	Alive	Alive or dead of other cause	Alive or dead due to cancer	17	One primary only	Yes	1	1	8500/3: Infiltrating duct carcinoma, NOS	Poorly differentiated; Grade III	Left - origin of primary	1A	p1MI	p0	c0	Pathologic	Pathologic	Clinical	990
60 years	2016	White	8500	501	30550848	48	Unknown or not applicable	7	0	None/Unknown	No/Unknown	Unknown	Positive	Positive	Borderline/Unknown	Alive	Alive or dead of other cause	Alive or dead due to cancer	30	One primary only	Yes	1	1	8500/3: Infiltrating duct carcinoma, NOS	Moderately differentiated; Grade II	Right - origin of primary	1A	p1MI	p0	c0	Pathologic	Pathologic	Clinical	990
54 years	2016	White	8500	508	30551072	22	Unknown or not applicable	7	0	Beam radiation	No/Unknown	Unknown	Positive	Positive	Borderline/Unknown	Alive	Alive or dead of other cause	Alive or dead due to cancer	29	One primary only	Yes	1	1	8500/3: Infiltrating duct carcinoma, NOS	Unknown	Left - origin of primary	1A	p1MI	p0	c0	Pathologic	Pathologic	Clinical	999
66 years	2017	White	8541	505	30556369	44	Unknown or not applicable	1	0	None/Unknown	No/Unknown	HR+/HER2+ (Luminal B)	Positive	Negative	Positive	Alive	Alive or dead of other cause	Alive or dead due to cancer	18	One primary only	Yes	1	1	8541/3: Paget disease and infiltrating ductal carcinoma of breast	Poorly differentiated; Grade III	Left - origin of primary	1A	p1MI	p0I-	c0	Pathologic	Pathologic	Clinical	1
51 years	2017	White	8543	501	30556406	49	Unknown or not applicable	3	0	None/Unknown	No/Unknown	Unknown	Positive	Negative	Borderline/Unknown	Alive	Alive or dead of other cause	Alive or dead due to cancer	16	One primary only	Yes	1	1	8543/3: Paget disease and intraductal carcinoma	Unknown	Left - origin of primary	1A	p1MI	p0I-	c0	Pathologic	Pathologic	Clinical	990
43 years	2017	Black	8500	504	30556518	49	Unknown or not applicable	2	0	None/Unknown	No/Unknown	HR+/HER2- (Luminal A)	Positive	Positive	Negative	Alive	Alive or dead of other cause	Alive or dead due to cancer	18	1st of 2 or more primaries	Yes	1	2	8500/3: Infiltrating duct carcinoma, NOS	Unknown	Left - origin of primary	1A	p1MI	p0	c0	Pathologic	Pathologic	Clinical	990
62 years	2017	White	8500	504	30557185	22	Unknown or not applicable	2	0	None/Unknown	No/Unknown	HR-/HER2+ (HER2 enriched)	Negative	Negative	Positive	Alive	Alive or dead of other cause	Alive or dead due to cancer	20	One primary only	Yes	1	1	8500/3: Infiltrating duct carcinoma, NOS	Unknown	Right - origin of primary	1A	p1MI	p0	c0	Pathologic	Pathologic	Clinical	1
48 years	2017	Black	8500	504	30558131	43	Unknown or not applicable	4	0	None/Unknown	No/Unknown	Unknown	Positive	Negative	Borderline/Unknown	Alive	Alive or dead of other cause	Alive or dead due to cancer	15	One primary only	Yes	1	1	8500/3: Infiltrating duct carcinoma, NOS	Unknown	Right - origin of primary	1A	p1MI	p0	c0	Pathologic	Pathologic	Clinical	1
78 years	2017	White	8500	509	30558484	46	Unknown or not applicable	3	0	None/Unknown	No/Unknown	HR+/HER2- (Luminal A)	Positive	Negative	Negative	Alive	Alive or dead of other cause	Alive or dead due to cancer	20	One primary only	Yes	1	1	8500/3: Infiltrating duct carcinoma, NOS	Moderately differentiated; Grade II	Left - origin of primary	1A	p1MI	p0I-	c0	Pathologic	Pathologic	Clinical	1
50 years	2016	White	8500	504	30558660	23	Unknown or not applicable	1	0	Beam radiation	No/Unknown	Unknown	Negative	Negative	Borderline/Unknown	Alive	Alive or dead of other cause	Alive or dead due to cancer	24	1st of 2 or more primaries	Yes	1	2	8500/3: Infiltrating duct carcinoma, NOS	Unknown	Right - origin of primary	1A	p1MI	p0	c0	Pathologic	Pathologic	Clinical	990
67 years	2017	Black	8500	508	30558790	44	Unknown or not applicable	1	0	None/Unknown	No/Unknown	Unknown	Positive	Negative	Borderline/Unknown	Alive	Alive or dead of other cause	Alive or dead due to cancer	19	2nd of 2 or more primaries	No	1	2	8500/3: Infiltrating duct carcinoma, NOS	Unknown	Left - origin of primary	1A	p1MI	p0I-	c0	Pathologic	Pathologic	Clinical	1
59 years	2017	Black	8523	504	30560032	22	Unknown or not applicable	2	0	Beam radiation	No/Unknown	HR+/HER2- (Luminal A)	Positive	Negative	Negative	Alive	Alive or dead of other cause	Alive or dead due to cancer	13	One primary only	Yes	1	1	8523/3: Infiltrating duct mixed with other types of carcinoma	Poorly differentiated; Grade III	Left - origin of primary	1A	p1MI	p0I-	c0	Pathologic	Pathologic	Clinical	1
37 years	2017	Black	8523	502	30560104	48	Unknown or not applicable	3	0	Beam radiation	Yes	HR-/HER2+ (HER2 enriched)	Negative	Negative	Positive	Alive	Alive or dead of other cause	Alive or dead due to cancer	14	One primary only	Yes	1	1	8523/3: Infiltrating duct mixed with other types of carcinoma	Poorly differentiated; Grade III	Left - origin of primary	1A	p1MI	p0	c0	Pathologic	Pathologic	Clinical	1
56 years	2017	White	8500	502	30564338	22	Unknown or not applicable	3	0	Beam radiation	No/Unknown	HR+/HER2- (Luminal A)	Positive	Positive	Negative	Alive	Alive or dead of other cause	Alive or dead due to cancer	16	One primary only	Yes	1	1	8500/3: Infiltrating duct carcinoma, NOS	Well differentiated; Grade I	Left - origin of primary	1A	p1MI	p0I-	c0	Pathologic	Pathologic	Clinical	1
33 years	2017	White	8500	504	30564806	41	Unknown or not applicable	2	1	Recommended, unknown if administered	Yes	HR+/HER2+ (Luminal B)	Positive	Positive	Positive	Alive	Alive or dead of other cause	Alive or dead due to cancer	17	One primary only	Yes	1	1	8500/3: Infiltrating duct carcinoma, NOS	Unknown	Right - origin of primary	1B	p1MI	p1MI	c0	Pathologic	Pathologic	Clinical	990
57 years	2017	White	8500	504	30565136	42	Unknown or not applicable	2	0	None/Unknown	No/Unknown	Unknown	Positive	Positive	Borderline/Unknown	Alive	Alive or dead of other cause	Alive or dead due to cancer	18	One primary only	Yes	1	1	8500/3: Infiltrating duct carcinoma, NOS	Poorly differentiated; Grade III	Left - origin of primary	1A	p1MI	p0I-	c0	Pathologic	Pathologic	Clinical	1
70 years	2017	Black	8500	508	30566500	22	Unknown or not applicable	2	0	None/Unknown	No/Unknown	HR+/HER2- (Luminal A)	Positive	Positive	Negative	Alive	Alive or dead of other cause	Alive or dead due to cancer	13	One primary only	Yes	1	1	8500/3: Infiltrating duct carcinoma, NOS	Unknown	Left - origin of primary	1A	p1MI	p0	c0	Pathologic	Pathologic	Pathologic	999
43 years	2017	White	8500	508	30568445	42	Unknown or not applicable	5	1	None/Unknown	Yes	HR+/HER2+ (Luminal B)	Positive	Negative	Positive	Alive	Alive or dead of other cause	Alive or dead due to cancer	21	One primary only	Yes	2	1	8500/3: Infiltrating duct carcinoma, NOS	Unknown	Right - origin of primary	2A	p1MI	p1A	c0	Pathologic	Pathologic	Pathologic	1
67 years	2017	Black	8500	504	30569260	41	Unknown or not applicable	1	0	None/Unknown	No/Unknown	Unknown	Borderline/Unknown	Borderline/Unknown	Borderline/Unknown	Alive	Alive or dead of other cause	Alive or dead due to cancer	14	One primary only	Yes	1	1	8500/3: Infiltrating duct carcinoma, NOS	Unknown	Right - origin of primary	1A	p1MI	p0	c0	Pathologic	Pathologic	Clinical	1
62 years	2017	Asian or Pacific Islander	8500	508	30570295	42	Unknown or not applicable	4	0	None/Unknown	No/Unknown	HR+/HER2+ (Luminal B)	Positive	Negative	Positive	Alive	Alive or dead of other cause	Alive or dead due to cancer	20	One primary only	Yes	1	1	8500/3: Infiltrating duct carcinoma, NOS	Unknown	Right - origin of primary	1A	p1MI	p0I+	c0	Pathologic	Pathologic	Clinical	990
74 years	2017	White	8520	501	30570730	22	Unknown or not applicable	0	98	None/Unknown	No/Unknown	HR+/HER2- (Luminal A)	Positive	Positive	Negative	Alive	Alive or dead of other cause	Alive or dead due to cancer	13	4th of 4 or more primaries	No	2	4	8520/3: Lobular carcinoma, NOS	Moderately differentiated; Grade II	Right - origin of primary	1A	p1MI	c0	c0	Pathologic	Clinical	Clinical	1
57 years	2017	White	8500	505	30574678	40	Unknown or not applicable	2	0	None/Unknown	No/Unknown	HR+/HER2- (Luminal A)	Positive	Positive	Negative	Alive	Alive or dead of other cause	Alive or dead due to cancer	21	2nd of 2 or more primaries	Yes	2	2	8500/3: Infiltrating duct carcinoma, NOS	Moderately differentiated; Grade II	Left - origin of primary	1A	p1MI	p0	c0	Pathologic	Pathologic	Clinical	1
71 years	2017	Black	8507	501	30575573	30	Unknown or not applicable	4	0	None/Unknown	No/Unknown	HR+/HER2- (Luminal A)	Positive	Positive	Negative	Alive	Alive or dead of other cause	Alive or dead due to cancer	17	One primary only	Yes	1	1	8507/3: Ductal carcinoma, micropapillary	Well differentiated; Grade I	Right - origin of primary	1A	p1MI	p0	c0	Pathologic	Pathologic	Clinical	1
30 years	2017	Black	8500	504	30575663	41	Unknown or not applicable	3	0	None/Unknown	No/Unknown	Unknown	Positive	Positive	Borderline/Unknown	Alive	Alive or dead of other cause	Alive or dead due to cancer	15	One primary only	Yes	1	1	8500/3: Infiltrating duct carcinoma, NOS	Unknown	Left - origin of primary	1A	p1MI	p0	c0	Pathologic	Pathologic	Clinical	990
45 years	2017	Black	8010	504	30575721	52	Unknown or not applicable	23	5	Beam radiation	Yes	HR-/HER2- (Triple Negative)	Negative	Negative	Negative	Alive	Alive or dead of other cause	Alive or dead due to cancer	19	One primary only	Yes	1	1	8010/3: Carcinoma, NOS	Poorly differentiated; Grade III	Left - origin of primary	3A	p1MI	c2	c0	Pathologic	Clinical	Clinical	20
45 years	2017	Black	8010	505	30588253	49	Unknown or not applicable	0	98	None/Unknown	No/Unknown	Unknown	Negative	Negative	Borderline/Unknown	Alive	Alive or dead of other cause	Alive or dead due to cancer	3	One primary only	Yes	1	1	8010/3: Carcinoma, NOS	Unknown	Left - origin of primary	1A	p1MI	c0	c0	Pathologic	Pathologic	Pathologic	1
69 years	2017	Asian or Pacific Islander	8500	505	30588314	23	Unknown or not applicable	3	0	Beam radiation	No/Unknown	Unknown	Positive	Positive	Borderline/Unknown	Alive	Alive or dead of other cause	Alive or dead due to cancer	13	One primary only	Yes	1	1	8500/3: Infiltrating duct carcinoma, NOS	Moderately differentiated; Grade II	Right - origin of primary	1A	p1MI	p0I-	c0	Pathologic	Pathologic	Clinical	990
44 years	2017	White	8500	509	30594166	44	Unknown or not applicable	2	0	None/Unknown	No/Unknown	Unknown	Positive	Positive	Borderline/Unknown	Alive	Alive or dead of other cause	Alive or dead due to cancer	13	One primary only	Yes	1	1	8500/3: Infiltrating duct carcinoma, NOS	Unknown	Left - origin of primary	1A	p1MI	p0	c0	Pathologic	Pathologic	Clinical	1
33 years	2016	Asian or Pacific Islander	8500	505	30620521	40	Unknown or not applicable	14	1	None/Unknown	No/Unknown	HR+/HER2- (Luminal A)	Positive	Negative	Negative	Alive	Alive or dead of other cause	Alive or dead due to cancer	30	3rd of 3 or more primaries	No	1	3	8500/3: Infiltrating duct carcinoma, NOS	Unknown	Left - origin of primary	2A	p1MI	p1A	c0	Pathologic	Pathologic	Clinical	999
56 years	2016	American Indian/Alaska Native	8500	504	32419484	22	Unknown or not applicable	98	0	Beam radiation	No/Unknown	HR+/HER2- (Luminal A)	Positive	Positive	Negative	Alive	Alive or dead of other cause	Alive or dead due to cancer	26	One primary only	Yes	1	1	8500/3: Infiltrating duct carcinoma, NOS	Well differentiated; Grade I	Left - origin of primary	1A	p1MI	p0	c0	Pathologic	Pathologic	Clinical	1
49 years	2017	American Indian/Alaska Native	8500	508	32420340	42	Unknown or not applicable	2	0	None/Unknown	No/Unknown	HR-/HER2+ (HER2 enriched)	Negative	Negative	Positive	Alive	Alive or dead of other cause	Alive or dead due to cancer	14	One primary only	Yes	1	1	8500/3: Infiltrating duct carcinoma, NOS	Moderately differentiated; Grade II	Left - origin of primary	1A	p1MI	p0	c0	Pathologic	Pathologic	Clinical	1
79 years	2017	White	8500	502	32520704	22	Unknown or not applicable	0	98	Beam radiation	No/Unknown	Unknown	Borderline/Unknown	Borderline/Unknown	Borderline/Unknown	Alive	Alive or dead of other cause	Alive or dead due to cancer	21	3rd of 3 or more primaries	No	3	3	8500/3: Infiltrating duct carcinoma, NOS	Unknown	Left - origin of primary	1A	p1MI	c0	c0	Pathologic	Clinical	Clinical	1
59 years	2017	White	8500	505	32692315	48	Unknown or not applicable	3	0	None/Unknown	No/Unknown	Unknown	Negative	Negative	Borderline/Unknown	Alive	Alive or dead of other cause	Alive or dead due to cancer	18	3rd of 3 or more primaries	No	3	3	8500/3: Infiltrating duct carcinoma, NOS	Poorly differentiated; Grade III	Left - origin of primary	1A	p1MI	p0	c0	Pathologic	Pathologic	Clinical	1
66 years	2016	White	8500	508	32734924	41	Unknown or not applicable	1	0	None/Unknown	No/Unknown	HR-/HER2+ (HER2 enriched)	Negative	Negative	Positive	Alive	Alive or dead of other cause	Alive or dead due to cancer	27	3rd of 3 or more primaries	No	3	3	8500/3: Infiltrating duct carcinoma, NOS	Unknown	Left - origin of primary	1A	p1MI	p0I-	c0	Pathologic	Pathologic	Clinical	1
65 years	2016	Asian or Pacific Islander	8500	509	32747651	41	Unknown or not applicable	1	0	None/Unknown	No/Unknown	HR-/HER2+ (HER2 enriched)	Negative	Negative	Positive	Alive	Alive or dead of other cause	Alive or dead due to cancer	29	2nd of 2 or more primaries	No	2	2	8500/3: Infiltrating duct carcinoma, NOS	Unknown	Right - origin of primary	1A	p1MI	p0	c0	Pathologic	Pathologic	Clinical	990
63 years	2017	White	8500	502	32782719	22	Unknown or not applicable	1	0	Beam radiation	No/Unknown	HR+/HER2- (Luminal A)	Positive	Negative	Negative	Alive	Alive or dead of other cause	Alive or dead due to cancer	23	2nd of 2 or more primaries	Yes	2	2	8500/3: Infiltrating duct carcinoma, NOS	Moderately differentiated; Grade II	Right - origin of primary	1A	p1MI	p0	c0	Pathologic	Pathologic	Clinical	1
73 years	2016	White	8500	504	32784344	22	Unknown or not applicable	0	98	Beam radiation	No/Unknown	HR+/HER2- (Luminal A)	Positive	Negative	Negative	Alive	Alive or dead of other cause	Alive or dead due to cancer	27	2nd of 2 or more primaries	No	2	2	8500/3: Infiltrating duct carcinoma, NOS	Unknown	Right - origin of primary	1A	p1MI	c0	c0	Pathologic	Clinical	Clinical	990
64 years	2016	White	8500	504	32920979	23	Unknown or not applicable	3	0	Beam radiation	No/Unknown	HR+/HER2+ (Luminal B)	Positive	Negative	Positive	Alive	Alive or dead of other cause	Alive or dead due to cancer	28	3rd of 3 or more primaries	No	3	3	8500/3: Infiltrating duct carcinoma, NOS	Unknown	Right - origin of primary	1A	p1MI	p0	c0	Pathologic	Pathologic	Pathologic	1
57 years	2016	Asian or Pacific Islander	8500	501	32951614	49	Unknown or not applicable	2	0	None/Unknown	Yes	HR+/HER2+ (Luminal B)	Positive	Negative	Positive	Alive	Alive or dead of other cause	Alive or dead due to cancer	35	2nd of 2 or more primaries	Yes	2	2	8500/3: Infiltrating duct carcinoma, NOS	Unknown	Left - origin of primary	1A	p1MI	p0	c0	Pathologic	Pathologic	Clinical	990
36 years	2017	Asian or Pacific Islander	8500	509	32956671	51	Unknown or not applicable	3	0	None/Unknown	Yes	HR-/HER2+ (HER2 enriched)	Negative	Negative	Positive	Alive	Alive or dead of other cause	Alive or dead due to cancer	12	2nd of 2 or more primaries	No	2	2	8500/3: Infiltrating duct carcinoma, NOS	Unknown	Left - origin of primary	1A	p1MI	p0	c0	Pathologic	Pathologic	Clinical	990
74 years	2017	Asian or Pacific Islander	8500	508	32958725	41	Unknown or not applicable	0	98	None/Unknown	No/Unknown	HR+/HER2+ (Luminal B)	Positive	Positive	Positive	Alive	Alive or dead of other cause	Alive or dead due to cancer	13	2nd of 2 or more primaries	No	2	2	8500/3: Infiltrating duct carcinoma, NOS	Poorly differentiated; Grade III	Right - origin of primary	1A	p1MI	c0	c0	Pathologic	Clinical	Clinical	1
77 years	2017	White	8500	508	32970245	23	Unknown or not applicable	1	0	Beam radiation	No/Unknown	HR-/HER2+ (HER2 enriched)	Negative	Negative	Positive	Alive	Alive or dead of other cause	Alive or dead due to cancer	16	2nd of 2 or more primaries	No	2	2	8500/3: Infiltrating duct carcinoma, NOS	Unknown	Left - origin of primary	1A	p1MI	p0	c0	Pathologic	Pathologic	Clinical	990
74 years	2017	White	8500	504	32975045	23	Unknown or not applicable	3	0	Beam radiation	No/Unknown	HR-/HER2- (Triple Negative)	Negative	Negative	Negative	Alive	Alive or dead of other cause	Alive or dead due to cancer	22	2nd of 2 or more primaries	No	2	2	8500/3: Infiltrating duct carcinoma, NOS	Moderately differentiated; Grade II	Left - origin of primary	1A	p1MI	p0	c0	Pathologic	Pathologic	Clinical	990
43 years	2016	White	8500	504	32997883	41	Unknown or not applicable	4	0	None/Unknown	No/Unknown	Unknown	Positive	Negative	Borderline/Unknown	Alive	Alive or dead of other cause	Alive or dead due to cancer	35	One primary only	Yes	1	1	8500/3: Infiltrating duct carcinoma, NOS	Unknown	Right - origin of primary	1A	p1MI	p0	c0	Pathologic	Pathologic	Clinical	990
50 years	2016	Asian or Pacific Islander	8500	508	32999021	23	Unknown or not applicable	1	0	Beam radiation	No/Unknown	Unknown	Positive	Positive	Borderline/Unknown	Alive	Alive or dead of other cause	Alive or dead due to cancer	35	One primary only	Yes	1	1	8500/3: Infiltrating duct carcinoma, NOS	Unknown	Right - origin of primary	1A	p1MI	p0	c0	Pathologic	Pathologic	Clinical	990
57 years	2016	White	8500	509	32999335	22	Unknown or not applicable	1	0	Radioactive implants (includes brachytherapy) (1988+)	No/Unknown	Unknown	Positive	Borderline/Unknown	Borderline/Unknown	Alive	Alive or dead of other cause	Alive or dead due to cancer	32	One primary only	Yes	1	1	8500/3: Infiltrating duct carcinoma, NOS	Unknown	Left - origin of primary	1A	p1MI	p0I-	c0	Pathologic	Pathologic	Clinical	990
46 years	2016	Asian or Pacific Islander	8500	504	32999401	22	Unknown or not applicable	3	0	Radioactive implants (includes brachytherapy) (1988+)	Yes	HR-/HER2+ (HER2 enriched)	Negative	Negative	Positive	Alive	Alive or dead of other cause	Alive or dead due to cancer	24	One primary only	Yes	1	1	8500/3: Infiltrating duct carcinoma, NOS	Unknown	Left - origin of primary	1A	p1MI	p0	c0	Pathologic	Pathologic	Clinical	990
51 years	2016	White	8500	504	33000052	41	Unknown or not applicable	4	0	None/Unknown	No/Unknown	HR+/HER2+ (Luminal B)	Positive	Positive	Positive	Alive	Alive or dead of other cause	Alive or dead due to cancer	33	One primary only	Yes	1	1	8500/3: Infiltrating duct carcinoma, NOS	Moderately differentiated; Grade II	Left - origin of primary	1A	p1MI	p0	c0	Pathologic	Pathologic	Clinical	1
43 years	2016	White	8500	508	33000736	23	Unknown or not applicable	3	0	Beam radiation	No/Unknown	HR+/HER2+ (Luminal B)	Positive	Negative	Positive	Alive	Alive or dead of other cause	Alive or dead due to cancer	31	One primary only	Yes	1	1	8500/3: Infiltrating duct carcinoma, NOS	Poorly differentiated; Grade III	Right - origin of primary	1A	p1MI	p0I-	c0	Pathologic	Pathologic	Clinical	1
49 years	2016	White	8500	505	33000770	49	Unknown or not applicable	3	0	None/Unknown	No/Unknown	Unknown	Positive	Positive	Borderline/Unknown	Alive	Alive or dead of other cause	Alive or dead due to cancer	28	One primary only	Yes	1	1	8500/3: Infiltrating duct carcinoma, NOS	Unknown	Right - origin of primary	1A	p1MI	p0I-	c0	Pathologic	Pathologic	Clinical	1
72 years	2016	White	8500	504	33000829	22	Unknown or not applicable	3	0	Beam radiation	No/Unknown	HR-/HER2+ (HER2 enriched)	Negative	Negative	Positive	Alive	Alive or dead of other cause	Alive or dead due to cancer	32	One primary only	Yes	1	1	8500/3: Infiltrating duct carcinoma, NOS	Poorly differentiated; Grade III	Left - origin of primary	1A	p1MI	p0	c0	Pathologic	Pathologic	Clinical	990
63 years	2016	White	8500	504	33001103	41	Unknown or not applicable	3	0	None/Unknown	Yes	Unknown	Negative	Positive	Borderline/Unknown	Alive	Alive or dead of other cause	Alive or dead due to cancer	34	One primary only	Yes	1	1	8500/3: Infiltrating duct carcinoma, NOS	Moderately differentiated; Grade II	Right - origin of primary	1A	p1MI	p0	c0	Pathologic	Pathologic	Clinical	990
57 years	2016	Asian or Pacific Islander	8500	501	33001165	30	Unknown or not applicable	1	0	None/Unknown	No/Unknown	Unknown	Negative	Negative	Borderline/Unknown	Alive	Alive or dead of other cause	Alive or dead due to cancer	32	One primary only	Yes	1	1	8500/3: Infiltrating duct carcinoma, NOS	Moderately differentiated; Grade II	Left - origin of primary	1A	p1MI	p0	c0	Pathologic	Pathologic	Clinical	990
62 years	2016	White	8500	504	33002425	46	Unknown or not applicable	3	0	None/Unknown	No/Unknown	HR+/HER2- (Luminal A)	Positive	Negative	Negative	Alive	Alive or dead of other cause	Alive or dead due to cancer	33	One primary only	Yes	1	1	8500/3: Infiltrating duct carcinoma, NOS	Unknown	Left - origin of primary	1A	p1MI	p0	c0	Pathologic	Pathologic	Clinical	990
39 years	2016	White	8500	502	33002474	20	Unknown or not applicable	95	95	Beam radiation	Yes	HR+/HER2- (Luminal A)	Positive	Positive	Negative	Alive	Alive or dead of other cause	Alive or dead due to cancer	34	One primary only	Yes	1	1	8500/3: Infiltrating duct carcinoma, NOS	Moderately differentiated; Grade II	Left - origin of primary	2A	p1MI	c1	c0	Pathologic	Clinical	Clinical	70
45 years	2016	White	8500	502	33002831	20	Unknown or not applicable	6	0	Beam radiation	No/Unknown	HR+/HER2+ (Luminal B)	Positive	Positive	Positive	Alive	Alive or dead of other cause	Alive or dead due to cancer	28	One primary only	Yes	1	1	8500/3: Infiltrating duct carcinoma, NOS	Unknown	Left - origin of primary	1A	p1MI	p0I-	c0	Pathologic	Pathologic	Clinical	1
57 years	2016	White	8500	504	33003135	49	Unknown or not applicable	1	0	None/Unknown	No/Unknown	HR+/HER2- (Luminal A)	Positive	Positive	Negative	Alive	Alive or dead of other cause	Alive or dead due to cancer	27	One primary only	Yes	1	1	8500/3: Infiltrating duct carcinoma, NOS	Moderately differentiated; Grade II	Right - origin of primary	1A	p1MI	p0I-	c0	Pathologic	Pathologic	Clinical	1
45 years	2016	White	8500	505	33003415	49	Unknown or not applicable	2	0	None/Unknown	No/Unknown	HR+/HER2+ (Luminal B)	Positive	Positive	Positive	Alive	Alive or dead of other cause	Alive or dead due to cancer	28	One primary only	Yes	1	1	8500/3: Infiltrating duct carcinoma, NOS	Well differentiated; Grade I	Left - origin of primary	1A	p1MI	p0I-	c0	Pathologic	Pathologic	Clinical	990
63 years	2016	Asian or Pacific Islander	8500	504	33004407	22	Unknown or not applicable	4	0	Beam radiation	No/Unknown	HR+/HER2- (Luminal A)	Positive	Negative	Negative	Alive	Alive or dead of other cause	Alive or dead due to cancer	30	One primary only	Yes	1	1	8500/3: Infiltrating duct carcinoma, NOS	Moderately differentiated; Grade II	Right - origin of primary	1A	p1MI	p0I-	c0	Pathologic	Pathologic	Clinical	1
54 years	2016	Asian or Pacific Islander	8500	504	33005139	23	Unknown or not applicable	2	0	Beam radiation	No/Unknown	Unknown	Positive	Negative	Borderline/Unknown	Alive	Alive or dead of other cause	Alive or dead due to cancer	24	One primary only	Yes	1	1	8500/3: Infiltrating duct carcinoma, NOS	Moderately differentiated; Grade II	Left - origin of primary	1A	p1MI	p0I-	c0	Pathologic	Pathologic	Clinical	990
48 years	2016	Asian or Pacific Islander	8500	508	33006994	23	Unknown or not applicable	3	0	Beam radiation	No/Unknown	HR+/HER2- (Luminal A)	Positive	Positive	Negative	Alive	Alive or dead of other cause	Alive or dead due to cancer	33	One primary only	Yes	1	1	8500/3: Infiltrating duct carcinoma, NOS	Well differentiated; Grade I	Right - origin of primary	1A	p1MI	p0	c0	Pathologic	Pathologic	Clinical	1
64 years	2016	Asian or Pacific Islander	8500	504	33007808	44	Unknown or not applicable	0	98	None/Unknown	No/Unknown	HR+/HER2- (Luminal A)	Positive	Positive	Negative	Alive	Alive or dead of other cause	Alive or dead due to cancer	22	One primary only	Yes	1	1	8500/3: Infiltrating duct carcinoma, NOS	Poorly differentiated; Grade III	Right - origin of primary	1A	p1MI	c0	c0	Pathologic	Clinical	Clinical	990
70 years	2016	White	8500	504	33008445	22	Unknown or not applicable	1	0	Beam radiation	No/Unknown	HR+/HER2+ (Luminal B)	Positive	Negative	Positive	Alive	Alive or dead of other cause	Alive or dead due to cancer	28	One primary only	Yes	1	1	8500/3: Infiltrating duct carcinoma, NOS	Well differentiated; Grade I	Left - origin of primary	1A	p1MI	p0	c0	Pathologic	Pathologic	Clinical	990
47 years	2016	White	8500	502	33009322	30	Unknown or not applicable	2	0	None/Unknown	No/Unknown	HR-/HER2+ (HER2 enriched)	Negative	Negative	Positive	Alive	Alive or dead of other cause	Alive or dead due to cancer	26	1st of 2 or more primaries	Yes	1	2	8500/3: Infiltrating duct carcinoma, NOS	Moderately differentiated; Grade II	Left - origin of primary	1A	p1MI	p0I-	c0	Pathologic	Pathologic	Clinical	990
74 years	2016	White	8500	504	33009798	22	Unknown or not applicable	1	0	None/Unknown	No/Unknown	HR+/HER2- (Luminal A)	Positive	Negative	Negative	Alive	Alive or dead of other cause	Alive or dead due to cancer	28	One primary only	Yes	1	1	8500/3: Infiltrating duct carcinoma, NOS	Moderately differentiated; Grade II	Left - origin of primary	1A	p1MI	p0	c0	Pathologic	Pathologic	Clinical	990
70 years	2016	White	8500	502	33010584	22	Unknown or not applicable	0	98	Beam radiation	No/Unknown	HR+/HER2- (Luminal A)	Positive	Positive	Negative	Alive	Alive or dead of other cause	Alive or dead due to cancer	26	One primary only	Yes	1	1	8500/3: Infiltrating duct carcinoma, NOS	Unknown	Right - origin of primary	1A	p1MI	c0	c0	Pathologic	Pathologic	Pathologic	1
62 years	2016	White	8500	504	33011595	44	Unknown or not applicable	3	0	None/Unknown	No/Unknown	HR-/HER2- (Triple Negative)	Negative	Negative	Negative	Alive	Alive or dead of other cause	Alive or dead due to cancer	24	One primary only	Yes	1	1	8500/3: Infiltrating duct carcinoma, NOS	Unknown	Left - origin of primary	1A	p1MI	p0	c0	Pathologic	Pathologic	Clinical	990
60 years	2016	Asian or Pacific Islander	8500	501	33012279	24	Unknown or not applicable	2	0	Beam radiation	No/Unknown	HR+/HER2- (Luminal A)	Positive	Positive	Negative	Alive	Alive or dead of other cause	Alive or dead due to cancer	28	One primary only	Yes	1	1	8500/3: Infiltrating duct carcinoma, NOS	Moderately differentiated; Grade II	Right - origin of primary	1A	p1MI	p0	c0	Pathologic	Pathologic	Clinical	990
60 years	2016	Asian or Pacific Islander	8500	500	33013435	22	Unknown or not applicable	2	0	Beam radiation	No/Unknown	HR-/HER2- (Triple Negative)	Negative	Negative	Negative	Alive	Alive or dead of other cause	Alive or dead due to cancer	26	One primary only	Yes	1	1	8500/3: Infiltrating duct carcinoma, NOS	Unknown	Right - origin of primary	1A	p1MI	p0	c0	Pathologic	Pathologic	Clinical	1
49 years	2016	White	8010	508	33014049	23	Unknown or not applicable	0	98	Beam radiation	No/Unknown	Unknown	Positive	Negative	Borderline/Unknown	Alive	Alive or dead of other cause	Alive or dead due to cancer	29	One primary only	Yes	1	1	8010/3: Carcinoma, NOS	Unknown	Right - origin of primary	1A	p1MI	c0	c0	Pathologic	Clinical	Clinical	1
70 years	2016	White	8500	503	33015241	23	Unknown or not applicable	1	0	Beam radiation	No/Unknown	HR+/HER2- (Luminal A)	Positive	Positive	Negative	Alive	Alive or dead of other cause	Alive or dead due to cancer	16	One primary only	Yes	1	1	8500/3: Infiltrating duct carcinoma, NOS	Unknown	Right - origin of primary	1A	p1MI	p0	c0	Pathologic	Pathologic	Clinical	990
67 years	2016	Asian or Pacific Islander	8010	508	33015294	30	Unknown or not applicable	4	0	None/Unknown	No/Unknown	HR-/HER2+ (HER2 enriched)	Negative	Negative	Positive	Alive	Alive or dead of other cause	Alive or dead due to cancer	22	1st of 2 or more primaries	Yes	1	2	8010/3: Carcinoma, NOS	Unknown	Left - origin of primary	1A	p1MI	p0	c0	Pathologic	Pathologic	Clinical	990
69 years	2017	White	8500	502	33018017	20	Unknown or not applicable	1	0	Beam radiation	No/Unknown	HR+/HER2- (Luminal A)	Positive	Positive	Negative	Alive	Alive or dead of other cause	Alive or dead due to cancer	21	2nd of 2 or more primaries	No	2	2	8500/3: Infiltrating duct carcinoma, NOS	Well differentiated; Grade I	Left - origin of primary	1A	p1MI	p0	c0	Pathologic	Pathologic	Clinical	8
57 years	2017	White	8520	505	33019918	49	Unknown or not applicable	1	0	None/Unknown	No/Unknown	HR+/HER2- (Luminal A)	Positive	Positive	Negative	Alive	Alive or dead of other cause	Alive or dead due to cancer	15	One primary only	Yes	1	1	8520/3: Lobular carcinoma, NOS	Well differentiated; Grade I	Left - origin of primary	1A	p1MI	p0	c0	Pathologic	Pathologic	Pathologic	1
71 years	2017	White	8500	501	33022311	30	Unknown or not applicable	0	98	None/Unknown	No/Unknown	HR+/HER2- (Luminal A)	Positive	Positive	Negative	Alive	Alive or dead of other cause	Alive or dead due to cancer	18	One primary only	Yes	1	1	8500/3: Infiltrating duct carcinoma, NOS	Moderately differentiated; Grade II	Left - origin of primary	1A	p1MI	c0	c0	Pathologic	Clinical	Clinical	990
51 years	2017	Asian or Pacific Islander	8500	505	33023745	44	Unknown or not applicable	2	0	None/Unknown	No/Unknown	HR+/HER2- (Luminal A)	Positive	Positive	Negative	Alive	Alive or dead of other cause	Alive or dead due to cancer	21	One primary only	Yes	1	1	8500/3: Infiltrating duct carcinoma, NOS	Moderately differentiated; Grade II	Left - origin of primary	1A	p1MI	p0	c0	Pathologic	Pathologic	Clinical	1
42 years	2017	White	8500	504	33024153	45	Unknown or not applicable	2	0	None/Unknown	No/Unknown	HR-/HER2+ (HER2 enriched)	Negative	Negative	Positive	Alive	Alive or dead of other cause	Alive or dead due to cancer	19	One primary only	Yes	1	1	8500/3: Infiltrating duct carcinoma, NOS	Moderately differentiated; Grade II	Right - origin of primary	1A	p1MI	p0	c0	Pathologic	Pathologic	Clinical	990
61 years	2017	Asian or Pacific Islander	8500	508	33025966	22	Unknown or not applicable	1	0	Beam radiation	No/Unknown	HR+/HER2+ (Luminal B)	Positive	Negative	Positive	Alive	Alive or dead of other cause	Alive or dead due to cancer	20	One primary only	Yes	1	1	8500/3: Infiltrating duct carcinoma, NOS	Unknown	Left - origin of primary	1A	p1MI	p0	c0	Pathologic	Pathologic	Clinical	990
54 years	2017	White	8500	505	33026338	22	Unknown or not applicable	4	0	Beam radiation	No/Unknown	HR+/HER2+ (Luminal B)	Positive	Positive	Positive	Alive	Alive or dead of other cause	Alive or dead due to cancer	18	One primary only	Yes	1	1	8500/3: Infiltrating duct carcinoma, NOS	Poorly differentiated; Grade III	Left - origin of primary	1A	p1MI	p0I-	c0	Pathologic	Pathologic	Clinical	990
46 years	2016	Asian or Pacific Islander	8500	504	33027443	41	Unknown or not applicable	2	0	None/Unknown	No/Unknown	HR+/HER2- (Luminal A)	Positive	Positive	Negative	Alive	Alive or dead of other cause	Alive or dead due to cancer	14	One primary only	Yes	1	1	8500/3: Infiltrating duct carcinoma, NOS	Moderately differentiated; Grade II	Left - origin of primary	1A	p1MI	p0	c0	Pathologic	Pathologic	Clinical	990
63 years	2017	White	8500	508	33028046	20	Unknown or not applicable	0	98	Beam radiation	No/Unknown	Unknown	Positive	Positive	Borderline/Unknown	Alive	Alive or dead of other cause	Alive or dead due to cancer	18	One primary only	Yes	1	1	8500/3: Infiltrating duct carcinoma, NOS	Unknown	Left - origin of primary	1A	p1MI	c0	c0	Pathologic	Clinical	Clinical	990
83 years	2017	White	8500	508	33030022	23	Unknown or not applicable	0	98	None/Unknown	No/Unknown	HR-/HER2+ (HER2 enriched)	Negative	Negative	Positive	Alive	Alive or dead of other cause	Alive or dead due to cancer	6	One primary only	Yes	1	1	8500/3: Infiltrating duct carcinoma, NOS	Unknown	Right - origin of primary	1A	p1MI	c0	c0	Pathologic	Clinical	Clinical	990
44 years	2017	Asian or Pacific Islander	8500	508	33030127	48	Unknown or not applicable	2	1	Beam radiation	Yes	HR+/HER2- (Luminal A)	Positive	Positive	Negative	Alive	Alive or dead of other cause	Alive or dead due to cancer	15	One primary only	Yes	1	1	8500/3: Infiltrating duct carcinoma, NOS	Unknown	Right - origin of primary	2A	p1MI	p1A	c0	Pathologic	Pathologic	Clinical	990
40 years	2017	White	8500	504	33030160	49	Unknown or not applicable	4	0	None/Unknown	No/Unknown	Unknown	Positive	Positive	Borderline/Unknown	Alive	Alive or dead of other cause	Alive or dead due to cancer	16	One primary only	Yes	1	1	8500/3: Infiltrating duct carcinoma, NOS	Well differentiated; Grade I	Left - origin of primary	1A	p1MI	p0	c0	Pathologic	Pathologic	Clinical	990
43 years	2017	Asian or Pacific Islander	8500	508	33030918	22	Unknown or not applicable	0	98	Beam radiation	No/Unknown	Unknown	Positive	Positive	Borderline/Unknown	Alive	Alive or dead of other cause	Alive or dead due to cancer	14	One primary only	Yes	1	1	8500/3: Infiltrating duct carcinoma, NOS	Unknown	Right - origin of primary	1A	p1MI	c0	c0	Pathologic	Clinical	Clinical	999
63 years	2017	White	8523	504	33031090	51	Unknown or not applicable	7	0	None/Unknown	No/Unknown	Unknown	Positive	Negative	Borderline/Unknown	Alive	Alive or dead of other cause	Alive or dead due to cancer	18	One primary only	Yes	1	1	8523/3: Infiltrating duct mixed with other types of carcinoma	Unknown	Left - origin of primary	1A	p1MI	p0	c0	Pathologic	Pathologic	Clinical	1
40 years	2017	White	8500	504	33031205	45	Unknown or not applicable	3	0	None/Unknown	No/Unknown	HR+/HER2- (Luminal A)	Positive	Positive	Negative	Alive	Alive or dead of other cause	Alive or dead due to cancer	15	One primary only	Yes	1	1	8500/3: Infiltrating duct carcinoma, NOS	Unknown	Right - origin of primary	1A	p1MI	p0	c0	Pathologic	Pathologic	Clinical	990
61 years	2017	White	8500	503	33031290	20	Unknown or not applicable	2	0	Beam radiation	No/Unknown	Unknown	Negative	Positive	Borderline/Unknown	Alive	Alive or dead of other cause	Alive or dead due to cancer	12	One primary only	Yes	1	1	8500/3: Infiltrating duct carcinoma, NOS	Unknown	Left - origin of primary	1A	p1MI	p0I-	c0	Pathologic	Pathologic	Clinical	1
61 years	2017	White	8500	504	33032470	22	Unknown or not applicable	0	98	Beam radiation	No/Unknown	Unknown	Positive	Positive	Borderline/Unknown	Alive	Alive or dead of other cause	Alive or dead due to cancer	14	One primary only	Yes	1	1	8500/3: Infiltrating duct carcinoma, NOS	Unknown	Left - origin of primary	1A	p1MI	c0	c0	Pathologic	Clinical	Clinical	1
45 years	2017	White	8500	509	33033702	30	Unknown or not applicable	1	0	None/Unknown	No/Unknown	Unknown	Positive	Positive	Borderline/Unknown	Alive	Alive or dead of other cause	Alive or dead due to cancer	12	One primary only	Yes	1	1	8500/3: Infiltrating duct carcinoma, NOS	Unknown	Left - origin of primary	1A	p1MI	p0	c0	Pathologic	Pathologic	Pathologic	990
73 years	2017	Asian or Pacific Islander	8500	504	33034543	23	Unknown or not applicable	6	0	None/Unknown	No/Unknown	HR+/HER2- (Luminal A)	Positive	Positive	Negative	Alive	Alive or dead of other cause	Alive or dead due to cancer	12	One primary only	Yes	1	1	8500/3: Infiltrating duct carcinoma, NOS	Unknown	Right - origin of primary	1A	p1MI	p0	c0	Pathologic	Pathologic	Clinical	1
49 years	2017	White	8010	508	33034647	48	Unknown or not applicable	1	0	None/Unknown	No/Unknown	HR+/HER2+ (Luminal B)	Positive	Positive	Positive	Alive	Alive or dead of other cause	Alive or dead due to cancer	3	One primary only	Yes	1	1	8010/3: Carcinoma, NOS	Moderately differentiated; Grade II	Right - origin of primary	1A	p1MI	p0	c0	Pathologic	Pathologic	Clinical	990
53 years	2017	White	8500	504	33035194	30	Unknown or not applicable	5	0	None/Unknown	No/Unknown	Unknown	Positive	Positive	Borderline/Unknown	Alive	Alive or dead of other cause	Alive or dead due to cancer	12	1st of 2 or more primaries	Yes	1	1	8500/3: Infiltrating duct carcinoma, NOS	Poorly differentiated; Grade III	Right - origin of primary	1A	p1MI	p0	c0	Pathologic	Pathologic	Clinical	990
51 years	2017	White	8500	508	33036347	30	Unknown or not applicable	0	98	None/Unknown	No/Unknown	HR-/HER2+ (HER2 enriched)	Negative	Negative	Positive	Alive	Alive or dead of other cause	Alive or dead due to cancer	14	One primary only	Yes	1	1	8500/3: Infiltrating duct carcinoma, NOS	Poorly differentiated; Grade III	Right - origin of primary	1A	p1MI	c0	c0	Pathologic	Clinical	Clinical	999
85 years	2017	White	8500	502	33037056	41	Unknown or not applicable	4	0	None/Unknown	No/Unknown	HR+/HER2- (Luminal A)	Positive	Positive	Negative	Alive	Alive or dead of other cause	Alive or dead due to cancer	12	One primary only	Yes	1	1	8500/3: Infiltrating duct carcinoma, NOS	Well differentiated; Grade I	Right - origin of primary	1A	p1MI	p0	c0	Pathologic	Pathologic	Clinical	1
47 years	2017	White	8520	509	33038598	20	Unknown or not applicable	1	0	None/Unknown	No/Unknown	Unknown	Positive	Positive	Borderline/Unknown	Alive	Alive or dead of other cause	Alive or dead due to cancer	20	One primary only	Yes	1	1	8520/3: Lobular carcinoma, NOS	Unknown	Left - origin of primary	1A	p1MI	p0	c0	Pathologic	Pathologic	Clinical	1
63 years	2017	Unknown	8500	504	33039874	23	Unknown or not applicable	11	0	None/Unknown	No/Unknown	Unknown	Negative	Negative	Borderline/Unknown	Alive	Alive or dead of other cause	Alive or dead due to cancer	16	One primary only	Yes	1	1	8500/3: Infiltrating duct carcinoma, NOS	Unknown	Right - origin of primary	1A	p1MI	p0	c0	Pathologic	Pathologic	Pathologic	1
57 years	2017	Asian or Pacific Islander	8523	505	33039877	23	Unknown or not applicable	6	0	Beam radiation	No/Unknown	Unknown	Negative	Negative	Borderline/Unknown	Alive	Alive or dead of other cause	Alive or dead due to cancer	16	One primary only	Yes	1	1	8523/3: Infiltrating duct mixed with other types of carcinoma	Unknown	Left - origin of primary	1A	p1MI	p0	c0	Pathologic	Pathologic	Clinical	1
83 years	2017	Black	8500	504	34406120	41	Unknown or not applicable	2	0	None/Unknown	No/Unknown	Unknown	Negative	Negative	Borderline/Unknown	Alive	Alive or dead of other cause	Alive or dead due to cancer	20	3rd of 3 or more primaries	No	2	3	8500/3: Infiltrating duct carcinoma, NOS	Poorly differentiated; Grade III	Right - origin of primary	1A	p1MI	p0I-	c0	Pathologic	Pathologic	Clinical	1
60 years	2016	Asian or Pacific Islander	8500	504	34445292	22	Unknown or not applicable	1	0	Beam radiation	No/Unknown	Unknown	Positive	Borderline/Unknown	Borderline/Unknown	Alive	Alive or dead of other cause	Alive or dead due to cancer	33	2nd of 2 or more primaries	No	2	2	8500/3: Infiltrating duct carcinoma, NOS	Moderately differentiated; Grade II	Right - origin of primary	1A	p1MI	p0	c0	Pathologic	Pathologic	Clinical	1
68 years	2017	White	8500	504	34451094	22	Unknown or not applicable	0	98	Beam radiation	No/Unknown	Unknown	Positive	Borderline/Unknown	Borderline/Unknown	Alive	Alive or dead of other cause	Alive or dead due to cancer	4	2nd of 2 or more primaries	No	2	2	8500/3: Infiltrating duct carcinoma, NOS	Well differentiated; Grade I	Left - origin of primary	1A	p1MI	c0	c0	Pathologic	Clinical	Clinical	1
63 years	2016	Asian or Pacific Islander	8401	504	34544794	41	Unknown or not applicable	0	98	None/Unknown	No/Unknown	Unknown	Negative	Negative	Borderline/Unknown	Alive	Alive or dead of other cause	Alive or dead due to cancer	24	2nd of 2 or more primaries	No	2	2	8401/3: Apocrine adenocarcinoma	Moderately differentiated; Grade II	Left - origin of primary	1A	p1MI	c0	c0	Pathologic	Clinical	Clinical	1
66 years	2017	Black	8500	504	34572021	45	Unknown or not applicable	2	0	None/Unknown	No/Unknown	Unknown	Borderline/Unknown	Borderline/Unknown	Borderline/Unknown	Alive	Alive or dead of other cause	Alive or dead due to cancer	22	2nd of 2 or more primaries	No	2	2	8500/3: Infiltrating duct carcinoma, NOS	Unknown	Right - origin of primary	1A	p1MI	p0I-	c0	Pathologic	Pathologic	Clinical	1
73 years	2016	White	8500	508	34640432	22	Unknown or not applicable	4	0	None/Unknown	No/Unknown	HR-/HER2- (Triple Negative)	Negative	Negative	Negative	Alive	Alive or dead of other cause	Alive or dead due to cancer	35	2nd of 2 or more primaries	No	2	2	8500/3: Infiltrating duct carcinoma, NOS	Poorly differentiated; Grade III	Right - origin of primary	1A	p1MI	p0	c0	Pathologic	Pathologic	Clinical	990
68 years	2016	White	8500	509	34748914	23	Unknown or not applicable	2	0	Beam radiation	No/Unknown	HR+/HER2+ (Luminal B)	Positive	Positive	Positive	Alive	Alive or dead of other cause	Alive or dead due to cancer	31	2nd of 2 or more primaries	No	2	3	8500/3: Infiltrating duct carcinoma, NOS	Unknown	Left - origin of primary	1A	p1MI	p0	c0	Pathologic	Pathologic	Clinical	990
87 years	2016	Black	8523	503	34776316	23	Unknown or not applicable	0	98	None/Unknown	No/Unknown	HR+/HER2- (Luminal A)	Positive	Positive	Negative	Alive	Alive or dead of other cause	Alive or dead due to cancer	33	3rd of 3 or more primaries	No	3	3	8523/3: Infiltrating duct mixed with other types of carcinoma	Well differentiated; Grade I	Right - origin of primary	1A	p1MI	c0	c0	Pathologic	Clinical	Clinical	1
75 years	2017	White	8522	509	34841434	42	Unknown or not applicable	1	0	None/Unknown	No/Unknown	HR+/HER2- (Luminal A)	Positive	Negative	Negative	Alive	Alive or dead of other cause	Alive or dead due to cancer	17	2nd of 2 or more primaries	No	2	2	8522/3: Infiltrating duct and lobular carcinoma	Poorly differentiated; Grade III	Right - origin of primary	1A	p1MI	p0I-	c0	Pathologic	Pathologic	Clinical	1
53 years	2017	Asian or Pacific Islander	8507	504	34843580	44	Unknown or not applicable	1	0	None/Unknown	No/Unknown	HR+/HER2+ (Luminal B)	Positive	Positive	Positive	Alive	Alive or dead of other cause	Alive or dead due to cancer	13	3rd of 3 or more primaries	No	3	3	8507/3: Ductal carcinoma, micropapillary	Poorly differentiated; Grade III	Left - origin of primary	1A	p1MI	p0	c0	Pathologic	Pathologic	Clinical	1
50 years	2017	White	8500	503	34986381	22	Unknown or not applicable	2	0	Beam radiation	No/Unknown	Unknown	Negative	Negative	Borderline/Unknown	Alive	Alive or dead of other cause	Alive or dead due to cancer	15	2nd of 2 or more primaries	No	1	2	8500/3: Infiltrating duct carcinoma, NOS	Unknown	Left - origin of primary	1A	p1MI	p0I-	c0	Pathologic	Pathologic	Clinical	1
57 years	2016	Black	8520	502	35253769	22	Unknown or not applicable	3	0	Beam radiation	No/Unknown	HR+/HER2- (Luminal A)	Positive	Negative	Negative	Alive	Alive or dead of other cause	Alive or dead due to cancer	24	2nd of 2 or more primaries	No	2	2	8520/3: Lobular carcinoma, NOS	Well differentiated; Grade I	Left - origin of primary	1A	p1MI	p0I-	c0	Pathologic	Pathologic	Clinical	1
79 years	2017	White	8500	505	35303193	24	Unknown or not applicable	0	98	Beam radiation	No/Unknown	HR+/HER2- (Luminal A)	Positive	Positive	Negative	Alive	Alive or dead of other cause	Alive or dead due to cancer	4	3rd of 3 or more primaries	No	3	3	8500/3: Infiltrating duct carcinoma, NOS	Well differentiated; Grade I	Left - origin of primary	1A	p1MI	c0	c0	Pathologic	Clinical	Clinical	1
73 years	2017	Asian or Pacific Islander	8500	508	35321184	22	Unknown or not applicable	1	0	Beam radiation	No/Unknown	HR+/HER2+ (Luminal B)	Positive	Positive	Positive	Alive	Alive or dead of other cause	Alive or dead due to cancer	22	2nd of 2 or more primaries	No	2	2	8500/3: Infiltrating duct carcinoma, NOS	Well differentiated; Grade I	Right - origin of primary	1A	p1MI	p0I-	c0	Pathologic	Pathologic	Clinical	1
77 years	2016	White	8500	503	35332405	41	Unknown or not applicable	0	98	None/Unknown	No/Unknown	HR+/HER2- (Luminal A)	Positive	Positive	Negative	Alive	Alive or dead of other cause	Alive or dead due to cancer	17	3rd of 3 or more primaries	No	2	3	8500/3: Infiltrating duct carcinoma, NOS	Unknown	Right - origin of primary	1A	p1MI	c0	c0	Pathologic	Clinical	Clinical	990
83 years	2017	White	8500	503	35344450	24	Unknown or not applicable	0	98	Recommended, unknown if administered	No/Unknown	Unknown	Negative	Negative	Borderline/Unknown	Alive	Alive or dead of other cause	Alive or dead due to cancer	22	4th of 4 or more primaries	Yes	4	4	8500/3: Infiltrating duct carcinoma, NOS	Unknown	Left - origin of primary	1A	p1MI	c0	c0	Pathologic	Clinical	Clinical	990
73 years	2016	White	8500	504	35416019	51	Unknown or not applicable	5	0	None/Unknown	No/Unknown	HR+/HER2- (Luminal A)	Positive	Positive	Negative	Alive	Alive or dead of other cause	Alive or dead due to cancer	28	2nd of 2 or more primaries	No	2	2	8500/3: Infiltrating duct carcinoma, NOS	Well differentiated; Grade I	Left - origin of primary	1A	p1MI	p0I-	c0	Pathologic	Pathologic	Clinical	1
76 years	2016	White	8500	505	35502504	41	Unknown or not applicable	1	0	None/Unknown	No/Unknown	HR+/HER2+ (Luminal B)	Negative	Positive	Positive	Alive	Alive or dead of other cause	Alive or dead due to cancer	32	4th of 4 or more primaries	No	4	5	8500/3: Infiltrating duct carcinoma, NOS	Poorly differentiated; Grade III	Right - origin of primary	1A	p1MI	p0I-	c0	Pathologic	Pathologic	Clinical	1
46 years	2016	White	8500	503	35503525	41	Unknown or not applicable	0	98	None/Unknown	No/Unknown	HR+/HER2- (Luminal A)	Positive	Negative	Negative	Alive	Alive or dead of other cause	Alive or dead due to cancer	26	2nd of 2 or more primaries	No	2	2	8500/3: Infiltrating duct carcinoma, NOS	Well differentiated; Grade I	Right - origin of primary	1A	p1MI	c0	c0	Pathologic	Clinical	Clinical	1
50 years	2017	Black	8500	508	35522262	41	Unknown or not applicable	2	0	None/Unknown	No/Unknown	HR-/HER2- (Triple Negative)	Negative	Negative	Negative	Alive	Alive or dead of other cause	Alive or dead due to cancer	19	3rd of 3 or more primaries	No	3	3	8500/3: Infiltrating duct carcinoma, NOS	Poorly differentiated; Grade III	Left - origin of primary	1A	p1MI	p0I-	c0	Pathologic	Pathologic	Clinical	1
47 years	2016	Black	8500	502	35570593	20	Unknown or not applicable	3	0	Beam radiation	No/Unknown	HR+/HER2- (Luminal A)	Negative	Positive	Negative	Alive	Alive or dead of other cause	Alive or dead due to cancer	11	2nd of 2 or more primaries	No	2	2	8500/3: Infiltrating duct carcinoma, NOS	Unknown	Right - origin of primary	1A	p1MI	p0I-	c0	Pathologic	Pathologic	Clinical	1
62 years	2017	White	8500	504	35584470	41	Unknown or not applicable	95	0	None/Unknown	No/Unknown	Unknown	Positive	Positive	Borderline/Unknown	Alive	Alive or dead of other cause	Alive or dead due to cancer	14	2nd of 2 or more primaries	No	2	2	8500/3: Infiltrating duct carcinoma, NOS	Unknown	Left - origin of primary	1A	p1MI	p0	c0	Pathologic	Pathologic	Pathologic	990
55 years	2016	White	8520	509	35606090	49	Unknown or not applicable	2	0	None/Unknown	No/Unknown	HR+/HER2- (Luminal A)	Positive	Positive	Negative	Alive	Alive or dead of other cause	Alive or dead due to cancer	33	2nd of 2 or more primaries	Yes	2	2	8520/3: Lobular carcinoma, NOS	Well differentiated; Grade I	Left - origin of primary	1A	p1MI	p0	c0	Pathologic	Pathologic	Clinical	5
68 years	2017	White	8500	504	35709582	30	Unknown or not applicable	4	0	None/Unknown	No/Unknown	Unknown	Positive	Positive	Borderline/Unknown	Alive	Alive or dead of other cause	Alive or dead due to cancer	13	3rd of 3 or more primaries	No	3	3	8500/3: Infiltrating duct carcinoma, NOS	Unknown	Left - origin of primary	1A	p1MI	p0I-	c0	Pathologic	Pathologic	Clinical	990
67 years	2016	Asian or Pacific Islander	8500	504	35772817	22	Unknown or not applicable	1	0	Beam radiation	No/Unknown	HR-/HER2+ (HER2 enriched)	Negative	Negative	Positive	Alive	Alive or dead of other cause	Alive or dead due to cancer	26	2nd of 2 or more primaries	No	2	2	8500/3: Infiltrating duct carcinoma, NOS	Unknown	Right - origin of primary	1A	p1MI	p0	c0	Pathologic	Pathologic	Pathologic	990
58 years	2016	Black	8500	509	35789907	40	Unknown or not applicable	14	0	None/Unknown	No/Unknown	Unknown	Negative	Negative	Borderline/Unknown	Alive	Alive or dead of other cause	Alive or dead due to cancer	4	3rd of 3 or more primaries	No	3	3	8500/3: Infiltrating duct carcinoma, NOS	Unknown	Left - origin of primary	1A	p1MI	p0	c0	Pathologic	Pathologic	Clinical	1
61 years	2017	White	8523	504	35861009	22	Unknown or not applicable	5	0	Beam radiation	No/Unknown	Unknown	Positive	Positive	Borderline/Unknown	Alive	Alive or dead of other cause	Alive or dead due to cancer	14	2nd of 2 or more primaries	No	1	2	8523/3: Infiltrating duct mixed with other types of carcinoma	Moderately differentiated; Grade II	Right - origin of primary	1A	p1MI	p0I-	c0	Pathologic	Pathologic	Clinical	1
63 years	2016	American Indian/Alaska Native	8500	509	35869425	41	Unknown or not applicable	0	98	None/Unknown	No/Unknown	HR+/HER2+ (Luminal B)	Positive	Negative	Positive	Breast	Dead (attributable to this cancer dx)	Alive or dead due to cancer	31	2nd of 2 or more primaries	No	2	2	8500/3: Infiltrating duct carcinoma, NOS	Unknown	Right - origin of primary	4	p1MI	pX	p1	Pathologic	Pathologic	Pathologic	1
50 years	2017	Asian or Pacific Islander	8500	509	35924165	48	Unknown or not applicable	6	0	None/Unknown	No/Unknown	Unknown	Positive	Positive	Borderline/Unknown	Alive	Alive or dead of other cause	Alive or dead due to cancer	19	2nd of 2 or more primaries	Yes	2	2	8500/3: Infiltrating duct carcinoma, NOS	Moderately differentiated; Grade II	Right - origin of primary	1A	p1MI	p0I-	c0	Pathologic	Pathologic	Clinical	1
47 years	2017	White	8500	505	35980535	49	Unknown or not applicable	0	98	None/Unknown	No/Unknown	Unknown	Negative	Borderline/Unknown	Borderline/Unknown	Alive	Alive or dead of other cause	Alive or dead due to cancer	15	2nd of 2 or more primaries	No	2	2	8500/3: Infiltrating duct carcinoma, NOS	Unknown	Right - origin of primary	1A	p1MI	c0	c0	Pathologic	Clinical	Clinical	990
63 years	2016	White	8500	508	36039558	22	Unknown or not applicable	4	0	Beam radiation	No/Unknown	HR-/HER2+ (HER2 enriched)	Negative	Negative	Positive	Alive	Alive or dead of other cause	Alive or dead due to cancer	31	2nd of 2 or more primaries	No	2	2	8500/3: Infiltrating duct carcinoma, NOS	Poorly differentiated; Grade III	Right - origin of primary	1A	p1MI	p0I-	c0	Pathologic	Pathologic	Clinical	1
68 years	2016	White	8500	502	36080850	23	Unknown or not applicable	4	0	Refused (1988+)	No/Unknown	HR+/HER2- (Luminal A)	Positive	Positive	Negative	Alive	Alive or dead of other cause	Alive or dead due to cancer	30	2nd of 2 or more primaries	No	2	2	8500/3: Infiltrating duct carcinoma, NOS	Well differentiated; Grade I	Left - origin of primary	1A	p1MI	p0I-	c0	Pathologic	Pathologic	Clinical	7
72 years	2017	White	8500	504	36151363	24	Unknown or not applicable	0	98	Beam radiation	No/Unknown	Unknown	Borderline/Unknown	Borderline/Unknown	Borderline/Unknown	Alive	Alive or dead of other cause	Alive or dead due to cancer	15	2nd of 2 or more primaries	Yes	2	2	8500/3: Infiltrating duct carcinoma, NOS	Unknown	Right - origin of primary	99	p1MI	pX	c0	Pathologic	Pathologic	Pathologic	1
42 years	2017	White	8500	502	36168480	41	Unknown or not applicable	7	0	None/Unknown	No/Unknown	HR+/HER2- (Luminal A)	Positive	Positive	Negative	Alive	Alive or dead of other cause	Alive or dead due to cancer	23	2nd of 2 or more primaries	No	2	3	8500/3: Infiltrating duct carcinoma, NOS	Unknown	Left - origin of primary	1A	p1MI	p0I-	c0	Pathologic	Pathologic	Clinical	1
56 years	2017	Asian or Pacific Islander	8500	504	36247765	22	Unknown or not applicable	1	0	Beam radiation	Yes	HR+/HER2+ (Luminal B)	Positive	Positive	Positive	Alive	Alive or dead of other cause	Alive or dead due to cancer	16	2nd of 2 or more primaries	No	2	2	8500/3: Infiltrating duct carcinoma, NOS	Moderately differentiated; Grade II	Left - origin of primary	1A	p1MI	p0	c0	Pathologic	Pathologic	Clinical	6
31 years	2016	Asian or Pacific Islander	8500	501	36250551	48	Unknown or not applicable	3	0	None/Unknown	No/Unknown	Unknown	Positive	Positive	Borderline/Unknown	Alive	Alive or dead of other cause	Alive or dead due to cancer	33	2nd of 2 or more primaries	No	2	2	8500/3: Infiltrating duct carcinoma, NOS	Moderately differentiated; Grade II	Left - origin of primary	1A	p1MI	p0I+	c0	Pathologic	Pathologic	Clinical	990
59 years	2017	White	8523	504	36277199	23	Unknown or not applicable	3	0	None/Unknown	No/Unknown	Unknown	Positive	Positive	Borderline/Unknown	Alive	Alive or dead of other cause	Alive or dead due to cancer	22	2nd of 2 or more primaries	No	2	2	8523/3: Infiltrating duct mixed with other types of carcinoma	Unknown	Right - origin of primary	1A	p1MI	p0I+	c0	Pathologic	Pathologic	Clinical	1
59 years	2017	Asian or Pacific Islander	8500	502	36281134	23	Unknown or not applicable	2	0	Recommended, unknown if administered	No/Unknown	HR-/HER2+ (HER2 enriched)	Negative	Negative	Positive	Alive	Alive or dead of other cause	Alive or dead due to cancer	3	2nd of 2 or more primaries	No	2	2	8500/3: Infiltrating duct carcinoma, NOS	Unknown	Right - origin of primary	1A	p1MI	p0I+	c0	Pathologic	Pathologic	Clinical	990
77 years	2017	White	8500	508	36299106	23	Unknown or not applicable	0	98	Beam radiation	No/Unknown	HR+/HER2- (Luminal A)	Positive	Negative	Negative	Alive	Alive or dead of other cause	Alive or dead due to cancer	21	2nd of 2 or more primaries	No	2	2	8500/3: Infiltrating duct carcinoma, NOS	Unknown	Left - origin of primary	1A	p1MI	c0	c0	Pathologic	Clinical	Clinical	990
79 years	2016	Asian or Pacific Islander	8500	508	36322144	41	Unknown or not applicable	0	98	None/Unknown	No/Unknown	Unknown	Positive	Negative	Borderline/Unknown	Pancreas	Alive or dead of other cause	Dead (attributable to causes other than this cancer dx)	12	1st of 2 or more primaries	Yes	1	2	8500/3: Infiltrating duct carcinoma, NOS	Moderately differentiated; Grade II	Left - origin of primary	1A	p1MI	c0	c0	Pathologic	Clinical	Clinical	990
68 years	2016	White	8523	504	36322658	22	Unknown or not applicable	2	0	Beam radiation	No/Unknown	Unknown	Positive	Positive	Borderline/Unknown	Alive	Alive or dead of other cause	Alive or dead due to cancer	35	One primary only	Yes	1	1	8523/3: Infiltrating duct mixed with other types of carcinoma	Well differentiated; Grade I	Left - origin of primary	1A	p1MI	p0I-	c0	Pathologic	Pathologic	Clinical	990
59 years	2016	White	8520	502	36323395	24	Unknown or not applicable	1	0	Beam radiation	No/Unknown	HR+/HER2- (Luminal A)	Positive	Positive	Negative	Alive	Alive or dead of other cause	Alive or dead due to cancer	34	One primary only	Yes	1	1	8520/3: Lobular carcinoma, NOS	Unknown	Left - origin of primary	1A	p1MI	p0	c0	Pathologic	Pathologic	Clinical	990
56 years	2016	Black	8500	509	36324105	24	Unknown or not applicable	0	98	Beam radiation	No/Unknown	Unknown	Positive	Positive	Borderline/Unknown	Alive	Alive or dead of other cause	Alive or dead due to cancer	32	One primary only	Yes	1	1	8500/3: Infiltrating duct carcinoma, NOS	Unknown	Right - origin of primary	1A	p1MI	c0	c0	Pathologic	Clinical	Clinical	990
66 years	2016	White	8500	504	36326489	23	Unknown or not applicable	4	0	Refused (1988+)	No/Unknown	HR+/HER2- (Luminal A)	Positive	Positive	Negative	Alive	Alive or dead of other cause	Alive or dead due to cancer	34	One primary only	Yes	1	1	8500/3: Infiltrating duct carcinoma, NOS	Unknown	Left - origin of primary	1A	p1MI	p0	c0	Pathologic	Pathologic	Clinical	990
50 years	2016	White	8500	508	36327256	45	Unknown or not applicable	4	0	None/Unknown	No/Unknown	Unknown	Positive	Positive	Borderline/Unknown	Alive	Alive or dead of other cause	Alive or dead due to cancer	32	One primary only	Yes	1	1	8500/3: Infiltrating duct carcinoma, NOS	Unknown	Right - origin of primary	1A	p1MI	p0I+	c0	Pathologic	Pathologic	Clinical	990
59 years	2016	Asian or Pacific Islander	8500	508	36327467	22	Unknown or not applicable	3	0	Beam radiation	No/Unknown	Unknown	Positive	Negative	Borderline/Unknown	Alive	Alive or dead of other cause	Alive or dead due to cancer	33	One primary only	Yes	1	1	8500/3: Infiltrating duct carcinoma, NOS	Unknown	Right - origin of primary	1A	p1MI	p0I-	c0	Pathologic	Pathologic	Clinical	1
56 years	2016	Black	8500	508	36327926	22	Unknown or not applicable	3	0	Beam radiation	No/Unknown	HR+/HER2- (Luminal A)	Positive	Positive	Negative	Alive	Alive or dead of other cause	Alive or dead due to cancer	32	One primary only	Yes	1	1	8500/3: Infiltrating duct carcinoma, NOS	Well differentiated; Grade I	Left - origin of primary	1A	p1MI	p0	c0	Pathologic	Pathologic	Clinical	1
71 years	2016	Asian or Pacific Islander	8500	505	36328890	22	Unknown or not applicable	5	0	Beam radiation	No/Unknown	HR+/HER2- (Luminal A)	Positive	Positive	Negative	Alive	Alive or dead of other cause	Alive or dead due to cancer	34	One primary only	Yes	1	1	8500/3: Infiltrating duct carcinoma, NOS	Well differentiated; Grade I	Left - origin of primary	1A	p1MI	p0I-	c0	Pathologic	Pathologic	Clinical	1
81 years	2016	Asian or Pacific Islander	8500	508	36329596	41	Unknown or not applicable	2	0	None/Unknown	No/Unknown	HR+/HER2- (Luminal A)	Positive	Positive	Negative	Alive	Alive or dead of other cause	Alive or dead due to cancer	34	One primary only	Yes	1	1	8500/3: Infiltrating duct carcinoma, NOS	Well differentiated; Grade I	Left - origin of primary	1A	p1MI	p0I-	c0	Pathologic	Pathologic	Clinical	1
62 years	2016	White	8500	504	36329720	45	Unknown or not applicable	6	0	None/Unknown	No/Unknown	Unknown	Positive	Positive	Borderline/Unknown	Alive	Alive or dead of other cause	Alive or dead due to cancer	35	1st of 2 or more primaries	Yes	1	2	8500/3: Infiltrating duct carcinoma, NOS	Unknown	Right - origin of primary	1A	p1MI	p0I-	c0	Pathologic	Pathologic	Clinical	990
54 years	2016	White	8500	508	36329781	49	Unknown or not applicable	2	0	None/Unknown	No/Unknown	HR-/HER2+ (HER2 enriched)	Negative	Negative	Positive	Alive	Alive or dead of other cause	Alive or dead due to cancer	34	One primary only	Yes	1	1	8500/3: Infiltrating duct carcinoma, NOS	Unknown	Left - origin of primary	1A	p1MI	p0I-	c0	Pathologic	Pathologic	Clinical	990
62 years	2016	Asian or Pacific Islander	8500	504	36329827	23	Unknown or not applicable	2	0	Beam radiation	No/Unknown	Unknown	Negative	Negative	Borderline/Unknown	Alive	Alive or dead of other cause	Alive or dead due to cancer	35	One primary only	Yes	1	1	8500/3: Infiltrating duct carcinoma, NOS	Poorly differentiated; Grade III	Right - origin of primary	1A	p1MI	p0I-	c0	Pathologic	Pathologic	Clinical	990
40 years	2016	White	8500	505	36330442	48	Unknown or not applicable	1	0	None/Unknown	No/Unknown	Unknown	Positive	Negative	Borderline/Unknown	Alive	Alive or dead of other cause	Alive or dead due to cancer	35	One primary only	Yes	1	1	8500/3: Infiltrating duct carcinoma, NOS	Moderately differentiated; Grade II	Left - origin of primary	1A	p1MI	p0	c0	Pathologic	Pathologic	Clinical	990
44 years	2016	Black	8500	504	36330583	41	Unknown or not applicable	2	0	None/Unknown	Yes	HR-/HER2+ (HER2 enriched)	Negative	Negative	Positive	Alive	Alive or dead of other cause	Alive or dead due to cancer	33	One primary only	Yes	1	1	8500/3: Infiltrating duct carcinoma, NOS	Moderately differentiated; Grade II	Left - origin of primary	1A	p1MI	p0	c0	Pathologic	Pathologic	Clinical	1
67 years	2016	Asian or Pacific Islander	8500	509	36330719	22	Unknown or not applicable	1	0	Beam radiation	No/Unknown	HR+/HER2- (Luminal A)	Positive	Positive	Negative	Alive	Alive or dead of other cause	Alive or dead due to cancer	34	One primary only	Yes	1	1	8500/3: Infiltrating duct carcinoma, NOS	Well differentiated; Grade I	Left - origin of primary	1A	p1MI	p0I-	c0	Pathologic	Pathologic	Clinical	1
40 years	2016	White	8500	502	36331908	22	Unknown or not applicable	1	0	None/Unknown	No/Unknown	Unknown	Positive	Positive	Borderline/Unknown	Alive	Alive or dead of other cause	Alive or dead due to cancer	4	One primary only	Yes	1	1	8500/3: Infiltrating duct carcinoma, NOS	Moderately differentiated; Grade II	Left - origin of primary	1A	p1MI	p0I-	c0	Pathologic	Pathologic	Clinical	1
67 years	2016	White	8500	504	36332640	41	Unknown or not applicable	1	0	None/Unknown	No/Unknown	HR+/HER2- (Luminal A)	Positive	Positive	Negative	Alive	Alive or dead of other cause	Alive or dead due to cancer	35	One primary only	Yes	1	1	8500/3: Infiltrating duct carcinoma, NOS	Moderately differentiated; Grade II	Right - origin of primary	1A	p1MI	p0	c0	Pathologic	Pathologic	Clinical	1
45 years	2016	White	8211	504	36333347	22	Unknown or not applicable	1	0	None/Unknown	No/Unknown	HR+/HER2- (Luminal A)	Positive	Positive	Negative	Alive	Alive or dead of other cause	Alive or dead due to cancer	32	One primary only	Yes	1	1	8211/3: Tubular adenocarcinoma	Well differentiated; Grade I	Right - origin of primary	1A	p1MI	p0	c0	Pathologic	Pathologic	Clinical	1
32 years	2016	Black	8500	504	36335166	48	Unknown or not applicable	7	1	None/Unknown	Yes	HR-/HER2+ (HER2 enriched)	Negative	Negative	Positive	Alive	Alive or dead of other cause	Alive or dead due to cancer	32	One primary only	Yes	1	1	8500/3: Infiltrating duct carcinoma, NOS	Moderately differentiated; Grade II	Left - origin of primary	1B	p1MI	p1MI	c0	Pathologic	Pathologic	Clinical	1
64 years	2016	White	8523	508	36335363	42	Unknown or not applicable	1	0	None/Unknown	No/Unknown	Unknown	Positive	Negative	Borderline/Unknown	Alive	Alive or dead of other cause	Alive or dead due to cancer	34	One primary only	Yes	1	1	8523/3: Infiltrating duct mixed with other types of carcinoma	Unknown	Right - origin of primary	1A	p1MI	p0I-	c0	Pathologic	Pathologic	Clinical	990
39 years	2016	Asian or Pacific Islander	8500	508	36335811	24	Unknown or not applicable	3	0	Beam radiation	No/Unknown	HR+/HER2- (Luminal A)	Positive	Positive	Negative	Alive	Alive or dead of other cause	Alive or dead due to cancer	33	One primary only	Yes	1	1	8500/3: Infiltrating duct carcinoma, NOS	Unknown	Left - origin of primary	1A	p1MI	p0	c0	Pathologic	Pathologic	Clinical	990
46 years	2016	White	8500	508	36336959	42	Unknown or not applicable	4	0	None/Unknown	No/Unknown	Unknown	Negative	Negative	Borderline/Unknown	Alive	Alive or dead of other cause	Alive or dead due to cancer	35	One primary only	Yes	1	1	8500/3: Infiltrating duct carcinoma, NOS	Poorly differentiated; Grade III	Left - origin of primary	1A	p1MI	p0	c0	Pathologic	Pathologic	Clinical	990
47 years	2016	White	8500	509	36337427	24	Unknown or not applicable	0	98	Beam radiation	No/Unknown	HR-/HER2- (Triple Negative)	Negative	Negative	Negative	Alive	Alive or dead of other cause	Alive or dead due to cancer	25	One primary only	Yes	1	1	8500/3: Infiltrating duct carcinoma, NOS	Poorly differentiated; Grade III	Right - origin of primary	1A	p1MI	c0	c0	Pathologic	Clinical	Clinical	1
64 years	2016	White	8500	504	36337812	44	Unknown or not applicable	10	0	None/Unknown	No/Unknown	HR+/HER2- (Luminal A)	Negative	Positive	Negative	Alive	Alive or dead of other cause	Alive or dead due to cancer	28	One primary only	Yes	1	1	8500/3: Infiltrating duct carcinoma, NOS	Moderately differentiated; Grade II	Left - origin of primary	1A	p1MI	p0I+	c0	Pathologic	Pathologic	Clinical	990
35 years	2016	White	8500	504	36339268	30	Unknown or not applicable	3	1	None/Unknown	No/Unknown	HR+/HER2- (Luminal A)	Positive	Positive	Negative	Alive	Alive or dead of other cause	Alive or dead due to cancer	32	One primary only	Yes	1	1	8500/3: Infiltrating duct carcinoma, NOS	Poorly differentiated; Grade III	Left - origin of primary	1B	p1MI	p1MI	c0	Pathologic	Pathologic	Clinical	4
89 years	2016	White	8500	504	36340068	20	Unknown or not applicable	0	98	None/Unknown	No/Unknown	HR+/HER2- (Luminal A)	Positive	Positive	Negative	Alive	Alive or dead of other cause	Alive or dead due to cancer	30	One primary only	Yes	1	1	8500/3: Infiltrating duct carcinoma, NOS	Moderately differentiated; Grade II	Right - origin of primary	1A	p1MI	c0	c0	Pathologic	Clinical	Clinical	1
60 years	2016	White	8500	502	36340413	23	Unknown or not applicable	2	0	Beam radiation	No/Unknown	HR+/HER2+ (Luminal B)	Positive	Positive	Positive	Alive	Alive or dead of other cause	Alive or dead due to cancer	30	One primary only	Yes	1	1	8500/3: Infiltrating duct carcinoma, NOS	Unknown	Right - origin of primary	1A	p1MI	p0I-	c0	Pathologic	Pathologic	Clinical	990
63 years	2016	White	8500	503	36340599	51	Unknown or not applicable	19	0	None/Unknown	No/Unknown	HR+/HER2+ (Luminal B)	Positive	Positive	Positive	Alive	Alive or dead of other cause	Alive or dead due to cancer	28	One primary only	Yes	1	1	8500/3: Infiltrating duct carcinoma, NOS	Moderately differentiated; Grade II	Right - origin of primary	1A	p1MI	p0	c0	Pathologic	Pathologic	Clinical	1
53 years	2016	White	8500	504	36341060	48	Unknown or not applicable	6	0	None/Unknown	No/Unknown	HR+/HER2- (Luminal A)	Positive	Negative	Negative	Alive	Alive or dead of other cause	Alive or dead due to cancer	32	One primary only	Yes	1	1	8500/3: Infiltrating duct carcinoma, NOS	Poorly differentiated; Grade III	Left - origin of primary	1A	p1MI	p0I-	c0	Pathologic	Pathologic	Clinical	990
34 years	2016	White	8500	508	36341262	45	Unknown or not applicable	3	0	None/Unknown	Yes	HR+/HER2+ (Luminal B)	Positive	Positive	Positive	Alive	Alive or dead of other cause	Alive or dead due to cancer	35	One primary only	Yes	1	1	8500/3: Infiltrating duct carcinoma, NOS	Moderately differentiated; Grade II	Left - origin of primary	1A	p1MI	p0I-	c0	Pathologic	Pathologic	Clinical	1
37 years	2016	White	8500	505	36341309	30	Unknown or not applicable	19	1	None/Unknown	No/Unknown	HR+/HER2+ (Luminal B)	Negative	Positive	Positive	Alive	Alive or dead of other cause	Alive or dead due to cancer	15	One primary only	Yes	1	1	8500/3: Infiltrating duct carcinoma, NOS	Poorly differentiated; Grade III	Right - origin of primary	1B	p1MI	p1MI	c0	Pathologic	Pathologic	Clinical	1
69 years	2016	White	8500	503	36342378	22	Unknown or not applicable	6	0	None/Unknown	No/Unknown	HR+/HER2- (Luminal A)	Positive	Positive	Negative	Alive	Alive or dead of other cause	Alive or dead due to cancer	32	One primary only	Yes	1	1	8500/3: Infiltrating duct carcinoma, NOS	Moderately differentiated; Grade II	Right - origin of primary	1A	p1MI	p0I-	c0	Pathologic	Pathologic	Clinical	1
84 years	2016	White	8500	505	36342533	22	Unknown or not applicable	4	0	None/Unknown	No/Unknown	Unknown	Positive	Positive	Borderline/Unknown	Cerebrovascular Diseases	Alive or dead of other cause	Dead (attributable to causes other than this cancer dx)	14	One primary only	Yes	1	1	8500/3: Infiltrating duct carcinoma, NOS	Poorly differentiated; Grade III	Left - origin of primary	1A	p1MI	p0	c0	Pathologic	Pathologic	Clinical	990
49 years	2016	White	8520	505	36344087	24	Unknown or not applicable	1	0	Beam radiation	No/Unknown	HR+/HER2- (Luminal A)	Positive	Positive	Negative	Alive	Alive or dead of other cause	Alive or dead due to cancer	29	One primary only	Yes	1	1	8520/3: Lobular carcinoma, NOS	Unknown	Left - origin of primary	1A	p1MI	p0I-	c0	Pathologic	Pathologic	Clinical	1
72 years	2016	White	8500	508	36344117	22	Unknown or not applicable	4	0	None/Unknown	No/Unknown	Unknown	Borderline/Unknown	Borderline/Unknown	Borderline/Unknown	Alive	Alive or dead of other cause	Alive or dead due to cancer	28	2nd of 2 or more primaries	No	2	2	8500/3: Infiltrating duct carcinoma, NOS	Well differentiated; Grade I	Left - origin of primary	1A	p1MI	c0	c0	Pathologic	Clinical	Clinical	999
55 years	2016	White	8500	508	36345853	45	Unknown or not applicable	2	0	None/Unknown	No/Unknown	Unknown	Positive	Borderline/Unknown	Borderline/Unknown	Alive	Alive or dead of other cause	Alive or dead due to cancer	32	One primary only	Yes	1	1	8500/3: Infiltrating duct carcinoma, NOS	Poorly differentiated; Grade III	Right - origin of primary	1A	p1MI	p0	c0	Pathologic	Pathologic	Clinical	1
74 years	2016	Asian or Pacific Islander	8500	502	36347239	41	Unknown or not applicable	2	0	None/Unknown	No/Unknown	HR-/HER2+ (HER2 enriched)	Negative	Negative	Positive	Alive	Alive or dead of other cause	Alive or dead due to cancer	29	One primary only	Yes	1	1	8500/3: Infiltrating duct carcinoma, NOS	Moderately differentiated; Grade II	Left - origin of primary	1A	p1MI	p0I-	c0	Pathologic	Pathologic	Clinical	32
60 years	2016	White	8500	504	36347499	20	Unknown or not applicable	4	0	Beam radiation	No/Unknown	HR+/HER2- (Luminal A)	Positive	Positive	Negative	Alive	Alive or dead of other cause	Alive or dead due to cancer	30	One primary only	Yes	1	1	8500/3: Infiltrating duct carcinoma, NOS	Unknown	Right - origin of primary	1A	p1MI	p0I-	c0	Pathologic	Pathologic	Clinical	1
52 years	2016	Asian or Pacific Islander	8500	508	36352587	30	Unknown or not applicable	1	0	None/Unknown	No/Unknown	Unknown	Negative	Negative	Borderline/Unknown	Alive	Alive or dead of other cause	Alive or dead due to cancer	28	One primary only	Yes	1	1	8500/3: Infiltrating duct carcinoma, NOS	Well differentiated; Grade I	Right - origin of primary	1A	p1MI	p0I-	c0	Pathologic	Pathologic	Clinical	1
53 years	2016	White	8500	504	36353409	51	Unknown or not applicable	5	0	None/Unknown	Yes	HR+/HER2- (Luminal A)	Positive	Positive	Negative	Alive	Alive or dead of other cause	Alive or dead due to cancer	8	One primary only	Yes	1	1	8500/3: Infiltrating duct carcinoma, NOS	Moderately differentiated; Grade II	Left - origin of primary	1A	p1MI	p0	c0	Pathologic	Pathologic	Clinical	990
72 years	2016	Black	8500	508	36353431	45	Unknown or not applicable	2	0	None/Unknown	Yes	Unknown	Negative	Borderline/Unknown	Borderline/Unknown	Alive	Alive or dead of other cause	Alive or dead due to cancer	31	2nd of 2 or more primaries	No	2	2	8500/3: Infiltrating duct carcinoma, NOS	Poorly differentiated; Grade III	Right - origin of primary	1A	p1MI	p0I-	c0	Pathologic	Pathologic	Clinical	1
44 years	2016	Asian or Pacific Islander	8500	508	36353532	24	Unknown or not applicable	4	0	Refused (1988+)	No/Unknown	HR+/HER2- (Luminal A)	Positive	Positive	Negative	Alive	Alive or dead of other cause	Alive or dead due to cancer	31	One primary only	Yes	1	1	8500/3: Infiltrating duct carcinoma, NOS	Unknown	Right - origin of primary	1A	p1MI	p0I-	c0	Pathologic	Pathologic	Clinical	1
79 years	2016	White	8500	500	36354857	41	Unknown or not applicable	1	0	None/Unknown	No/Unknown	Unknown	Positive	Negative	Borderline/Unknown	Alive	Alive or dead of other cause	Alive or dead due to cancer	28	One primary only	Yes	1	1	8500/3: Infiltrating duct carcinoma, NOS	Unknown	Left - origin of primary	1A	p1MI	p0I-	c0	Pathologic	Pathologic	Clinical	1
56 years	2016	White	8500	504	36356285	22	Unknown or not applicable	1	0	Beam radiation	No/Unknown	Unknown	Negative	Negative	Borderline/Unknown	Alive	Alive or dead of other cause	Alive or dead due to cancer	29	One primary only	Yes	1	1	8500/3: Infiltrating duct carcinoma, NOS	Unknown	Right - origin of primary	1A	p1MI	p0I-	c0	Pathologic	Pathologic	Clinical	990
92 years	2016	White	8503	503	36356455	20	Unknown or not applicable	0	98	None/Unknown	No/Unknown	HR+/HER2- (Luminal A)	Positive	Positive	Negative	Alive	Alive or dead of other cause	Alive or dead due to cancer	27	One primary only	Yes	1	1	8503/3: Intraductal papillary adenocarcinoma with invasion	Unknown	Left - origin of primary	1A	p1MI	c0	c0	Pathologic	Clinical	Clinical	1
52 years	2016	White	8500	504	36359553	24	Unknown or not applicable	1	0	Beam radiation	No/Unknown	HR+/HER2- (Luminal A)	Positive	Negative	Negative	Alive	Alive or dead of other cause	Alive or dead due to cancer	4	One primary only	Yes	1	1	8500/3: Infiltrating duct carcinoma, NOS	Moderately differentiated; Grade II	Left - origin of primary	1A	p1MI	p0I-	c0	Pathologic	Pathologic	Clinical	1
67 years	2016	White	8500	505	36360081	22	Unknown or not applicable	3	0	Beam radiation	No/Unknown	HR+/HER2+ (Luminal B)	Positive	Positive	Positive	Alive	Alive or dead of other cause	Alive or dead due to cancer	30	One primary only	Yes	1	1	8500/3: Infiltrating duct carcinoma, NOS	Moderately differentiated; Grade II	Left - origin of primary	1A	p1MI	p0I-	c0	Pathologic	Pathologic	Clinical	1
49 years	2016	White	8500	504	36360151	23	Unknown or not applicable	3	0	Beam radiation	No/Unknown	Unknown	Positive	Borderline/Unknown	Borderline/Unknown	Alive	Alive or dead of other cause	Alive or dead due to cancer	30	One primary only	Yes	1	1	8500/3: Infiltrating duct carcinoma, NOS	Moderately differentiated; Grade II	Right - origin of primary	1A	p1MI	p0I-	c0	Pathologic	Pathologic	Clinical	1
61 years	2016	White	8500	501	36360216	23	Unknown or not applicable	6	0	Beam radiation	Yes	Unknown	Positive	Borderline/Unknown	Borderline/Unknown	Alive	Alive or dead of other cause	Alive or dead due to cancer	30	One primary only	Yes	1	1	8500/3: Infiltrating duct carcinoma, NOS	Unknown	Left - origin of primary	1A	p1MI	p0I+	c0	Pathologic	Pathologic	Clinical	1
82 years	2016	White	8500	504	36361245	22	Unknown or not applicable	1	0	None/Unknown	No/Unknown	HR+/HER2- (Luminal A)	Positive	Positive	Negative	Urinary Bladder	Alive or dead of other cause	Dead (attributable to causes other than this cancer dx)	9	1st of 2 or more primaries	Yes	1	2	8500/3: Infiltrating duct carcinoma, NOS	Moderately differentiated; Grade II	Right - origin of primary	1A	p1MI	p0	c0	Pathologic	Pathologic	Clinical	1
45 years	2016	White	8500	504	36361436	24	Unknown or not applicable	1	0	Recommended, unknown if administered	No/Unknown	HR+/HER2+ (Luminal B)	Positive	Positive	Positive	Alive	Alive or dead of other cause	Alive or dead due to cancer	27	One primary only	Yes	1	1	8500/3: Infiltrating duct carcinoma, NOS	Unknown	Left - origin of primary	1A	p1MI	p0I-	c0	Pathologic	Pathologic	Clinical	990
64 years	2016	White	8500	508	36361507	30	Unknown or not applicable	2	0	None/Unknown	No/Unknown	Unknown	Positive	Positive	Borderline/Unknown	Alive	Alive or dead of other cause	Alive or dead due to cancer	28	One primary only	Yes	1	1	8500/3: Infiltrating duct carcinoma, NOS	Moderately differentiated; Grade II	Right - origin of primary	1A	p1MI	p0I-	c0	Pathologic	Pathologic	Clinical	990
60 years	2016	Asian or Pacific Islander	8500	508	36363042	24	Unknown or not applicable	2	0	Beam radiation	No/Unknown	HR+/HER2- (Luminal A)	Positive	Positive	Negative	Alive	Alive or dead of other cause	Alive or dead due to cancer	27	One primary only	Yes	1	1	8500/3: Infiltrating duct carcinoma, NOS	Unknown	Left - origin of primary	1A	p1MI	p0	c0	Pathologic	Pathologic	Clinical	1
40 years	2016	White	8500	508	36364119	40	Unknown or not applicable	2	0	None/Unknown	No/Unknown	Unknown	Positive	Positive	Borderline/Unknown	Alive	Alive or dead of other cause	Alive or dead due to cancer	4	One primary only	Yes	1	1	8500/3: Infiltrating duct carcinoma, NOS	Poorly differentiated; Grade III	Right - origin of primary	1A	p1MI	p0I+	c0	Pathologic	Pathologic	Clinical	990
55 years	2016	White	8500	503	36365595	22	Unknown or not applicable	2	0	Beam radiation	No/Unknown	HR+/HER2- (Luminal A)	Positive	Positive	Negative	Alive	Alive or dead of other cause	Alive or dead due to cancer	26	One primary only	Yes	1	1	8500/3: Infiltrating duct carcinoma, NOS	Unknown	Left - origin of primary	1A	p1MI	p0I-	c0	Pathologic	Pathologic	Clinical	990
32 years	2016	White	8500	502	36365933	40	Unknown or not applicable	5	0	None/Unknown	No/Unknown	Unknown	Negative	Negative	Borderline/Unknown	Alive	Alive or dead of other cause	Alive or dead due to cancer	29	One primary only	Yes	1	1	8500/3: Infiltrating duct carcinoma, NOS	Undifferentiated; anaplastic; Grade IV	Left - origin of primary	1A	p1MI	p0	c0	Pathologic	Pathologic	Clinical	1
60 years	2016	White	8507	503	36366132	30	Unknown or not applicable	2	0	None/Unknown	No/Unknown	Unknown	Positive	Positive	Borderline/Unknown	Alive	Alive or dead of other cause	Alive or dead due to cancer	25	One primary only	Yes	1	1	8507/3: Ductal carcinoma, micropapillary	Moderately differentiated; Grade II	Right - origin of primary	1A	p1MI	p0I-	c0	Pathologic	Pathologic	Clinical	1
85 years	2016	White	8500	509	36367925	22	Unknown or not applicable	0	98	Refused (1988+)	No/Unknown	HR-/HER2- (Triple Negative)	Negative	Negative	Negative	Alive	Alive or dead of other cause	Alive or dead due to cancer	27	One primary only	Yes	1	1	8500/3: Infiltrating duct carcinoma, NOS	Poorly differentiated; Grade III	Left - origin of primary	1A	p1MI	c0	c0	Pathologic	Clinical	Clinical	1
68 years	2016	White	8523	503	36368039	23	Unknown or not applicable	1	0	Beam radiation	No/Unknown	HR+/HER2- (Luminal A)	Positive	Positive	Negative	Alive	Alive or dead of other cause	Alive or dead due to cancer	29	One primary only	Yes	1	1	8523/3: Infiltrating duct mixed with other types of carcinoma	Well differentiated; Grade I	Right - origin of primary	1A	p1MI	p0I-	c0	Pathologic	Pathologic	Clinical	1
46 years	2016	Black	8500	508	36369017	43	Unknown or not applicable	4	2	Beam radiation	No/Unknown	HR+/HER2- (Luminal A)	Positive	Positive	Negative	Alive	Alive or dead of other cause	Alive or dead due to cancer	29	One primary only	Yes	1	1	8500/3: Infiltrating duct carcinoma, NOS	Unknown	Left - origin of primary	1B	p1MI	p1MI	c0	Pathologic	Pathologic	Clinical	990
64 years	2016	White	8010	508	36370325	22	Unknown or not applicable	2	0	Beam radiation	No/Unknown	HR+/HER2- (Luminal A)	Positive	Positive	Negative	Alive	Alive or dead of other cause	Alive or dead due to cancer	28	One primary only	Yes	1	1	8010/3: Carcinoma, NOS	Moderately differentiated; Grade II	Left - origin of primary	1A	p1MI	p0I-	c0	Pathologic	Pathologic	Pathologic	990
70 years	2016	White	8500	502	36371519	24	Unknown or not applicable	1	0	Beam radiation	No/Unknown	HR+/HER2- (Luminal A)	Positive	Positive	Negative	Alive	Alive or dead of other cause	Alive or dead due to cancer	24	One primary only	Yes	1	1	8500/3: Infiltrating duct carcinoma, NOS	Unknown	Right - origin of primary	1A	p1MI	p0I-	c0	Pathologic	Pathologic	Clinical	990
43 years	2016	White	8500	508	36371546	48	Unknown or not applicable	2	0	None/Unknown	No/Unknown	HR+/HER2- (Luminal A)	Positive	Positive	Negative	Alive	Alive or dead of other cause	Alive or dead due to cancer	24	One primary only	Yes	1	1	8500/3: Infiltrating duct carcinoma, NOS	Well differentiated; Grade I	Left - origin of primary	1A	p1MI	p0I-	c0	Pathologic	Pathologic	Clinical	1
62 years	2017	White	8520	509	36371589	45	Unknown or not applicable	0	98	None/Unknown	No/Unknown	Unknown	Borderline/Unknown	Borderline/Unknown	Borderline/Unknown	Alive	Alive or dead of other cause	Alive or dead due to cancer	22	2nd of 2 or more primaries	No	2	2	8520/3: Lobular carcinoma, NOS	Moderately differentiated; Grade II	Left - origin of primary	1A	p1MI	c0	c0	Pathologic	Pathologic	Pathologic	1
75 years	2017	Asian or Pacific Islander	8500	508	36372097	24	Unknown or not applicable	0	98	None/Unknown	No/Unknown	Unknown	Positive	Positive	Borderline/Unknown	Alive	Alive or dead of other cause	Alive or dead due to cancer	23	One primary only	Yes	1	1	8500/3: Infiltrating duct carcinoma, NOS	Unknown	Left - origin of primary	1A	p1MI	c0	c0	Pathologic	Clinical	Clinical	990
66 years	2017	White	8500	508	36373262	41	Unknown or not applicable	2	0	None/Unknown	No/Unknown	Unknown	Negative	Negative	Borderline/Unknown	Alive	Alive or dead of other cause	Alive or dead due to cancer	22	One primary only	Yes	1	1	8500/3: Infiltrating duct carcinoma, NOS	Unknown	Left - origin of primary	1A	p1MI	p0I-	c0	Pathologic	Pathologic	Clinical	990
47 years	2016	White	8500	504	36373279	30	Unknown or not applicable	2	0	Refused (1988+)	No/Unknown	HR-/HER2- (Triple Negative)	Negative	Negative	Negative	Alive	Alive or dead of other cause	Alive or dead due to cancer	3	One primary only	Yes	1	1	8500/3: Infiltrating duct carcinoma, NOS	Unknown	Left - origin of primary	1A	p1MI	p0I-	c0	Pathologic	Pathologic	Clinical	990
55 years	2017	White	8500	502	36373573	30	Unknown or not applicable	3	0	None/Unknown	No/Unknown	Unknown	Borderline/Unknown	Borderline/Unknown	Borderline/Unknown	Alive	Alive or dead of other cause	Alive or dead due to cancer	22	One primary only	Yes	1	1	8500/3: Infiltrating duct carcinoma, NOS	Moderately differentiated; Grade II	Right - origin of primary	1A	p1MI	p0I-	c0	Pathologic	Pathologic	Clinical	1
62 years	2017	White	8500	509	36373713	23	Unknown or not applicable	2	0	Recommended, unknown if administered	No/Unknown	Unknown	Positive	Positive	Borderline/Unknown	Alive	Alive or dead of other cause	Alive or dead due to cancer	23	One primary only	Yes	1	1	8500/3: Infiltrating duct carcinoma, NOS	Poorly differentiated; Grade III	Left - origin of primary	1A	p1MI	p0I-	c0	Pathologic	Pathologic	Clinical	999
63 years	2016	Black	8500	504	36374091	40	Unknown or not applicable	2	0	None/Unknown	Yes	Unknown	Negative	Negative	Borderline/Unknown	Alive	Alive or dead of other cause	Alive or dead due to cancer	27	One primary only	Yes	1	1	8500/3: Infiltrating duct carcinoma, NOS	Moderately differentiated; Grade II	Right - origin of primary	1A	p1MI	p0I-	c0	Pathologic	Pathologic	Clinical	1
41 years	2016	White	8500	508	36375446	24	Unknown or not applicable	9	7	None/Unknown	No/Unknown	HR+/HER2- (Luminal A)	Positive	Positive	Negative	Alive	Alive or dead of other cause	Alive or dead due to cancer	25	One primary only	Yes	1	1	8500/3: Infiltrating duct carcinoma, NOS	Moderately differentiated; Grade II	Right - origin of primary	3A	p1MI	p2A	c0	Pathologic	Pathologic	Clinical	990
58 years	2017	Asian or Pacific Islander	8500	502	36378863	30	Unknown or not applicable	3	0	None/Unknown	No/Unknown	HR+/HER2+ (Luminal B)	Positive	Negative	Positive	Alive	Alive or dead of other cause	Alive or dead due to cancer	23	One primary only	Yes	1	1	8500/3: Infiltrating duct carcinoma, NOS	Poorly differentiated; Grade III	Left - origin of primary	1A	p1MI	p0I-	c0	Pathologic	Pathologic	Clinical	1
64 years	2016	White	8503	508	36378878	30	Unknown or not applicable	2	0	None/Unknown	No/Unknown	Unknown	Positive	Positive	Borderline/Unknown	Alive	Alive or dead of other cause	Alive or dead due to cancer	25	One primary only	Yes	1	1	8503/3: Intraductal papillary adenocarcinoma with invasion	Unknown	Left - origin of primary	1A	p1MI	p0I-	c0	Pathologic	Pathologic	Clinical	1
53 years	2016	Asian or Pacific Islander	8500	504	36379285	41	Unknown or not applicable	1	0	None/Unknown	No/Unknown	Unknown	Negative	Negative	Borderline/Unknown	Alive	Alive or dead of other cause	Alive or dead due to cancer	29	One primary only	Yes	1	1	8500/3: Infiltrating duct carcinoma, NOS	Unknown	Right - origin of primary	1A	p1MI	p0	c0	Pathologic	Pathologic	Pathologic	1
70 years	2017	Asian or Pacific Islander	8500	508	36382581	22	Unknown or not applicable	0	98	Beam radiation	No/Unknown	HR+/HER2- (Luminal A)	Positive	Positive	Negative	Alive	Alive or dead of other cause	Alive or dead due to cancer	22	One primary only	Yes	1	1	8500/3: Infiltrating duct carcinoma, NOS	Unknown	Right - origin of primary	1A	p1MI	c0	c0	Pathologic	Clinical	Clinical	990
86 years	2016	Asian or Pacific Islander	8500	508	36382859	22	Unknown or not applicable	0	98	None/Unknown	No/Unknown	HR+/HER2- (Luminal A)	Positive	Positive	Negative	Alive	Alive or dead of other cause	Alive or dead due to cancer	24	One primary only	Yes	1	1	8500/3: Infiltrating duct carcinoma, NOS	Unknown	Right - origin of primary	1A	p1MI	c0	c0	Pathologic	Clinical	Clinical	1
61 years	2016	White	8500	504	36383226	23	Unknown or not applicable	1	0	Beam radiation	No/Unknown	Unknown	Positive	Positive	Borderline/Unknown	Alive	Alive or dead of other cause	Alive or dead due to cancer	26	One primary only	Yes	1	1	8500/3: Infiltrating duct carcinoma, NOS	Poorly differentiated; Grade III	Right - origin of primary	1A	p1MI	p0I-	c0	Pathologic	Pathologic	Clinical	999
33 years	2017	Asian or Pacific Islander	8523	504	36383874	46	Unknown or not applicable	1	0	None/Unknown	No/Unknown	HR-/HER2+ (HER2 enriched)	Negative	Negative	Positive	Alive	Alive or dead of other cause	Alive or dead due to cancer	20	1st of 2 or more primaries	Yes	1	2	8523/3: Infiltrating duct mixed with other types of carcinoma	Poorly differentiated; Grade III	Left - origin of primary	1A	p1MI	p0	c0	Pathologic	Pathologic	Clinical	1
64 years	2017	White	8500	504	36383905	75	Unknown or not applicable	4	0	None/Unknown	No/Unknown	HR+/HER2+ (Luminal B)	Positive	Negative	Positive	Alive	Alive or dead of other cause	Alive or dead due to cancer	22	One primary only	Yes	1	1	8500/3: Infiltrating duct carcinoma, NOS	Unknown	Right - origin of primary	1A	p1MI	p0I-	c0	Pathologic	Pathologic	Clinical	17
62 years	2016	White	8500	508	36386402	22	Unknown or not applicable	2	0	Beam radiation	No/Unknown	HR+/HER2- (Luminal A)	Positive	Negative	Negative	Alive	Alive or dead of other cause	Alive or dead due to cancer	25	One primary only	Yes	1	1	8500/3: Infiltrating duct carcinoma, NOS	Well differentiated; Grade I	Left - origin of primary	1A	p1MI	p0	c0	Pathologic	Pathologic	Clinical	1
69 years	2016	White	8500	505	36386593	22	Unknown or not applicable	2	0	Beam radiation	No/Unknown	Unknown	Positive	Borderline/Unknown	Borderline/Unknown	Alive	Alive or dead of other cause	Alive or dead due to cancer	25	One primary only	Yes	1	1	8500/3: Infiltrating duct carcinoma, NOS	Unknown	Left - origin of primary	1A	p1MI	p0I-	c0	Pathologic	Pathologic	Clinical	1
57 years	2017	White	8523	504	36387432	22	Unknown or not applicable	3	0	Beam radiation	No/Unknown	Unknown	Positive	Borderline/Unknown	Borderline/Unknown	Alive	Alive or dead of other cause	Alive or dead due to cancer	5	One primary only	Yes	1	1	8523/3: Infiltrating duct mixed with other types of carcinoma	Poorly differentiated; Grade III	Left - origin of primary	1A	p1MI	p0	c0	Pathologic	Pathologic	Clinical	1
67 years	2016	Black	8140	502	36388951	23	Unknown or not applicable	3	0	Recommended, unknown if administered	No/Unknown	HR-/HER2- (Triple Negative)	Negative	Negative	Negative	Alive	Alive or dead of other cause	Alive or dead due to cancer	24	One primary only	Yes	1	1	8140/3: Adenocarcinoma, NOS	Poorly differentiated; Grade III	Left - origin of primary	1A	p1MI	p0I-	c0	Pathologic	Pathologic	Clinical	1
51 years	2017	Unknown	8500	508	36389290	49	Unknown or not applicable	2	0	None/Unknown	No/Unknown	HR-/HER2- (Triple Negative)	Negative	Negative	Negative	Alive	Alive or dead of other cause	Alive or dead due to cancer	23	One primary only	Yes	1	1	8500/3: Infiltrating duct carcinoma, NOS	Moderately differentiated; Grade II	Right - origin of primary	1A	p1MI	c0	c0	Pathologic	Pathologic	Clinical	990
40 years	2016	White	8500	503	36389637	44	Unknown or not applicable	3	0	None/Unknown	No/Unknown	HR-/HER2+ (HER2 enriched)	Negative	Negative	Positive	Alive	Alive or dead of other cause	Alive or dead due to cancer	25	One primary only	Yes	1	1	8500/3: Infiltrating duct carcinoma, NOS	Poorly differentiated; Grade III	Left - origin of primary	1A	p1MI	p0I-	c0	Pathologic	Pathologic	Clinical	1
64 years	2017	White	8500	504	36390367	49	Unknown or not applicable	2	0	None/Unknown	No/Unknown	HR-/HER2+ (HER2 enriched)	Negative	Negative	Positive	Alive	Alive or dead of other cause	Alive or dead due to cancer	22	2nd of 2 or more primaries	Yes	2	2	8500/3: Infiltrating duct carcinoma, NOS	Poorly differentiated; Grade III	Right - origin of primary	1A	p1MI	p0I-	c0	Pathologic	Pathologic	Clinical	990
56 years	2017	Black	8500	508	36391392	22	Unknown or not applicable	12	0	None/Unknown	No/Unknown	HR+/HER2- (Luminal A)	Positive	Positive	Negative	Alive	Alive or dead of other cause	Alive or dead due to cancer	22	One primary only	Yes	1	1	8500/3: Infiltrating duct carcinoma, NOS	Moderately differentiated; Grade II	Right - origin of primary	1A	p1MI	p0	c0	Pathologic	Pathologic	Clinical	990
51 years	2017	White	8500	508	36391412	41	Unknown or not applicable	0	98	None/Unknown	No/Unknown	HR-/HER2+ (HER2 enriched)	Negative	Negative	Positive	Alive	Alive or dead of other cause	Alive or dead due to cancer	3	One primary only	Yes	1	1	8500/3: Infiltrating duct carcinoma, NOS	Poorly differentiated; Grade III	Left - origin of primary	1A	p1MI	c0	c0	Pathologic	Clinical	Clinical	1
51 years	2017	White	8500	504	36393279	23	Unknown or not applicable	1	0	None/Unknown	No/Unknown	Unknown	Positive	Positive	Borderline/Unknown	Alive	Alive or dead of other cause	Alive or dead due to cancer	18	One primary only	Yes	1	1	8500/3: Infiltrating duct carcinoma, NOS	Moderately differentiated; Grade II	Left - origin of primary	1A	p1MI	p0I-	c0	Pathologic	Pathologic	Clinical	1
67 years	2016	Asian or Pacific Islander	8500	509	36393777	24	Unknown or not applicable	2	0	Beam radiation	No/Unknown	HR+/HER2- (Luminal A)	Positive	Positive	Negative	Alive	Alive or dead of other cause	Alive or dead due to cancer	24	One primary only	Yes	1	1	8500/3: Infiltrating duct carcinoma, NOS	Unknown	Left - origin of primary	1A	p1MI	p0I-	c0	Pathologic	Pathologic	Clinical	1
39 years	2017	White	8500	509	36393864	44	Unknown or not applicable	1	0	None/Unknown	No/Unknown	HR+/HER2+ (Luminal B)	Positive	Positive	Positive	Alive	Alive or dead of other cause	Alive or dead due to cancer	17	One primary only	Yes	1	1	8500/3: Infiltrating duct carcinoma, NOS	Poorly differentiated; Grade III	Right - origin of primary	1A	p1MI	p0I+	c0	Pathologic	Pathologic	Clinical	1
55 years	2016	Asian or Pacific Islander	8500	504	36394894	41	Unknown or not applicable	2	0	None/Unknown	No/Unknown	HR+/HER2+ (Luminal B)	Positive	Positive	Positive	Alive	Alive or dead of other cause	Alive or dead due to cancer	24	One primary only	Yes	1	1	8500/3: Infiltrating duct carcinoma, NOS	Moderately differentiated; Grade II	Left - origin of primary	1A	p1MI	p0I-	c0	Pathologic	Pathologic	Clinical	1
66 years	2016	White	8500	504	36395168	22	Unknown or not applicable	0	98	Beam radiation	No/Unknown	HR+/HER2- (Luminal A)	Positive	Positive	Negative	Alive	Alive or dead of other cause	Alive or dead due to cancer	24	One primary only	Yes	1	1	8500/3: Infiltrating duct carcinoma, NOS	Well differentiated; Grade I	Left - origin of primary	1A	p1MI	c0	c0	Pathologic	Clinical	Clinical	1
72 years	2016	Asian or Pacific Islander	8500	508	36395323	22	Unknown or not applicable	1	0	None/Unknown	No/Unknown	HR+/HER2- (Luminal A)	Positive	Positive	Negative	Alive	Alive or dead of other cause	Alive or dead due to cancer	25	2nd of 2 or more primaries	No	2	2	8500/3: Infiltrating duct carcinoma, NOS	Moderately differentiated; Grade II	Left - origin of primary	1A	p1MI	p0	c0	Pathologic	Pathologic	Clinical	1
70 years	2016	Asian or Pacific Islander	8500	509	36395344	40	Unknown or not applicable	2	0	None/Unknown	No/Unknown	Unknown	Positive	Borderline/Unknown	Borderline/Unknown	Alive	Alive or dead of other cause	Alive or dead due to cancer	24	One primary only	Yes	1	1	8500/3: Infiltrating duct carcinoma, NOS	Unknown	Right - origin of primary	1A	p1MI	p0I-	c0	Pathologic	Pathologic	Clinical	1
47 years	2017	White	8500	504	36396753	41	Unknown or not applicable	0	98	None/Unknown	No/Unknown	HR+/HER2- (Luminal A)	Positive	Positive	Negative	Alive	Alive or dead of other cause	Alive or dead due to cancer	18	2nd of 2 or more primaries	Yes	2	2	8500/3: Infiltrating duct carcinoma, NOS	Well differentiated; Grade I	Right - origin of primary	1A	p1MI	c0	c0	Pathologic	Pathologic	Pathologic	990
68 years	2017	White	8500	504	36397007	49	Unknown or not applicable	2	0	None/Unknown	No/Unknown	Unknown	Positive	Negative	Borderline/Unknown	Alive	Alive or dead of other cause	Alive or dead due to cancer	21	2nd of 2 or more primaries	No	2	2	8500/3: Infiltrating duct carcinoma, NOS	Unknown	Right - origin of primary	1A	p1MI	p0I-	c0	Pathologic	Pathologic	Clinical	1
65 years	2017	White	8500	502	36397246	41	Unknown or not applicable	0	98	None/Unknown	No/Unknown	HR+/HER2- (Luminal A)	Positive	Positive	Negative	Alive	Alive or dead of other cause	Alive or dead due to cancer	22	One primary only	Yes	1	1	8500/3: Infiltrating duct carcinoma, NOS	Well differentiated; Grade I	Right - origin of primary	1A	p1MI	c0	c0	Pathologic	Clinical	Clinical	1
53 years	2017	White	8500	509	36397879	44	Unknown or not applicable	5	0	None/Unknown	Yes	HR-/HER2+ (HER2 enriched)	Negative	Negative	Positive	Alive	Alive or dead of other cause	Alive or dead due to cancer	22	One primary only	Yes	1	1	8500/3: Infiltrating duct carcinoma, NOS	Unknown	Right - origin of primary	1A	p1MI	p0I-	c0	Pathologic	Pathologic	Clinical	990
84 years	2017	Asian or Pacific Islander	8540	500	36402054	22	Unknown or not applicable	0	98	None/Unknown	No/Unknown	HR+/HER2- (Luminal A)	Positive	Negative	Negative	Alive	Alive or dead of other cause	Alive or dead due to cancer	22	One primary only	Yes	1	1	8540/3: Paget disease, mammary	Unknown	Left - origin of primary	1A	p1MI	c0	c0	Pathologic	Clinical	Clinical	1
76 years	2016	White	8520	508	36404360	22	Unknown or not applicable	1	0	None/Unknown	No/Unknown	HR+/HER2- (Luminal A)	Positive	Negative	Negative	Alive	Alive or dead of other cause	Alive or dead due to cancer	31	2nd of 2 or more primaries	No	2	2	8520/3: Lobular carcinoma, NOS	Moderately differentiated; Grade II	Left - origin of primary	1A	p1MI	p0I-	c0	Pathologic	Pathologic	Clinical	1
51 years	2017	Asian or Pacific Islander	8500	505	36404834	22	Unknown or not applicable	5	0	Refused (1988+)	No/Unknown	Unknown	Positive	Positive	Borderline/Unknown	Alive	Alive or dead of other cause	Alive or dead due to cancer	21	One primary only	Yes	1	1	8500/3: Infiltrating duct carcinoma, NOS	Unknown	Right - origin of primary	1A	p1MI	p0I-	c0	Pathologic	Pathologic	Clinical	1
43 years	2017	Asian or Pacific Islander	8500	504	36405631	22	Unknown or not applicable	3	0	Beam radiation	No/Unknown	HR+/HER2- (Luminal A)	Positive	Positive	Negative	Alive	Alive or dead of other cause	Alive or dead due to cancer	18	1st of 2 or more primaries	Yes	1	2	8500/3: Infiltrating duct carcinoma, NOS	Unknown	Right - origin of primary	1A	p1MI	p0I-	c0	Pathologic	Pathologic	Clinical	1
56 years	2016	Asian or Pacific Islander	8500	504	36407844	20	Unknown or not applicable	2	0	None/Unknown	No/Unknown	HR-/HER2+ (HER2 enriched)	Negative	Negative	Positive	Alive	Alive or dead of other cause	Alive or dead due to cancer	26	One primary only	Yes	1	1	8500/3: Infiltrating duct carcinoma, NOS	Unknown	Left - origin of primary	1A	p1MI	p0	c0	Pathologic	Pathologic	Clinical	1
47 years	2017	White	8500	509	36409387	41	Unknown or not applicable	5	0	None/Unknown	No/Unknown	Unknown	Negative	Positive	Borderline/Unknown	Alive	Alive or dead of other cause	Alive or dead due to cancer	15	One primary only	Yes	1	1	8500/3: Infiltrating duct carcinoma, NOS	Unknown	Left - origin of primary	1A	p1MI	p0	c0	Pathologic	Pathologic	Clinical	999
60 years	2017	Asian or Pacific Islander	8523	505	36410088	41	Unknown or not applicable	1	0	None/Unknown	No/Unknown	HR+/HER2- (Luminal A)	Positive	Positive	Negative	Alive	Alive or dead of other cause	Alive or dead due to cancer	18	One primary only	Yes	1	1	8523/3: Infiltrating duct mixed with other types of carcinoma	Unknown	Left - origin of primary	1A	p1MI	p0I-	c0	Pathologic	Pathologic	Clinical	1
28 years	2017	White	8500	508	36410744	41	Unknown or not applicable	3	0	None/Unknown	No/Unknown	HR+/HER2- (Luminal A)	Positive	Positive	Negative	Alive	Alive or dead of other cause	Alive or dead due to cancer	16	One primary only	Yes	1	1	8500/3: Infiltrating duct carcinoma, NOS	Moderately differentiated; Grade II	Right - origin of primary	1A	p1MI	p0	c0	Pathologic	Pathologic	Clinical	1
73 years	2017	Asian or Pacific Islander	8500	501	36411156	42	Unknown or not applicable	3	0	None/Unknown	No/Unknown	HR+/HER2- (Luminal A)	Positive	Positive	Negative	Alive	Alive or dead of other cause	Alive or dead due to cancer	21	1st of 2 or more primaries	Yes	1	2	8500/3: Infiltrating duct carcinoma, NOS	Well differentiated; Grade I	Right - origin of primary	1A	p1MI	p0	c0	Pathologic	Pathologic	Clinical	1
65 years	2017	White	8500	504	36411756	75	Unknown or not applicable	3	0	None/Unknown	Yes	HR-/HER2+ (HER2 enriched)	Negative	Negative	Positive	Alive	Alive or dead of other cause	Alive or dead due to cancer	22	2nd of 2 or more primaries	No	2	2	8500/3: Infiltrating duct carcinoma, NOS	Poorly differentiated; Grade III	Left - origin of primary	1A	p1MI	p0I-	c0	Pathologic	Pathologic	Clinical	1
51 years	2017	White	8500	505	36412771	24	Unknown or not applicable	2	0	Beam radiation	No/Unknown	HR+/HER2- (Luminal A)	Positive	Positive	Negative	Alive	Alive or dead of other cause	Alive or dead due to cancer	17	One primary only	Yes	1	1	8500/3: Infiltrating duct carcinoma, NOS	Unknown	Right - origin of primary	1A	p1MI	p0I-	c0	Pathologic	Pathologic	Clinical	990
47 years	2017	Asian or Pacific Islander	8507	502	36415597	30	Unknown or not applicable	2	0	None/Unknown	No/Unknown	HR+/HER2- (Luminal A)	Positive	Positive	Negative	Alive	Alive or dead of other cause	Alive or dead due to cancer	16	One primary only	Yes	1	1	8507/3: Ductal carcinoma, micropapillary	Unknown	Left - origin of primary	1A	p1MI	p0I+	c0	Pathologic	Pathologic	Clinical	1
53 years	2017	White	8500	502	36416037	22	Unknown or not applicable	2	0	Beam radiation	No/Unknown	HR+/HER2- (Luminal A)	Positive	Positive	Negative	Alive	Alive or dead of other cause	Alive or dead due to cancer	18	One primary only	Yes	1	1	8500/3: Infiltrating duct carcinoma, NOS	Moderately differentiated; Grade II	Left - origin of primary	1A	p1MI	p0I-	c0	Pathologic	Pathologic	Clinical	990
74 years	2017	White	8500	504	36416327	41	Unknown or not applicable	2	0	None/Unknown	No/Unknown	HR-/HER2+ (HER2 enriched)	Negative	Negative	Positive	Alive	Alive or dead of other cause	Alive or dead due to cancer	16	1st of 2 or more primaries	Yes	1	1	8500/3: Infiltrating duct carcinoma, NOS	Unknown	Left - origin of primary	1A	p1MI	p0I-	c0	Pathologic	Pathologic	Clinical	990
71 years	2017	White	8500	508	36416643	22	Unknown or not applicable	0	98	None/Unknown	No/Unknown	Unknown	Positive	Positive	Borderline/Unknown	Alive	Alive or dead of other cause	Alive or dead due to cancer	16	One primary only	Yes	1	1	8500/3: Infiltrating duct carcinoma, NOS	Unknown	Right - origin of primary	1A	p1MI	c0	c0	Pathologic	Clinical	Clinical	1
60 years	2017	White	8523	504	36417042	23	Unknown or not applicable	4	0	Beam radiation	No/Unknown	Unknown	Positive	Borderline/Unknown	Borderline/Unknown	Alive	Alive or dead of other cause	Alive or dead due to cancer	17	One primary only	Yes	1	1	8523/3: Infiltrating duct mixed with other types of carcinoma	Poorly differentiated; Grade III	Left - origin of primary	1A	p1MI	p0	c0	Pathologic	Pathologic	Clinical	990
69 years	2017	White	8520	508	36417140	40	Unknown or not applicable	2	0	None/Unknown	No/Unknown	HR+/HER2- (Luminal A)	Positive	Positive	Negative	Alive	Alive or dead of other cause	Alive or dead due to cancer	18	2nd of 2 or more primaries	No	2	2	8520/3: Lobular carcinoma, NOS	Moderately differentiated; Grade II	Right - origin of primary	1A	p1MI	p0	c0	Pathologic	Pathologic	Clinical	1
38 years	2017	White	8500	502	36417341	75	Unknown or not applicable	3	0	None/Unknown	No/Unknown	Unknown	Negative	Negative	Borderline/Unknown	Alive	Alive or dead of other cause	Alive or dead due to cancer	2	One primary only	Yes	1	1	8500/3: Infiltrating duct carcinoma, NOS	Moderately differentiated; Grade II	Left - origin of primary	1A	p1MI	p0I-	c0	Pathologic	Pathologic	Clinical	1
65 years	2017	Asian or Pacific Islander	8523	509	36418950	41	Unknown or not applicable	2	0	None/Unknown	No/Unknown	HR-/HER2+ (HER2 enriched)	Negative	Negative	Positive	Alive	Alive or dead of other cause	Alive or dead due to cancer	20	One primary only	Yes	1	1	8523/3: Infiltrating duct mixed with other types of carcinoma	Unknown	Left - origin of primary	1A	p1MI	p0I-	c0	Pathologic	Pathologic	Clinical	990
63 years	2017	White	8500	508	36419949	43	Unknown or not applicable	1	0	None/Unknown	No/Unknown	HR-/HER2- (Triple Negative)	Negative	Negative	Negative	Alive	Alive or dead of other cause	Alive or dead due to cancer	20	One primary only	Yes	1	1	8500/3: Infiltrating duct carcinoma, NOS	Well differentiated; Grade I	Right - origin of primary	1A	p1MI	p0I+	c0	Pathologic	Pathologic	Clinical	1
47 years	2017	White	8500	508	36420078	22	Unknown or not applicable	2	0	Beam radiation	No/Unknown	Unknown	Positive	Borderline/Unknown	Borderline/Unknown	Alive	Alive or dead of other cause	Alive or dead due to cancer	20	One primary only	Yes	1	1	8500/3: Infiltrating duct carcinoma, NOS	Moderately differentiated; Grade II	Right - origin of primary	1A	p1MI	p0I-	c0	Pathologic	Pathologic	Clinical	1
68 years	2017	White	8500	504	36420988	22	Unknown or not applicable	0	98	Beam radiation	No/Unknown	HR+/HER2- (Luminal A)	Positive	Negative	Negative	Alive	Alive or dead of other cause	Alive or dead due to cancer	17	2nd of 2 or more primaries	No	2	2	8500/3: Infiltrating duct carcinoma, NOS	Unknown	Left - origin of primary	1A	p1MI	c0	c0	Pathologic	Clinical	Clinical	1
63 years	2017	White	8500	509	36421096	22	Unknown or not applicable	1	0	None/Unknown	No/Unknown	HR+/HER2+ (Luminal B)	Positive	Negative	Positive	Alive	Alive or dead of other cause	Alive or dead due to cancer	21	One primary only	Yes	1	1	8500/3: Infiltrating duct carcinoma, NOS	Poorly differentiated; Grade III	Right - origin of primary	1A	p1MI	p0I-	c0	Pathologic	Pathologic	Clinical	990
59 years	2017	Asian or Pacific Islander	8500	509	36421145	23	Unknown or not applicable	0	98	None/Unknown	No/Unknown	Unknown	Positive	Positive	Borderline/Unknown	Alive	Alive or dead of other cause	Alive or dead due to cancer	21	One primary only	Yes	1	1	8500/3: Infiltrating duct carcinoma, NOS	Moderately differentiated; Grade II	Right - origin of primary	1A	p1MI	c0	c0	Pathologic	Clinical	Clinical	990
53 years	2017	Asian or Pacific Islander	8500	504	36422331	23	Unknown or not applicable	1	0	None/Unknown	No/Unknown	Unknown	Borderline/Unknown	Borderline/Unknown	Borderline/Unknown	Alive	Alive or dead of other cause	Alive or dead due to cancer	19	One primary only	Yes	1	1	8500/3: Infiltrating duct carcinoma, NOS	Unknown	Left - origin of primary	1A	p1MI	p0	c0	Pathologic	Pathologic	Clinical	1
69 years	2017	Asian or Pacific Islander	8520	508	36424073	41	Unknown or not applicable	1	0	None/Unknown	No/Unknown	HR+/HER2- (Luminal A)	Positive	Negative	Negative	Alive	Alive or dead of other cause	Alive or dead due to cancer	14	One primary only	Yes	1	1	8520/3: Lobular carcinoma, NOS	Moderately differentiated; Grade II	Left - origin of primary	1A	p1MI	p0I-	c0	Pathologic	Pathologic	Clinical	1
50 years	2017	Asian or Pacific Islander	8520	509	36425169	24	Unknown or not applicable	1	0	None/Unknown	No/Unknown	Unknown	Positive	Positive	Borderline/Unknown	Alive	Alive or dead of other cause	Alive or dead due to cancer	14	One primary only	Yes	1	1	8520/3: Lobular carcinoma, NOS	Well differentiated; Grade I	Left - origin of primary	1A	p1MI	c0	c0	Pathologic	Clinical	Clinical	999
59 years	2017	White	8500	502	36425323	30	Unknown or not applicable	4	0	None/Unknown	No/Unknown	HR+/HER2- (Luminal A)	Positive	Negative	Negative	Alive	Alive or dead of other cause	Alive or dead due to cancer	16	1st of 2 or more primaries	Yes	1	1	8500/3: Infiltrating duct carcinoma, NOS	Moderately differentiated; Grade II	Right - origin of primary	1A	p1MI	p0I-	c0	Pathologic	Pathologic	Clinical	1
47 years	2017	White	8500	502	36426290	22	Unknown or not applicable	2	0	Beam radiation	No/Unknown	HR+/HER2- (Luminal A)	Positive	Positive	Negative	Alive	Alive or dead of other cause	Alive or dead due to cancer	22	One primary only	Yes	1	1	8500/3: Infiltrating duct carcinoma, NOS	Unknown	Right - origin of primary	1A	p1MI	p0I-	c0	Pathologic	Pathologic	Clinical	1
60 years	2017	White	8500	508	36426688	22	Unknown or not applicable	0	98	None/Unknown	No/Unknown	Unknown	Positive	Positive	Borderline/Unknown	Alive	Alive or dead of other cause	Alive or dead due to cancer	17	One primary only	Yes	1	1	8500/3: Infiltrating duct carcinoma, NOS	Poorly differentiated; Grade III	Left - origin of primary	1A	p1MI	c0	c0	Pathologic	Clinical	Clinical	60
52 years	2017	Asian or Pacific Islander	8500	504	36427201	41	Unknown or not applicable	4	0	None/Unknown	Yes	HR-/HER2+ (HER2 enriched)	Negative	Negative	Positive	Alive	Alive or dead of other cause	Alive or dead due to cancer	21	One primary only	Yes	1	1	8500/3: Infiltrating duct carcinoma, NOS	Unknown	Right - origin of primary	1A	p1MI	p0I-	c0	Pathologic	Pathologic	Clinical	1
73 years	2017	Asian or Pacific Islander	8503	504	36428115	22	Unknown or not applicable	0	98	None/Unknown	No/Unknown	Unknown	Positive	Borderline/Unknown	Borderline/Unknown	Alive	Alive or dead of other cause	Alive or dead due to cancer	19	One primary only	Yes	1	1	8503/3: Intraductal papillary adenocarcinoma with invasion	Unknown	Left - origin of primary	1A	p1MI	c0	c0	Pathologic	Clinical	Clinical	1
55 years	2017	Asian or Pacific Islander	8500	502	36428777	22	Unknown or not applicable	5	0	Beam radiation	No/Unknown	HR+/HER2- (Luminal A)	Positive	Positive	Negative	Alive	Alive or dead of other cause	Alive or dead due to cancer	19	One primary only	Yes	1	1	8500/3: Infiltrating duct carcinoma, NOS	Moderately differentiated; Grade II	Left - origin of primary	1A	p1MI	p0I-	c0	Pathologic	Pathologic	Clinical	1
45 years	2017	White	8500	508	36429229	47	Unknown or not applicable	1	0	None/Unknown	No/Unknown	Unknown	Positive	Borderline/Unknown	Borderline/Unknown	Alive	Alive or dead of other cause	Alive or dead due to cancer	20	One primary only	Yes	1	1	8500/3: Infiltrating duct carcinoma, NOS	Moderately differentiated; Grade II	Right - origin of primary	1A	p1MI	p0	c0	Pathologic	Pathologic	Pathologic	1
67 years	2017	White	8500	505	36429369	22	Unknown or not applicable	5	0	Beam radiation	No/Unknown	Unknown	Positive	Borderline/Unknown	Borderline/Unknown	Alive	Alive or dead of other cause	Alive or dead due to cancer	19	One primary only	Yes	1	1	8500/3: Infiltrating duct carcinoma, NOS	Unknown	Left - origin of primary	1A	p1MI	p0I-	c0	Pathologic	Pathologic	Clinical	1
80 years	2017	White	8500	508	36429720	41	Unknown or not applicable	0	98	None/Unknown	No/Unknown	HR+/HER2- (Luminal A)	Positive	Positive	Negative	Alive	Alive or dead of other cause	Alive or dead due to cancer	12	2nd of 2 or more primaries	Yes	2	2	8500/3: Infiltrating duct carcinoma, NOS	Unknown	Left - origin of primary	99	p1MI	pX	c0	Pathologic	Pathologic	Pathologic	990
42 years	2017	White	8541	504	36430302	41	Unknown or not applicable	5	1	None/Unknown	No/Unknown	HR+/HER2+ (Luminal B)	Positive	Positive	Positive	Alive	Alive or dead of other cause	Alive or dead due to cancer	12	One primary only	Yes	1	1	8541/3: Paget disease and infiltrating ductal carcinoma of breast	Poorly differentiated; Grade III	Right - origin of primary	2A	p1MI	p1	c0	Pathologic	Pathologic	Clinical	1
52 years	2017	Black	8523	504	36430609	40	Unknown or not applicable	3	0	None/Unknown	No/Unknown	Unknown	Borderline/Unknown	Borderline/Unknown	Borderline/Unknown	Alive	Alive or dead of other cause	Alive or dead due to cancer	19	One primary only	Yes	1	1	8523/3: Infiltrating duct mixed with other types of carcinoma	Unknown	Left - origin of primary	1A	p1MI	p0	c0	Pathologic	Pathologic	Pathologic	1
62 years	2017	White	8500	508	36431932	22	Unknown or not applicable	8	0	None/Unknown	No/Unknown	Unknown	Positive	Positive	Borderline/Unknown	Alive	Alive or dead of other cause	Alive or dead due to cancer	19	One primary only	Yes	1	1	8500/3: Infiltrating duct carcinoma, NOS	Poorly differentiated; Grade III	Left - origin of primary	1A	p1MI	p0	c0	Pathologic	Pathologic	Clinical	990
74 years	2017	White	8500	503	36431999	22	Unknown or not applicable	3	0	Beam radiation	No/Unknown	HR+/HER2- (Luminal A)	Positive	Positive	Negative	Alive	Alive or dead of other cause	Alive or dead due to cancer	14	One primary only	Yes	1	1	8500/3: Infiltrating duct carcinoma, NOS	Well differentiated; Grade I	Right - origin of primary	1A	p1MI	p0I-	c0	Pathologic	Pathologic	Clinical	1
76 years	2017	White	8500	502	36433684	22	Unknown or not applicable	1	0	Beam radiation	No/Unknown	HR+/HER2- (Luminal A)	Positive	Positive	Negative	Alive	Alive or dead of other cause	Alive or dead due to cancer	12	One primary only	Yes	1	1	8500/3: Infiltrating duct carcinoma, NOS	Well differentiated; Grade I	Left - origin of primary	1A	p1MI	p0	c0	Pathologic	Pathologic	Clinical	1
40 years	2017	Asian or Pacific Islander	8523	504	36434645	48	Unknown or not applicable	4	0	None/Unknown	No/Unknown	HR-/HER2+ (HER2 enriched)	Negative	Negative	Positive	Alive	Alive or dead of other cause	Alive or dead due to cancer	19	One primary only	Yes	1	1	8523/3: Infiltrating duct mixed with other types of carcinoma	Poorly differentiated; Grade III	Right - origin of primary	1A	p1MI	p0	c0	Pathologic	Pathologic	Clinical	1
59 years	2017	Asian or Pacific Islander	8500	509	36434786	42	Unknown or not applicable	0	98	None/Unknown	No/Unknown	HR+/HER2- (Luminal A)	Positive	Positive	Negative	Alive	Alive or dead of other cause	Alive or dead due to cancer	17	2nd of 2 or more primaries	No	2	2	8500/3: Infiltrating duct carcinoma, NOS	Moderately differentiated; Grade II	Left - origin of primary	1A	p1MI	c0	c0	Pathologic	Clinical	Clinical	1
36 years	2017	Unknown	8500	508	36435047	22	Unknown or not applicable	3	0	Beam radiation	No/Unknown	HR+/HER2- (Luminal A)	Positive	Positive	Negative	Alive	Alive or dead of other cause	Alive or dead due to cancer	19	One primary only	Yes	1	1	8500/3: Infiltrating duct carcinoma, NOS	Well differentiated; Grade I	Right - origin of primary	1A	p1MI	p0I-	c0	Pathologic	Pathologic	Clinical	990
54 years	2017	Asian or Pacific Islander	8520	504	36435323	22	Unknown or not applicable	1	0	Beam radiation	No/Unknown	HR+/HER2- (Luminal A)	Positive	Positive	Negative	Alive	Alive or dead of other cause	Alive or dead due to cancer	18	One primary only	Yes	1	1	8520/3: Lobular carcinoma, NOS	Unknown	Right - origin of primary	1A	p1MI	p0	c0	Pathologic	Pathologic	Clinical	1
46 years	2017	White	8500	502	36436172	41	Unknown or not applicable	1	0	None/Unknown	No/Unknown	HR-/HER2+ (HER2 enriched)	Negative	Negative	Positive	Alive	Alive or dead of other cause	Alive or dead due to cancer	1	One primary only	Yes	1	1	8500/3: Infiltrating duct carcinoma, NOS	Unknown	Right - origin of primary	1A	p1MI	p0I-	c0	Pathologic	Pathologic	Clinical	1
47 years	2017	White	8500	504	36436442	49	Unknown or not applicable	4	0	None/Unknown	No/Unknown	HR-/HER2+ (HER2 enriched)	Negative	Negative	Positive	Alive	Alive or dead of other cause	Alive or dead due to cancer	14	One primary only	Yes	1	1	8500/3: Infiltrating duct carcinoma, NOS	Unknown	Left - origin of primary	1A	p1MI	p0I-	c0	Pathologic	Pathologic	Clinical	1
71 years	2017	White	8523	504	36436446	24	Unknown or not applicable	0	98	Beam radiation	No/Unknown	Unknown	Positive	Positive	Borderline/Unknown	Alive	Alive or dead of other cause	Alive or dead due to cancer	14	1st of 2 or more primaries	Yes	1	2	8523/3: Infiltrating duct mixed with other types of carcinoma	Moderately differentiated; Grade II	Right - origin of primary	1A	p1MI	c0	c0	Pathologic	Clinical	Clinical	990
57 years	2017	Asian or Pacific Islander	8500	504	36436528	22	Unknown or not applicable	2	0	None/Unknown	No/Unknown	Unknown	Negative	Positive	Borderline/Unknown	Alive	Alive or dead of other cause	Alive or dead due to cancer	14	One primary only	Yes	1	1	8500/3: Infiltrating duct carcinoma, NOS	Unknown	Right - origin of primary	1A	p1MI	p0I-	c0	Pathologic	Pathologic	Clinical	1
51 years	2017	Asian or Pacific Islander	8500	508	36436583	22	Unknown or not applicable	3	0	Beam radiation	No/Unknown	HR-/HER2- (Triple Negative)	Negative	Negative	Negative	Alive	Alive or dead of other cause	Alive or dead due to cancer	13	One primary only	Yes	1	1	8500/3: Infiltrating duct carcinoma, NOS	Unknown	Left - origin of primary	1A	p1MI	p0I-	c0	Pathologic	Pathologic	Clinical	1
62 years	2016	Asian or Pacific Islander	8501	509	36436774	51	Unknown or not applicable	7	7	None/Unknown	No/Unknown	Unknown	Borderline/Unknown	Borderline/Unknown	Borderline/Unknown	Alive	Alive or dead of other cause	Alive or dead due to cancer	3	One primary only	Yes	1	1	8501/3: Comedocarcinoma, NOS	Poorly differentiated; Grade III	Right - origin of primary	3A	p1MI	p2A	c0	Pathologic	Pathologic	Clinical	990
44 years	2017	Asian or Pacific Islander	8500	505	36436849	30	Unknown or not applicable	2	0	None/Unknown	No/Unknown	Unknown	Negative	Borderline/Unknown	Positive	Alive	Alive or dead of other cause	Alive or dead due to cancer	14	One primary only	Yes	1	1	8500/3: Infiltrating duct carcinoma, NOS	Poorly differentiated; Grade III	Left - origin of primary	1A	p1MI	p0I-	c0	Pathologic	Pathologic	Clinical	990
49 years	2017	White	8010	504	36438473	30	Unknown or not applicable	2	0	None/Unknown	No/Unknown	Unknown	Positive	Positive	Borderline/Unknown	Alive	Alive or dead of other cause	Alive or dead due to cancer	15	One primary only	Yes	1	1	8010/3: Carcinoma, NOS	Unknown	Left - origin of primary	1A	p1MI	p0	c0	Pathologic	Pathologic	Clinical	999
64 years	2017	White	8500	502	36440305	30	Unknown or not applicable	2	0	None/Unknown	No/Unknown	HR-/HER2- (Triple Negative)	Negative	Negative	Negative	Alive	Alive or dead of other cause	Alive or dead due to cancer	13	1st of 2 or more primaries	Yes	1	2	8500/3: Infiltrating duct carcinoma, NOS	Undifferentiated; anaplastic; Grade IV	Left - origin of primary	1A	p1MI	p0	c0	Pathologic	Pathologic	Clinical	1
55 years	2017	White	8500	502	36441325	48	Unknown or not applicable	7	0	None/Unknown	No/Unknown	HR+/HER2+ (Luminal B)	Positive	Negative	Positive	Alive	Alive or dead of other cause	Alive or dead due to cancer	18	1st of 2 or more primaries	Yes	1	1	8500/3: Infiltrating duct carcinoma, NOS	Unknown	Left - origin of primary	1A	p1MI	p0	c0	Pathologic	Pathologic	Clinical	1
67 years	2017	White	8500	504	36443213	24	Unknown or not applicable	1	0	Radioactive implants (includes brachytherapy) (1988+)	No/Unknown	Unknown	Positive	Positive	Borderline/Unknown	Alive	Alive or dead of other cause	Alive or dead due to cancer	13	One primary only	Yes	1	1	8500/3: Infiltrating duct carcinoma, NOS	Unknown	Left - origin of primary	1A	p1MI	p0	c0	Pathologic	Pathologic	Clinical	1
61 years	2017	Asian or Pacific Islander	8500	509	36443580	49	Unknown or not applicable	2	0	None/Unknown	No/Unknown	Unknown	Positive	Positive	Borderline/Unknown	Alive	Alive or dead of other cause	Alive or dead due to cancer	19	One primary only	Yes	1	1	8500/3: Infiltrating duct carcinoma, NOS	Unknown	Right - origin of primary	1A	p1MI	p0I-	c0	Pathologic	Pathologic	Clinical	990
46 years	2017	White	8010	504	36443838	24	Unknown or not applicable	3	0	Beam radiation	No/Unknown	HR-/HER2- (Triple Negative)	Negative	Negative	Negative	Alive	Alive or dead of other cause	Alive or dead due to cancer	17	One primary only	Yes	1	1	8010/3: Carcinoma, NOS	Poorly differentiated; Grade III	Right - origin of primary	1A	p1MI	p0	c0	Pathologic	Pathologic	Clinical	999
56 years	2017	White	8500	508	36444682	45	Unknown or not applicable	2	0	None/Unknown	No/Unknown	HR+/HER2+ (Luminal B)	Positive	Negative	Positive	Alive	Alive or dead of other cause	Alive or dead due to cancer	13	1st of 2 or more primaries	Yes	1	2	8500/3: Infiltrating duct carcinoma, NOS	Unknown	Left - origin of primary	1A	p1MI	p0	c0	Pathologic	Pathologic	Clinical	13
73 years	2017	White	8500	505	36444695	22	Unknown or not applicable	0	98	Beam radiation	No/Unknown	Unknown	Positive	Positive	Borderline/Unknown	Alive	Alive or dead of other cause	Alive or dead due to cancer	13	One primary only	Yes	1	1	8500/3: Infiltrating duct carcinoma, NOS	Moderately differentiated; Grade II	Right - origin of primary	1A	p1MI	c0	c0	Pathologic	Clinical	Clinical	1
64 years	2017	White	8522	504	36444996	41	Unknown or not applicable	1	0	Recommended, unknown if administered	No/Unknown	HR+/HER2+ (Luminal B)	Positive	Positive	Positive	Alive	Alive or dead of other cause	Alive or dead due to cancer	13	One primary only	Yes	1	1	8522/3: Infiltrating duct and lobular carcinoma	Moderately differentiated; Grade II	Right - origin of primary	1A	p1MI	p0	c0	Pathologic	Pathologic	Clinical	1
71 years	2017	White	8500	504	36445382	22	Unknown or not applicable	0	98	Beam radiation	No/Unknown	Unknown	Borderline/Unknown	Borderline/Unknown	Borderline/Unknown	Alive	Alive or dead of other cause	Alive or dead due to cancer	14	One primary only	Yes	1	1	8500/3: Infiltrating duct carcinoma, NOS	Unknown	Left - origin of primary	1A	p1MI	c0	c0	Pathologic	Clinical	Clinical	1
[truncated: 1,107 more rows]
