# Supplementary material for: Development and validation of a nomogram for predicting lymph node metastasis in ductal carcinoma in situ with microinvasion: A SEER population-based study
Source: PLoS One. 2024 Apr 1;19(4):e0301057. doi: 10.1371/journal.pone.0301057 (PMC10984531; doi:10.1371/journal.pone.0301057)
Supplement: S3 Data — (XLSX) [file pone.0301057.s003.xlsx]

## Sheet: Sheet1
Age recode with single ages and 100+	Year of diagnosis	Race recode (W, B, AI, API)	Histologic Type ICD-O-3	Primary Site	Patient ID	RX Summ--Surg Prim Site (1998+)	RX Summ--Scope Reg LN Sur (2003+)	Regional nodes examined (1988+)	Regional nodes positive (1988+)	Radiation recode	Chemotherapy recode (yes, no/unk)	Breast Subtype (2010+)	ER Status Recode Breast Cancer (1990+)	PR Status Recode Breast Cancer (1990+)	Derived HER2 Recode (2010+)	COD to site recode	SEER cause-specific death classification	SEER other cause of death classification	Survival months	Sequence number	First malignant primary indicator	Record number recode	Total number of in situ/malignant tumors for patient	ICD-O-3 Hist/behav	Laterality	Grade Clinical (2018+)	Grade Pathological (2018+)	Derived EOD 2018 T (2018+)	Derived EOD 2018 N (2018+)	Derived EOD 2018 M (2018+)	Derived EOD 2018 Stage Group (2018+)	EOD Primary Tumor (2018+)	EOD Regional Nodes (2018+)	EOD Mets (2018+)	Tumor Size Summary (2016+)
75 years	2018	White	8500	504	154768	22	Unknown or not applicable	0	98	Beam radiation	No/Unknown	HR+/HER2-	Positive	Positive	Negative	Alive	Alive or dead of other cause	Alive or dead due to cancer	22	2nd of 2 or more primaries	No	2	2	8500/3: Infiltrating duct carcinoma, NOS	Left - origin of primary	9	9	T1mi	N0	M0	99	100	0	0	1
79 years	2018	Asian or Pacific Islander	8500	508	262765	23	Unknown or not applicable	0	98	Beam radiation	No/Unknown	HR+/HER2-	Positive	Positive	Negative	Alive	Alive or dead of other cause	Alive or dead due to cancer	22	2nd of 2 or more primaries	Yes	2	3	8500/3: Infiltrating duct carcinoma, NOS	Right - origin of primary	L	1	T1mi	N0	M0	1A	100	0	0	1
63 years	2019	White	8520	508	413383	23	Unknown or not applicable	2	0	Beam radiation	No/Unknown	Unknown	Positive	Positive	Borderline/Unknown	Alive	Alive or dead of other cause	Alive or dead due to cancer	7	3rd of 3 or more primaries	No	2	3	8520/3: Lobular carcinoma, NOS	Right - origin of primary	9	9	T1mi	N0	M0	99	100	70	0	1
67 years	2019	White	8500	504	485863	30	Unknown or not applicable	5	0	None/Unknown	No/Unknown	HR+/HER2-	Positive	Positive	Negative	Alive	Alive or dead of other cause	Alive or dead due to cancer	8	2nd of 2 or more primaries	Yes	2	2	8500/3: Infiltrating duct carcinoma, NOS	Right - origin of primary	1	1	T1mi	N0	M0	1A	100	70	0	1
74 years	2018	White	8500	502	535628	30	Unknown or not applicable	2	0	None/Unknown	No/Unknown	HR+/HER2-	Positive	Positive	Negative	Alive	Alive or dead of other cause	Alive or dead due to cancer	18	2nd of 2 or more primaries	No	2	2	8500/3: Infiltrating duct carcinoma, NOS	Left - origin of primary	2	2	T1mi	N0	M0	1A	100	70	0	1
63 years	2019	Asian or Pacific Islander	8500	505	633054	41	Unknown or not applicable	0	98	None/Unknown	No/Unknown	HR+/HER2-	Positive	Positive	Negative	Alive	Alive or dead of other cause	Alive or dead due to cancer	10	2nd of 2 or more primaries	No	2	3	8500/3: Infiltrating duct carcinoma, NOS	Left - origin of primary	9	1	T1mi	N0	M0	1A	100	0	0	1
81 years	2018	White	8500	509	680559	22	Unknown or not applicable	0	98	None/Unknown	No/Unknown	Unknown	Positive	Positive	Borderline/Unknown	Alive	Alive or dead of other cause	Alive or dead due to cancer	14	3rd of 3 or more primaries	No	3	3	8500/3: Infiltrating duct carcinoma, NOS	Left - origin of primary	9	2	T1mi	N0	M0	99	100	0	0	1
76 years	2019	Asian or Pacific Islander	8500	508	856933	41	Unknown or not applicable	2	0	None/Unknown	No/Unknown	HR+/HER2-	Positive	Positive	Negative	Alive	Alive or dead of other cause	Alive or dead due to cancer	3	2nd of 2 or more primaries	No	2	2	8500/3: Infiltrating duct carcinoma, NOS	Left - origin of primary	9	9	T1mi	N0	M0	99	100	70	0	990
52 years	2018	White	8480	504	865629	30	Unknown or not applicable	0	98	None/Unknown	No/Unknown	Unknown	Positive	Negative	Borderline/Unknown	Alive	Alive or dead of other cause	Alive or dead due to cancer	18	2nd of 2 or more primaries	No	1	2	8480/3: Mucinous adenocarcinoma	Right - origin of primary	2	9	T1mi	N0	M0	99	100	0	0	1
60 years	2018	Asian or Pacific Islander	8500	504	889880	41	Unknown or not applicable	2	0	None/Unknown	No/Unknown	HR+/HER2-	Positive	Positive	Negative	Alive	Alive or dead of other cause	Alive or dead due to cancer	5	2nd of 2 or more primaries	Yes	2	2	8500/3: Infiltrating duct carcinoma, NOS	Right - origin of primary	2	9	T1mi	N0	M0	1A	100	70	0	1
64 years	2019	Asian or Pacific Islander	8500	505	936709	41	Unknown or not applicable	3	0	None/Unknown	No/Unknown	Unknown	Positive	Positive	Borderline/Unknown	Alive	Alive or dead of other cause	Alive or dead due to cancer	1	2nd of 2 or more primaries	No	2	2	8500/3: Infiltrating duct carcinoma, NOS	Right - origin of primary	9	1	T1mi	N0(mol+)	M0	99	100	50	0	1
62 years	2019	Asian or Pacific Islander	8500	508	981147	22	Unknown or not applicable	0	98	Beam radiation	No/Unknown	HR+/HER2-	Positive	Positive	Negative	Alive	Alive or dead of other cause	Alive or dead due to cancer	1	2nd of 2 or more primaries	No	2	2	8500/3: Infiltrating duct carcinoma, NOS	Left - origin of primary	9	1	T1mi	N0	M0	1A	100	0	0	1
64 years	2018	White	8500	504	1011931	22	Unknown or not applicable	5	0	Refused (1988+)	No/Unknown	HR+/HER2-	Positive	Positive	Negative	Alive	Alive or dead of other cause	Alive or dead due to cancer	16	2nd of 2 or more primaries	Yes	2	3	8500/3: Infiltrating duct carcinoma, NOS	Left - origin of primary	2	2	T1mi	N0	M0	1A	100	70	0	1
68 years	2018	Asian or Pacific Islander	8500	504	1019833	22	Unknown or not applicable	0	98	Beam radiation	No/Unknown	HR+/HER2-	Positive	Negative	Negative	Alive	Alive or dead of other cause	Alive or dead due to cancer	23	2nd of 2 or more primaries	No	2	2	8500/3: Infiltrating duct carcinoma, NOS	Right - origin of primary	9	H	T1mi	N0	M0	99	100	0	0	1
86 years	2018	White	8500	502	1096665	22	Unknown or not applicable	0	98	None/Unknown	No/Unknown	HR+/HER2-	Negative	Positive	Negative	Alive	Alive or dead of other cause	Alive or dead due to cancer	14	2nd of 2 or more primaries	No	2	2	8500/3: Infiltrating duct carcinoma, NOS	Right - origin of primary	H	3	T1mi	N0	M0	1B	100	0	0	1
66 years	2018	White	8500	505	1112638	41	Unknown or not applicable	8	0	None/Unknown	No/Unknown	Unknown	Positive	Positive	Borderline/Unknown	Alive	Alive or dead of other cause	Alive or dead due to cancer	16	2nd of 2 or more primaries	No	1	2	8500/3: Infiltrating duct carcinoma, NOS	Left - origin of primary	9	9	T1mi	N0	M0	99	100	70	0	990
57 years	2019	White	8500	508	1121573	30	Unknown or not applicable	1	0	None/Unknown	No/Unknown	HR+/HER2-	Positive	Positive	Negative	Alive	Alive or dead of other cause	Alive or dead due to cancer	7	2nd of 2 or more primaries	No	2	3	8500/3: Infiltrating duct carcinoma, NOS	Left - origin of primary	1	1	T1mi	N0	M0	1A	100	70	0	990
66 years	2019	Black	8500	503	1205411	20	Unknown or not applicable	0	98	Beam radiation	No/Unknown	Unknown	Positive	Negative	Borderline/Unknown	Alive	Alive or dead of other cause	Alive or dead due to cancer	1	2nd of 2 or more primaries	Yes	2	2	8500/3: Infiltrating duct carcinoma, NOS	Right - origin of primary	9	9	T1mi	N0	M0	99	100	0	0	1
67 years	2018	White	8211	508	1220910	23	Unknown or not applicable	1	0	Beam radiation	No/Unknown	HR+/HER2-	Positive	Positive	Negative	Alive	Alive or dead of other cause	Alive or dead due to cancer	15	2nd of 2 or more primaries	No	2	2	8211/3: Tubular adenocarcinoma	Left - origin of primary	9	1	T1mi	N0	M0	1A	100	0	0	1
62 years	2018	Black	8500	503	1260264	22	Unknown or not applicable	0	98	Beam radiation	No/Unknown	HR+/HER2+	Positive	Negative	Positive	Alive	Alive or dead of other cause	Alive or dead due to cancer	23	3rd of 3 or more primaries	No	3	3	8500/3: Infiltrating duct carcinoma, NOS	Left - origin of primary	3	3	T1mi	N0	M0	1A	100	0	0	990
63 years	2018	White	8022	503	1275640	22	Unknown or not applicable	3	0	Beam radiation	No/Unknown	HR-/HER2-	Negative	Negative	Negative	Alive	Alive or dead of other cause	Alive or dead due to cancer	20	2nd of 2 or more primaries	No	2	2	8022/3: Pleomorphic carcinoma	Left - origin of primary	H	9	T1mi	N0	M0	99	100	0	0	990
61 years	2019	Asian or Pacific Islander	8500	508	1302537	22	Unknown or not applicable	0	98	Beam radiation	No/Unknown	HR+/HER2+	Positive	Negative	Positive	Alive	Alive or dead of other cause	Alive or dead due to cancer	4	3rd of 3 or more primaries	No	3	3	8500/3: Infiltrating duct carcinoma, NOS	Right - origin of primary	9	1	T1mi	N0	M0	1A	100	0	0	1
71 years	2019	White	8500	502	1311876	22	Unknown or not applicable	0	98	Beam radiation	No/Unknown	HR+/HER2-	Negative	Positive	Negative	Alive	Alive or dead of other cause	Alive or dead due to cancer	1	2nd of 2 or more primaries	Yes	2	2	8500/3: Infiltrating duct carcinoma, NOS	Right - origin of primary	9	3	T1mi	N0	M0	1B	100	0	0	1
80 years	2019	Asian or Pacific Islander	8500	504	1332393	22	Unknown or not applicable	0	98	Beam radiation	No/Unknown	HR+/HER2-	Positive	Positive	Negative	Alive	Alive or dead of other cause	Alive or dead due to cancer	2	3rd of 3 or more primaries	No	3	3	8500/3: Infiltrating duct carcinoma, NOS	Left - origin of primary	L	1	T1mi	N0	M0	1A	100	0	0	1
71 years	2019	White	8500	508	1415763	22	Unknown or not applicable	0	98	Beam radiation	No/Unknown	Unknown	Negative	Negative	Borderline/Unknown	Alive	Alive or dead of other cause	Alive or dead due to cancer	11	2nd of 2 or more primaries	No	2	2	8500/3: Infiltrating duct carcinoma, NOS	Left - origin of primary	9	9	T1mi	N0	M0	99	100	0	0	1
42 years	2018	Asian or Pacific Islander	8500	508	1429103	30	Unknown or not applicable	2	0	None/Unknown	No/Unknown	HR+/HER2-	Positive	Positive	Negative	Alive	Alive or dead of other cause	Alive or dead due to cancer	14	2nd of 2 or more primaries	Yes	2	2	8500/3: Infiltrating duct carcinoma, NOS	Left - origin of primary	9	2	T1mi	N0	M0	1A	100	0	0	1
39 years	2018	White	8500	509	1434293	75	Unknown or not applicable	6	0	None/Unknown	No/Unknown	Unknown	Negative	Negative	Borderline/Unknown	Alive	Alive or dead of other cause	Alive or dead due to cancer	15	2nd of 2 or more primaries	No	2	2	8500/3: Infiltrating duct carcinoma, NOS	Right - origin of primary	3	9	T1mi	N0	M0	99	100	0	0	990
60 years	2018	White	8500	508	1482914	30	Unknown or not applicable	2	0	None/Unknown	No/Unknown	HR+/HER2-	Positive	Positive	Negative	Alive	Alive or dead of other cause	Alive or dead due to cancer	19	One primary only	Yes	1	1	8500/3: Infiltrating duct carcinoma, NOS	Right - origin of primary	9	9	T1mi	N0	M0	99	100	70	0	1
50 years	2018	White	8500	503	1482989	41	Unknown or not applicable	7	0	None/Unknown	No/Unknown	HR-/HER2+	Negative	Negative	Positive	Alive	Alive or dead of other cause	Alive or dead due to cancer	23	One primary only	Yes	1	1	8500/3: Infiltrating duct carcinoma, NOS	Left - origin of primary	H	9	T1mi	N0	M0	99	200	70	0	990
66 years	2018	White	8500	502	1483081	30	Unknown or not applicable	3	0	None/Unknown	No/Unknown	HR-/HER2-	Negative	Negative	Negative	Alive	Alive or dead of other cause	Alive or dead due to cancer	22	One primary only	Yes	1	1	8500/3: Infiltrating duct carcinoma, NOS	Left - origin of primary	3	3	T1mi	N0	M0	1B	100	70	0	1
69 years	2018	Asian or Pacific Islander	8500	508	1483153	24	Unknown or not applicable	1	0	Beam radiation	No/Unknown	HR-/HER2-	Negative	Negative	Negative	Alive	Alive or dead of other cause	Alive or dead due to cancer	11	One primary only	Yes	1	1	8500/3: Infiltrating duct carcinoma, NOS	Right - origin of primary	9	9	T1mi	N0	M0	99	100	70	0	1
81 years	2018	White	8500	509	1484485	22	Unknown or not applicable	0	98	None/Unknown	No/Unknown	HR+/HER2-	Positive	Positive	Negative	Alive	Alive or dead of other cause	Alive or dead due to cancer	14	One primary only	Yes	1	1	8500/3: Infiltrating duct carcinoma, NOS	Left - origin of primary	L	L	T1mi	N0	M0	99	100	0	0	1
74 years	2018	Asian or Pacific Islander	8500	508	1484927	22	Unknown or not applicable	0	98	Refused (1988+)	No/Unknown	HR+/HER2-	Positive	Positive	Negative	Alive	Alive or dead of other cause	Alive or dead due to cancer	6	One primary only	Yes	1	1	8500/3: Infiltrating duct carcinoma, NOS	Left - origin of primary	L	1	T1mi	N0	M0	1A	100	0	0	1
57 years	2018	Asian or Pacific Islander	8500	508	1485546	22	Unknown or not applicable	0	98	Beam radiation	No/Unknown	HR+/HER2-	Positive	Positive	Negative	Alive	Alive or dead of other cause	Alive or dead due to cancer	20	One primary only	Yes	1	1	8500/3: Infiltrating duct carcinoma, NOS	Right - origin of primary	9	1	T1mi	N0	M0	1A	100	0	0	1
63 years	2018	White	8500	503	1490667	22	Unknown or not applicable	1	0	Refused (1988+)	No/Unknown	HR+/HER2-	Positive	Negative	Negative	Alive	Alive or dead of other cause	Alive or dead due to cancer	22	One primary only	Yes	1	1	8500/3: Infiltrating duct carcinoma, NOS	Left - origin of primary	9	9	T1mi	N0	M0	99	100	70	0	1
59 years	2018	White	8500	508	1491023	22	Unknown or not applicable	5	0	Beam radiation	No/Unknown	HR+/HER2+	Positive	Positive	Positive	Alive	Alive or dead of other cause	Alive or dead due to cancer	22	One primary only	Yes	1	1	8500/3: Infiltrating duct carcinoma, NOS	Right - origin of primary	9	9	T1mi	N0	M0	99	100	0	0	1
41 years	2018	White	8520	504	1491025	47	Unknown or not applicable	7	0	None/Unknown	No/Unknown	HR+/HER2-	Positive	Positive	Negative	Alive	Alive or dead of other cause	Alive or dead due to cancer	22	One primary only	Yes	1	1	8520/3: Lobular carcinoma, NOS	Right - origin of primary	9	1	T1mi	N0	M0	1A	100	70	0	1
71 years	2018	White	8500	508	1491165	22	Unknown or not applicable	7	0	Refused (1988+)	No/Unknown	HR+/HER2-	Positive	Positive	Negative	Alive	Alive or dead of other cause	Alive or dead due to cancer	21	One primary only	Yes	1	1	8500/3: Infiltrating duct carcinoma, NOS	Left - origin of primary	2	2	T1mi	N0	M0	1A	100	70	0	1
41 years	2018	White	8500	508	1492338	23	Unknown or not applicable	3	0	Beam radiation	No/Unknown	HR+/HER2-	Positive	Positive	Negative	Alive	Alive or dead of other cause	Alive or dead due to cancer	20	One primary only	Yes	1	1	8500/3: Infiltrating duct carcinoma, NOS	Right - origin of primary	1	1	T1mi	N0	M0	1A	100	70	0	1
77 years	2018	White	8520	508	1492540	22	Unknown or not applicable	0	98	None/Unknown	No/Unknown	HR+/HER2-	Positive	Positive	Negative	Alive	Alive or dead of other cause	Alive or dead due to cancer	21	One primary only	Yes	1	1	8520/3: Lobular carcinoma, NOS	Right - origin of primary	9	1	T1mi	N0	M0	1A	100	0	0	1
64 years	2018	Asian or Pacific Islander	8500	504	1493409	22	Unknown or not applicable	2	0	Beam radiation	No/Unknown	HR+/HER2-	Positive	Positive	Negative	Alive	Alive or dead of other cause	Alive or dead due to cancer	23	One primary only	Yes	1	1	8500/3: Infiltrating duct carcinoma, NOS	Right - origin of primary	1	1	T1mi	N0	M0	1A	100	0	0	1
60 years	2018	White	8500	503	1494143	22	Unknown or not applicable	0	98	Beam radiation	No/Unknown	HR+/HER2-	Positive	Positive	Negative	Alive	Alive or dead of other cause	Alive or dead due to cancer	22	One primary only	Yes	1	1	8500/3: Infiltrating duct carcinoma, NOS	Left - origin of primary	9	1	T1mi	N0	M0	1A	100	0	0	1
55 years	2018	White	8500	504	1494179	22	Unknown or not applicable	2	0	Beam radiation	No/Unknown	HR+/HER2-	Positive	Positive	Negative	Alive	Alive or dead of other cause	Alive or dead due to cancer	17	One primary only	Yes	1	1	8500/3: Infiltrating duct carcinoma, NOS	Right - origin of primary	H	9	T1mi	N0	M0	99	100	0	0	1
69 years	2018	Asian or Pacific Islander	8500	501	1495735	41	Unknown or not applicable	2	0	None/Unknown	No/Unknown	Unknown	Negative	Negative	Borderline/Unknown	Alive	Alive or dead of other cause	Alive or dead due to cancer	20	One primary only	Yes	1	1	8500/3: Infiltrating duct carcinoma, NOS	Right - origin of primary	3	3	T1mi	N0	M0	99	100	70	0	1
69 years	2018	Black	8500	504	1496191	23	Unknown or not applicable	3	0	Beam radiation	No/Unknown	HR+/HER2-	Positive	Positive	Negative	Alive	Alive or dead of other cause	Alive or dead due to cancer	20	One primary only	Yes	1	1	8500/3: Infiltrating duct carcinoma, NOS	Right - origin of primary	H	1	T1mi	N0	M0	1A	100	70	0	1
70 years	2018	Asian or Pacific Islander	8500	504	1496255	22	Unknown or not applicable	0	98	Beam radiation	No/Unknown	HR+/HER2+	Positive	Negative	Positive	Alive	Alive or dead of other cause	Alive or dead due to cancer	22	One primary only	Yes	1	1	8500/3: Infiltrating duct carcinoma, NOS	Right - origin of primary	9	9	T1mi	N0	M0	99	100	0	0	1
70 years	2018	White	8500	503	1497505	22	Unknown or not applicable	1	0	Beam radiation	No/Unknown	HR+/HER2-	Positive	Positive	Negative	Alive	Alive or dead of other cause	Alive or dead due to cancer	22	One primary only	Yes	1	1	8500/3: Infiltrating duct carcinoma, NOS	Left - origin of primary	9	1	T1mi	N0	M0	1A	100	0	0	1
54 years	2019	White	8500	504	1497579	23	Unknown or not applicable	1	0	Beam radiation	No/Unknown	HR+/HER2-	Positive	Positive	Negative	Alive	Alive or dead of other cause	Alive or dead due to cancer	10	One primary only	Yes	1	1	8500/3: Infiltrating duct carcinoma, NOS	Right - origin of primary	H	2	T1mi	N0	M0	1A	100	70	0	1
40 years	2018	Asian or Pacific Islander	8500	502	1498302	45	Unknown or not applicable	3	0	None/Unknown	Yes	HR-/HER2+	Negative	Negative	Positive	Alive	Alive or dead of other cause	Alive or dead due to cancer	18	One primary only	Yes	1	1	8500/3: Infiltrating duct carcinoma, NOS	Left - origin of primary	M	2	T1mi	N0	M0	1A	100	70	0	1
57 years	2018	White	8522	504	1499855	49	Unknown or not applicable	1	0	None/Unknown	No/Unknown	HR-/HER2+	Negative	Negative	Positive	Alive	Alive or dead of other cause	Alive or dead due to cancer	17	1st of 2 or more primaries	Yes	1	2	8522/3: Infiltrating duct and lobular carcinoma	Left - origin of primary	9	2	T1mi	N0	M0	1A	100	0	0	1
44 years	2018	Asian or Pacific Islander	8500	503	1500039	23	Unknown or not applicable	3	0	Refused (1988+)	No/Unknown	HR+/HER2-	Positive	Positive	Negative	Alive	Alive or dead of other cause	Alive or dead due to cancer	17	One primary only	Yes	1	1	8500/3: Infiltrating duct carcinoma, NOS	Left - origin of primary	2	9	T1mi	N0	M0	1A	100	0	0	990
46 years	2018	Asian or Pacific Islander	8500	505	1500672	45	Unknown or not applicable	1	0	Beam radiation	Yes	HR+/HER2+	Positive	Positive	Positive	Alive	Alive or dead of other cause	Alive or dead due to cancer	14	One primary only	Yes	1	1	8500/3: Infiltrating duct carcinoma, NOS	Right - origin of primary	M	2	T1mi	N0	M0	1A	100	70	0	1
62 years	2018	Asian or Pacific Islander	8500	504	1502252	30	Unknown or not applicable	4	0	None/Unknown	No/Unknown	HR+/HER2-	Positive	Positive	Negative	Alive	Alive or dead of other cause	Alive or dead due to cancer	21	One primary only	Yes	1	1	8500/3: Infiltrating duct carcinoma, NOS	Left - origin of primary	9	9	T1mi	N0	M0	99	100	70	0	1
81 years	2018	Asian or Pacific Islander	8500	500	1502819	22	Unknown or not applicable	0	98	Beam radiation	No/Unknown	Unknown	Negative	Negative	Borderline/Unknown	Alive	Alive or dead of other cause	Alive or dead due to cancer	22	One primary only	Yes	1	1	8500/3: Infiltrating duct carcinoma, NOS	Right - origin of primary	9	9	T1mi	N0	M0	99	100	0	0	1
66 years	2018	White	8500	504	1504073	22	Unknown or not applicable	3	0	Beam radiation	No/Unknown	HR+/HER2-	Positive	Positive	Negative	Alive	Alive or dead of other cause	Alive or dead due to cancer	16	One primary only	Yes	1	1	8500/3: Infiltrating duct carcinoma, NOS	Right - origin of primary	9	9	T1mi	N0	M0	99	100	0	0	1
52 years	2018	Asian or Pacific Islander	8500	502	1505302	23	Unknown or not applicable	0	98	Beam radiation	No/Unknown	HR+/HER2-	Positive	Positive	Negative	Alive	Alive or dead of other cause	Alive or dead due to cancer	14	2nd of 2 or more primaries	Yes	2	2	8500/3: Infiltrating duct carcinoma, NOS	Left - origin of primary	9	9	T1mi	N0	M0	99	100	0	0	1
66 years	2018	White	8520	504	1505898	22	Unknown or not applicable	5	0	Refused (1988+)	No/Unknown	HR+/HER2-	Positive	Negative	Negative	Alive	Alive or dead of other cause	Alive or dead due to cancer	15	One primary only	Yes	1	1	8520/3: Lobular carcinoma, NOS	Right - origin of primary	1	1	T1mi	N0	M0	1A	100	0	0	1
53 years	2018	White	8500	502	1505983	22	Unknown or not applicable	2	0	Beam radiation	No/Unknown	Unknown	Positive	Positive	Borderline/Unknown	Alive	Alive or dead of other cause	Alive or dead due to cancer	22	One primary only	Yes	1	1	8500/3: Infiltrating duct carcinoma, NOS	Left - origin of primary	9	9	T1mi	N0	M0	99	100	0	0	1
65 years	2018	Asian or Pacific Islander	8500	501	1506187	22	Unknown or not applicable	0	98	None/Unknown	No/Unknown	Unknown	Positive	Borderline/Unknown	Borderline/Unknown	Alive	Alive or dead of other cause	Alive or dead due to cancer	18	One primary only	Yes	1	1	8500/3: Infiltrating duct carcinoma, NOS	Right - origin of primary	H	2	T1mi	N0	M0	99	100	0	0	1
51 years	2018	Asian or Pacific Islander	8500	508	1506409	22	Unknown or not applicable	0	98	Beam radiation	No/Unknown	HR+/HER2-	Positive	Positive	Negative	Alive	Alive or dead of other cause	Alive or dead due to cancer	14	One primary only	Yes	1	1	8500/3: Infiltrating duct carcinoma, NOS	Left - origin of primary	M	2	T1mi	N0	M0	1A	100	0	0	1
57 years	2019	White	8500	504	1506657	22	Unknown or not applicable	3	0	Beam radiation	No/Unknown	Unknown	Positive	Positive	Borderline/Unknown	Alive	Alive or dead of other cause	Alive or dead due to cancer	11	One primary only	Yes	1	1	8500/3: Infiltrating duct carcinoma, NOS	Right - origin of primary	9	9	T1mi	N0	M0	99	100	70	0	990
61 years	2018	Asian or Pacific Islander	8500	508	1506841	24	Unknown or not applicable	0	98	None/Unknown	No/Unknown	HR+/HER2-	Positive	Positive	Negative	Alive	Alive or dead of other cause	Alive or dead due to cancer	17	One primary only	Yes	1	1	8500/3: Infiltrating duct carcinoma, NOS	Left - origin of primary	9	9	T1mi	NX	M0	99	100	999	0	1
59 years	2018	Black	8500	504	1508662	20	Unknown or not applicable	2	0	Beam radiation	No/Unknown	HR+/HER2-	Positive	Positive	Negative	Alive	Alive or dead of other cause	Alive or dead due to cancer	22	2nd of 2 or more primaries	No	1	2	8500/3: Infiltrating duct carcinoma, NOS	Left - origin of primary	2	1	T1mi	N0	M0	1A	100	0	0	1
74 years	2018	White	8500	508	1508850	20	Unknown or not applicable	0	98	Beam radiation	No/Unknown	HR+/HER2-	Positive	Positive	Negative	Alive	Alive or dead of other cause	Alive or dead due to cancer	21	One primary only	Yes	1	1	8500/3: Infiltrating duct carcinoma, NOS	Right - origin of primary	M	9	T1mi	N0	M0	99	100	0	0	1
48 years	2018	Asian or Pacific Islander	8500	504	1509134	20	Unknown or not applicable	0	98	Beam radiation	No/Unknown	HR+/HER2-	Positive	Positive	Negative	Alive	Alive or dead of other cause	Alive or dead due to cancer	17	One primary only	Yes	1	1	8500/3: Infiltrating duct carcinoma, NOS	Right - origin of primary	M	1	T1mi	N0	M0	1A	100	0	0	1
53 years	2018	Black	8500	505	1509316	20	Unknown or not applicable	0	98	Beam radiation	No/Unknown	HR+/HER2-	Positive	Positive	Negative	Alive	Alive or dead of other cause	Alive or dead due to cancer	15	One primary only	Yes	1	1	8500/3: Infiltrating duct carcinoma, NOS	Left - origin of primary	M	2	T1mi	N0	M0	1A	100	0	0	1
50 years	2019	Asian or Pacific Islander	8500	508	1511229	22	Unknown or not applicable	2	0	Radioactive implants (includes brachytherapy) (1988+)	No/Unknown	HR+/HER2-	Positive	Positive	Negative	Alive	Alive or dead of other cause	Alive or dead due to cancer	10	One primary only	Yes	1	1	8500/3: Infiltrating duct carcinoma, NOS	Left - origin of primary	2	1	T1mi	N0	M0	1A	100	70	0	1
77 years	2019	White	8500	508	1512551	22	Unknown or not applicable	0	98	None/Unknown	No/Unknown	HR+/HER2-	Positive	Positive	Negative	Alive	Alive or dead of other cause	Alive or dead due to cancer	9	One primary only	Yes	1	1	8500/3: Infiltrating duct carcinoma, NOS	Right - origin of primary	M	2	T1mi	N0	M0	1A	100	0	0	1
54 years	2018	White	8480	504	1513225	22	Unknown or not applicable	2	0	Beam radiation	No/Unknown	HR+/HER2+	Positive	Positive	Positive	Alive	Alive or dead of other cause	Alive or dead due to cancer	12	One primary only	Yes	1	1	8480/3: Mucinous adenocarcinoma	Right - origin of primary	1	1	T1mi	N0	M0	1A	100	0	0	990
35 years	2018	White	8500	504	1514587	42	Unknown or not applicable	2	0	None/Unknown	No/Unknown	HR-/HER2-	Negative	Negative	Negative	Alive	Alive or dead of other cause	Alive or dead due to cancer	13	One primary only	Yes	1	1	8500/3: Infiltrating duct carcinoma, NOS	Left - origin of primary	9	9	T1mi	N0	M0	99	100	0	0	1
67 years	2019	White	8500	503	1514715	23	Unknown or not applicable	3	0	Beam radiation	No/Unknown	HR+/HER2-	Positive	Negative	Negative	Alive	Alive or dead of other cause	Alive or dead due to cancer	9	1st of 2 or more primaries	Yes	1	2	8500/3: Infiltrating duct carcinoma, NOS	Left - origin of primary	9	1	T1mi	N0	M0	1A	100	70	0	1
64 years	2019	White	8500	508	1515025	22	Unknown or not applicable	0	98	Refused (1988+)	No/Unknown	HR+/HER2-	Positive	Negative	Negative	Alive	Alive or dead of other cause	Alive or dead due to cancer	11	2nd of 2 or more primaries	No	2	2	8500/3: Infiltrating duct carcinoma, NOS	Right - origin of primary	9	9	T1mi	N0	M0	99	100	0	0	990
53 years	2018	White	8500	509	1515900	20	Unknown or not applicable	4	0	Beam radiation	No/Unknown	HR-/HER2+	Negative	Negative	Positive	Alive	Alive or dead of other cause	Alive or dead due to cancer	14	One primary only	Yes	1	1	8500/3: Infiltrating duct carcinoma, NOS	Left - origin of primary	H	2	T1mi	N0	M0	1A	100	70	0	1
47 years	2019	White	8500	504	1516091	22	Unknown or not applicable	2	0	Beam radiation	No/Unknown	HR+/HER2-	Positive	Positive	Negative	Alive	Alive or dead of other cause	Alive or dead due to cancer	11	One primary only	Yes	1	1	8500/3: Infiltrating duct carcinoma, NOS	Right - origin of primary	1	1	T1mi	N0	M0	1A	100	0	0	990
47 years	2018	White	8500	508	1516837	22	Unknown or not applicable	2	0	Refused (1988+)	No/Unknown	HR+/HER2-	Positive	Positive	Negative	Alive	Alive or dead of other cause	Alive or dead due to cancer	13	One primary only	Yes	1	1	8500/3: Infiltrating duct carcinoma, NOS	Right - origin of primary	9	1	T1mi	N0	M0	1A	100	70	0	1
62 years	2018	Asian or Pacific Islander	8500	505	1518904	22	Unknown or not applicable	2	0	Beam radiation	No/Unknown	Unknown	Positive	Negative	Borderline/Unknown	Alive	Alive or dead of other cause	Alive or dead due to cancer	20	One primary only	Yes	1	1	8500/3: Infiltrating duct carcinoma, NOS	Left - origin of primary	9	9	T1mi	N0	M0	99	100	70	0	1
62 years	2019	Asian or Pacific Islander	8500	504	1520154	20	Unknown or not applicable	1	0	Refused (1988+)	No/Unknown	HR+/HER2-	Positive	Positive	Negative	Alive	Alive or dead of other cause	Alive or dead due to cancer	5	One primary only	Yes	1	1	8500/3: Infiltrating duct carcinoma, NOS	Right - origin of primary	1	1	T1mi	N0	M0	1A	100	70	0	1
53 years	2018	White	8500	505	1520376	42	Unknown or not applicable	2	0	None/Unknown	No/Unknown	Unknown	Positive	Positive	Borderline/Unknown	Alive	Alive or dead of other cause	Alive or dead due to cancer	19	2nd of 2 or more primaries	Yes	2	2	8500/3: Infiltrating duct carcinoma, NOS	Left - origin of primary	9	9	T1mi	N0	M0	99	100	70	0	1
62 years	2019	Asian or Pacific Islander	8500	508	1520831	22	Unknown or not applicable	1	0	Beam radiation	No/Unknown	HR+/HER2-	Positive	Positive	Negative	Alive	Alive or dead of other cause	Alive or dead due to cancer	6	1st of 2 or more primaries	Yes	1	2	8500/3: Infiltrating duct carcinoma, NOS	Right - origin of primary	M	2	T1mi	N0	M0	1A	100	70	0	1
63 years	2018	White	8520	504	1521120	22	Unknown or not applicable	1	0	Beam radiation	No/Unknown	HR+/HER2-	Positive	Positive	Negative	Alive	Alive or dead of other cause	Alive or dead due to cancer	13	One primary only	Yes	1	1	8520/3: Lobular carcinoma, NOS	Right - origin of primary	1	1	T1mi	N0	M0	1A	100	70	0	1
44 years	2019	Asian or Pacific Islander	8500	504	1521472	43	Unknown or not applicable	1	0	None/Unknown	No/Unknown	HR+/HER2-	Positive	Negative	Negative	Alive	Alive or dead of other cause	Alive or dead due to cancer	2	One primary only	Yes	1	1	8500/3: Infiltrating duct carcinoma, NOS	Left - origin of primary	H	9	T1mi	N0	M0	99	100	0	0	990
55 years	2018	Asian or Pacific Islander	8500	501	1521855	20	Unknown or not applicable	2	0	Beam radiation	No/Unknown	HR+/HER2-	Positive	Positive	Negative	Alive	Alive or dead of other cause	Alive or dead due to cancer	16	2nd of 2 or more primaries	No	2	2	8500/3: Infiltrating duct carcinoma, NOS	Left - origin of primary	9	9	T1mi	N0	M0	99	100	70	0	1
52 years	2019	Asian or Pacific Islander	8500	502	1521933	41	Unknown or not applicable	0	98	None/Unknown	No/Unknown	HR+/HER2-	Positive	Positive	Negative	Alive	Alive or dead of other cause	Alive or dead due to cancer	8	2nd of 2 or more primaries	Yes	2	2	8500/3: Infiltrating duct carcinoma, NOS	Left - origin of primary	1	1	T1mi	N0	M0	1A	100	0	0	1
33 years	2018	White	8500	509	1523078	45	Unknown or not applicable	2	0	None/Unknown	No/Unknown	HR-/HER2+	Negative	Negative	Positive	Alive	Alive or dead of other cause	Alive or dead due to cancer	18	One primary only	Yes	1	1	8500/3: Infiltrating duct carcinoma, NOS	Left - origin of primary	9	9	T1mi	N0	M0	99	100	0	0	1
56 years	2018	White	8500	509	1523946	0	Unknown or not applicable	95	95	None/Unknown	Yes	HR-/HER2-	Negative	Negative	Negative	Alive	Alive or dead of other cause	Alive or dead due to cancer	13	One primary only	Yes	1	1	8500/3: Infiltrating duct carcinoma, NOS	Left - origin of primary	3	9	T1mi	N3b	M1	4	100	600	70	1
70 years	2019	Black	8500	504	1525728	41	Unknown or not applicable	1	0	None/Unknown	No/Unknown	HR+/HER2+	Positive	Negative	Positive	Alive	Alive or dead of other cause	Alive or dead due to cancer	5	One primary only	Yes	1	1	8500/3: Infiltrating duct carcinoma, NOS	Left - origin of primary	3	3	T1mi	N0	M0	1A	100	70	0	990
63 years	2018	White	8480	508	1525984	23	Unknown or not applicable	4	0	None/Unknown	No/Unknown	Unknown	Positive	Positive	Borderline/Unknown	Alive	Alive or dead of other cause	Alive or dead due to cancer	12	One primary only	Yes	1	1	8480/3: Mucinous adenocarcinoma	Left - origin of primary	9	1	T1mi	N0	M0	99	100	70	0	990
77 years	2019	White	8500	503	1526380	22	Unknown or not applicable	2	0	Beam radiation	No/Unknown	HR+/HER2+	Positive	Negative	Positive	Alive	Alive or dead of other cause	Alive or dead due to cancer	4	One primary only	Yes	1	1	8500/3: Infiltrating duct carcinoma, NOS	Left - origin of primary	2	2	T1mi	N0	M0	1A	100	70	0	990
45 years	2019	Asian or Pacific Islander	8500	504	1528426	22	Unknown or not applicable	2	0	Beam radiation	No/Unknown	Unknown	Positive	Positive	Borderline/Unknown	Alive	Alive or dead of other cause	Alive or dead due to cancer	5	One primary only	Yes	1	1	8500/3: Infiltrating duct carcinoma, NOS	Right - origin of primary	9	9	T1mi	N0	M0	99	100	70	0	990
64 years	2019	White	8500	503	1529141	22	Unknown or not applicable	0	98	Refused (1988+)	No/Unknown	Unknown	Positive	Positive	Borderline/Unknown	Alive	Alive or dead of other cause	Alive or dead due to cancer	3	One primary only	Yes	1	1	8500/3: Infiltrating duct carcinoma, NOS	Left - origin of primary	M	1	T1mi	N0	M0	99	100	0	0	1
63 years	2019	White	8500	505	1529918	23	Unknown or not applicable	0	98	Beam radiation	No/Unknown	HR+/HER2-	Positive	Positive	Negative	Alive	Alive or dead of other cause	Alive or dead due to cancer	11	One primary only	Yes	1	1	8500/3: Infiltrating duct carcinoma, NOS	Right - origin of primary	H	2	T1mi	N0	M0	1A	100	0	0	1
41 years	2019	Asian or Pacific Islander	8500	508	1529953	20	Unknown or not applicable	6	2	Beam radiation	Yes	HR+/HER2-	Positive	Negative	Negative	Alive	Alive or dead of other cause	Alive or dead due to cancer	10	One primary only	Yes	1	1	8500/3: Infiltrating duct carcinoma, NOS	Left - origin of primary	2	9	T1mi	N1a	M0	2A	100	200	0	1
61 years	2018	Asian or Pacific Islander	8500	502	1530055	22	Unknown or not applicable	2	0	Beam radiation	No/Unknown	HR+/HER2-	Positive	Negative	Negative	Alive	Alive or dead of other cause	Alive or dead due to cancer	17	One primary only	Yes	1	1	8500/3: Infiltrating duct carcinoma, NOS	Left - origin of primary	2	9	T1mi	N0	M0	1A	100	0	0	990
33 years	2018	White	8500	508	1531281	30	Unknown or not applicable	5	0	None/Unknown	No/Unknown	HR+/HER2-	Positive	Positive	Negative	Alive	Alive or dead of other cause	Alive or dead due to cancer	13	One primary only	Yes	1	1	8500/3: Infiltrating duct carcinoma, NOS	Left - origin of primary	3	9	T1mi	N0	M0	1A	100	0	0	990
59 years	2018	Asian or Pacific Islander	8500	508	1531497	30	Unknown or not applicable	2	0	None/Unknown	No/Unknown	HR+/HER2-	Positive	Positive	Negative	Alive	Alive or dead of other cause	Alive or dead due to cancer	13	One primary only	Yes	1	1	8500/3: Infiltrating duct carcinoma, NOS	Right - origin of primary	1	1	T1mi	N0	M0	1A	100	70	0	1
50 years	2018	White	8500	502	1532595	23	Unknown or not applicable	2	0	Beam radiation	No/Unknown	HR+/HER2+	Positive	Positive	Positive	Alive	Alive or dead of other cause	Alive or dead due to cancer	14	One primary only	Yes	1	1	8500/3: Infiltrating duct carcinoma, NOS	Left - origin of primary	2	2	T1mi	N0	M0	1A	100	0	0	990
56 years	2018	Asian or Pacific Islander	8500	505	1534112	42	Unknown or not applicable	3	0	None/Unknown	No/Unknown	HR-/HER2+	Negative	Negative	Positive	Alive	Alive or dead of other cause	Alive or dead due to cancer	14	One primary only	Yes	1	1	8500/3: Infiltrating duct carcinoma, NOS	Left - origin of primary	3	3	T1mi	N0	M0	1A	100	0	0	1
66 years	2019	White	8500	509	1534968	45	Unknown or not applicable	1	0	None/Unknown	No/Unknown	HR+/HER2-	Positive	Positive	Negative	Alive	Alive or dead of other cause	Alive or dead due to cancer	5	1st of 2 or more primaries	Yes	1	1	8500/3: Infiltrating duct carcinoma, NOS	Left - origin of primary	1	1	T1mi	N0	M0	1A	100	70	0	1
59 years	2019	Unknown	8500	504	1535263	22	Unknown or not applicable	0	98	None/Unknown	No/Unknown	Unknown	Positive	Borderline/Unknown	Borderline/Unknown	Alive	Alive or dead of other cause	Alive or dead due to cancer	6	One primary only	Yes	1	1	8500/3: Infiltrating duct carcinoma, NOS	Right - origin of primary	9	9	T1mi	N0	M0	99	100	0	0	990
46 years	2018	Asian or Pacific Islander	8500	508	1535931	23	Unknown or not applicable	2	0	Beam radiation	No/Unknown	Unknown	Positive	Positive	Borderline/Unknown	Alive	Alive or dead of other cause	Alive or dead due to cancer	14	One primary only	Yes	1	1	8500/3: Infiltrating duct carcinoma, NOS	Left - origin of primary	2	3	T1mi	N0	M0	99	100	70	0	1
75 years	2019	Asian or Pacific Islander	8500	502	1537092	41	Unknown or not applicable	1	0	None/Unknown	No/Unknown	HR+/HER2-	Positive	Positive	Negative	Alive	Alive or dead of other cause	Alive or dead due to cancer	6	One primary only	Yes	1	1	8500/3: Infiltrating duct carcinoma, NOS	Left - origin of primary	9	9	T1mi	N0	M0	99	100	70	0	1
53 years	2019	White	8500	504	1538645	45	Unknown or not applicable	1	0	None/Unknown	No/Unknown	HR+/HER2-	Positive	Positive	Negative	Alive	Alive or dead of other cause	Alive or dead due to cancer	11	One primary only	Yes	1	1	8500/3: Infiltrating duct carcinoma, NOS	Right - origin of primary	M	9	T1mi	N0	M0	99	100	70	0	1
72 years	2019	White	8500	508	1539108	22	Unknown or not applicable	3	0	None/Unknown	No/Unknown	HR+/HER2-	Positive	Positive	Negative	Alive	Alive or dead of other cause	Alive or dead due to cancer	9	One primary only	Yes	1	1	8500/3: Infiltrating duct carcinoma, NOS	Left - origin of primary	1	1	T1mi	N0	M0	1A	100	70	0	1
43 years	2019	White	8500	505	1539161	30	Unknown or not applicable	1	0	None/Unknown	No/Unknown	HR+/HER2+	Positive	Positive	Positive	Alive	Alive or dead of other cause	Alive or dead due to cancer	0	One primary only	Yes	1	1	8500/3: Infiltrating duct carcinoma, NOS	Left - origin of primary	2	2	T1mi	N0	M0	1A	100	0	0	1
49 years	2019	White	8500	504	1539163	23	Unknown or not applicable	2	0	Beam radiation	No/Unknown	HR+/HER2-	Positive	Positive	Negative	Alive	Alive or dead of other cause	Alive or dead due to cancer	0	One primary only	Yes	1	1	8500/3: Infiltrating duct carcinoma, NOS	Left - origin of primary	L	9	T1mi	N0	M0	99	100	70	0	1
58 years	2018	Asian or Pacific Islander	8500	502	1540246	22	Unknown or not applicable	3	0	None/Unknown	No/Unknown	HR+/HER2-	Positive	Negative	Negative	Alive	Alive or dead of other cause	Alive or dead due to cancer	21	One primary only	Yes	1	1	8500/3: Infiltrating duct carcinoma, NOS	Right - origin of primary	H	9	T1mi	N0	M0	99	100	70	0	1
83 years	2019	White	8500	502	1540986	20	Unknown or not applicable	5	0	None/Unknown	No/Unknown	HR+/HER2-	Positive	Positive	Negative	Alive	Alive or dead of other cause	Alive or dead due to cancer	7	One primary only	Yes	1	1	8500/3: Infiltrating duct carcinoma, NOS	Right - origin of primary	1	1	T1mi	N0	M0	1A	100	70	0	1
56 years	2019	White	8500	508	1543004	23	Unknown or not applicable	1	0	Beam radiation	No/Unknown	Unknown	Positive	Positive	Borderline/Unknown	Alive	Alive or dead of other cause	Alive or dead due to cancer	5	One primary only	Yes	1	1	8500/3: Infiltrating duct carcinoma, NOS	Right - origin of primary	M	1	T1mi	N0	M0	99	100	0	0	1
63 years	2019	White	8520	508	1543020	20	Unknown or not applicable	2	0	Beam radiation	No/Unknown	HR+/HER2-	Positive	Positive	Negative	Alive	Alive or dead of other cause	Alive or dead due to cancer	10	One primary only	Yes	1	1	8520/3: Lobular carcinoma, NOS	Left - origin of primary	A	1	T1mi	N0	M0	1A	100	0	0	1
61 years	2019	Asian or Pacific Islander	8500	504	1543651	22	Unknown or not applicable	4	0	Beam radiation	No/Unknown	HR+/HER2-	Positive	Positive	Negative	Alive	Alive or dead of other cause	Alive or dead due to cancer	7	One primary only	Yes	1	1	8500/3: Infiltrating duct carcinoma, NOS	Right - origin of primary	1	1	T1mi	N0	M0	1A	100	0	0	990
47 years	2019	Asian or Pacific Islander	8500	509	1543880	49	Unknown or not applicable	4	0	None/Unknown	No/Unknown	Unknown	Negative	Negative	Borderline/Unknown	Alive	Alive or dead of other cause	Alive or dead due to cancer	2	One primary only	Yes	1	1	8500/3: Infiltrating duct carcinoma, NOS	Left - origin of primary	H	2	T1mi	N0	M0	99	100	0	0	1
49 years	2018	White	8500	502	1544160	49	Unknown or not applicable	3	0	None/Unknown	No/Unknown	Unknown	Borderline/Unknown	Borderline/Unknown	Borderline/Unknown	Alive	Alive or dead of other cause	Alive or dead due to cancer	12	One primary only	Yes	1	1	8500/3: Infiltrating duct carcinoma, NOS	Left - origin of primary	9	9	T1mi	N0	M0	99	100	0	0	1
70 years	2019	White	8541	509	1544188	22	Unknown or not applicable	2	0	Beam radiation	No/Unknown	HR+/HER2+	Positive	Negative	Positive	Alive	Alive or dead of other cause	Alive or dead due to cancer	3	One primary only	Yes	1	1	8541/3: Paget disease and infiltrating ductal carcinoma of breast	Left - origin of primary	9	9	T1mi	N0	M0	99	100	0	0	1
72 years	2019	White	8500	504	1544618	23	Unknown or not applicable	1	0	Beam radiation	Yes	HR-/HER2+	Negative	Negative	Positive	Alive	Alive or dead of other cause	Alive or dead due to cancer	3	One primary only	Yes	1	1	8500/3: Infiltrating duct carcinoma, NOS	Right - origin of primary	2	2	T1mi	N0	M0	1A	100	0	0	1
71 years	2019	White	8500	502	1544933	41	Unknown or not applicable	2	1	None/Unknown	No/Unknown	HR+/HER2-	Positive	Positive	Negative	Alive	Alive or dead of other cause	Alive or dead due to cancer	11	One primary only	Yes	1	1	8500/3: Infiltrating duct carcinoma, NOS	Right - origin of primary	9	9	T1mi	N1mi	M0	99	100	100	0	990
49 years	2019	Asian or Pacific Islander	8500	505	1545139	23	Unknown or not applicable	1	0	Beam radiation	No/Unknown	HR+/HER2-	Positive	Positive	Negative	Alive	Alive or dead of other cause	Alive or dead due to cancer	9	One primary only	Yes	1	1	8500/3: Infiltrating duct carcinoma, NOS	Left - origin of primary	1	1	T1mi	N0	M0	1A	100	70	0	1
39 years	2019	White	8500	504	1545591	41	Unknown or not applicable	2	0	Beam radiation	Yes	HR+/HER2+	Positive	Positive	Positive	Alive	Alive or dead of other cause	Alive or dead due to cancer	7	One primary only	Yes	1	1	8500/3: Infiltrating duct carcinoma, NOS	Left - origin of primary	9	9	T1mi	N1	M0	99	100	150	0	990
62 years	2019	White	8500	504	1545688	22	Unknown or not applicable	1	0	Beam radiation	No/Unknown	HR-/HER2-	Negative	Negative	Negative	Alive	Alive or dead of other cause	Alive or dead due to cancer	7	One primary only	Yes	1	1	8500/3: Infiltrating duct carcinoma, NOS	Right - origin of primary	3	3	T1mi	N0	M0	1B	100	70	0	1
85 years	2019	White	8509	508	1547476	22	Unknown or not applicable	0	98	None/Unknown	No/Unknown	HR+/HER2-	Positive	Positive	Negative	Alive	Alive or dead of other cause	Alive or dead due to cancer	7	One primary only	Yes	1	1	8509/3: Solid papillary carcinoma with invasion	Left - origin of primary	9	9	T1mi	N0	M0	99	100	0	0	1
74 years	2019	White	8500	504	1548619	41	Unknown or not applicable	3	0	None/Unknown	No/Unknown	Unknown	Negative	Negative	Borderline/Unknown	Alive	Alive or dead of other cause	Alive or dead due to cancer	0	2nd of 2 or more primaries	No	2	2	8500/3: Infiltrating duct carcinoma, NOS	Right - origin of primary	9	9	T1mi	N0	M0	99	100	0	0	1
57 years	2019	White	8500	504	1548825	23	Unknown or not applicable	1	0	Beam radiation	No/Unknown	HR+/HER2-	Positive	Positive	Negative	Alive	Alive or dead of other cause	Alive or dead due to cancer	3	One primary only	Yes	1	1	8500/3: Infiltrating duct carcinoma, NOS	Right - origin of primary	L	9	T1mi	N0	M0	99	100	70	0	1
70 years	2019	White	8520	505	1549537	22	Unknown or not applicable	4	0	Beam radiation	No/Unknown	HR+/HER2+	Positive	Negative	Positive	Alive	Alive or dead of other cause	Alive or dead due to cancer	2	One primary only	Yes	1	1	8520/3: Lobular carcinoma, NOS	Left - origin of primary	2	2	T1mi	N0	M0	1A	100	70	0	1
62 years	2019	White	8500	508	1551097	41	Unknown or not applicable	2	0	None/Unknown	No/Unknown	HR-/HER2-	Negative	Negative	Negative	Alive	Alive or dead of other cause	Alive or dead due to cancer	0	One primary only	Yes	1	1	8500/3: Infiltrating duct carcinoma, NOS	Left - origin of primary	2	3	T1mi	N0	M0	1B	100	70	0	990
60 years	2019	White	8523	508	1551920	22	Unknown or not applicable	1	0	Beam radiation	Yes	HR+/HER2-	Positive	Positive	Negative	Alive	Alive or dead of other cause	Alive or dead due to cancer	4	2nd of 2 or more primaries	No	2	2	8523/3: Infiltrating duct mixed with other types of carcinoma	Right - origin of primary	2	9	T1mi	N0	M0	1A	100	70	0	990
40 years	2019	White	8500	504	1553934	23	Unknown or not applicable	2	0	Beam radiation	No/Unknown	HR+/HER2+	Positive	Negative	Positive	Alive	Alive or dead of other cause	Alive or dead due to cancer	0	One primary only	Yes	1	1	8500/3: Infiltrating duct carcinoma, NOS	Right - origin of primary	M	9	T1mi	N0	M0	99	100	70	0	1
71 years	2019	White	8500	508	1554748	22	Unknown or not applicable	0	98	None/Unknown	No/Unknown	Unknown	Positive	Negative	Borderline/Unknown	Alive	Alive or dead of other cause	Alive or dead due to cancer	1	One primary only	Yes	1	1	8500/3: Infiltrating duct carcinoma, NOS	Right - origin of primary	3	9	T1mi	N0	M0	99	100	0	0	990
72 years	2019	White	8500	501	1558034	22	Unknown or not applicable	0	98	Beam radiation	No/Unknown	Unknown	Positive	Positive	Borderline/Unknown	Alive	Alive or dead of other cause	Alive or dead due to cancer	11	One primary only	Yes	1	1	8500/3: Infiltrating duct carcinoma, NOS	Left - origin of primary	9	9	T1mi	N0	M0	99	100	0	0	1
62 years	2019	White	8500	502	1558606	23	Unknown or not applicable	1	0	Beam radiation	No/Unknown	HR+/HER2-	Positive	Positive	Negative	Alive	Alive or dead of other cause	Alive or dead due to cancer	6	One primary only	Yes	1	1	8500/3: Infiltrating duct carcinoma, NOS	Right - origin of primary	9	9	T1mi	N0	M0	99	100	70	0	990
56 years	2019	Black	8500	504	1558688	22	Unknown or not applicable	5	0	Beam radiation	No/Unknown	HR+/HER2-	Positive	Negative	Negative	Alive	Alive or dead of other cause	Alive or dead due to cancer	8	One primary only	Yes	1	1	8500/3: Infiltrating duct carcinoma, NOS	Right - origin of primary	3	9	T1mi	N0	M0	1B	100	70	0	990
55 years	2019	Asian or Pacific Islander	8500	502	1558850	22	Unknown or not applicable	2	0	Beam radiation	No/Unknown	HR-/HER2+	Negative	Negative	Positive	Alive	Alive or dead of other cause	Alive or dead due to cancer	9	One primary only	Yes	1	1	8500/3: Infiltrating duct carcinoma, NOS	Left - origin of primary	2	2	T1mi	N0	M0	1A	100	70	0	1
56 years	2019	Asian or Pacific Islander	8500	504	1559581	22	Unknown or not applicable	1	0	Beam radiation	No/Unknown	HR-/HER2+	Negative	Negative	Positive	Alive	Alive or dead of other cause	Alive or dead due to cancer	9	One primary only	Yes	1	1	8500/3: Infiltrating duct carcinoma, NOS	Right - origin of primary	H	1	T1mi	N0	M0	1A	100	70	0	1
66 years	2019	Black	8500	508	1559927	23	Unknown or not applicable	5	0	Beam radiation	No/Unknown	HR+/HER2-	Positive	Positive	Negative	Alive	Alive or dead of other cause	Alive or dead due to cancer	6	One primary only	Yes	1	1	8500/3: Infiltrating duct carcinoma, NOS	Right - origin of primary	B	2	T1mi	N0	M0	1A	100	70	0	1
57 years	2019	White	8520	509	1561487	22	Unknown or not applicable	2	0	Beam radiation	No/Unknown	HR+/HER2-	Positive	Negative	Negative	Alive	Alive or dead of other cause	Alive or dead due to cancer	6	2nd of 2 or more primaries	No	2	2	8520/3: Lobular carcinoma, NOS	Right - origin of primary	9	9	T1mi	N0	M0	99	100	70	0	1
83 years	2018	Asian or Pacific Islander	8500	504	1562734	22	Unknown or not applicable	2	0	None/Unknown	No/Unknown	Unknown	Borderline/Unknown	Borderline/Unknown	Borderline/Unknown	Alive	Alive or dead of other cause	Alive or dead due to cancer	18	One primary only	Yes	1	1	8500/3: Infiltrating duct carcinoma, NOS	Right - origin of primary	9	2	T1mi	N0	M0	99	100	0	0	1
74 years	2018	Asian or Pacific Islander	8500	508	1562769	22	Unknown or not applicable	0	98	None/Unknown	No/Unknown	HR+/HER2-	Positive	Positive	Negative	Alive	Alive or dead of other cause	Alive or dead due to cancer	16	One primary only	Yes	1	1	8500/3: Infiltrating duct carcinoma, NOS	Left - origin of primary	9	1	T1mi	N0	M0	1A	100	0	0	1
72 years	2018	Asian or Pacific Islander	8500	504	1562786	23	Unknown or not applicable	4	0	None/Unknown	No/Unknown	HR+/HER2-	Positive	Positive	Negative	Alive	Alive or dead of other cause	Alive or dead due to cancer	14	One primary only	Yes	1	1	8500/3: Infiltrating duct carcinoma, NOS	Left - origin of primary	9	1	T1mi	N0	M0	1A	100	0	0	1
49 years	2019	Asian or Pacific Islander	8500	504	1567170	22	Unknown or not applicable	0	98	Beam radiation	No/Unknown	HR+/HER2-	Positive	Positive	Negative	Alive	Alive or dead of other cause	Alive or dead due to cancer	3	One primary only	Yes	1	1	8500/3: Infiltrating duct carcinoma, NOS	Right - origin of primary	3	3	T1mi	N0	M0	1A	100	0	0	1
73 years	2019	White	8500	501	1568957	23	Unknown or not applicable	4	0	Beam radiation	No/Unknown	HR+/HER2+	Positive	Negative	Positive	Alive	Alive or dead of other cause	Alive or dead due to cancer	9	One primary only	Yes	1	1	8500/3: Infiltrating duct carcinoma, NOS	Left - origin of primary	9	2	T1mi	N0	M0	1A	100	0	0	1
50 years	2019	Asian or Pacific Islander	8500	508	1571074	44	Unknown or not applicable	3	0	None/Unknown	No/Unknown	HR+/HER2+	Positive	Positive	Positive	Alive	Alive or dead of other cause	Alive or dead due to cancer	8	One primary only	Yes	1	1	8500/3: Infiltrating duct carcinoma, NOS	Right - origin of primary	3	3	T1mi	N0	M0	1A	100	0	0	990
36 years	2019	White	8500	504	1571226	23	Unknown or not applicable	2	0	Beam radiation	No/Unknown	HR+/HER2-	Positive	Positive	Negative	Alive	Alive or dead of other cause	Alive or dead due to cancer	11	One primary only	Yes	1	1	8500/3: Infiltrating duct carcinoma, NOS	Right - origin of primary	9	9	T1mi	N0	M0	99	100	70	0	990
43 years	2019	Asian or Pacific Islander	8520	509	1571344	22	Unknown or not applicable	1	0	None/Unknown	No/Unknown	HR+/HER2-	Positive	Positive	Negative	Alive	Alive or dead of other cause	Alive or dead due to cancer	8	One primary only	Yes	1	1	8520/3: Lobular carcinoma, NOS	Left - origin of primary	9	1	T1mi	N0	M0	1A	100	0	0	1
65 years	2019	White	8500	504	1578468	20	Unknown or not applicable	3	0	Beam radiation	No/Unknown	Unknown	Positive	Positive	Borderline/Unknown	Alive	Alive or dead of other cause	Alive or dead due to cancer	6	One primary only	Yes	1	1	8500/3: Infiltrating duct carcinoma, NOS	Left - origin of primary	9	9	T1mi	N0	M0	99	100	0	0	1
57 years	2019	White	8500	501	1584205	30	Unknown or not applicable	2	0	None/Unknown	No/Unknown	HR+/HER2-	Positive	Positive	Negative	Alive	Alive or dead of other cause	Alive or dead due to cancer	6	One primary only	Yes	1	1	8500/3: Infiltrating duct carcinoma, NOS	Left - origin of primary	9	2	T1mi	N0	M0	1A	100	70	0	990
82 years	2018	White	8500	502	4570036	20	Unknown or not applicable	3	0	Beam radiation	No/Unknown	HR+/HER2-	Positive	Positive	Negative	Alive	Alive or dead of other cause	Alive or dead due to cancer	15	One primary only	Yes	2	1	8500/3: Infiltrating duct carcinoma, NOS	Left - origin of primary	1	1	T1mi	N0	M0	1A	100	0	0	1
60 years	2019	White	8522	508	4942733	23	Unknown or not applicable	2	0	Beam radiation	No/Unknown	HR+/HER2-	Positive	Positive	Negative	Alive	Alive or dead of other cause	Alive or dead due to cancer	4	2nd of 2 or more primaries	No	2	2	8522/3: Infiltrating duct and lobular carcinoma	Right - origin of primary	9	9	T1mi	N0	M0	99	100	70	0	990
79 years	2018	White	8520	508	5078342	22	Unknown or not applicable	0	98	Beam radiation	No/Unknown	HR+/HER2-	Positive	Positive	Negative	Alive	Alive or dead of other cause	Alive or dead due to cancer	18	2nd of 2 or more primaries	No	2	2	8520/3: Lobular carcinoma, NOS	Right - origin of primary	9	2	T1mi	N0	M0	1A	100	0	0	1
89 years	2018	White	8500	508	5082680	41	Unknown or not applicable	1	0	None/Unknown	No/Unknown	HR+/HER2-	Positive	Positive	Negative	Alive	Alive or dead of other cause	Alive or dead due to cancer	8	4th of 4 or more primaries	No	4	4	8500/3: Infiltrating duct carcinoma, NOS	Left - origin of primary	9	9	T1mi	N0	M0	99	100	0	0	1
79 years	2019	White	8500	504	5204830	41	Unknown or not applicable	7	0	None/Unknown	No/Unknown	HR+/HER2-	Positive	Positive	Negative	Alive	Alive or dead of other cause	Alive or dead due to cancer	2	3rd of 3 or more primaries	No	3	3	8500/3: Infiltrating duct carcinoma, NOS	Right - origin of primary	9	9	T1mi	N0	M0	99	100	70	0	990
72 years	2018	White	8500	504	5269501	22	Unknown or not applicable	2	0	Beam radiation	No/Unknown	HR+/HER2-	Positive	Positive	Negative	Alive	Alive or dead of other cause	Alive or dead due to cancer	22	2nd of 2 or more primaries	No	2	2	8500/3: Infiltrating duct carcinoma, NOS	Right - origin of primary	1	1	T1mi	N0	M0	1A	100	0	0	1
53 years	2018	White	8500	505	5370530	80	Unknown or not applicable	3	0	None/Unknown	No/Unknown	Unknown	Positive	Borderline/Unknown	Borderline/Unknown	Alive	Alive or dead of other cause	Alive or dead due to cancer	15	2nd of 2 or more primaries	No	2	2	8500/3: Infiltrating duct carcinoma, NOS	Left - origin of primary	9	9	T1mi	N0	M0	99	100	0	0	990
53 years	2018	White	8500	504	5449704	52	Unknown or not applicable	7	0	None/Unknown	No/Unknown	HR+/HER2-	Positive	Negative	Negative	Alive	Alive or dead of other cause	Alive or dead due to cancer	14	2nd of 2 or more primaries	No	2	2	8500/3: Infiltrating duct carcinoma, NOS	Left - origin of primary	3	9	T1mi	N0	M0	1B	100	0	0	1
65 years	2019	White	8500	508	5460617	22	Unknown or not applicable	2	0	Beam radiation	No/Unknown	HR+/HER2-	Positive	Positive	Negative	Alive	Alive or dead of other cause	Alive or dead due to cancer	2	2nd of 2 or more primaries	Yes	2	2	8500/3: Infiltrating duct carcinoma, NOS	Left - origin of primary	2	2	T1mi	N0	M0	1A	100	0	0	1
66 years	2019	White	8520	505	5529431	22	Unknown or not applicable	2	0	Beam radiation	No/Unknown	HR+/HER2-	Positive	Negative	Negative	Alive	Alive or dead of other cause	Alive or dead due to cancer	2	2nd of 2 or more primaries	Yes	2	2	8520/3: Lobular carcinoma, NOS	Left - origin of primary	2	2	T1mi	N0	M0	1A	100	70	0	1
50 years	2018	White	8500	509	5535944	45	Unknown or not applicable	1	0	None/Unknown	No/Unknown	Unknown	Positive	Negative	Borderline/Unknown	Alive	Alive or dead of other cause	Alive or dead due to cancer	13	2nd of 2 or more primaries	Yes	2	2	8500/3: Infiltrating duct carcinoma, NOS	Left - origin of primary	9	9	T1mi	N0	M0	99	100	70	0	990
82 years	2019	White	8500	502	5690685	20	Unknown or not applicable	0	98	Beam radiation	No/Unknown	HR+/HER2-	Positive	Positive	Negative	Alive	Alive or dead of other cause	Alive or dead due to cancer	1	3rd of 3 or more primaries	No	3	3	8500/3: Infiltrating duct carcinoma, NOS	Right - origin of primary	H	9	T1mi	N0	M0	99	100	0	0	1
83 years	2019	White	8500	509	5716519	23	Unknown or not applicable	0	98	Refused (1988+)	No/Unknown	Unknown	Positive	Positive	Borderline/Unknown	Alive	Alive or dead of other cause	Alive or dead due to cancer	6	2nd of 2 or more primaries	No	2	2	8500/3: Infiltrating duct carcinoma, NOS	Left - origin of primary	H	9	T1mi	N0	M0	99	100	0	0	1
58 years	2018	White	8500	509	5745342	44	Unknown or not applicable	2	0	None/Unknown	No/Unknown	HR+/HER2-	Positive	Negative	Negative	Alive	Alive or dead of other cause	Alive or dead due to cancer	18	2nd of 2 or more primaries	Yes	2	2	8500/3: Infiltrating duct carcinoma, NOS	Right - origin of primary	2	9	T1mi	N0	M0	1A	100	70	0	1
72 years	2018	White	8520	508	5750695	22	Unknown or not applicable	0	98	None/Unknown	No/Unknown	Unknown	Positive	Positive	Borderline/Unknown	Alive	Alive or dead of other cause	Alive or dead due to cancer	22	2nd of 2 or more primaries	Yes	2	2	8520/3: Lobular carcinoma, NOS	Right - origin of primary	1	1	T1mi	N0	M0	99	100	0	0	1
65 years	2019	White	8500	504	5750856	22	Unknown or not applicable	4	0	Beam radiation	No/Unknown	Unknown	Negative	Negative	Borderline/Unknown	Alive	Alive or dead of other cause	Alive or dead due to cancer	11	2nd of 2 or more primaries	No	2	2	8500/3: Infiltrating duct carcinoma, NOS	Right - origin of primary	3	3	T1mi	N0	M0	99	100	0	0	1
51 years	2019	White	8500	504	5829130	22	Unknown or not applicable	2	0	Beam radiation	No/Unknown	HR+/HER2-	Positive	Negative	Negative	Alive	Alive or dead of other cause	Alive or dead due to cancer	8	2nd of 2 or more primaries	No	2	2	8500/3: Infiltrating duct carcinoma, NOS	Left - origin of primary	2	2	T1mi	N0	M0	1A	100	0	0	1
69 years	2018	White	8500	508	5859480	22	Unknown or not applicable	0	98	Beam radiation	No/Unknown	Unknown	Positive	Negative	Borderline/Unknown	Alive	Alive or dead of other cause	Alive or dead due to cancer	18	2nd of 2 or more primaries	No	2	2	8500/3: Infiltrating duct carcinoma, NOS	Left - origin of primary	H	2	T1mi	N0	M0	99	100	0	0	1
43 years	2018	White	8500	509	5892105	41	Unknown or not applicable	2	0	None/Unknown	Yes	HR-/HER2+	Negative	Negative	Positive	Alive	Alive or dead of other cause	Alive or dead due to cancer	19	One primary only	Yes	1	1	8500/3: Infiltrating duct carcinoma, NOS	Left - origin of primary	H	9	T1mi	N0(i+)	M0	99	100	30	0	1
50 years	2018	White	8500	509	5894836	30	Unknown or not applicable	2	0	None/Unknown	No/Unknown	HR+/HER2-	Positive	Negative	Negative	Alive	Alive or dead of other cause	Alive or dead due to cancer	19	1st of 2 or more primaries	Yes	1	2	8500/3: Infiltrating duct carcinoma, NOS	Right - origin of primary	9	2	T1mi	N0	M0	1A	100	70	0	1
67 years	2018	Black	8500	501	5895291	22	Unknown or not applicable	0	98	Beam radiation	No/Unknown	HR+/HER2-	Positive	Positive	Negative	Alive	Alive or dead of other cause	Alive or dead due to cancer	13	One primary only	Yes	1	1	8500/3: Infiltrating duct carcinoma, NOS	Right - origin of primary	9	2	T1mi	N0	M0	1A	100	0	0	1
53 years	2018	White	8500	505	5896758	23	Unknown or not applicable	2	0	Beam radiation	No/Unknown	HR+/HER2+	Positive	Negative	Positive	Alive	Alive or dead of other cause	Alive or dead due to cancer	19	One primary only	Yes	1	1	8500/3: Infiltrating duct carcinoma, NOS	Right - origin of primary	3	9	T1mi	N0	M0	1A	100	70	0	1
71 years	2018	White	8500	504	5897651	23	Unknown or not applicable	0	98	None/Unknown	No/Unknown	HR+/HER2-	Positive	Positive	Negative	Alive	Alive or dead of other cause	Alive or dead due to cancer	13	One primary only	Yes	1	1	8500/3: Infiltrating duct carcinoma, NOS	Left - origin of primary	2	2	T1mi	N0	M0	1A	100	0	0	990
59 years	2018	White	8500	508	5897945	23	Unknown or not applicable	0	98	Beam radiation	No/Unknown	HR+/HER2-	Positive	Negative	Negative	Alive	Alive or dead of other cause	Alive or dead due to cancer	14	One primary only	Yes	1	1	8500/3: Infiltrating duct carcinoma, NOS	Left - origin of primary	3	B	T1mi	N0	M0	1B	100	0	0	1
75 years	2018	White	8504	508	5898347	22	Unknown or not applicable	0	98	Beam radiation	No/Unknown	HR+/HER2-	Positive	Positive	Negative	Alive	Alive or dead of other cause	Alive or dead due to cancer	11	One primary only	Yes	1	1	8504/3: Intracystic carcinoma, NOS	Right - origin of primary	M	1	T1mi	N0	M0	1A	100	0	0	1
41 years	2018	White	8500	504	5898728	49	Unknown or not applicable	5	0	None/Unknown	No/Unknown	HR+/HER2-	Positive	Positive	Negative	Alive	Alive or dead of other cause	Alive or dead due to cancer	12	One primary only	Yes	1	1	8500/3: Infiltrating duct carcinoma, NOS	Left - origin of primary	2	2	T1mi	N0	M0	1A	100	0	0	1
68 years	2018	White	8500	504	5899031	22	Unknown or not applicable	1	0	Beam radiation	No/Unknown	HR-/HER2+	Negative	Negative	Positive	Alive	Alive or dead of other cause	Alive or dead due to cancer	18	One primary only	Yes	1	1	8500/3: Infiltrating duct carcinoma, NOS	Left - origin of primary	2	2	T1mi	N0	M0	1A	100	0	0	1
50 years	2018	White	8500	504	5899993	30	Unknown or not applicable	4	0	None/Unknown	No/Unknown	HR-/HER2-	Negative	Negative	Negative	Alive	Alive or dead of other cause	Alive or dead due to cancer	22	2nd of 2 or more primaries	No	1	2	8500/3: Infiltrating duct carcinoma, NOS	Left - origin of primary	C	9	T1mi	N0	M0	99	100	0	0	1
59 years	2018	Asian or Pacific Islander	8500	508	5900814	22	Unknown or not applicable	0	98	Beam radiation	No/Unknown	HR+/HER2-	Positive	Positive	Negative	Alive	Alive or dead of other cause	Alive or dead due to cancer	23	One primary only	Yes	1	1	8500/3: Infiltrating duct carcinoma, NOS	Left - origin of primary	1	1	T1mi	N0	M0	1A	100	0	0	1
61 years	2018	White	8500	504	5901313	22	Unknown or not applicable	3	0	Beam radiation	No/Unknown	HR+/HER2-	Positive	Positive	Negative	Alive	Alive or dead of other cause	Alive or dead due to cancer	13	One primary only	Yes	1	1	8500/3: Infiltrating duct carcinoma, NOS	Left - origin of primary	1	1	T1mi	N0	M0	1A	100	0	0	1
55 years	2018	White	8500	504	5902352	22	Unknown or not applicable	0	98	Beam radiation	No/Unknown	Unknown	Positive	Negative	Borderline/Unknown	Alive	Alive or dead of other cause	Alive or dead due to cancer	21	One primary only	Yes	1	1	8500/3: Infiltrating duct carcinoma, NOS	Left - origin of primary	H	2	T1mi	N0	M0	99	100	0	0	990
50 years	2018	Asian or Pacific Islander	8500	502	5902490	23	Unknown or not applicable	6	0	Beam radiation	No/Unknown	Unknown	Negative	Negative	Borderline/Unknown	Alive	Alive or dead of other cause	Alive or dead due to cancer	3	One primary only	Yes	1	1	8500/3: Infiltrating duct carcinoma, NOS	Right - origin of primary	9	9	T1mi	N0	M0	99	100	0	0	990
44 years	2018	White	8500	504	5903029	45	Unknown or not applicable	95	0	None/Unknown	No/Unknown	HR+/HER2-	Positive	Positive	Negative	Alive	Alive or dead of other cause	Alive or dead due to cancer	18	One primary only	Yes	1	1	8500/3: Infiltrating duct carcinoma, NOS	Left - origin of primary	C	2	T1mi	N0	M0	1A	100	0	0	990
48 years	2018	Asian or Pacific Islander	8500	502	5903803	22	Unknown or not applicable	3	0	Beam radiation	No/Unknown	HR+/HER2+	Positive	Positive	Positive	Alive	Alive or dead of other cause	Alive or dead due to cancer	14	One primary only	Yes	1	1	8500/3: Infiltrating duct carcinoma, NOS	Right - origin of primary	9	9	T1mi	N0	M0	99	100	70	0	1
58 years	2018	White	8500	508	5904117	20	Unknown or not applicable	2	0	Beam radiation	No/Unknown	Unknown	Positive	Negative	Borderline/Unknown	Alive	Alive or dead of other cause	Alive or dead due to cancer	15	One primary only	Yes	1	1	8500/3: Infiltrating duct carcinoma, NOS	Left - origin of primary	3	2	T1mi	N0	M0	99	100	70	0	990
54 years	2018	Asian or Pacific Islander	8500	504	5904399	23	Unknown or not applicable	1	0	Beam radiation	No/Unknown	Unknown	Negative	Negative	Borderline/Unknown	Alive	Alive or dead of other cause	Alive or dead due to cancer	15	One primary only	Yes	1	1	8500/3: Infiltrating duct carcinoma, NOS	Right - origin of primary	9	2	T1mi	N0	M0	99	100	0	0	1
79 years	2018	White	8500	503	5904981	23	Unknown or not applicable	0	98	Beam radiation	No/Unknown	Unknown	Negative	Negative	Borderline/Unknown	Alive	Alive or dead of other cause	Alive or dead due to cancer	14	One primary only	Yes	1	1	8500/3: Infiltrating duct carcinoma, NOS	Left - origin of primary	9	9	T1mi	N0	M0	99	100	0	0	990
59 years	2018	White	8500	504	5905135	22	Unknown or not applicable	3	0	Radioactive implants (includes brachytherapy) (1988+)	No/Unknown	Unknown	Positive	Negative	Borderline/Unknown	Alive	Alive or dead of other cause	Alive or dead due to cancer	19	One primary only	Yes	1	1	8500/3: Infiltrating duct carcinoma, NOS	Left - origin of primary	H	H	T1mi	N0	M0	99	100	70	0	990
60 years	2018	Black	8500	504	5906340	22	Unknown or not applicable	3	0	Beam radiation	No/Unknown	Unknown	Positive	Positive	Borderline/Unknown	Alive	Alive or dead of other cause	Alive or dead due to cancer	16	One primary only	Yes	1	1	8500/3: Infiltrating duct carcinoma, NOS	Right - origin of primary	H	9	T1mi	N0	M0	99	100	0	0	1
46 years	2018	White	8500	502	5906405	48	Unknown or not applicable	2	1	Beam radiation	No/Unknown	HR+/HER2-	Positive	Positive	Negative	Alive	Alive or dead of other cause	Alive or dead due to cancer	13	One primary only	Yes	1	1	8500/3: Infiltrating duct carcinoma, NOS	Left - origin of primary	M	1	T1mi	N1mi	M0	1A	100	100	0	990
51 years	2018	White	8500	504	5906487	23	Unknown or not applicable	4	0	Beam radiation	No/Unknown	HR+/HER2-	Positive	Positive	Negative	Alive	Alive or dead of other cause	Alive or dead due to cancer	14	One primary only	Yes	1	1	8500/3: Infiltrating duct carcinoma, NOS	Right - origin of primary	2	9	T1mi	N0	M0	1A	100	70	0	1
66 years	2018	White	8500	504	5907751	22	Unknown or not applicable	1	0	Beam radiation	No/Unknown	HR+/HER2-	Positive	Positive	Negative	Alive	Alive or dead of other cause	Alive or dead due to cancer	15	1st of 2 or more primaries	Yes	1	2	8500/3: Infiltrating duct carcinoma, NOS	Left - origin of primary	1	1	T1mi	N0	M0	1A	100	70	0	1
69 years	2018	White	8500	508	5907853	23	Unknown or not applicable	0	98	None/Unknown	No/Unknown	HR+/HER2-	Positive	Positive	Negative	Alive	Alive or dead of other cause	Alive or dead due to cancer	22	One primary only	Yes	1	1	8500/3: Infiltrating duct carcinoma, NOS	Right - origin of primary	2	2	T1mi	N0	M0	1A	100	0	0	1
64 years	2018	White	8500	504	5908818	22	Unknown or not applicable	4	0	Beam radiation	No/Unknown	HR+/HER2-	Positive	Positive	Negative	Alive	Alive or dead of other cause	Alive or dead due to cancer	16	1st of 2 or more primaries	Yes	1	2	8500/3: Infiltrating duct carcinoma, NOS	Left - origin of primary	9	1	T1mi	N0	M0	1A	100	70	0	1
76 years	2018	White	8500	504	5910134	41	Unknown or not applicable	1	0	None/Unknown	No/Unknown	HR+/HER2-	Positive	Positive	Negative	Alive	Alive or dead of other cause	Alive or dead due to cancer	13	2nd of 2 or more primaries	No	2	2	8500/3: Infiltrating duct carcinoma, NOS	Left - origin of primary	2	1	T1mi	N0	M0	1A	100	0	0	1
43 years	2018	White	8500	502	5910987	30	Unknown or not applicable	3	0	None/Unknown	No/Unknown	HR+/HER2-	Positive	Positive	Negative	Alive	Alive or dead of other cause	Alive or dead due to cancer	23	One primary only	Yes	1	1	8500/3: Infiltrating duct carcinoma, NOS	Left - origin of primary	A	1	T1mi	N0	M0	1A	100	0	0	1
64 years	2018	White	8500	502	5911404	22	Unknown or not applicable	4	0	Refused (1988+)	No/Unknown	HR+/HER2-	Positive	Positive	Negative	Alive	Alive or dead of other cause	Alive or dead due to cancer	21	One primary only	Yes	1	1	8500/3: Infiltrating duct carcinoma, NOS	Left - origin of primary	B	9	T1mi	N0	M0	99	100	70	0	1
70 years	2018	White	8500	504	5912382	41	Unknown or not applicable	1	0	None/Unknown	No/Unknown	Unknown	Positive	Positive	Borderline/Unknown	Alive	Alive or dead of other cause	Alive or dead due to cancer	17	One primary only	Yes	1	1	8500/3: Infiltrating duct carcinoma, NOS	Right - origin of primary	M	M	T1mi	N0	M0	99	100	70	0	1
53 years	2018	Asian or Pacific Islander	8500	508	5912701	30	Unknown or not applicable	2	0	None/Unknown	No/Unknown	Unknown	Positive	Borderline/Unknown	Borderline/Unknown	Alive	Alive or dead of other cause	Alive or dead due to cancer	10	2nd of 2 or more primaries	Yes	2	2	8500/3: Infiltrating duct carcinoma, NOS	Right - origin of primary	9	H	T1mi	N0	M0	99	100	0	0	1
58 years	2018	White	8500	504	5912712	22	Unknown or not applicable	1	0	Beam radiation	No/Unknown	HR+/HER2-	Positive	Negative	Negative	Alive	Alive or dead of other cause	Alive or dead due to cancer	16	One primary only	Yes	1	1	8500/3: Infiltrating duct carcinoma, NOS	Left - origin of primary	1	1	T1mi	N0	M0	1A	100	70	0	1
39 years	2018	White	8500	508	5913471	22	Unknown or not applicable	1	0	None/Unknown	No/Unknown	Unknown	Positive	Positive	Borderline/Unknown	Alive	Alive or dead of other cause	Alive or dead due to cancer	18	One primary only	Yes	1	1	8500/3: Infiltrating duct carcinoma, NOS	Left - origin of primary	H	9	T1mi	N0	M0	99	100	70	0	1
62 years	2018	Black	8500	508	5914372	22	Unknown or not applicable	0	98	Beam radiation	No/Unknown	HR+/HER2-	Positive	Positive	Negative	Alive	Alive or dead of other cause	Alive or dead due to cancer	19	One primary only	Yes	1	1	8500/3: Infiltrating duct carcinoma, NOS	Left - origin of primary	M	1	T1mi	N0	M0	1A	100	0	0	1
48 years	2018	American Indian/Alaska Native	8500	508	5914619	44	Unknown or not applicable	2	0	None/Unknown	No/Unknown	Unknown	Positive	Positive	Borderline/Unknown	Alive	Alive or dead of other cause	Alive or dead due to cancer	14	One primary only	Yes	1	1	8500/3: Infiltrating duct carcinoma, NOS	Left - origin of primary	H	9	T1mi	N0	M0	99	100	0	0	1
45 years	2018	Asian or Pacific Islander	8500	505	5916657	75	Unknown or not applicable	5	1	None/Unknown	No/Unknown	HR+/HER2-	Positive	Positive	Negative	Alive	Alive or dead of other cause	Alive or dead due to cancer	16	One primary only	Yes	1	1	8500/3: Infiltrating duct carcinoma, NOS	Right - origin of primary	H	3	T1mi	N1mi	M0	1A	100	100	0	1
66 years	2018	White	8500	502	5917681	22	Unknown or not applicable	1	0	Beam radiation	No/Unknown	HR+/HER2-	Positive	Positive	Negative	Alive	Alive or dead of other cause	Alive or dead due to cancer	18	One primary only	Yes	1	1	8500/3: Infiltrating duct carcinoma, NOS	Right - origin of primary	1	1	T1mi	N0	M0	1A	100	0	0	1
66 years	2018	White	8010	509	5918935	20	Unknown or not applicable	1	0	Beam radiation	No/Unknown	HR-/HER2-	Negative	Negative	Negative	Alive	Alive or dead of other cause	Alive or dead due to cancer	13	One primary only	Yes	1	1	8010/3: Carcinoma, NOS	Right - origin of primary	9	1	T1mi	N0	M0	1B	100	0	0	1
72 years	2018	White	8500	502	5922168	22	Unknown or not applicable	2	0	Beam radiation	No/Unknown	HR+/HER2-	Positive	Positive	Negative	Alive	Alive or dead of other cause	Alive or dead due to cancer	21	1st of 2 or more primaries	Yes	1	2	8500/3: Infiltrating duct carcinoma, NOS	Right - origin of primary	1	1	T1mi	N0	M0	1A	100	0	0	1
58 years	2018	White	8500	509	5922231	48	Unknown or not applicable	2	0	None/Unknown	No/Unknown	Unknown	Negative	Borderline/Unknown	Positive	Alive	Alive or dead of other cause	Alive or dead due to cancer	19	One primary only	Yes	1	1	8500/3: Infiltrating duct carcinoma, NOS	Left - origin of primary	A	A	T1mi	N0	M0	99	100	0	0	1
64 years	2018	White	8500	501	5922975	42	Unknown or not applicable	3	0	None/Unknown	No/Unknown	HR+/HER2-	Positive	Positive	Negative	Alive	Alive or dead of other cause	Alive or dead due to cancer	20	1st of 2 or more primaries	Yes	1	2	8500/3: Infiltrating duct carcinoma, NOS	Right - origin of primary	9	1	T1mi	N0	M0	1A	100	0	0	990
58 years	2018	White	8500	508	5923568	23	Unknown or not applicable	3	0	Beam radiation	No/Unknown	HR-/HER2+	Negative	Negative	Positive	Alive	Alive or dead of other cause	Alive or dead due to cancer	12	One primary only	Yes	1	1	8500/3: Infiltrating duct carcinoma, NOS	Right - origin of primary	H	2	T1mi	N0	M0	1A	100	0	0	1
45 years	2018	White	8500	504	5923865	22	Unknown or not applicable	4	0	Beam radiation	No/Unknown	HR+/HER2-	Positive	Negative	Negative	Alive	Alive or dead of other cause	Alive or dead due to cancer	23	One primary only	Yes	1	1	8500/3: Infiltrating duct carcinoma, NOS	Right - origin of primary	H	3	T1mi	N0	M0	1A	100	70	0	1
46 years	2018	White	8500	504	5924117	44	Unknown or not applicable	3	0	None/Unknown	No/Unknown	HR-/HER2+	Negative	Negative	Positive	Alive	Alive or dead of other cause	Alive or dead due to cancer	10	One primary only	Yes	1	1	8500/3: Infiltrating duct carcinoma, NOS	Right - origin of primary	H	3	T1mi	N0	M0	1A	100	0	0	990
74 years	2018	White	8500	508	5924540	23	Unknown or not applicable	6	0	Beam radiation	Yes	HR+/HER2+	Positive	Positive	Positive	Alive	Alive or dead of other cause	Alive or dead due to cancer	14	One primary only	Yes	1	1	8500/3: Infiltrating duct carcinoma, NOS	Left - origin of primary	3	3	T1mi	N0	M0	1A	100	0	0	1
46 years	2018	White	8255	504	5924930	23	Unknown or not applicable	1	0	Beam radiation	No/Unknown	HR+/HER2+	Positive	Positive	Positive	Alive	Alive or dead of other cause	Alive or dead due to cancer	14	One primary only	Yes	1	1	8255/3: Adenocarcinoma with mixed subtypes	Right - origin of primary	H	2	T1mi	N0	M0	1A	100	0	0	1
81 years	2018	White	8500	509	5926783	41	Unknown or not applicable	0	98	None/Unknown	No/Unknown	HR+/HER2-	Positive	Positive	Negative	Alive	Alive or dead of other cause	Alive or dead due to cancer	14	One primary only	Yes	1	1	8500/3: Infiltrating duct carcinoma, NOS	Left - origin of primary	H	9	T1mi	N0	M0	99	100	0	0	1
78 years	2018	Black	8500	508	5927315	40	Unknown or not applicable	2	0	None/Unknown	No/Unknown	HR+/HER2-	Positive	Positive	Negative	Alive	Alive or dead of other cause	Alive or dead due to cancer	22	One primary only	Yes	1	1	8500/3: Infiltrating duct carcinoma, NOS	Right - origin of primary	2	2	T1mi	N0	M0	1A	100	0	0	1
71 years	2019	White	8500	504	5928711	22	Unknown or not applicable	3	0	Beam radiation	No/Unknown	HR+/HER2-	Positive	Positive	Negative	Alive	Alive or dead of other cause	Alive or dead due to cancer	11	One primary only	Yes	1	1	8500/3: Infiltrating duct carcinoma, NOS	Right - origin of primary	M	1	T1mi	N0	M0	1A	100	70	0	1
54 years	2019	White	8500	505	5928724	47	Unknown or not applicable	1	0	None/Unknown	No/Unknown	Unknown	Borderline/Unknown	Borderline/Unknown	Borderline/Unknown	Alive	Alive or dead of other cause	Alive or dead due to cancer	5	One primary only	Yes	1	1	8500/3: Infiltrating duct carcinoma, NOS	Right - origin of primary	H	9	T1mi	N0	M0	99	100	70	0	990
49 years	2019	White	8500	508	5928956	23	Unknown or not applicable	11	0	Beam radiation	No/Unknown	HR+/HER2-	Positive	Positive	Negative	Alive	Alive or dead of other cause	Alive or dead due to cancer	2	3rd of 3 or more primaries	No	1	3	8500/3: Infiltrating duct carcinoma, NOS	Left - origin of primary	9	1	T1mi	N0	M0	1A	100	70	0	1
46 years	2019	White	8520	504	5929706	58	Unknown or not applicable	4	0	None/Unknown	No/Unknown	Unknown	Positive	Positive	Borderline/Unknown	Alive	Alive or dead of other cause	Alive or dead due to cancer	4	One primary only	Yes	1	1	8520/3: Lobular carcinoma, NOS	Right - origin of primary	2	2	T1mi	N0	M0	99	100	70	0	1
52 years	2019	White	8211	508	5931499	22	Unknown or not applicable	2	0	Beam radiation	No/Unknown	HR+/HER2-	Positive	Positive	Negative	Alive	Alive or dead of other cause	Alive or dead due to cancer	0	One primary only	Yes	1	1	8211/3: Tubular adenocarcinoma	Right - origin of primary	9	1	T1mi	N0(i+)	M0	1A	100	30	0	1
59 years	2019	White	8500	508	5931623	23	Unknown or not applicable	1	0	Beam radiation	No/Unknown	HR+/HER2-	Positive	Positive	Negative	Alive	Alive or dead of other cause	Alive or dead due to cancer	8	One primary only	Yes	1	1	8500/3: Infiltrating duct carcinoma, NOS	Left - origin of primary	3	2	T1mi	N0	M0	1A	100	0	0	1
66 years	2019	Black	8500	509	5934447	22	Unknown or not applicable	1	0	None/Unknown	No/Unknown	Unknown	Borderline/Unknown	Borderline/Unknown	Borderline/Unknown	Alive	Alive or dead of other cause	Alive or dead due to cancer	2	One primary only	Yes	1	1	8500/3: Infiltrating duct carcinoma, NOS	Left - origin of primary	H	9	T1mi	N0	M0	99	100	70	0	1
58 years	2019	White	8500	505	5935452	41	Unknown or not applicable	1	1	None/Unknown	Yes	HR-/HER2+	Negative	Negative	Positive	Alive	Alive or dead of other cause	Alive or dead due to cancer	3	2nd of 2 or more primaries	No	2	2	8500/3: Infiltrating duct carcinoma, NOS	Right - origin of primary	2	3	T1mi	N1mi	M0	1A	100	100	0	1
49 years	2019	White	8500	508	5935778	44	Unknown or not applicable	2	0	None/Unknown	No/Unknown	HR-/HER2-	Negative	Negative	Negative	Alive	Alive or dead of other cause	Alive or dead due to cancer	10	1st of 2 or more primaries	Yes	1	2	8500/3: Infiltrating duct carcinoma, NOS	Right - origin of primary	H	9	T1mi	N0	M0	99	100	0	0	1
44 years	2019	White	8500	509	5936027	43	Unknown or not applicable	5	0	None/Unknown	Yes	HR-/HER2+	Negative	Negative	Positive	Alive	Alive or dead of other cause	Alive or dead due to cancer	8	One primary only	Yes	1	1	8500/3: Infiltrating duct carcinoma, NOS	Left - origin of primary	H	9	T1mi	N0	M0	99	100	0	0	1
36 years	2019	White	8500	502	5938789	41	Unknown or not applicable	5	0	None/Unknown	No/Unknown	HR-/HER2+	Negative	Negative	Positive	Alive	Alive or dead of other cause	Alive or dead due to cancer	5	One primary only	Yes	1	1	8500/3: Infiltrating duct carcinoma, NOS	Left - origin of primary	9	9	T1mi	N0	M0	99	100	70	0	990
49 years	2019	White	8500	508	5941376	22	Unknown or not applicable	3	0	Beam radiation	No/Unknown	Unknown	Positive	Positive	Borderline/Unknown	Alive	Alive or dead of other cause	Alive or dead due to cancer	5	2nd of 2 or more primaries	Yes	2	2	8500/3: Infiltrating duct carcinoma, NOS	Right - origin of primary	H	9	T1mi	N0	M0	99	100	70	0	1
82 years	2019	Black	8500	504	5941432	41	Unknown or not applicable	2	0	None/Unknown	No/Unknown	HR-/HER2+	Negative	Negative	Positive	Alive	Alive or dead of other cause	Alive or dead due to cancer	6	One primary only	Yes	1	1	8500/3: Infiltrating duct carcinoma, NOS	Left - origin of primary	H	9	T1mi	N0	M0	99	100	70	0	1
72 years	2019	White	8520	504	5942033	22	Unknown or not applicable	1	0	None/Unknown	No/Unknown	HR+/HER2-	Positive	Positive	Negative	Alive	Alive or dead of other cause	Alive or dead due to cancer	7	2nd of 2 or more primaries	No	2	2	8520/3: Lobular carcinoma, NOS	Right - origin of primary	9	9	T1mi	N0	M0	99	100	70	0	1
49 years	2019	White	8500	504	5942207	22	Unknown or not applicable	2	0	Beam radiation	No/Unknown	Unknown	Negative	Negative	Borderline/Unknown	Alive	Alive or dead of other cause	Alive or dead due to cancer	1	One primary only	Yes	1	1	8500/3: Infiltrating duct carcinoma, NOS	Left - origin of primary	H	9	T1mi	N0	M0	99	100	0	0	1
65 years	2019	Unknown	8500	504	5942252	22	Unknown or not applicable	6	0	Beam radiation	No/Unknown	HR+/HER2-	Positive	Positive	Negative	Alive	Alive or dead of other cause	Alive or dead due to cancer	9	One primary only	Yes	1	1	8500/3: Infiltrating duct carcinoma, NOS	Left - origin of primary	1	1	T1mi	N0	M0	1A	100	0	0	1
65 years	2019	White	8500	503	5944786	30	Unknown or not applicable	6	0	None/Unknown	Yes	HR-/HER2+	Negative	Negative	Positive	Alive	Alive or dead of other cause	Alive or dead due to cancer	8	One primary only	Yes	1	1	8500/3: Infiltrating duct carcinoma, NOS	Right - origin of primary	H	9	T1mi	N0	M0	99	100	70	0	1
66 years	2019	White	8500	502	5945413	41	Unknown or not applicable	7	0	None/Unknown	No/Unknown	Unknown	Positive	Positive	Borderline/Unknown	Alive	Alive or dead of other cause	Alive or dead due to cancer	9	One primary only	Yes	1	1	8500/3: Infiltrating duct carcinoma, NOS	Right - origin of primary	9	9	T1mi	N0	M0	99	100	70	0	1
71 years	2019	White	8500	504	5946788	44	Unknown or not applicable	3	0	None/Unknown	No/Unknown	HR-/HER2-	Negative	Negative	Negative	Alive	Alive or dead of other cause	Alive or dead due to cancer	10	One primary only	Yes	1	1	8500/3: Infiltrating duct carcinoma, NOS	Left - origin of primary	3	3	T1mi	N0	M0	1B	100	70	0	1
53 years	2019	White	8520	502	5946838	22	Unknown or not applicable	0	98	None/Unknown	No/Unknown	HR+/HER2-	Positive	Positive	Negative	Alive	Alive or dead of other cause	Alive or dead due to cancer	2	2nd of 2 or more primaries	Yes	2	2	8520/3: Lobular carcinoma, NOS	Right - origin of primary	L	1	T1mi	N0	M0	1A	100	0	0	1
64 years	2019	White	8500	504	5947783	22	Unknown or not applicable	0	98	Beam radiation	No/Unknown	HR-/HER2+	Negative	Negative	Positive	Alive	Alive or dead of other cause	Alive or dead due to cancer	7	One primary only	Yes	1	1	8500/3: Infiltrating duct carcinoma, NOS	Right - origin of primary	9	2	T1mi	N0	M0	1A	100	0	0	1
62 years	2019	White	8500	508	5949820	22	Unknown or not applicable	2	0	Beam radiation	No/Unknown	Unknown	Negative	Negative	Borderline/Unknown	Alive	Alive or dead of other cause	Alive or dead due to cancer	8	One primary only	Yes	1	1	8500/3: Infiltrating duct carcinoma, NOS	Left - origin of primary	9	9	T1mi	N0	M0	99	100	70	0	990
55 years	2019	White	8500	509	5950277	45	Unknown or not applicable	3	0	None/Unknown	No/Unknown	Unknown	Negative	Negative	Borderline/Unknown	Alive	Alive or dead of other cause	Alive or dead due to cancer	4	One primary only	Yes	1	1	8500/3: Infiltrating duct carcinoma, NOS	Left - origin of primary	H	9	T1mi	N0	M0	99	100	70	0	1
60 years	2019	Asian or Pacific Islander	8500	501	5950940	41	Unknown or not applicable	2	0	None/Unknown	Yes	HR+/HER2-	Positive	Negative	Negative	Alive	Alive or dead of other cause	Alive or dead due to cancer	0	One primary only	Yes	1	1	8500/3: Infiltrating duct carcinoma, NOS	Left - origin of primary	9	3	T1mi	N0	M0	1A	100	70	0	990
70 years	2019	White	8520	509	5951453	22	Unknown or not applicable	0	98	None/Unknown	No/Unknown	HR+/HER2-	Positive	Positive	Negative	Alive	Alive or dead of other cause	Alive or dead due to cancer	6	One primary only	Yes	1	1	8520/3: Lobular carcinoma, NOS	Left - origin of primary	2	9	T1mi	N0	M0	1A	100	0	0	1
23 years	2019	Black	8500	504	5952125	49	Unknown or not applicable	2	1	None/Unknown	No/Unknown	HR+/HER2-	Positive	Positive	Negative	Alive	Alive or dead of other cause	Alive or dead due to cancer	11	One primary only	Yes	1	1	8500/3: Infiltrating duct carcinoma, NOS	Left - origin of primary	M	9	T1mi	N1mi	M0	99	100	100	0	1
60 years	2019	White	8500	508	5952201	22	Unknown or not applicable	1	0	Beam radiation	No/Unknown	HR+/HER2-	Positive	Negative	Negative	Alive	Alive or dead of other cause	Alive or dead due to cancer	8	2nd of 2 or more primaries	No	1	2	8500/3: Infiltrating duct carcinoma, NOS	Left - origin of primary	2	2	T1mi	N0	M0	1A	100	0	0	1
74 years	2019	White	8500	504	5952303	23	Unknown or not applicable	1	0	Beam radiation	No/Unknown	Unknown	Positive	Negative	Borderline/Unknown	Alive	Alive or dead of other cause	Alive or dead due to cancer	11	One primary only	Yes	1	1	8500/3: Infiltrating duct carcinoma, NOS	Left - origin of primary	9	2	T1mi	N0	M0	99	100	70	0	1
59 years	2018	Asian or Pacific Islander	8500	503	5952457	22	Unknown or not applicable	2	0	Beam radiation	No/Unknown	Unknown	Negative	Borderline/Unknown	Borderline/Unknown	Alive	Alive or dead of other cause	Alive or dead due to cancer	8	One primary only	Yes	1	1	8500/3: Infiltrating duct carcinoma, NOS	Left - origin of primary	H	9	T1mi	N0	M0	99	100	0	0	1
51 years	2019	White	8520	501	5952647	22	Unknown or not applicable	6	0	None/Unknown	No/Unknown	Unknown	Positive	Positive	Borderline/Unknown	Alive	Alive or dead of other cause	Alive or dead due to cancer	1	One primary only	Yes	1	1	8520/3: Lobular carcinoma, NOS	Left - origin of primary	9	9	T1mi	N0	M0	99	100	70	0	990
59 years	2019	White	8500	501	5952695	22	Unknown or not applicable	2	0	Beam radiation	No/Unknown	Unknown	Negative	Borderline/Unknown	Borderline/Unknown	Alive	Alive or dead of other cause	Alive or dead due to cancer	9	One primary only	Yes	1	1	8500/3: Infiltrating duct carcinoma, NOS	Left - origin of primary	9	9	T1mi	N0	M0	99	100	70	0	1
77 years	2019	White	8500	503	5952716	20	Unknown or not applicable	0	98	Beam radiation	No/Unknown	Unknown	Positive	Positive	Borderline/Unknown	Alive	Alive or dead of other cause	Alive or dead due to cancer	3	2nd of 2 or more primaries	No	1	2	8500/3: Infiltrating duct carcinoma, NOS	Left - origin of primary	B	9	T1mi	N0	M0	99	100	0	0	990
39 years	2019	White	8500	508	5952739	42	Unknown or not applicable	1	0	Beam radiation	Yes	HR+/HER2+	Positive	Positive	Positive	Alive	Alive or dead of other cause	Alive or dead due to cancer	0	One primary only	Yes	1	1	8500/3: Infiltrating duct carcinoma, NOS	Right - origin of primary	2	2	T1mi	N0	M0	1A	100	70	0	1
54 years	2019	White	8500	504	5958114	48	Unknown or not applicable	2	0	None/Unknown	No/Unknown	Unknown	Positive	Positive	Borderline/Unknown	Alive	Alive or dead of other cause	Alive or dead due to cancer	8	One primary only	Yes	1	1	8500/3: Infiltrating duct carcinoma, NOS	Right - origin of primary	2	2	T1mi	N0	M0	99	100	70	0	1
53 years	2019	White	8500	508	5959024	22	Unknown or not applicable	1	0	Beam radiation	No/Unknown	Unknown	Borderline/Unknown	Borderline/Unknown	Borderline/Unknown	Alive	Alive or dead of other cause	Alive or dead due to cancer	4	One primary only	Yes	1	1	8500/3: Infiltrating duct carcinoma, NOS	Right - origin of primary	H	2	T1mi	N0	M0	99	100	70	0	1
50 years	2019	White	8520	509	5960513	45	Unknown or not applicable	2	0	None/Unknown	No/Unknown	Unknown	Positive	Positive	Borderline/Unknown	Alive	Alive or dead of other cause	Alive or dead due to cancer	1	One primary only	Yes	1	1	8520/3: Lobular carcinoma, NOS	Left - origin of primary	H	9	T1mi	N0	M0	99	100	70	0	1
76 years	2019	Black	8500	505	5960976	22	Unknown or not applicable	0	98	None/Unknown	No/Unknown	Unknown	Positive	Positive	Borderline/Unknown	Alive	Alive or dead of other cause	Alive or dead due to cancer	2	One primary only	Yes	1	1	8500/3: Infiltrating duct carcinoma, NOS	Left - origin of primary	M	2	T1mi	N0	M0	99	100	0	0	1
72 years	2019	White	8500	508	5961352	22	Unknown or not applicable	1	0	Beam radiation	Yes	HR+/HER2-	Positive	Positive	Negative	Alive	Alive or dead of other cause	Alive or dead due to cancer	3	2nd of 2 or more primaries	No	1	2	8500/3: Infiltrating duct carcinoma, NOS	Left - origin of primary	2	2	T1mi	N0	M0	1A	100	0	0	1
57 years	2019	White	8500	504	5962006	23	Unknown or not applicable	1	0	Beam radiation	No/Unknown	HR+/HER2-	Positive	Positive	Negative	Alive	Alive or dead of other cause	Alive or dead due to cancer	1	One primary only	Yes	1	1	8500/3: Infiltrating duct carcinoma, NOS	Right - origin of primary	H	9	T1mi	N0	M0	99	100	70	0	990
57 years	2019	White	8500	508	5962097	22	Unknown or not applicable	2	0	Beam radiation	No/Unknown	HR-/HER2+	Negative	Negative	Positive	Alive	Alive or dead of other cause	Alive or dead due to cancer	5	One primary only	Yes	1	1	8500/3: Infiltrating duct carcinoma, NOS	Right - origin of primary	H	9	T1mi	N0	M0	99	100	70	0	1
57 years	2019	White	8500	505	5964627	22	Unknown or not applicable	3	0	Beam radiation	No/Unknown	HR+/HER2-	Positive	Positive	Negative	Alive	Alive or dead of other cause	Alive or dead due to cancer	10	One primary only	Yes	1	1	8500/3: Infiltrating duct carcinoma, NOS	Right - origin of primary	H	M	T1mi	N0	M0	99	100	0	0	1
60 years	2019	White	8500	508	5964976	23	Unknown or not applicable	1	0	Beam radiation	No/Unknown	HR-/HER2+	Negative	Negative	Positive	Alive	Alive or dead of other cause	Alive or dead due to cancer	5	One primary only	Yes	1	1	8500/3: Infiltrating duct carcinoma, NOS	Left - origin of primary	2	2	T1mi	N0	M0	1A	100	0	0	990
49 years	2019	White	8500	509	5965801	45	Unknown or not applicable	11	3	Beam radiation	No/Unknown	HR+/HER2-	Positive	Positive	Negative	Alive	Alive or dead of other cause	Alive or dead due to cancer	2	One primary only	Yes	1	1	8500/3: Infiltrating duct carcinoma, NOS	Left - origin of primary	M	2	T1mi	N1a	M0	1A	100	200	0	990
67 years	2019	White	8500	508	5966256	20	Unknown or not applicable	4	0	None/Unknown	No/Unknown	HR+/HER2+	Positive	Positive	Positive	Alive	Alive or dead of other cause	Alive or dead due to cancer	9	2nd of 2 or more primaries	No	1	2	8500/3: Infiltrating duct carcinoma, NOS	Left - origin of primary	2	9	T1mi	N0	M0	1A	100	0	0	990
24 years	2019	White	8500	504	5966626	49	Unknown or not applicable	5	0	None/Unknown	Yes	HR+/HER2-	Positive	Positive	Negative	Alive	Alive or dead of other cause	Alive or dead due to cancer	7	1st of 2 or more primaries	Yes	1	1	8500/3: Infiltrating duct carcinoma, NOS	Right - origin of primary	9	H	T1mi	N0	M0	99	100	70	0	990
67 years	2019	White	8500	501	5967094	23	Unknown or not applicable	98	0	Beam radiation	No/Unknown	HR+/HER2-	Positive	Positive	Negative	Alive	Alive or dead of other cause	Alive or dead due to cancer	6	One primary only	Yes	1	1	8500/3: Infiltrating duct carcinoma, NOS	Right - origin of primary	1	1	T1mi	N0	M0	1A	100	0	0	1
59 years	2019	White	8500	509	5967743	23	Unknown or not applicable	0	98	Beam radiation	No/Unknown	Unknown	Borderline/Unknown	Borderline/Unknown	Borderline/Unknown	Alive	Alive or dead of other cause	Alive or dead due to cancer	6	One primary only	Yes	1	1	8500/3: Infiltrating duct carcinoma, NOS	Right - origin of primary	H	9	T1mi	NX	M0	99	100	999	0	1
48 years	2019	Asian or Pacific Islander	8500	508	9047329	41	Unknown or not applicable	2	0	None/Unknown	No/Unknown	HR+/HER2-	Positive	Positive	Negative	Alive	Alive or dead of other cause	Alive or dead due to cancer	3	2nd of 2 or more primaries	No	2	2	8500/3: Infiltrating duct carcinoma, NOS	Right - origin of primary	1	1	T1mi	N0	M0	1A	100	70	0	1
65 years	2018	Asian or Pacific Islander	8500	504	9091474	41	Unknown or not applicable	1	0	None/Unknown	No/Unknown	HR+/HER2-	Positive	Positive	Negative	Alive	Alive or dead of other cause	Alive or dead due to cancer	16	2nd of 2 or more primaries	Yes	2	2	8500/3: Infiltrating duct carcinoma, NOS	Left - origin of primary	M	2	T1mi	N0	M0	1A	100	70	0	1
61 years	2019	Asian or Pacific Islander	8500	501	9094209	22	Unknown or not applicable	1	0	Beam radiation	No/Unknown	HR+/HER2-	Positive	Positive	Negative	Alive	Alive or dead of other cause	Alive or dead due to cancer	2	2nd of 2 or more primaries	Yes	2	2	8500/3: Infiltrating duct carcinoma, NOS	Left - origin of primary	9	1	T1mi	N0	M0	1A	100	70	0	1
54 years	2018	Asian or Pacific Islander	8500	508	9174345	22	Unknown or not applicable	3	0	None/Unknown	No/Unknown	HR+/HER2+	Positive	Negative	Positive	Alive	Alive or dead of other cause	Alive or dead due to cancer	17	2nd of 2 or more primaries	Yes	2	2	8500/3: Infiltrating duct carcinoma, NOS	Left - origin of primary	H	2	T1mi	N0	M0	1A	100	70	0	1
67 years	2018	Asian or Pacific Islander	8500	504	9186088	23	Unknown or not applicable	3	0	Beam radiation	No/Unknown	Unknown	Negative	Negative	Borderline/Unknown	Alive	Alive or dead of other cause	Alive or dead due to cancer	22	2nd of 2 or more primaries	Yes	2	2	8500/3: Infiltrating duct carcinoma, NOS	Left - origin of primary	H	9	T1mi	N0	M0	99	100	70	0	990
62 years	2018	Asian or Pacific Islander	8500	502	9205835	22	Unknown or not applicable	0	98	Beam radiation	No/Unknown	Unknown	Borderline/Unknown	Borderline/Unknown	Borderline/Unknown	Alive	Alive or dead of other cause	Alive or dead due to cancer	20	One primary only	Yes	1	1	8500/3: Infiltrating duct carcinoma, NOS	Right - origin of primary	M	B	T1mi	N0	M0	99	100	0	0	1
61 years	2018	Asian or Pacific Islander	8500	508	9205882	41	Unknown or not applicable	1	0	None/Unknown	No/Unknown	Unknown	Positive	Positive	Borderline/Unknown	Alive	Alive or dead of other cause	Alive or dead due to cancer	19	One primary only	Yes	1	1	8500/3: Infiltrating duct carcinoma, NOS	Right - origin of primary	3	3	T1mi	N0	M0	99	100	0	0	1
72 years	2018	Asian or Pacific Islander	8520	504	9206936	22	Unknown or not applicable	0	98	Beam radiation	No/Unknown	HR+/HER2-	Positive	Positive	Negative	Alive	Alive or dead of other cause	Alive or dead due to cancer	21	One primary only	Yes	1	1	8520/3: Lobular carcinoma, NOS	Right - origin of primary	H	1	T1mi	N0	M0	1A	100	0	0	1
68 years	2018	White	8500	504	9208989	22	Unknown or not applicable	0	98	Beam radiation	No/Unknown	HR+/HER2-	Positive	Negative	Negative	Alive	Alive or dead of other cause	Alive or dead due to cancer	16	One primary only	Yes	1	1	8500/3: Infiltrating duct carcinoma, NOS	Right - origin of primary	9	9	T1mi	N0	M0	99	100	0	0	1
47 years	2018	Asian or Pacific Islander	8500	504	9209098	22	Unknown or not applicable	3	0	Beam radiation	No/Unknown	HR+/HER2+	Positive	Positive	Positive	Alive	Alive or dead of other cause	Alive or dead due to cancer	14	One primary only	Yes	1	1	8500/3: Infiltrating duct carcinoma, NOS	Left - origin of primary	9	9	T1mi	N0	M0	99	100	70	0	990
68 years	2018	Asian or Pacific Islander	8500	505	9210363	23	Unknown or not applicable	2	0	Beam radiation	No/Unknown	Unknown	Positive	Positive	Borderline/Unknown	Alive	Alive or dead of other cause	Alive or dead due to cancer	21	1st of 2 or more primaries	Yes	1	2	8500/3: Infiltrating duct carcinoma, NOS	Right - origin of primary	9	3	T1mi	N0	M0	99	100	0	0	1
41 years	2018	Asian or Pacific Islander	8500	504	9212582	41	Unknown or not applicable	1	0	Recommended, unknown if administered	No/Unknown	HR+/HER2+	Positive	Positive	Positive	Alive	Alive or dead of other cause	Alive or dead due to cancer	15	One primary only	Yes	1	1	8500/3: Infiltrating duct carcinoma, NOS	Left - origin of primary	2	2	T1mi	N0	M0	1A	100	70	0	1
62 years	2018	Asian or Pacific Islander	8500	505	9213760	22	Unknown or not applicable	4	0	Beam radiation	No/Unknown	HR+/HER2-	Positive	Negative	Negative	Alive	Alive or dead of other cause	Alive or dead due to cancer	20	One primary only	Yes	1	1	8500/3: Infiltrating duct carcinoma, NOS	Left - origin of primary	3	3	T1mi	N0	M0	1A	100	70	0	1
39 years	2018	Asian or Pacific Islander	8500	508	9213884	44	Unknown or not applicable	3	0	None/Unknown	No/Unknown	HR+/HER2-	Positive	Positive	Negative	Alive	Alive or dead of other cause	Alive or dead due to cancer	18	One primary only	Yes	1	1	8500/3: Infiltrating duct carcinoma, NOS	Right - origin of primary	2	1	T1mi	N0	M0	1A	100	70	0	1
45 years	2018	Asian or Pacific Islander	8500	508	9213997	44	Unknown or not applicable	5	1	None/Unknown	No/Unknown	HR+/HER2-	Positive	Positive	Negative	Alive	Alive or dead of other cause	Alive or dead due to cancer	23	One primary only	Yes	1	1	8500/3: Infiltrating duct carcinoma, NOS	Left - origin of primary	M	2	T1mi	N1mi	M0	1A	100	100	0	1
58 years	2018	Asian or Pacific Islander	8500	504	9214225	22	Unknown or not applicable	1	0	Beam radiation	No/Unknown	HR+/HER2+	Positive	Positive	Positive	Alive	Alive or dead of other cause	Alive or dead due to cancer	17	One primary only	Yes	1	1	8500/3: Infiltrating duct carcinoma, NOS	Left - origin of primary	2	2	T1mi	N0	M0	1A	100	70	0	1
81 years	2018	Asian or Pacific Islander	8500	509	9214290	22	Unknown or not applicable	0	98	Beam radiation	No/Unknown	HR+/HER2-	Positive	Positive	Negative	Alive	Alive or dead of other cause	Alive or dead due to cancer	13	One primary only	Yes	1	1	8500/3: Infiltrating duct carcinoma, NOS	Right - origin of primary	B	2	T1mi	N0	M0	1A	100	0	0	1
61 years	2018	White	8500	508	9214881	23	Unknown or not applicable	3	0	Beam radiation	No/Unknown	HR+/HER2-	Positive	Positive	Negative	Alive	Alive or dead of other cause	Alive or dead due to cancer	13	One primary only	Yes	1	1	8500/3: Infiltrating duct carcinoma, NOS	Left - origin of primary	M	9	T1mi	N0	M0	99	100	70	0	1
70 years	2018	White	8500	508	9215572	42	Unknown or not applicable	2	0	None/Unknown	No/Unknown	HR+/HER2-	Positive	Positive	Negative	Alive	Alive or dead of other cause	Alive or dead due to cancer	21	One primary only	Yes	1	1	8500/3: Infiltrating duct carcinoma, NOS	Right - origin of primary	2	2	T1mi	N0	M0	1A	100	70	0	1
57 years	2019	Asian or Pacific Islander	8500	501	9215771	23	Unknown or not applicable	2	0	Beam radiation	No/Unknown	HR-/HER2+	Negative	Negative	Positive	Alive	Alive or dead of other cause	Alive or dead due to cancer	11	One primary only	Yes	1	1	8500/3: Infiltrating duct carcinoma, NOS	Left - origin of primary	H	2	T1mi	N0	M0	1A	100	0	0	1
74 years	2018	Asian or Pacific Islander	8500	508	9217042	23	Unknown or not applicable	1	0	Recommended, unknown if administered	Yes	HR-/HER2+	Negative	Negative	Positive	Alive	Alive or dead of other cause	Alive or dead due to cancer	14	One primary only	Yes	1	1	8500/3: Infiltrating duct carcinoma, NOS	Left - origin of primary	9	2	T1mi	N0	M0	1A	100	70	0	1
73 years	2018	Asian or Pacific Islander	8500	508	9217307	23	Unknown or not applicable	1	0	Beam radiation	No/Unknown	HR-/HER2-	Negative	Negative	Negative	Alive	Alive or dead of other cause	Alive or dead due to cancer	16	One primary only	Yes	1	1	8500/3: Infiltrating duct carcinoma, NOS	Left - origin of primary	H	3	T1mi	N0	M0	1B	100	70	0	1
49 years	2018	Asian or Pacific Islander	8500	509	9217663	41	Unknown or not applicable	5	0	None/Unknown	No/Unknown	HR+/HER2-	Positive	Positive	Negative	Alive	Alive or dead of other cause	Alive or dead due to cancer	13	One primary only	Yes	1	1	8500/3: Infiltrating duct carcinoma, NOS	Right - origin of primary	1	1	T1mi	N0	M0	1A	100	70	0	1
52 years	2019	Asian or Pacific Islander	8500	503	9218618	44	Unknown or not applicable	1	0	None/Unknown	No/Unknown	Unknown	Positive	Positive	Borderline/Unknown	Alive	Alive or dead of other cause	Alive or dead due to cancer	10	One primary only	Yes	1	1	8500/3: Infiltrating duct carcinoma, NOS	Right - origin of primary	1	1	T1mi	N0	M0	99	100	70	0	1
39 years	2019	Asian or Pacific Islander	8500	505	9218628	22	Unknown or not applicable	3	0	Beam radiation	No/Unknown	HR+/HER2+	Positive	Positive	Positive	Alive	Alive or dead of other cause	Alive or dead due to cancer	10	One primary only	Yes	1	1	8500/3: Infiltrating duct carcinoma, NOS	Right - origin of primary	H	2	T1mi	N0	M0	1A	100	70	0	1
68 years	2018	Asian or Pacific Islander	8500	505	9219032	41	Unknown or not applicable	7	0	None/Unknown	No/Unknown	HR+/HER2-	Positive	Negative	Negative	Alive	Alive or dead of other cause	Alive or dead due to cancer	19	One primary only	Yes	1	1	8500/3: Infiltrating duct carcinoma, NOS	Left - origin of primary	2	2	T1mi	N0	M0	1A	100	70	0	1
72 years	2019	White	8500	508	9219153	22	Unknown or not applicable	0	98	Beam radiation	No/Unknown	HR+/HER2-	Positive	Positive	Negative	Alive	Alive or dead of other cause	Alive or dead due to cancer	10	One primary only	Yes	1	1	8500/3: Infiltrating duct carcinoma, NOS	Right - origin of primary	2	2	T1mi	N0	M0	1A	100	0	0	1
45 years	2019	Asian or Pacific Islander	8500	504	9219198	22	Unknown or not applicable	2	0	Beam radiation	No/Unknown	Unknown	Positive	Positive	Borderline/Unknown	Alive	Alive or dead of other cause	Alive or dead due to cancer	8	One primary only	Yes	1	1	8500/3: Infiltrating duct carcinoma, NOS	Right - origin of primary	2	2	T1mi	N0	M0	99	100	0	0	1
51 years	2019	Asian or Pacific Islander	8500	509	9219467	22	Unknown or not applicable	5	0	Beam radiation	No/Unknown	Unknown	Positive	Positive	Borderline/Unknown	Alive	Alive or dead of other cause	Alive or dead due to cancer	10	One primary only	Yes	1	1	8500/3: Infiltrating duct carcinoma, NOS	Left - origin of primary	2	9	T1mi	N0	M0	99	100	70	0	1
55 years	2019	Asian or Pacific Islander	8500	504	9219513	22	Unknown or not applicable	3	0	Beam radiation	No/Unknown	HR+/HER2+	Positive	Negative	Positive	Alive	Alive or dead of other cause	Alive or dead due to cancer	10	One primary only	Yes	1	1	8500/3: Infiltrating duct carcinoma, NOS	Left - origin of primary	9	9	T1mi	N0	M0	99	100	70	0	1
40 years	2019	Asian or Pacific Islander	8500	508	9219603	22	Unknown or not applicable	3	95	Beam radiation	Yes	HR+/HER2-	Positive	Negative	Negative	Alive	Alive or dead of other cause	Alive or dead due to cancer	6	One primary only	Yes	1	1	8500/3: Infiltrating duct carcinoma, NOS	Right - origin of primary	2	9	T1mi	N1	M0	2A	100	150	0	1
84 years	2018	Asian or Pacific Islander	8500	504	9222608	22	Unknown or not applicable	2	0	None/Unknown	No/Unknown	HR+/HER2-	Positive	Positive	Negative	Alive	Alive or dead of other cause	Alive or dead due to cancer	22	One primary only	Yes	1	1	8500/3: Infiltrating duct carcinoma, NOS	Left - origin of primary	1	2	T1mi	N0	M0	1A	100	70	0	1
67 years	2018	Asian or Pacific Islander	8500	504	9222739	22	Unknown or not applicable	2	0	Beam radiation	No/Unknown	HR+/HER2-	Positive	Positive	Negative	Alive	Alive or dead of other cause	Alive or dead due to cancer	13	One primary only	Yes	1	1	8500/3: Infiltrating duct carcinoma, NOS	Right - origin of primary	1	1	T1mi	N0	M0	1A	100	70	0	1
66 years	2018	Asian or Pacific Islander	8500	509	9222818	23	Unknown or not applicable	0	98	Beam radiation	No/Unknown	HR+/HER2-	Positive	Positive	Negative	Alive	Alive or dead of other cause	Alive or dead due to cancer	16	One primary only	Yes	1	1	8500/3: Infiltrating duct carcinoma, NOS	Left - origin of primary	9	2	T1mi	NX	M0	99	100	999	0	1
84 years	2018	Asian or Pacific Islander	8500	503	9223096	22	Unknown or not applicable	0	98	Refused (1988+)	No/Unknown	Unknown	Positive	Positive	Borderline/Unknown	Alive	Alive or dead of other cause	Alive or dead due to cancer	13	One primary only	Yes	1	1	8500/3: Infiltrating duct carcinoma, NOS	Right - origin of primary	9	9	T1mi	N0	M0	99	100	0	0	990
45 years	2018	White	8500	502	9223570	22	Unknown or not applicable	1	0	Beam radiation	No/Unknown	Unknown	Positive	Positive	Borderline/Unknown	Alive	Alive or dead of other cause	Alive or dead due to cancer	19	One primary only	Yes	1	1	8500/3: Infiltrating duct carcinoma, NOS	Left - origin of primary	9	M	T1mi	N0	M0	99	100	0	0	1
84 years	2018	Black	8500	504	9223803	99	Unknown or not applicable	0	98	None/Unknown	No/Unknown	Unknown	Positive	Negative	Borderline/Unknown	Alive	Alive or dead of other cause	Alive or dead due to cancer	22	One primary only	Yes	1	1	8500/3: Infiltrating duct carcinoma, NOS	Right - origin of primary	9	9	T1mi	NX	M0	99	100	999	0	1
55 years	2018	Asian or Pacific Islander	8500	508	9224110	51	Unknown or not applicable	6	0	None/Unknown	No/Unknown	HR+/HER2-	Positive	Positive	Negative	Alive	Alive or dead of other cause	Alive or dead due to cancer	22	One primary only	Yes	1	1	8500/3: Infiltrating duct carcinoma, NOS	Right - origin of primary	9	1	T1mi	N0	M0	1A	100	0	0	990
66 years	2018	White	8500	505	9224332	41	Unknown or not applicable	4	0	None/Unknown	No/Unknown	Unknown	Borderline/Unknown	Borderline/Unknown	Borderline/Unknown	Alive	Alive or dead of other cause	Alive or dead due to cancer	17	2nd of 2 or more primaries	No	2	2	8500/3: Infiltrating duct carcinoma, NOS	Left - origin of primary	9	1	T1mi	N0	M0	99	100	70	0	1
64 years	2018	Asian or Pacific Islander	8500	508	9225013	44	Unknown or not applicable	1	0	None/Unknown	No/Unknown	HR+/HER2-	Positive	Positive	Negative	Alive	Alive or dead of other cause	Alive or dead due to cancer	13	One primary only	Yes	1	1	8500/3: Infiltrating duct carcinoma, NOS	Right - origin of primary	2	2	T1mi	N0	M0	1A	100	0	0	990
71 years	2018	Asian or Pacific Islander	8500	509	9226120	22	Unknown or not applicable	2	0	Beam radiation	No/Unknown	HR+/HER2-	Positive	Positive	Negative	Alive	Alive or dead of other cause	Alive or dead due to cancer	19	One primary only	Yes	1	1	8500/3: Infiltrating duct carcinoma, NOS	Left - origin of primary	9	9	T1mi	N0	M0	99	100	0	0	1
62 years	2019	White	8500	503	9227110	22	Unknown or not applicable	2	0	Beam radiation	No/Unknown	Unknown	Positive	Positive	Borderline/Unknown	Alive	Alive or dead of other cause	Alive or dead due to cancer	5	One primary only	Yes	1	1	8500/3: Infiltrating duct carcinoma, NOS	Right - origin of primary	H	9	T1mi	N0	M0	99	100	70	0	990
60 years	2019	Asian or Pacific Islander	8500	508	9227135	22	Unknown or not applicable	3	0	Beam radiation	No/Unknown	HR+/HER2-	Positive	Positive	Negative	Alive	Alive or dead of other cause	Alive or dead due to cancer	5	One primary only	Yes	1	1	8500/3: Infiltrating duct carcinoma, NOS	Left - origin of primary	1	1	T1mi	N0	M0	1A	100	70	0	1
68 years	2019	Asian or Pacific Islander	8500	505	9227197	22	Unknown or not applicable	1	0	Beam radiation	No/Unknown	HR+/HER2-	Positive	Positive	Negative	Alive	Alive or dead of other cause	Alive or dead due to cancer	4	One primary only	Yes	1	1	8500/3: Infiltrating duct carcinoma, NOS	Left - origin of primary	9	1	T1mi	N0	M0	1A	100	70	0	1
52 years	2019	Asian or Pacific Islander	8500	503	9227981	22	Unknown or not applicable	1	0	Beam radiation	No/Unknown	HR+/HER2+	Positive	Negative	Positive	Alive	Alive or dead of other cause	Alive or dead due to cancer	5	One primary only	Yes	1	1	8500/3: Infiltrating duct carcinoma, NOS	Right - origin of primary	9	9	T1mi	N0	M0	99	100	70	0	1
65 years	2019	Asian or Pacific Islander	8500	503	9228299	22	Unknown or not applicable	2	0	Beam radiation	No/Unknown	HR+/HER2-	Positive	Positive	Negative	Alive	Alive or dead of other cause	Alive or dead due to cancer	1	One primary only	Yes	1	1	8500/3: Infiltrating duct carcinoma, NOS	Left - origin of primary	2	2	T1mi	N0	M0	1A	100	70	0	1
50 years	2019	Asian or Pacific Islander	8480	508	9229172	23	Unknown or not applicable	1	0	Beam radiation	No/Unknown	Unknown	Positive	Positive	Borderline/Unknown	Alive	Alive or dead of other cause	Alive or dead due to cancer	4	One primary only	Yes	1	1	8480/3: Mucinous adenocarcinoma	Left - origin of primary	M	1	T1mi	N0	M0	99	100	70	0	1
70 years	2019	Asian or Pacific Islander	8500	508	9233047	22	Unknown or not applicable	1	0	Beam radiation	No/Unknown	HR+/HER2-	Positive	Positive	Negative	Alive	Alive or dead of other cause	Alive or dead due to cancer	1	One primary only	Yes	1	1	8500/3: Infiltrating duct carcinoma, NOS	Right - origin of primary	1	1	T1mi	N0	M0	1A	100	70	0	1
62 years	2019	Asian or Pacific Islander	8500	504	9233459	22	Unknown or not applicable	2	0	Beam radiation	No/Unknown	HR+/HER2-	Positive	Positive	Negative	Alive	Alive or dead of other cause	Alive or dead due to cancer	1	One primary only	Yes	1	1	8500/3: Infiltrating duct carcinoma, NOS	Left - origin of primary	9	9	T1mi	N0	M0	99	100	70	0	1
64 years	2019	White	8500	509	9234201	23	Unknown or not applicable	1	0	Beam radiation	No/Unknown	HR+/HER2-	Positive	Positive	Negative	Alive	Alive or dead of other cause	Alive or dead due to cancer	1	One primary only	Yes	1	1	8500/3: Infiltrating duct carcinoma, NOS	Left - origin of primary	H	2	T1mi	N0	M0	1A	100	70	0	1
64 years	2018	White	8500	509	10455869	45	Unknown or not applicable	2	0	Beam radiation	No/Unknown	Unknown	Negative	Borderline/Unknown	Borderline/Unknown	Alive	Alive or dead of other cause	Alive or dead due to cancer	18	2nd of 2 or more primaries	No	2	2	8500/3: Infiltrating duct carcinoma, NOS	Left - origin of primary	H	H	T1mi	N0	M0	99	100	70	0	1
62 years	2018	White	8500	504	10475927	40	Unknown or not applicable	2	0	None/Unknown	No/Unknown	HR+/HER2+	Positive	Positive	Positive	Alive	Alive or dead of other cause	Alive or dead due to cancer	17	3rd of 3 or more primaries	No	3	3	8500/3: Infiltrating duct carcinoma, NOS	Right - origin of primary	9	9	T1mi	N0	M0	99	100	70	0	1
65 years	2019	White	8500	504	10543233	41	Unknown or not applicable	4	0	None/Unknown	No/Unknown	HR+/HER2-	Positive	Positive	Negative	Alive	Alive or dead of other cause	Alive or dead due to cancer	8	2nd of 2 or more primaries	Yes	2	2	8500/3: Infiltrating duct carcinoma, NOS	Right - origin of primary	9	A	T1mi	N0	M0	99	100	70	0	1
61 years	2019	White	8500	504	10691546	42	Unknown or not applicable	0	98	None/Unknown	No/Unknown	HR+/HER2-	Positive	Negative	Negative	Alive	Alive or dead of other cause	Alive or dead due to cancer	6	2nd of 2 or more primaries	No	2	2	8500/3: Infiltrating duct carcinoma, NOS	Right - origin of primary	9	9	T1mi	N0	M0	99	100	0	0	990
64 years	2018	White	8500	504	10828866	23	Unknown or not applicable	2	0	Beam radiation	No/Unknown	HR+/HER2-	Positive	Positive	Negative	Alive	Alive or dead of other cause	Alive or dead due to cancer	13	2nd of 2 or more primaries	No	2	2	8500/3: Infiltrating duct carcinoma, NOS	Left - origin of primary	M	9	T1mi	N0	M0	99	100	70	0	1
68 years	2018	White	8500	504	10840401	41	Unknown or not applicable	1	0	None/Unknown	No/Unknown	HR+/HER2+	Positive	Negative	Positive	Alive	Alive or dead of other cause	Alive or dead due to cancer	19	3rd of 3 or more primaries	No	3	3	8500/3: Infiltrating duct carcinoma, NOS	Left - origin of primary	B	B	T1mi	N0	M0	99	100	70	0	1
70 years	2018	White	8500	502	10920243	22	Unknown or not applicable	2	0	Beam radiation	No/Unknown	HR+/HER2+	Positive	Positive	Positive	Alive	Alive or dead of other cause	Alive or dead due to cancer	23	3rd of 3 or more primaries	No	3	3	8500/3: Infiltrating duct carcinoma, NOS	Left - origin of primary	H	2	T1mi	N0	M0	1A	100	70	0	1
79 years	2019	White	8520	508	10936490	22	Unknown or not applicable	0	98	None/Unknown	No/Unknown	Unknown	Positive	Positive	Borderline/Unknown	Alive	Alive or dead of other cause	Alive or dead due to cancer	9	3rd of 3 or more primaries	No	3	3	8520/3: Lobular carcinoma, NOS	Left - origin of primary	H	9	T1mi	N0	M0	99	100	0	0	1
53 years	2018	White	8500	504	10942545	42	Unknown or not applicable	2	0	None/Unknown	No/Unknown	Unknown	Positive	Positive	Borderline/Unknown	Alive	Alive or dead of other cause	Alive or dead due to cancer	19	2nd of 2 or more primaries	Yes	2	2	8500/3: Infiltrating duct carcinoma, NOS	Left - origin of primary	L	1	T1mi	N0	M0	99	100	70	0	1
43 years	2018	White	8503	504	11032114	23	Unknown or not applicable	1	1	Beam radiation	Yes	HR+/HER2-	Positive	Positive	Negative	Alive	Alive or dead of other cause	Alive or dead due to cancer	23	2nd of 2 or more primaries	No	2	2	8503/3: Intraductal papillary adenocarcinoma with invasion	Right - origin of primary	9	9	T1mi	N1a	M0	99	100	200	0	1
57 years	2019	White	8500	508	11042890	23	Unknown or not applicable	0	98	Beam radiation	No/Unknown	HR+/HER2-	Positive	Positive	Negative	Alive	Alive or dead of other cause	Alive or dead due to cancer	7	2nd of 2 or more primaries	No	2	2	8500/3: Infiltrating duct carcinoma, NOS	Right - origin of primary	1	1	T1mi	N0	M0	1A	100	0	0	1
73 years	2018	White	8500	504	11043411	41	Unknown or not applicable	1	0	None/Unknown	No/Unknown	Unknown	Borderline/Unknown	Borderline/Unknown	Borderline/Unknown	Alive	Alive or dead of other cause	Alive or dead due to cancer	22	2nd of 2 or more primaries	Yes	2	2	8500/3: Infiltrating duct carcinoma, NOS	Left - origin of primary	9	9	T1mi	N0	M0	99	100	70	0	1
66 years	2019	White	8543	500	11115720	42	Unknown or not applicable	2	0	None/Unknown	No/Unknown	Unknown	Borderline/Unknown	Borderline/Unknown	Borderline/Unknown	Alive	Alive or dead of other cause	Alive or dead due to cancer	6	2nd of 2 or more primaries	Yes	2	2	8543/3: Paget disease and intraductal carcinoma	Left - origin of primary	9	9	T1mi	N0	M0	99	100	70	0	1
64 years	2018	Black	8500	504	11136347	22	Unknown or not applicable	3	0	Beam radiation	No/Unknown	Unknown	Negative	Negative	Borderline/Unknown	Alive	Alive or dead of other cause	Alive or dead due to cancer	14	2nd of 2 or more primaries	No	2	2	8500/3: Infiltrating duct carcinoma, NOS	Right - origin of primary	9	9	T1mi	N0	M0	99	100	70	0	1
70 years	2019	White	8520	508	11178529	22	Unknown or not applicable	2	0	Beam radiation	No/Unknown	HR+/HER2-	Positive	Positive	Negative	Alive	Alive or dead of other cause	Alive or dead due to cancer	11	2nd of 2 or more primaries	Yes	2	2	8520/3: Lobular carcinoma, NOS	Left - origin of primary	9	9	T1mi	N0	M0	99	100	70	0	990
56 years	2019	White	8500	502	11193124	30	Unknown or not applicable	5	0	None/Unknown	No/Unknown	HR+/HER2+	Positive	Positive	Positive	Alive	Alive or dead of other cause	Alive or dead due to cancer	7	2nd of 2 or more primaries	Yes	2	2	8500/3: Infiltrating duct carcinoma, NOS	Right - origin of primary	9	9	T1mi	N0	M0	99	100	70	0	1
49 years	2018	White	8500	502	11241128	30	Unknown or not applicable	6	0	None/Unknown	No/Unknown	HR+/HER2-	Positive	Positive	Negative	Alive	Alive or dead of other cause	Alive or dead due to cancer	21	One primary only	Yes	1	1	8500/3: Infiltrating duct carcinoma, NOS	Right - origin of primary	L	1	T1mi	N0	M0	1A	100	70	0	1
61 years	2018	White	8500	504	11244922	41	Unknown or not applicable	2	0	None/Unknown	No/Unknown	HR-/HER2+	Negative	Negative	Positive	Alive	Alive or dead of other cause	Alive or dead due to cancer	16	One primary only	Yes	1	1	8500/3: Infiltrating duct carcinoma, NOS	Right - origin of primary	9	9	T1mi	N0	M0	99	100	0	0	1
80 years	2018	White	8500	508	11246692	22	Unknown or not applicable	2	0	None/Unknown	No/Unknown	HR+/HER2-	Positive	Positive	Negative	Alive	Alive or dead of other cause	Alive or dead due to cancer	9	One primary only	Yes	1	1	8500/3: Infiltrating duct carcinoma, NOS	Right - origin of primary	1	1	T1mi	N0	M0	1A	100	70	0	1
49 years	2018	White	8500	504	11247450	22	Unknown or not applicable	1	0	Beam radiation	No/Unknown	HR-/HER2+	Negative	Negative	Positive	Alive	Alive or dead of other cause	Alive or dead due to cancer	13	One primary only	Yes	1	1	8500/3: Infiltrating duct carcinoma, NOS	Left - origin of primary	9	9	T1mi	N0	M0	99	100	70	0	1
70 years	2018	White	8500	502	11249863	22	Unknown or not applicable	3	0	Beam radiation	No/Unknown	HR+/HER2-	Positive	Positive	Negative	Alive	Alive or dead of other cause	Alive or dead due to cancer	21	One primary only	Yes	1	1	8500/3: Infiltrating duct carcinoma, NOS	Right - origin of primary	1	1	T1mi	N0	M0	1A	100	70	0	1
64 years	2018	White	8500	505	11250053	22	Unknown or not applicable	1	0	Beam radiation	No/Unknown	HR+/HER2+	Positive	Positive	Positive	Alive	Alive or dead of other cause	Alive or dead due to cancer	23	One primary only	Yes	1	1	8500/3: Infiltrating duct carcinoma, NOS	Left - origin of primary	2	2	T1mi	N0	M0	1A	100	70	0	1
67 years	2018	White	8504	501	11250136	22	Unknown or not applicable	1	0	Beam radiation	No/Unknown	HR+/HER2-	Positive	Positive	Negative	Alive	Alive or dead of other cause	Alive or dead due to cancer	19	One primary only	Yes	1	1	8504/3: Intracystic carcinoma, NOS	Right - origin of primary	M	1	T1mi	N0	M0	1A	100	70	0	1
48 years	2018	White	8500	509	11251577	23	Unknown or not applicable	2	0	Beam radiation	No/Unknown	HR+/HER2-	Positive	Borderline/Unknown	Negative	Alive	Alive or dead of other cause	Alive or dead due to cancer	21	One primary only	Yes	1	1	8500/3: Infiltrating duct carcinoma, NOS	Left - origin of primary	9	9	T1mi	N0	M0	99	100	70	0	990
45 years	2018	Asian or Pacific Islander	8500	508	11253092	22	Unknown or not applicable	3	0	Beam radiation	No/Unknown	Unknown	Positive	Positive	Borderline/Unknown	Alive	Alive or dead of other cause	Alive or dead due to cancer	20	One primary only	Yes	1	1	8500/3: Infiltrating duct carcinoma, NOS	Right - origin of primary	2	2	T1mi	N0	M0	99	100	70	0	1
70 years	2018	White	8500	505	11253494	22	Unknown or not applicable	0	98	Beam radiation	No/Unknown	Unknown	Positive	Positive	Borderline/Unknown	Alive	Alive or dead of other cause	Alive or dead due to cancer	22	One primary only	Yes	1	1	8500/3: Infiltrating duct carcinoma, NOS	Left - origin of primary	9	9	T1mi	N0	M0	99	100	0	0	1
71 years	2018	White	8500	502	11253616	22	Unknown or not applicable	0	98	Beam radiation	No/Unknown	HR-/HER2-	Negative	Negative	Negative	Alive	Alive or dead of other cause	Alive or dead due to cancer	19	One primary only	Yes	1	1	8500/3: Infiltrating duct carcinoma, NOS	Left - origin of primary	H	1	T1mi	N0	M0	1B	100	0	0	1
52 years	2018	White	8500	501	11255788	22	Unknown or not applicable	4	0	Beam radiation	No/Unknown	HR+/HER2-	Positive	Positive	Negative	Alive	Alive or dead of other cause	Alive or dead due to cancer	20	One primary only	Yes	1	1	8500/3: Infiltrating duct carcinoma, NOS	Right - origin of primary	2	2	T1mi	N0	M0	1A	100	70	0	1
57 years	2019	White	8500	504	11256421	30	Unknown or not applicable	2	0	None/Unknown	No/Unknown	HR-/HER2+	Negative	Negative	Positive	Alive	Alive or dead of other cause	Alive or dead due to cancer	8	One primary only	Yes	1	1	8500/3: Infiltrating duct carcinoma, NOS	Left - origin of primary	H	9	T1mi	N0	M0	99	100	70	0	1
65 years	2018	White	8500	504	11256895	22	Unknown or not applicable	2	0	Beam radiation	No/Unknown	HR+/HER2-	Positive	Positive	Negative	Alive	Alive or dead of other cause	Alive or dead due to cancer	17	One primary only	Yes	1	1	8500/3: Infiltrating duct carcinoma, NOS	Right - origin of primary	H	2	T1mi	N0	M0	1A	100	70	0	1
68 years	2018	White	8500	508	11258176	22	Unknown or not applicable	4	0	Beam radiation	No/Unknown	HR+/HER2-	Positive	Negative	Negative	Alive	Alive or dead of other cause	Alive or dead due to cancer	21	One primary only	Yes	1	1	8500/3: Infiltrating duct carcinoma, NOS	Left - origin of primary	9	9	T1mi	N0	M0	99	100	70	0	1
57 years	2019	White	8500	509	11258543	41	Unknown or not applicable	2	0	None/Unknown	No/Unknown	HR-/HER2+	Negative	Negative	Positive	Alive	Alive or dead of other cause	Alive or dead due to cancer	9	1st of 2 or more primaries	Yes	1	2	8500/3: Infiltrating duct carcinoma, NOS	Left - origin of primary	H	9	T1mi	N0	M0	99	100	70	0	1
67 years	2018	White	8500	508	11258901	22	Unknown or not applicable	5	0	Beam radiation	No/Unknown	Unknown	Positive	Positive	Borderline/Unknown	Alive	Alive or dead of other cause	Alive or dead due to cancer	14	One primary only	Yes	1	1	8500/3: Infiltrating duct carcinoma, NOS	Right - origin of primary	9	9	T1mi	N0	M0	99	100	70	0	990
71 years	2018	White	8541	501	11259208	41	Unknown or not applicable	4	0	None/Unknown	No/Unknown	HR-/HER2+	Negative	Negative	Positive	Alive	Alive or dead of other cause	Alive or dead due to cancer	19	One primary only	Yes	1	1	8541/3: Paget disease and infiltrating ductal carcinoma of breast	Right - origin of primary	H	9	T1mi	N0	M0	99	100	70	0	990
54 years	2018	White	8500	509	11265323	30	Unknown or not applicable	3	0	None/Unknown	Yes	HR-/HER2+	Negative	Negative	Positive	Alive	Alive or dead of other cause	Alive or dead due to cancer	19	One primary only	Yes	1	1	8500/3: Infiltrating duct carcinoma, NOS	Right - origin of primary	3	3	T1mi	N0	M0	1A	100	70	0	990
53 years	2018	White	8500	501	11266776	30	Unknown or not applicable	4	0	None/Unknown	No/Unknown	Unknown	Positive	Positive	Borderline/Unknown	Alive	Alive or dead of other cause	Alive or dead due to cancer	17	One primary only	Yes	1	1	8500/3: Infiltrating duct carcinoma, NOS	Left - origin of primary	9	9	T1mi	N0	M0	99	100	70	0	990
56 years	2018	White	8500	504	11267036	23	Unknown or not applicable	2	0	Beam radiation	No/Unknown	HR+/HER2-	Positive	Positive	Negative	Alive	Alive or dead of other cause	Alive or dead due to cancer	12	One primary only	Yes	1	1	8500/3: Infiltrating duct carcinoma, NOS	Right - origin of primary	2	2	T1mi	N0	M0	1A	100	70	0	1
63 years	2019	White	8500	502	11267933	30	Unknown or not applicable	3	0	None/Unknown	No/Unknown	HR+/HER2+	Positive	Negative	Positive	Alive	Alive or dead of other cause	Alive or dead due to cancer	7	One primary only	Yes	1	1	8500/3: Infiltrating duct carcinoma, NOS	Left - origin of primary	9	M	T1mi	N0	M0	99	100	70	0	990
67 years	2018	White	8500	504	11268988	22	Unknown or not applicable	0	98	Beam radiation	No/Unknown	HR+/HER2-	Positive	Negative	Negative	Alive	Alive or dead of other cause	Alive or dead due to cancer	13	One primary only	Yes	1	1	8500/3: Infiltrating duct carcinoma, NOS	Left - origin of primary	9	9	T1mi	N0	M0	99	100	0	0	1
59 years	2018	White	8500	503	11269331	22	Unknown or not applicable	0	98	Beam radiation	No/Unknown	Unknown	Positive	Positive	Borderline/Unknown	Alive	Alive or dead of other cause	Alive or dead due to cancer	12	One primary only	Yes	1	1	8500/3: Infiltrating duct carcinoma, NOS	Right - origin of primary	H	9	T1mi	N0	M0	99	100	0	0	990
65 years	2019	White	8500	504	11270650	40	Unknown or not applicable	2	0	None/Unknown	No/Unknown	HR+/HER2-	Positive	Positive	Negative	Alive	Alive or dead of other cause	Alive or dead due to cancer	6	1st of 2 or more primaries	Yes	1	2	8500/3: Infiltrating duct carcinoma, NOS	Left - origin of primary	H	2	T1mi	N0	M0	1A	100	0	0	1
75 years	2019	White	8500	501	11271854	23	Unknown or not applicable	1	0	Beam radiation	No/Unknown	HR+/HER2+	Positive	Negative	Positive	Alive	Alive or dead of other cause	Alive or dead due to cancer	7	One primary only	Yes	1	1	8500/3: Infiltrating duct carcinoma, NOS	Left - origin of primary	9	9	T1mi	N0	M0	99	100	70	0	1
52 years	2019	White	8500	502	11276302	22	Unknown or not applicable	3	0	Beam radiation	No/Unknown	HR+/HER2+	Positive	Negative	Positive	Alive	Alive or dead of other cause	Alive or dead due to cancer	3	One primary only	Yes	1	1	8500/3: Infiltrating duct carcinoma, NOS	Right - origin of primary	H	9	T1mi	N0	M0	99	100	70	0	1
63 years	2019	White	8520	509	11276699	41	Unknown or not applicable	2	0	Beam radiation	No/Unknown	Unknown	Borderline/Unknown	Borderline/Unknown	Borderline/Unknown	Alive	Alive or dead of other cause	Alive or dead due to cancer	7	2nd of 2 or more primaries	No	2	3	8520/3: Lobular carcinoma, NOS	Left - origin of primary	9	9	T1mi	N0	M0	99	100	70	0	990
64 years	2018	White	8500	508	11277856	22	Unknown or not applicable	0	98	Beam radiation	No/Unknown	Unknown	Positive	Borderline/Unknown	Borderline/Unknown	Alive	Alive or dead of other cause	Alive or dead due to cancer	16	One primary only	Yes	1	1	8500/3: Infiltrating duct carcinoma, NOS	Right - origin of primary	C	9	T1mi	N0	M0	99	100	0	0	1
49 years	2019	White	8500	505	11277961	23	Unknown or not applicable	3	0	Beam radiation	No/Unknown	HR+/HER2-	Positive	Positive	Negative	Alive	Alive or dead of other cause	Alive or dead due to cancer	11	One primary only	Yes	1	1	8500/3: Infiltrating duct carcinoma, NOS	Left - origin of primary	9	2	T1mi	N0	M0	1A	100	70	0	1
71 years	2018	American Indian/Alaska Native	8500	504	11278761	22	Unknown or not applicable	1	0	Beam radiation	No/Unknown	HR+/HER2-	Positive	Positive	Negative	Alive	Alive or dead of other cause	Alive or dead due to cancer	21	One primary only	Yes	1	1	8500/3: Infiltrating duct carcinoma, NOS	Right - origin of primary	1	1	T1mi	N0	M0	1A	100	70	0	1
47 years	2018	White	8500	504	11278807	49	Unknown or not applicable	2	0	None/Unknown	No/Unknown	Unknown	Positive	Positive	Borderline/Unknown	Alive	Alive or dead of other cause	Alive or dead due to cancer	17	One primary only	Yes	1	1	8500/3: Infiltrating duct carcinoma, NOS	Left - origin of primary	H	9	T1mi	N0	M0	99	100	70	0	1
57 years	2019	White	8500	504	11279569	24	Unknown or not applicable	8	0	Beam radiation	No/Unknown	HR-/HER2-	Negative	Negative	Negative	Alive	Alive or dead of other cause	Alive or dead due to cancer	10	One primary only	Yes	1	1	8500/3: Infiltrating duct carcinoma, NOS	Right - origin of primary	H	9	T1mi	N0	M0	99	100	70	0	1
82 years	2019	White	8201	508	11279570	22	Unknown or not applicable	1	0	None/Unknown	No/Unknown	HR+/HER2-	Positive	Positive	Negative	Alive	Alive or dead of other cause	Alive or dead due to cancer	6	2nd of 2 or more primaries	No	2	2	8201/3: Cribriform carcinoma, NOS	Right - origin of primary	1	1	T1mi	N0	M0	1A	100	70	0	1
57 years	2019	White	8500	504	11279678	22	Unknown or not applicable	1	0	None/Unknown	No/Unknown	Unknown	Positive	Positive	Borderline/Unknown	Alive	Alive or dead of other cause	Alive or dead due to cancer	5	One primary only	Yes	1	1	8500/3: Infiltrating duct carcinoma, NOS	Right - origin of primary	9	9	T1mi	N0	M0	99	100	70	0	1
72 years	2019	White	8500	504	11279917	22	Unknown or not applicable	2	0	Beam radiation	No/Unknown	HR+/HER2-	Positive	Positive	Negative	Alive	Alive or dead of other cause	Alive or dead due to cancer	7	One primary only	Yes	1	1	8500/3: Infiltrating duct carcinoma, NOS	Left - origin of primary	L	1	T1mi	N0	M0	1A	100	70	0	1
82 years	2018	White	8500	504	11280526	23	Unknown or not applicable	2	0	Beam radiation	No/Unknown	Unknown	Negative	Positive	Borderline/Unknown	Alive	Alive or dead of other cause	Alive or dead due to cancer	18	One primary only	Yes	1	1	8500/3: Infiltrating duct carcinoma, NOS	Left - origin of primary	9	9	T1mi	N0	M0	99	100	70	0	990
65 years	2019	White	8500	508	11281093	22	Unknown or not applicable	2	0	Beam radiation	No/Unknown	HR+/HER2-	Positive	Positive	Negative	Alive	Alive or dead of other cause	Alive or dead due to cancer	3	One primary only	Yes	1	1	8500/3: Infiltrating duct carcinoma, NOS	Left - origin of primary	M	2	T1mi	N0	M0	1A	100	70	0	1
41 years	2018	White	8500	504	11283674	45	Unknown or not applicable	2	0	None/Unknown	No/Unknown	Unknown	Negative	Negative	Borderline/Unknown	Alive	Alive or dead of other cause	Alive or dead due to cancer	14	One primary only	Yes	1	1	8500/3: Infiltrating duct carcinoma, NOS	Left - origin of primary	3	3	T1mi	N0	M0	99	100	70	0	990
61 years	2019	White	8500	505	11284981	22	Unknown or not applicable	2	0	Beam radiation	No/Unknown	Unknown	Positive	Positive	Borderline/Unknown	Alive	Alive or dead of other cause	Alive or dead due to cancer	5	One primary only	Yes	1	1	8500/3: Infiltrating duct carcinoma, NOS	Right - origin of primary	9	H	T1mi	N0	M0	99	100	70	0	990
60 years	2019	White	8500	505	11285626	41	Unknown or not applicable	4	0	None/Unknown	No/Unknown	Unknown	Borderline/Unknown	Borderline/Unknown	Borderline/Unknown	Alive	Alive or dead of other cause	Alive or dead due to cancer	3	2nd of 2 or more primaries	No	2	2	8500/3: Infiltrating duct carcinoma, NOS	Left - origin of primary	L	9	T1mi	N0	M0	99	100	70	0	1
47 years	2019	White	8500	504	11286968	30	Unknown or not applicable	6	0	None/Unknown	No/Unknown	HR+/HER2-	Positive	Positive	Negative	Alive	Alive or dead of other cause	Alive or dead due to cancer	9	One primary only	Yes	1	1	8500/3: Infiltrating duct carcinoma, NOS	Left - origin of primary	2	2	T1mi	N0	M0	1A	100	70	0	990
40 years	2019	White	8500	505	11288003	30	Unknown or not applicable	1	0	None/Unknown	No/Unknown	HR-/HER2-	Negative	Negative	Negative	Alive	Alive or dead of other cause	Alive or dead due to cancer	1	One primary only	Yes	1	1	8500/3: Infiltrating duct carcinoma, NOS	Right - origin of primary	H	9	T1mi	N0	M0	99	100	70	0	1
69 years	2019	White	8500	504	11288145	23	Unknown or not applicable	3	0	Beam radiation	No/Unknown	HR+/HER2-	Positive	Negative	Negative	Alive	Alive or dead of other cause	Alive or dead due to cancer	2	One primary only	Yes	1	1	8500/3: Infiltrating duct carcinoma, NOS	Left - origin of primary	9	9	T1mi	N0	M0	99	100	70	0	990
65 years	2019	White	8500	504	11288819	22	Unknown or not applicable	2	0	Beam radiation	No/Unknown	Unknown	Positive	Borderline/Unknown	Borderline/Unknown	Alive	Alive or dead of other cause	Alive or dead due to cancer	11	One primary only	Yes	1	1	8500/3: Infiltrating duct carcinoma, NOS	Left - origin of primary	9	M	T1mi	N0	M0	99	100	70	0	990
48 years	2019	White	8500	508	11291468	45	Unknown or not applicable	1	0	None/Unknown	No/Unknown	Unknown	Positive	Positive	Borderline/Unknown	Alive	Alive or dead of other cause	Alive or dead due to cancer	10	One primary only	Yes	1	1	8500/3: Infiltrating duct carcinoma, NOS	Left - origin of primary	9	9	T1mi	N0	M0	99	100	70	0	990
70 years	2019	White	8500	504	11292029	22	Unknown or not applicable	8	0	Beam radiation	No/Unknown	HR+/HER2-	Positive	Positive	Negative	Alive	Alive or dead of other cause	Alive or dead due to cancer	4	One primary only	Yes	1	1	8500/3: Infiltrating duct carcinoma, NOS	Left - origin of primary	2	2	T1mi	N0	M0	1A	100	70	0	1
62 years	2019	White	8500	504	11293048	75	Unknown or not applicable	6	0	None/Unknown	No/Unknown	HR+/HER2+	Positive	Positive	Positive	Alive	Alive or dead of other cause	Alive or dead due to cancer	10	One primary only	Yes	1	1	8500/3: Infiltrating duct carcinoma, NOS	Right - origin of primary	H	1	T1mi	N0	M0	1A	100	70	0	1
54 years	2019	White	8010	503	11295191	23	Unknown or not applicable	1	0	Beam radiation	No/Unknown	HR+/HER2-	Positive	Negative	Negative	Alive	Alive or dead of other cause	Alive or dead due to cancer	9	One primary only	Yes	1	1	8010/3: Carcinoma, NOS	Right - origin of primary	9	9	T1mi	N0	M0	99	100	70	0	990
36 years	2018	Black	8500	508	11295205	30	Unknown or not applicable	6	0	None/Unknown	No/Unknown	Unknown	Positive	Positive	Borderline/Unknown	Alive	Alive or dead of other cause	Alive or dead due to cancer	21	One primary only	Yes	1	1	8500/3: Infiltrating duct carcinoma, NOS	Left - origin of primary	H	H	T1mi	N0	M0	99	100	70	0	990
79 years	2019	White	8010	501	11295408	22	Unknown or not applicable	0	98	Beam radiation	No/Unknown	Unknown	Borderline/Unknown	Borderline/Unknown	Borderline/Unknown	Alive	Alive or dead of other cause	Alive or dead due to cancer	3	1st of 2 or more primaries	Yes	1	2	8010/3: Carcinoma, NOS	Right - origin of primary	H	H	T1mi	N0	M0	99	100	0	0	1
55 years	2018	White	8500	508	11295640	42	Unknown or not applicable	1	0	Radiation, NOS method or source not specified	Yes	Unknown	Negative	Borderline/Unknown	Borderline/Unknown	Alive	Alive or dead of other cause	Alive or dead due to cancer	22	2nd of 2 or more primaries	No	1	2	8500/3: Infiltrating duct carcinoma, NOS	Left - origin of primary	H	9	T1mi	N0	M0	99	100	70	0	1
82 years	2019	White	8500	504	11296104	22	Unknown or not applicable	3	0	Beam radiation	No/Unknown	Unknown	Positive	Negative	Borderline/Unknown	Alive	Alive or dead of other cause	Alive or dead due to cancer	2	One primary only	Yes	1	1	8500/3: Infiltrating duct carcinoma, NOS	Right - origin of primary	H	9	T1mi	N0	M0	99	100	70	0	1
74 years	2019	White	8500	504	11296747	22	Unknown or not applicable	1	0	Beam radiation	No/Unknown	Unknown	Positive	Positive	Borderline/Unknown	Alive	Alive or dead of other cause	Alive or dead due to cancer	3	One primary only	Yes	1	1	8500/3: Infiltrating duct carcinoma, NOS	Left - origin of primary	1	1	T1mi	N0	M0	99	100	70	0	1
77 years	2018	White	8500	501	11301941	45	Unknown or not applicable	0	98	None/Unknown	No/Unknown	Unknown	Positive	Borderline/Unknown	Borderline/Unknown	Alive	Alive or dead of other cause	Alive or dead due to cancer	19	One primary only	Yes	1	1	8500/3: Infiltrating duct carcinoma, NOS	Right - origin of primary	M	M	T1mi	N0	M0	99	100	0	0	990
43 years	2018	White	8500	509	11303186	30	Unknown or not applicable	3	0	None/Unknown	No/Unknown	HR+/HER2+	Positive	Positive	Positive	Alive	Alive or dead of other cause	Alive or dead due to cancer	21	2nd of 2 or more primaries	No	1	2	8500/3: Infiltrating duct carcinoma, NOS	Right - origin of primary	2	2	T1mi	N0	M0	1A	100	70	0	1
44 years	2019	White	8500	504	11306325	42	Unknown or not applicable	3	0	Refused (1988+)	No/Unknown	Unknown	Positive	Negative	Borderline/Unknown	Alive	Alive or dead of other cause	Alive or dead due to cancer	4	One primary only	Yes	1	1	8500/3: Infiltrating duct carcinoma, NOS	Left - origin of primary	H	9	T1mi	N0	M0	99	100	70	0	990
55 years	2019	White	8500	504	11312255	30	Unknown or not applicable	1	0	None/Unknown	No/Unknown	Unknown	Negative	Negative	Borderline/Unknown	Alive	Alive or dead of other cause	Alive or dead due to cancer	8	One primary only	Yes	1	1	8500/3: Infiltrating duct carcinoma, NOS	Left - origin of primary	M	9	T1mi	N0	M0	99	100	70	0	1
60 years	2019	White	8500	509	11317698	42	Unknown or not applicable	0	98	None/Unknown	No/Unknown	Unknown	Negative	Negative	Borderline/Unknown	Alive	Alive or dead of other cause	Alive or dead due to cancer	0	One primary only	Yes	1	1	8500/3: Infiltrating duct carcinoma, NOS	Right - origin of primary	9	2	T1mi	NX	M0	99	100	999	0	1
59 years	2019	Asian or Pacific Islander	8500	509	11320533	40	Unknown or not applicable	3	0	None/Unknown	No/Unknown	HR-/HER2+	Negative	Negative	Positive	Alive	Alive or dead of other cause	Alive or dead due to cancer	11	2nd of 2 or more primaries	No	2	3	8500/3: Infiltrating duct carcinoma, NOS	Left - origin of primary	H	9	T1mi	N0	M0	99	100	70	0	990
70 years	2019	White	8500	508	11323752	22	Unknown or not applicable	2	0	Refused (1988+)	No/Unknown	Unknown	Positive	Borderline/Unknown	Borderline/Unknown	Alive	Alive or dead of other cause	Alive or dead due to cancer	0	One primary only	Yes	1	1	8500/3: Infiltrating duct carcinoma, NOS	Left - origin of primary	M	9	T1mi	N0	M0	99	100	70	0	1
57 years	2019	White	8500	502	11328517	22	Unknown or not applicable	2	0	Beam radiation	No/Unknown	HR+/HER2-	Positive	Positive	Negative	Alive	Alive or dead of other cause	Alive or dead due to cancer	1	One primary only	Yes	1	1	8500/3: Infiltrating duct carcinoma, NOS	Left - origin of primary	1	1	T1mi	N0	M0	1A	100	70	0	1
65 years	2018	White	8500	508	13729441	22	Unknown or not applicable	1	0	Refused (1988+)	No/Unknown	HR+/HER2-	Positive	Positive	Negative	Alive	Alive or dead of other cause	Alive or dead due to cancer	20	2nd of 2 or more primaries	No	2	2	8500/3: Infiltrating duct carcinoma, NOS	Right - origin of primary	9	9	T1mi	N0	M0	99	100	70	0	1
74 years	2019	White	8500	504	13763704	22	Unknown or not applicable	0	98	Beam radiation	No/Unknown	HR+/HER2-	Positive	Positive	Negative	Alive	Alive or dead of other cause	Alive or dead due to cancer	5	2nd of 2 or more primaries	No	2	2	8500/3: Infiltrating duct carcinoma, NOS	Left - origin of primary	9	1	T1mi	N0	M0	1A	100	0	0	1
63 years	2018	White	8500	500	14089593	22	Unknown or not applicable	0	98	Beam radiation	No/Unknown	Unknown	Positive	Positive	Borderline/Unknown	Alive	Alive or dead of other cause	Alive or dead due to cancer	17	2nd of 2 or more primaries	No	2	2	8500/3: Infiltrating duct carcinoma, NOS	Right - origin of primary	L	9	T1mi	N0	M0	99	100	0	0	990
74 years	2019	White	8500	501	14123912	41	Unknown or not applicable	2	0	None/Unknown	No/Unknown	HR+/HER2-	Positive	Negative	Negative	Alive	Alive or dead of other cause	Alive or dead due to cancer	4	2nd of 2 or more primaries	No	2	2	8500/3: Infiltrating duct carcinoma, NOS	Left - origin of primary	9	2	T1mi	N0	M0	1A	100	70	0	1
47 years	2019	White	8500	504	14191555	22	Unknown or not applicable	9	1	None/Unknown	No/Unknown	HR+/HER2-	Positive	Positive	Negative	Alive	Alive or dead of other cause	Alive or dead due to cancer	0	2nd of 2 or more primaries	No	2	2	8500/3: Infiltrating duct carcinoma, NOS	Left - origin of primary	1	9	T1mi	N1a	M0	1A	100	200	0	1
72 years	2018	White	8520	504	14251004	22	Unknown or not applicable	0	98	None/Unknown	No/Unknown	Unknown	Borderline/Unknown	Borderline/Unknown	Borderline/Unknown	Alive	Alive or dead of other cause	Alive or dead due to cancer	18	One primary only	Yes	1	1	8520/3: Lobular carcinoma, NOS	Left - origin of primary	9	1	T1mi	N0	M0	99	100	0	0	1
51 years	2019	White	8520	504	14257443	42	Unknown or not applicable	2	0	None/Unknown	No/Unknown	HR+/HER2-	Positive	Positive	Negative	Alive	Alive or dead of other cause	Alive or dead due to cancer	9	One primary only	Yes	1	1	8520/3: Lobular carcinoma, NOS	Left - origin of primary	2	9	T1mi	N0	M0	1A	100	70	0	1
57 years	2018	White	8500	504	14258103	43	Unknown or not applicable	1	0	None/Unknown	No/Unknown	HR+/HER2-	Positive	Negative	Negative	Alive	Alive or dead of other cause	Alive or dead due to cancer	18	One primary only	Yes	1	1	8500/3: Infiltrating duct carcinoma, NOS	Left - origin of primary	1	2	T1mi	N0	M0	1A	100	0	0	1
70 years	2018	White	8500	501	14259216	22	Unknown or not applicable	0	98	Beam radiation	No/Unknown	HR+/HER2-	Positive	Positive	Negative	Alive	Alive or dead of other cause	Alive or dead due to cancer	21	One primary only	Yes	1	1	8500/3: Infiltrating duct carcinoma, NOS	Right - origin of primary	9	1	T1mi	N0	M0	1A	100	0	0	1
50 years	2018	Asian or Pacific Islander	8500	508	14259435	22	Unknown or not applicable	1	0	Beam radiation	No/Unknown	HR+/HER2+	Positive	Negative	Positive	Alive	Alive or dead of other cause	Alive or dead due to cancer	23	One primary only	Yes	1	1	8500/3: Infiltrating duct carcinoma, NOS	Left - origin of primary	H	H	T1mi	N0	M0	99	100	0	0	990
62 years	2018	White	8500	503	14261648	41	Unknown or not applicable	1	0	None/Unknown	No/Unknown	HR+/HER2-	Positive	Positive	Negative	Alive	Alive or dead of other cause	Alive or dead due to cancer	15	One primary only	Yes	1	1	8500/3: Infiltrating duct carcinoma, NOS	Right - origin of primary	9	2	T1mi	N0	M0	1A	100	0	0	1
58 years	2019	White	8500	508	14262687	22	Unknown or not applicable	7	0	Beam radiation	No/Unknown	HR-/HER2+	Negative	Negative	Positive	Alive	Alive or dead of other cause	Alive or dead due to cancer	11	One primary only	Yes	1	1	8500/3: Infiltrating duct carcinoma, NOS	Right - origin of primary	3	2	T1mi	N0	M0	1A	100	70	0	1
65 years	2018	White	8500	504	14264087	52	Unknown or not applicable	95	95	Beam radiation	Yes	HR+/HER2-	Positive	Negative	Negative	Alive	Alive or dead of other cause	Alive or dead due to cancer	20	One primary only	Yes	1	1	8500/3: Infiltrating duct carcinoma, NOS	Left - origin of primary	3	9	T1mi	N3a	M0	3C	100	500	0	1
36 years	2019	White	8500	508	14264415	43	Unknown or not applicable	5	0	None/Unknown	No/Unknown	HR+/HER2+	Positive	Positive	Positive	Alive	Alive or dead of other cause	Alive or dead due to cancer	6	One primary only	Yes	1	1	8500/3: Infiltrating duct carcinoma, NOS	Right - origin of primary	9	2	T1mi	N0	M0	1A	100	70	0	1
53 years	2018	White	8500	508	14267162	47	Unknown or not applicable	1	0	None/Unknown	No/Unknown	Unknown	Borderline/Unknown	Borderline/Unknown	Borderline/Unknown	Alive	Alive or dead of other cause	Alive or dead due to cancer	16	One primary only	Yes	1	1	8500/3: Infiltrating duct carcinoma, NOS	Right - origin of primary	H	2	T1mi	N0	M0	99	100	0	0	1
56 years	2019	White	8500	508	14267756	22	Unknown or not applicable	3	0	Beam radiation	No/Unknown	HR+/HER2-	Positive	Positive	Negative	Alive	Alive or dead of other cause	Alive or dead due to cancer	8	One primary only	Yes	1	1	8500/3: Infiltrating duct carcinoma, NOS	Right - origin of primary	1	1	T1mi	N0	M0	1A	100	0	0	1
66 years	2019	White	8500	509	14268100	23	Unknown or not applicable	6	0	Beam radiation	No/Unknown	Unknown	Positive	Positive	Borderline/Unknown	Alive	Alive or dead of other cause	Alive or dead due to cancer	9	One primary only	Yes	1	1	8500/3: Infiltrating duct carcinoma, NOS	Left - origin of primary	9	9	T1mi	N0	M0	99	100	0	0	1
38 years	2019	American Indian/Alaska Native	8500	509	14268188	22	Unknown or not applicable	2	0	Beam radiation	No/Unknown	Unknown	Positive	Positive	Borderline/Unknown	Alive	Alive or dead of other cause	Alive or dead due to cancer	9	One primary only	Yes	1	1	8500/3: Infiltrating duct carcinoma, NOS	Right - origin of primary	H	3	T1mi	N0	M0	99	100	0	0	1
57 years	2018	White	8500	503	14271665	47	Unknown or not applicable	4	0	None/Unknown	No/Unknown	Unknown	Borderline/Unknown	Borderline/Unknown	Borderline/Unknown	Alive	Alive or dead of other cause	Alive or dead due to cancer	18	One primary only	Yes	1	1	8500/3: Infiltrating duct carcinoma, NOS	Left - origin of primary	9	1	T1mi	N0	M0	99	100	0	0	990
53 years	2018	White	8500	509	14271777	22	Unknown or not applicable	1	0	Radioactive implants (includes brachytherapy) (1988+)	No/Unknown	HR+/HER2-	Positive	Positive	Negative	Alive	Alive or dead of other cause	Alive or dead due to cancer	19	One primary only	Yes	1	1	8500/3: Infiltrating duct carcinoma, NOS	Right - origin of primary	2	2	T1mi	N0	M0	1A	100	70	0	1
84 years	2018	White	8504	505	14272224	22	Unknown or not applicable	2	0	Refused (1988+)	No/Unknown	HR+/HER2-	Positive	Positive	Negative	Alive	Alive or dead of other cause	Alive or dead due to cancer	13	2nd of 2 or more primaries	No	1	2	8504/3: Intracystic carcinoma, NOS	Right - origin of primary	9	9	T1mi	N0	M0	99	100	0	0	1
52 years	2018	White	8500	502	14274009	30	Unknown or not applicable	1	0	Beam radiation	Yes	HR+/HER2+	Positive	Positive	Positive	Alive	Alive or dead of other cause	Alive or dead due to cancer	13	One primary only	Yes	1	1	8500/3: Infiltrating duct carcinoma, NOS	Left - origin of primary	H	1	T1mi	N0	M0	1A	100	0	0	1
69 years	2019	White	8500	509	14274476	22	Unknown or not applicable	1	0	None/Unknown	No/Unknown	HR+/HER2-	Positive	Positive	Negative	Alive	Alive or dead of other cause	Alive or dead due to cancer	2	One primary only	Yes	1	1	8500/3: Infiltrating duct carcinoma, NOS	Left - origin of primary	3	3	T1mi	N0	M0	1A	100	70	0	1
35 years	2019	Unknown	8500	509	14275668	59	Unknown or not applicable	2	0	None/Unknown	No/Unknown	Unknown	Borderline/Unknown	Borderline/Unknown	Borderline/Unknown	Alive	Alive or dead of other cause	Alive or dead due to cancer	9	One primary only	Yes	1	1	8500/3: Infiltrating duct carcinoma, NOS	Left - origin of primary	9	2	T1mi	N0	M0	99	100	0	0	990
72 years	2018	White	8500	504	14275946	22	Unknown or not applicable	0	98	None/Unknown	No/Unknown	Unknown	Negative	Negative	Borderline/Unknown	Alive	Alive or dead of other cause	Alive or dead due to cancer	13	One primary only	Yes	1	1	8500/3: Infiltrating duct carcinoma, NOS	Right - origin of primary	H	9	T1mi	N0	M0	99	100	0	0	1
71 years	2018	Unknown	8500	504	14280110	23	Unknown or not applicable	5	0	None/Unknown	No/Unknown	HR+/HER2-	Positive	Positive	Negative	Alive	Alive or dead of other cause	Alive or dead due to cancer	18	One primary only	Yes	1	1	8500/3: Infiltrating duct carcinoma, NOS	Left - origin of primary	9	9	T1mi	N0	M0	99	100	0	0	1
50 years	2019	White	8500	502	14280726	22	Unknown or not applicable	3	0	Beam radiation	Yes	HR+/HER2+	Positive	Negative	Positive	Alive	Alive or dead of other cause	Alive or dead due to cancer	7	One primary only	Yes	1	1	8500/3: Infiltrating duct carcinoma, NOS	Right - origin of primary	2	2	T1mi	N0	M0	1A	100	70	0	1
57 years	2019	White	8500	503	14285392	22	Unknown or not applicable	2	0	Radioactive implants (includes brachytherapy) (1988+)	No/Unknown	HR+/HER2-	Positive	Positive	Negative	Alive	Alive or dead of other cause	Alive or dead due to cancer	8	One primary only	Yes	1	1	8500/3: Infiltrating duct carcinoma, NOS	Left - origin of primary	1	1	T1mi	N0	M0	1A	100	70	0	1
83 years	2019	White	8500	504	14298240	20	Unknown or not applicable	98	0	Beam radiation	No/Unknown	HR+/HER2-	Positive	Positive	Negative	Alive	Alive or dead of other cause	Alive or dead due to cancer	7	One primary only	Yes	1	1	8500/3: Infiltrating duct carcinoma, NOS	Left - origin of primary	9	B	T1mi	N0	M0	99	100	0	0	1
52 years	2018	White	8500	502	15427960	22	Unknown or not applicable	4	0	Beam radiation	No/Unknown	HR+/HER2-	Positive	Positive	Negative	Alive	Alive or dead of other cause	Alive or dead due to cancer	22	2nd of 2 or more primaries	No	2	2	8500/3: Infiltrating duct carcinoma, NOS	Right - origin of primary	H	2	T1mi	N0	M0	1A	100	70	0	1
84 years	2018	White	8500	509	15501686	20	Unknown or not applicable	1	0	None/Unknown	No/Unknown	Unknown	Borderline/Unknown	Borderline/Unknown	Borderline/Unknown	Alive	Alive or dead of other cause	Alive or dead due to cancer	22	2nd of 2 or more primaries	No	5	2	8500/3: Infiltrating duct carcinoma, NOS	Right - origin of primary	2	2	T1mi	N0	M0	99	100	70	0	1
60 years	2019	White	8500	501	15606810	20	Unknown or not applicable	2	0	Beam radiation	No/Unknown	Unknown	Negative	Negative	Borderline/Unknown	Alive	Alive or dead of other cause	Alive or dead due to cancer	1	One primary only	Yes	2	1	8500/3: Infiltrating duct carcinoma, NOS	Right - origin of primary	2	2	T1mi	N0	M0	99	100	70	0	1
70 years	2019	Asian or Pacific Islander	8500	504	15649662	41	Unknown or not applicable	1	0	None/Unknown	No/Unknown	Unknown	Positive	Negative	Borderline/Unknown	Alive	Alive or dead of other cause	Alive or dead due to cancer	0	One primary only	Yes	2	1	8500/3: Infiltrating duct carcinoma, NOS	Left - origin of primary	H	9	T1mi	N0	M0	99	100	70	0	1
61 years	2019	White	8500	504	15866583	47	Unknown or not applicable	1	0	None/Unknown	No/Unknown	HR-/HER2-	Negative	Negative	Negative	Alive	Alive or dead of other cause	Alive or dead due to cancer	4	3rd of 3 or more primaries	No	3	3	8500/3: Infiltrating duct carcinoma, NOS	Left - origin of primary	H	D	T1mi	N0	M0	99	100	70	0	1
69 years	2019	White	8500	508	16046783	22	Unknown or not applicable	4	0	Beam radiation	No/Unknown	HR+/HER2-	Positive	Positive	Negative	Alive	Alive or dead of other cause	Alive or dead due to cancer	8	3rd of 3 or more primaries	No	3	3	8500/3: Infiltrating duct carcinoma, NOS	Right - origin of primary	M	2	T1mi	N0(i+)	M0	1A	100	30	0	1
58 years	2019	White	8500	508	16182081	23	Unknown or not applicable	0	98	None/Unknown	No/Unknown	Unknown	Positive	Negative	Borderline/Unknown	Alive	Alive or dead of other cause	Alive or dead due to cancer	6	2nd of 2 or more primaries	No	2	2	8500/3: Infiltrating duct carcinoma, NOS	Left - origin of primary	9	9	T1mi	N0	M0	99	100	0	0	1
55 years	2018	White	8500	508	16292427	22	Unknown or not applicable	4	0	Beam radiation	No/Unknown	HR+/HER2-	Positive	Positive	Negative	Alive	Alive or dead of other cause	Alive or dead due to cancer	16	2nd of 2 or more primaries	Yes	2	2	8500/3: Infiltrating duct carcinoma, NOS	Right - origin of primary	2	2	T1mi	N0	M0	1A	100	70	0	1
53 years	2018	Asian or Pacific Islander	8500	508	16348707	41	Unknown or not applicable	4	0	None/Unknown	No/Unknown	HR+/HER2-	Positive	Positive	Negative	Alive	Alive or dead of other cause	Alive or dead due to cancer	19	2nd of 2 or more primaries	No	2	2	8500/3: Infiltrating duct carcinoma, NOS	Left - origin of primary	9	9	T1mi	N0	M0	99	100	70	0	1
52 years	2018	White	8520	509	16393869	22	Unknown or not applicable	2	0	Beam radiation	No/Unknown	HR+/HER2-	Positive	Positive	Negative	Alive	Alive or dead of other cause	Alive or dead due to cancer	13	3rd of 3 or more primaries	No	3	3	8520/3: Lobular carcinoma, NOS	Left - origin of primary	9	1	T1mi	N0	M0	1A	100	70	0	1
61 years	2019	White	8520	508	16402360	23	Unknown or not applicable	2	0	Beam radiation	No/Unknown	Unknown	Positive	Positive	Borderline/Unknown	Alive	Alive or dead of other cause	Alive or dead due to cancer	4	2nd of 2 or more primaries	No	2	2	8520/3: Lobular carcinoma, NOS	Right - origin of primary	1	1	T1mi	N0	M0	99	100	70	0	1
53 years	2019	White	8500	508	16543354	22	Unknown or not applicable	1	0	Beam radiation	No/Unknown	HR-/HER2+	Negative	Negative	Positive	Alive	Alive or dead of other cause	Alive or dead due to cancer	3	2nd of 2 or more primaries	No	2	2	8500/3: Infiltrating duct carcinoma, NOS	Left - origin of primary	H	2	T1mi	N0	M0	1A	100	70	0	1
76 years	2019	White	8500	508	16743041	22	Unknown or not applicable	0	98	None/Unknown	No/Unknown	HR+/HER2-	Positive	Positive	Negative	Alive	Alive or dead of other cause	Alive or dead due to cancer	2	2nd of 2 or more primaries	Yes	2	2	8500/3: Infiltrating duct carcinoma, NOS	Right - origin of primary	1	1	T1mi	N0	M0	1A	100	0	0	1
58 years	2018	White	8500	502	16751820	47	Unknown or not applicable	4	0	None/Unknown	No/Unknown	HR+/HER2-	Positive	Positive	Negative	Alive	Alive or dead of other cause	Alive or dead due to cancer	23	One primary only	Yes	1	1	8500/3: Infiltrating duct carcinoma, NOS	Left - origin of primary	M	9	T1mi	N0	M0	99	100	70	0	1
69 years	2018	Asian or Pacific Islander	8500	501	16752449	22	Unknown or not applicable	2	0	Beam radiation	No/Unknown	HR+/HER2-	Positive	Positive	Negative	Alive	Alive or dead of other cause	Alive or dead due to cancer	23	One primary only	Yes	1	1	8500/3: Infiltrating duct carcinoma, NOS	Right - origin of primary	1	1	T1mi	N0	M0	1A	100	70	0	990
59 years	2018	White	8520	508	16752648	22	Unknown or not applicable	2	0	Beam radiation	No/Unknown	HR+/HER2+	Positive	Positive	Positive	Alive	Alive or dead of other cause	Alive or dead due to cancer	23	One primary only	Yes	1	1	8520/3: Lobular carcinoma, NOS	Right - origin of primary	9	9	T1mi	N0	M0	99	100	70	0	1
63 years	2018	White	8500	509	16752940	0	Unknown or not applicable	0	98	Refused (1988+)	No/Unknown	HR+/HER2+	Positive	Negative	Positive	Alive	Alive or dead of other cause	Alive or dead due to cancer	23	One primary only	Yes	1	1	8500/3: Infiltrating duct carcinoma, NOS	Left - origin of primary	9	9	T1mi	N0	M0	99	100	0	0	1
62 years	2018	Asian or Pacific Islander	8500	504	16753097	41	Unknown or not applicable	4	0	None/Unknown	No/Unknown	Unknown	Positive	Positive	Borderline/Unknown	Alive	Alive or dead of other cause	Alive or dead due to cancer	23	One primary only	Yes	1	1	8500/3: Infiltrating duct carcinoma, NOS	Right - origin of primary	M	9	T1mi	N0	M0	99	100	70	0	1
74 years	2018	White	8500	505	16753364	22	Unknown or not applicable	0	98	Beam radiation	No/Unknown	HR+/HER2-	Positive	Positive	Negative	Alive	Alive or dead of other cause	Alive or dead due to cancer	23	One primary only	Yes	1	1	8500/3: Infiltrating duct carcinoma, NOS	Right - origin of primary	M	9	T1mi	N0	M0	99	100	0	0	990
42 years	2018	White	8522	502	16755010	20	Unknown or not applicable	1	0	Beam radiation	No/Unknown	Unknown	Positive	Borderline/Unknown	Borderline/Unknown	Alive	Alive or dead of other cause	Alive or dead due to cancer	23	One primary only	Yes	1	1	8522/3: Infiltrating duct and lobular carcinoma	Left - origin of primary	M	2	T1mi	N0	M0	99	100	70	0	1
62 years	2018	Black	8500	501	16755881	22	Unknown or not applicable	1	0	Beam radiation	No/Unknown	Unknown	Positive	Positive	Borderline/Unknown	Alive	Alive or dead of other cause	Alive or dead due to cancer	22	1st of 2 or more primaries	Yes	1	2	8500/3: Infiltrating duct carcinoma, NOS	Right - origin of primary	H	3	T1mi	N0	M0	99	100	70	0	1
54 years	2018	White	8500	504	16756570	22	Unknown or not applicable	2	0	Beam radiation	No/Unknown	HR+/HER2-	Positive	Positive	Negative	Alive	Alive or dead of other cause	Alive or dead due to cancer	22	One primary only	Yes	1	1	8500/3: Infiltrating duct carcinoma, NOS	Right - origin of primary	H	9	T1mi	N0	M0	99	100	70	0	990
54 years	2018	White	8500	504	16758817	23	Unknown or not applicable	3	0	Beam radiation	No/Unknown	Unknown	Positive	Borderline/Unknown	Borderline/Unknown	Alive	Alive or dead of other cause	Alive or dead due to cancer	21	One primary only	Yes	1	1	8500/3: Infiltrating duct carcinoma, NOS	Left - origin of primary	H	2	T1mi	N0	M0	99	100	70	0	1
52 years	2018	White	8500	509	16759216	42	Unknown or not applicable	5	0	None/Unknown	No/Unknown	HR-/HER2+	Negative	Negative	Positive	Alive	Alive or dead of other cause	Alive or dead due to cancer	21	1st of 2 or more primaries	Yes	1	2	8500/3: Infiltrating duct carcinoma, NOS	Right - origin of primary	H	9	T1mi	N0	M0	99	100	70	0	1
65 years	2018	Asian or Pacific Islander	8500	504	16759546	43	Unknown or not applicable	0	98	None/Unknown	No/Unknown	Unknown	Borderline/Unknown	Borderline/Unknown	Borderline/Unknown	Alive	Alive or dead of other cause	Alive or dead due to cancer	21	One primary only	Yes	1	1	8500/3: Infiltrating duct carcinoma, NOS	Right - origin of primary	M	9	T1mi	N0	M0	99	100	0	0	1
57 years	2018	Asian or Pacific Islander	8500	504	16760557	24	Unknown or not applicable	2	0	Beam radiation	No/Unknown	Unknown	Positive	Negative	Borderline/Unknown	Alive	Alive or dead of other cause	Alive or dead due to cancer	21	One primary only	Yes	1	1	8500/3: Infiltrating duct carcinoma, NOS	Left - origin of primary	9	9	T1mi	N0	M0	99	100	70	0	1
73 years	2018	White	8500	503	16762631	22	Unknown or not applicable	0	98	Beam radiation	No/Unknown	HR+/HER2-	Positive	Negative	Negative	Alive	Alive or dead of other cause	Alive or dead due to cancer	21	One primary only	Yes	1	1	8500/3: Infiltrating duct carcinoma, NOS	Left - origin of primary	H	3	T1mi	N0	M0	1B	100	0	0	1
29 years	2018	White	8500	508	16764416	23	Unknown or not applicable	6	0	Beam radiation	No/Unknown	HR-/HER2+	Negative	Negative	Positive	Alive	Alive or dead of other cause	Alive or dead due to cancer	20	One primary only	Yes	1	1	8500/3: Infiltrating duct carcinoma, NOS	Right - origin of primary	H	9	T1mi	N0	M0	99	100	70	0	1
73 years	2018	Asian or Pacific Islander	8503	504	16765503	23	Unknown or not applicable	2	0	Beam radiation	No/Unknown	HR+/HER2-	Positive	Positive	Negative	Alive	Alive or dead of other cause	Alive or dead due to cancer	3	One primary only	Yes	1	1	8503/3: Intraductal papillary adenocarcinoma with invasion	Right - origin of primary	9	9	T1mi	N0	M0	99	100	70	0	1
60 years	2018	White	8520	504	16767426	22	Unknown or not applicable	2	0	Beam radiation	No/Unknown	HR-/HER2-	Negative	Negative	Negative	Alive	Alive or dead of other cause	Alive or dead due to cancer	19	2nd of 2 or more primaries	No	1	2	8520/3: Lobular carcinoma, NOS	Left - origin of primary	9	2	T1mi	N0	M0	1B	100	70	0	1
64 years	2018	White	8500	504	16770543	30	Unknown or not applicable	4	0	None/Unknown	No/Unknown	HR+/HER2+	Positive	Positive	Positive	Alive	Alive or dead of other cause	Alive or dead due to cancer	18	One primary only	Yes	1	1	8500/3: Infiltrating duct carcinoma, NOS	Right - origin of primary	9	9	T1mi	N0	M0	99	100	70	0	1
49 years	2018	Asian or Pacific Islander	8500	504	16771624	22	Unknown or not applicable	1	0	Beam radiation	No/Unknown	HR+/HER2-	Positive	Positive	Negative	Alive	Alive or dead of other cause	Alive or dead due to cancer	18	One primary only	Yes	1	1	8500/3: Infiltrating duct carcinoma, NOS	Left - origin of primary	L	9	T1mi	N0	M0	99	100	70	0	1
73 years	2018	White	8500	508	16772906	22	Unknown or not applicable	0	98	Beam radiation	No/Unknown	Unknown	Negative	Borderline/Unknown	Borderline/Unknown	Alive	Alive or dead of other cause	Alive or dead due to cancer	18	One primary only	Yes	1	1	8500/3: Infiltrating duct carcinoma, NOS	Right - origin of primary	9	9	T1mi	N0	M0	99	100	0	0	990
50 years	2018	White	8520	505	16773373	23	Unknown or not applicable	4	0	Beam radiation	No/Unknown	HR+/HER2+	Positive	Positive	Positive	Alive	Alive or dead of other cause	Alive or dead due to cancer	18	One primary only	Yes	1	1	8520/3: Lobular carcinoma, NOS	Left - origin of primary	2	2	T1mi	N0	M0	1A	100	70	0	1
35 years	2018	White	8500	509	16778634	49	Unknown or not applicable	2	0	Beam radiation	No/Unknown	Unknown	Negative	Borderline/Unknown	Positive	Alive	Alive or dead of other cause	Alive or dead due to cancer	16	One primary only	Yes	1	1	8500/3: Infiltrating duct carcinoma, NOS	Left - origin of primary	H	D	T1mi	N0	M0	99	100	70	0	1
70 years	2018	White	8500	502	16780003	41	Unknown or not applicable	0	98	None/Unknown	No/Unknown	HR+/HER2-	Positive	Positive	Negative	Alive	Alive or dead of other cause	Alive or dead due to cancer	16	One primary only	Yes	1	1	8500/3: Infiltrating duct carcinoma, NOS	Left - origin of primary	9	9	T1mi	N0	M0	99	100	0	0	990
48 years	2018	White	8500	504	16781820	42	Unknown or not applicable	5	0	None/Unknown	No/Unknown	Unknown	Positive	Borderline/Unknown	Borderline/Unknown	Alive	Alive or dead of other cause	Alive or dead due to cancer	16	One primary only	Yes	1	1	8500/3: Infiltrating duct carcinoma, NOS	Left - origin of primary	9	9	T1mi	N0	M0	99	100	70	0	1
65 years	2018	White	8500	506	16782587	20	Unknown or not applicable	1	0	Beam radiation	No/Unknown	HR-/HER2-	Negative	Negative	Negative	Alive	Alive or dead of other cause	Alive or dead due to cancer	16	One primary only	Yes	1	1	8500/3: Infiltrating duct carcinoma, NOS	Right - origin of primary	H	9	T1mi	N0	M0	99	100	70	0	990
53 years	2018	White	8500	508	16783807	30	Unknown or not applicable	1	1	None/Unknown	Yes	HR+/HER2+	Positive	Negative	Positive	Alive	Alive or dead of other cause	Alive or dead due to cancer	15	2nd of 2 or more primaries	No	2	2	8500/3: Infiltrating duct carcinoma, NOS	Right - origin of primary	M	9	T1mi	N1mi	M0	99	100	100	0	1
82 years	2018	White	8541	500	16784147	20	Unknown or not applicable	0	98	None/Unknown	No/Unknown	HR-/HER2+	Negative	Negative	Positive	Alive	Alive or dead of other cause	Alive or dead due to cancer	16	One primary only	Yes	1	1	8541/3: Paget disease and infiltrating ductal carcinoma of breast	Right - origin of primary	9	2	T1mi	NX	M0	99	100	999	0	1
66 years	2018	White	8500	501	16785673	41	Unknown or not applicable	2	0	None/Unknown	No/Unknown	HR+/HER2-	Positive	Negative	Negative	Alive	Alive or dead of other cause	Alive or dead due to cancer	14	2nd of 2 or more primaries	No	2	2	8500/3: Infiltrating duct carcinoma, NOS	Left - origin of primary	1	1	T1mi	N0	M0	1A	100	70	0	1
47 years	2018	White	8500	508	16786016	41	Unknown or not applicable	2	0	None/Unknown	No/Unknown	Unknown	Negative	Negative	Borderline/Unknown	Alive	Alive or dead of other cause	Alive or dead due to cancer	14	One primary only	Yes	1	1	8500/3: Infiltrating duct carcinoma, NOS	Right - origin of primary	H	9	T1mi	N0	M0	99	100	70	0	990
48 years	2018	Asian or Pacific Islander	8500	508	16786584	42	Unknown or not applicable	3	0	None/Unknown	Yes	HR+/HER2+	Positive	Positive	Positive	Alive	Alive or dead of other cause	Alive or dead due to cancer	16	One primary only	Yes	1	1	8500/3: Infiltrating duct carcinoma, NOS	Left - origin of primary	9	2	T1mi	N0	M0	1A	100	70	0	1
38 years	2018	White	8541	504	16786697	41	Unknown or not applicable	4	0	None/Unknown	Yes	HR-/HER2+	Negative	Negative	Positive	Alive	Alive or dead of other cause	Alive or dead due to cancer	14	One primary only	Yes	1	1	8541/3: Paget disease and infiltrating ductal carcinoma of breast	Left - origin of primary	H	9	T1mi	N0	M0	99	100	70	0	1
55 years	2018	Asian or Pacific Islander	8500	504	16787110	41	Unknown or not applicable	2	0	None/Unknown	No/Unknown	HR-/HER2+	Negative	Negative	Positive	Alive	Alive or dead of other cause	Alive or dead due to cancer	14	One primary only	Yes	1	1	8500/3: Infiltrating duct carcinoma, NOS	Right - origin of primary	9	9	T1mi	N0	M0	99	100	70	0	1
78 years	2018	White	8500	505	16788262	41	Unknown or not applicable	0	98	None/Unknown	No/Unknown	Unknown	Borderline/Unknown	Borderline/Unknown	Borderline/Unknown	Alive	Alive or dead of other cause	Alive or dead due to cancer	15	1st of 2 or more primaries	Yes	1	2	8500/3: Infiltrating duct carcinoma, NOS	Right - origin of primary	9	9	T1mi	N0	M0	99	100	0	0	1
63 years	2018	White	8500	502	16788621	22	Unknown or not applicable	1	0	Beam radiation	No/Unknown	Unknown	Positive	Positive	Borderline/Unknown	Alive	Alive or dead of other cause	Alive or dead due to cancer	14	One primary only	Yes	1	1	8500/3: Infiltrating duct carcinoma, NOS	Right - origin of primary	9	9	T1mi	N0	M0	99	100	70	0	1
41 years	2018	White	8500	504	16789513	49	Unknown or not applicable	3	0	None/Unknown	No/Unknown	Unknown	Positive	Positive	Borderline/Unknown	Alive	Alive or dead of other cause	Alive or dead due to cancer	14	One primary only	Yes	1	1	8500/3: Infiltrating duct carcinoma, NOS	Left - origin of primary	9	9	T1mi	N0	M0	99	100	70	0	1
44 years	2018	White	8500	505	16790085	20	Unknown or not applicable	1	0	Beam radiation	No/Unknown	Unknown	Positive	Positive	Borderline/Unknown	Alive	Alive or dead of other cause	Alive or dead due to cancer	14	One primary only	Yes	1	1	8500/3: Infiltrating duct carcinoma, NOS	Right - origin of primary	9	9	T1mi	N0	M0	99	100	70	0	1
53 years	2018	White	8500	504	16790737	23	Unknown or not applicable	1	0	Beam radiation	No/Unknown	HR+/HER2+	Positive	Positive	Positive	Alive	Alive or dead of other cause	Alive or dead due to cancer	14	One primary only	Yes	1	1	8500/3: Infiltrating duct carcinoma, NOS	Left - origin of primary	H	9	T1mi	N0	M0	99	100	70	0	1
64 years	2018	White	8500	502	16791132	23	Unknown or not applicable	1	0	None/Unknown	No/Unknown	Unknown	Positive	Positive	Borderline/Unknown	Alive	Alive or dead of other cause	Alive or dead due to cancer	13	One primary only	Yes	1	1	8500/3: Infiltrating duct carcinoma, NOS	Right - origin of primary	L	9	T1mi	N0	M0	99	100	70	0	1
72 years	2018	White	8500	509	16792308	20	Unknown or not applicable	0	98	Beam radiation	No/Unknown	Unknown	Negative	Negative	Borderline/Unknown	Alive	Alive or dead of other cause	Alive or dead due to cancer	13	One primary only	Yes	1	1	8500/3: Infiltrating duct carcinoma, NOS	Left - origin of primary	9	9	T1mi	N0	M0	99	100	0	0	1
68 years	2018	White	8500	502	16792963	22	Unknown or not applicable	0	98	Beam radiation	No/Unknown	Unknown	Positive	Positive	Borderline/Unknown	Alive	Alive or dead of other cause	Alive or dead due to cancer	14	One primary only	Yes	1	1	8500/3: Infiltrating duct carcinoma, NOS	Left - origin of primary	M	1	T1mi	N0	M0	99	100	0	0	1
37 years	2018	White	8500	508	16795000	47	Unknown or not applicable	2	0	None/Unknown	No/Unknown	HR+/HER2+	Positive	Negative	Positive	Alive	Alive or dead of other cause	Alive or dead due to cancer	12	One primary only	Yes	1	1	8500/3: Infiltrating duct carcinoma, NOS	Right - origin of primary	H	9	T1mi	N0	M0	99	100	70	0	1
57 years	2018	White	8500	508	16795406	22	Unknown or not applicable	8	0	Beam radiation	Yes	HR+/HER2+	Positive	Positive	Positive	Alive	Alive or dead of other cause	Alive or dead due to cancer	13	One primary only	Yes	1	1	8500/3: Infiltrating duct carcinoma, NOS	Left - origin of primary	2	2	T1mi	N0	M0	1A	100	70	0	990
51 years	2018	Asian or Pacific Islander	8500	502	16795732	23	Unknown or not applicable	2	0	Beam radiation	No/Unknown	HR+/HER2+	Positive	Negative	Positive	Alive	Alive or dead of other cause	Alive or dead due to cancer	13	One primary only	Yes	1	1	8500/3: Infiltrating duct carcinoma, NOS	Right - origin of primary	H	9	T1mi	N0	M0	99	100	70	0	1
71 years	2018	White	8500	501	16796354	22	Unknown or not applicable	1	0	None/Unknown	No/Unknown	Unknown	Positive	Negative	Borderline/Unknown	Alive	Alive or dead of other cause	Alive or dead due to cancer	12	One primary only	Yes	1	1	8500/3: Infiltrating duct carcinoma, NOS	Right - origin of primary	2	2	T1mi	N0	M0	99	100	70	0	990
64 years	2019	White	8500	502	16799896	30	Unknown or not applicable	8	0	None/Unknown	No/Unknown	HR+/HER2-	Positive	Positive	Negative	Alive	Alive or dead of other cause	Alive or dead due to cancer	11	One primary only	Yes	1	1	8500/3: Infiltrating duct carcinoma, NOS	Left - origin of primary	M	9	T1mi	N0	M0	99	100	70	0	1
57 years	2019	Black	8500	509	16802015	22	Unknown or not applicable	1	0	Beam radiation	No/Unknown	Unknown	Negative	Negative	Borderline/Unknown	Alive	Alive or dead of other cause	Alive or dead due to cancer	11	One primary only	Yes	1	1	8500/3: Infiltrating duct carcinoma, NOS	Right - origin of primary	3	3	T1mi	N0	M0	99	100	70	0	990
54 years	2018	Black	8500	504	16803479	22	Unknown or not applicable	4	0	Beam radiation	No/Unknown	HR+/HER2-	Positive	Negative	Negative	Alive	Alive or dead of other cause	Alive or dead due to cancer	9	One primary only	Yes	1	1	8500/3: Infiltrating duct carcinoma, NOS	Left - origin of primary	1	1	T1mi	N0	M0	1A	100	70	0	990
47 years	2018	White	8520	502	16804189	22	Unknown or not applicable	2	0	Beam radiation	No/Unknown	HR+/HER2-	Positive	Positive	Negative	Alive	Alive or dead of other cause	Alive or dead due to cancer	13	One primary only	Yes	1	1	8520/3: Lobular carcinoma, NOS	Right - origin of primary	9	1	T1mi	N0	M0	1A	100	70	0	1
50 years	2018	Asian or Pacific Islander	8500	504	16805282	22	Unknown or not applicable	3	0	Beam radiation	No/Unknown	Unknown	Positive	Positive	Borderline/Unknown	Alive	Alive or dead of other cause	Alive or dead due to cancer	12	One primary only	Yes	1	1	8500/3: Infiltrating duct carcinoma, NOS	Right - origin of primary	9	9	T1mi	N0	M0	99	100	70	0	990
72 years	2018	White	8500	504	16805601	22	Unknown or not applicable	0	98	None/Unknown	No/Unknown	Unknown	Positive	Negative	Borderline/Unknown	Alive	Alive or dead of other cause	Alive or dead due to cancer	12	One primary only	Yes	1	1	8500/3: Infiltrating duct carcinoma, NOS	Left - origin of primary	L	9	T1mi	N0	M0	99	100	0	0	1
82 years	2019	White	8520	504	16805962	22	Unknown or not applicable	0	98	Radioactive implants (includes brachytherapy) (1988+)	No/Unknown	HR+/HER2-	Positive	Positive	Negative	Alive	Alive or dead of other cause	Alive or dead due to cancer	10	One primary only	Yes	1	1	8520/3: Lobular carcinoma, NOS	Left - origin of primary	1	1	T1mi	N0	M0	1A	100	0	0	1
64 years	2019	White	8500	508	16808336	22	Unknown or not applicable	2	0	Beam radiation	No/Unknown	Unknown	Negative	Negative	Borderline/Unknown	Alive	Alive or dead of other cause	Alive or dead due to cancer	9	1st of 2 or more primaries	Yes	1	1	8500/3: Infiltrating duct carcinoma, NOS	Left - origin of primary	H	2	T1mi	N0	M0	99	100	70	0	1
71 years	2019	White	8520	505	16809340	51	Unknown or not applicable	2	0	None/Unknown	No/Unknown	HR+/HER2-	Positive	Positive	Negative	Alive	Alive or dead of other cause	Alive or dead due to cancer	10	One primary only	Yes	1	1	8520/3: Lobular carcinoma, NOS	Left - origin of primary	2	2	T1mi	N0(i+)	M0	1A	100	30	0	990
56 years	2019	White	8500	505	16810152	23	Unknown or not applicable	3	0	Beam radiation	No/Unknown	HR+/HER2+	Positive	Positive	Positive	Alive	Alive or dead of other cause	Alive or dead due to cancer	9	One primary only	Yes	1	1	8500/3: Infiltrating duct carcinoma, NOS	Left - origin of primary	2	2	T1mi	N0	M0	1A	100	70	0	1
47 years	2019	White	8500	509	16810504	42	Unknown or not applicable	0	98	None/Unknown	No/Unknown	Unknown	Positive	Borderline/Unknown	Borderline/Unknown	Alive	Alive or dead of other cause	Alive or dead due to cancer	9	One primary only	Yes	1	1	8500/3: Infiltrating duct carcinoma, NOS	Left - origin of primary	M	9	T1mi	N0	M0	99	100	0	0	1
49 years	2019	Asian or Pacific Islander	8500	504	16811057	22	Unknown or not applicable	3	0	Radioactive implants (includes brachytherapy) (1988+)	No/Unknown	Unknown	Positive	Positive	Borderline/Unknown	Alive	Alive or dead of other cause	Alive or dead due to cancer	9	One primary only	Yes	1	1	8500/3: Infiltrating duct carcinoma, NOS	Right - origin of primary	M	2	T1mi	N0	M0	99	100	70	0	990
41 years	2019	Asian or Pacific Islander	8500	504	16811839	30	Unknown or not applicable	3	0	None/Unknown	No/Unknown	Unknown	Negative	Negative	Borderline/Unknown	Alive	Alive or dead of other cause	Alive or dead due to cancer	9	One primary only	Yes	1	1	8500/3: Infiltrating duct carcinoma, NOS	Right - origin of primary	H	9	T1mi	N0	M0	99	100	70	0	1
64 years	2019	White	8500	508	16812592	41	Unknown or not applicable	3	0	None/Unknown	Yes	HR+/HER2+	Positive	Negative	Positive	Alive	Alive or dead of other cause	Alive or dead due to cancer	9	One primary only	Yes	1	1	8500/3: Infiltrating duct carcinoma, NOS	Right - origin of primary	H	3	T1mi	N0	M0	1A	100	70	0	990
55 years	2019	White	8500	504	16813060	23	Unknown or not applicable	1	0	Refused (1988+)	No/Unknown	HR+/HER2-	Positive	Negative	Negative	Alive	Alive or dead of other cause	Alive or dead due to cancer	9	One primary only	Yes	1	1	8500/3: Infiltrating duct carcinoma, NOS	Left - origin of primary	L	1	T1mi	N0	M0	1A	100	70	0	1
43 years	2019	White	8500	508	16813070	42	Unknown or not applicable	4	0	None/Unknown	No/Unknown	Unknown	Positive	Negative	Borderline/Unknown	Alive	Alive or dead of other cause	Alive or dead due to cancer	9	One primary only	Yes	1	1	8500/3: Infiltrating duct carcinoma, NOS	Right - origin of primary	2	2	T1mi	N0	M0	99	100	70	0	990
80 years	2019	White	8500	503	16813946	22	Unknown or not applicable	0	98	Refused (1988+)	No/Unknown	HR+/HER2-	Positive	Positive	Negative	Alive	Alive or dead of other cause	Alive or dead due to cancer	8	One primary only	Yes	1	1	8500/3: Infiltrating duct carcinoma, NOS	Left - origin of primary	M	1	T1mi	N0	M0	1A	100	0	0	990
52 years	2019	Asian or Pacific Islander	8500	508	16814207	22	Unknown or not applicable	3	0	Beam radiation	No/Unknown	Unknown	Positive	Borderline/Unknown	Borderline/Unknown	Alive	Alive or dead of other cause	Alive or dead due to cancer	8	One primary only	Yes	1	1	8500/3: Infiltrating duct carcinoma, NOS	Right - origin of primary	9	9	T1mi	N0	M0	99	100	70	0	1
43 years	2019	White	8500	503	16815917	30	Unknown or not applicable	4	0	None/Unknown	No/Unknown	HR-/HER2+	Negative	Negative	Positive	Alive	Alive or dead of other cause	Alive or dead due to cancer	8	One primary only	Yes	1	1	8500/3: Infiltrating duct carcinoma, NOS	Left - origin of primary	2	2	T1mi	N0	M0	1A	100	70	0	1
43 years	2019	Black	8211	502	16818372	22	Unknown or not applicable	3	0	Beam radiation	No/Unknown	HR+/HER2-	Positive	Positive	Negative	Alive	Alive or dead of other cause	Alive or dead due to cancer	7	One primary only	Yes	1	1	8211/3: Tubular adenocarcinoma	Left - origin of primary	1	1	T1mi	N0	M0	1A	100	70	0	1
68 years	2019	White	8500	509	16818443	23	Unknown or not applicable	2	0	Beam radiation	No/Unknown	HR-/HER2+	Negative	Negative	Positive	Alive	Alive or dead of other cause	Alive or dead due to cancer	8	One primary only	Yes	1	1	8500/3: Infiltrating duct carcinoma, NOS	Right - origin of primary	H	9	T1mi	N0	M0	99	100	70	0	990
74 years	2019	White	8500	509	16818763	22	Unknown or not applicable	0	98	Refused (1988+)	No/Unknown	HR+/HER2-	Positive	Positive	Negative	Alive	Alive or dead of other cause	Alive or dead due to cancer	5	2nd of 2 or more primaries	No	2	2	8500/3: Infiltrating duct carcinoma, NOS	Right - origin of primary	9	1	T1mi	N0	M0	1A	100	0	0	990
66 years	2019	White	8520	508	16819657	47	Unknown or not applicable	4	0	None/Unknown	No/Unknown	HR-/HER2+	Negative	Negative	Positive	Alive	Alive or dead of other cause	Alive or dead due to cancer	7	One primary only	Yes	1	1	8520/3: Lobular carcinoma, NOS	Left - origin of primary	9	1	T1mi	N0	M0	1A	100	70	0	1
60 years	2019	Asian or Pacific Islander	8500	502	16820170	41	Unknown or not applicable	2	0	None/Unknown	No/Unknown	Unknown	Positive	Negative	Borderline/Unknown	Alive	Alive or dead of other cause	Alive or dead due to cancer	7	One primary only	Yes	1	1	8500/3: Infiltrating duct carcinoma, NOS	Right - origin of primary	M	9	T1mi	N0	M0	99	100	70	0	1
83 years	2019	White	8500	508	16821748	22	Unknown or not applicable	0	98	Refused (1988+)	No/Unknown	HR-/HER2-	Negative	Negative	Negative	Alive	Alive or dead of other cause	Alive or dead due to cancer	7	2nd of 2 or more primaries	No	1	2	8500/3: Infiltrating duct carcinoma, NOS	Right - origin of primary	3	3	T1mi	N0	M0	1B	100	0	0	990
67 years	2019	Asian or Pacific Islander	8500	508	16824387	42	Unknown or not applicable	4	0	None/Unknown	No/Unknown	HR-/HER2-	Negative	Negative	Negative	Alive	Alive or dead of other cause	Alive or dead due to cancer	6	One primary only	Yes	1	1	8500/3: Infiltrating duct carcinoma, NOS	Right - origin of primary	9	3	T1mi	N0	M0	1B	100	70	0	1
53 years	2019	American Indian/Alaska Native	8500	502	16824743	41	Unknown or not applicable	2	0	None/Unknown	No/Unknown	HR-/HER2-	Negative	Negative	Negative	Alive	Alive or dead of other cause	Alive or dead due to cancer	6	2nd of 2 or more primaries	No	1	2	8500/3: Infiltrating duct carcinoma, NOS	Left - origin of primary	H	9	T1mi	N0	M0	99	100	70	0	1
72 years	2019	Asian or Pacific Islander	8500	504	16824744	23	Unknown or not applicable	1	0	Beam radiation	No/Unknown	HR-/HER2+	Negative	Negative	Positive	Alive	Alive or dead of other cause	Alive or dead due to cancer	6	One primary only	Yes	1	1	8500/3: Infiltrating duct carcinoma, NOS	Right - origin of primary	H	9	T1mi	N0	M0	99	100	70	0	1
71 years	2019	White	8500	504	16824952	22	Unknown or not applicable	0	98	Beam radiation	No/Unknown	Unknown	Positive	Positive	Borderline/Unknown	Alive	Alive or dead of other cause	Alive or dead due to cancer	6	One primary only	Yes	1	1	8500/3: Infiltrating duct carcinoma, NOS	Left - origin of primary	B	B	T1mi	N0	M0	99	100	0	0	1
42 years	2019	White	8500	504	16825045	42	Unknown or not applicable	2	0	None/Unknown	No/Unknown	HR-/HER2-	Negative	Negative	Negative	Alive	Alive or dead of other cause	Alive or dead due to cancer	6	One primary only	Yes	1	1	8500/3: Infiltrating duct carcinoma, NOS	Right - origin of primary	9	9	T1mi	N0	M0	99	100	70	0	1
61 years	2019	White	8500	502	16829084	23	Unknown or not applicable	2	0	Beam radiation	No/Unknown	HR+/HER2-	Positive	Positive	Negative	Alive	Alive or dead of other cause	Alive or dead due to cancer	5	One primary only	Yes	1	1	8500/3: Infiltrating duct carcinoma, NOS	Left - origin of primary	9	1	T1mi	N0	M0	1A	100	70	0	1
81 years	2019	White	8480	509	16829850	22	Unknown or not applicable	0	98	Refused (1988+)	No/Unknown	HR+/HER2-	Positive	Negative	Negative	Alive	Alive or dead of other cause	Alive or dead due to cancer	8	One primary only	Yes	1	1	8480/3: Mucinous adenocarcinoma	Right - origin of primary	9	9	T1mi	N0	M0	99	100	0	0	1
67 years	2019	White	8500	504	16830442	22	Unknown or not applicable	3	0	Beam radiation	No/Unknown	HR+/HER2-	Positive	Positive	Negative	Alive	Alive or dead of other cause	Alive or dead due to cancer	5	One primary only	Yes	1	1	8500/3: Infiltrating duct carcinoma, NOS	Right - origin of primary	L	1	T1mi	N0	M0	1A	100	70	0	1
25 years	2019	White	8500	508	16831746	30	Unknown or not applicable	33	1	Refused (1988+)	Yes	HR-/HER2+	Negative	Negative	Positive	Alive	Alive or dead of other cause	Alive or dead due to cancer	5	One primary only	Yes	1	1	8500/3: Infiltrating duct carcinoma, NOS	Left - origin of primary	3	9	T1mi	N1a	M0	2A	100	200	0	990
55 years	2019	Asian or Pacific Islander	8500	504	16832788	22	Unknown or not applicable	0	98	Beam radiation	No/Unknown	Unknown	Positive	Positive	Borderline/Unknown	Alive	Alive or dead of other cause	Alive or dead due to cancer	5	One primary only	Yes	1	1	8500/3: Infiltrating duct carcinoma, NOS	Right - origin of primary	H	9	T1mi	N0	M0	99	100	0	0	1
42 years	2019	Asian or Pacific Islander	8500	508	16834107	22	Unknown or not applicable	1	0	Beam radiation	No/Unknown	HR+/HER2-	Positive	Negative	Negative	Alive	Alive or dead of other cause	Alive or dead due to cancer	4	One primary only	Yes	1	1	8500/3: Infiltrating duct carcinoma, NOS	Left - origin of primary	2	2	T1mi	N0	M0	1A	100	70	0	1
54 years	2019	White	8500	508	16834284	22	Unknown or not applicable	6	0	Beam radiation	No/Unknown	Unknown	Positive	Positive	Borderline/Unknown	Alive	Alive or dead of other cause	Alive or dead due to cancer	4	One primary only	Yes	1	1	8500/3: Infiltrating duct carcinoma, NOS	Right - origin of primary	9	9	T1mi	N0	M0	99	100	70	0	1
52 years	2019	White	8500	509	16835053	23	Unknown or not applicable	0	98	Beam radiation	No/Unknown	Unknown	Positive	Negative	Borderline/Unknown	Alive	Alive or dead of other cause	Alive or dead due to cancer	4	One primary only	Yes	1	1	8500/3: Infiltrating duct carcinoma, NOS	Left - origin of primary	H	9	T1mi	N0	M0	99	100	0	0	1
57 years	2019	White	8500	508	16835381	22	Unknown or not applicable	2	0	None/Unknown	No/Unknown	HR-/HER2-	Negative	Negative	Negative	Alive	Alive or dead of other cause	Alive or dead due to cancer	4	1st of 2 or more primaries	Yes	1	1	8500/3: Infiltrating duct carcinoma, NOS	Left - origin of primary	9	9	T1mi	N0	M0	99	100	70	0	1
66 years	2019	White	8500	505	16835813	23	Unknown or not applicable	2	0	Beam radiation	No/Unknown	HR+/HER2-	Positive	Positive	Negative	Alive	Alive or dead of other cause	Alive or dead due to cancer	4	One primary only	Yes	1	1	8500/3: Infiltrating duct carcinoma, NOS	Right - origin of primary	9	2	T1mi	N0	M0	1A	100	70	0	1
66 years	2019	White	8520	504	16836036	22	Unknown or not applicable	7	0	None/Unknown	No/Unknown	HR+/HER2-	Positive	Positive	Negative	Alive	Alive or dead of other cause	Alive or dead due to cancer	3	One primary only	Yes	1	1	8520/3: Lobular carcinoma, NOS	Left - origin of primary	1	1	T1mi	N0	M0	1A	100	70	0	1
74 years	2019	White	8520	502	16836813	22	Unknown or not applicable	3	0	None/Unknown	No/Unknown	HR+/HER2-	Positive	Negative	Negative	Alive	Alive or dead of other cause	Alive or dead due to cancer	2	2nd of 2 or more primaries	No	2	2	8520/3: Lobular carcinoma, NOS	Right - origin of primary	1	1	T1mi	N0	M0	1A	100	70	0	1
71 years	2019	White	8500	509	16837365	23	Unknown or not applicable	2	0	Beam radiation	No/Unknown	Unknown	Positive	Borderline/Unknown	Borderline/Unknown	Alive	Alive or dead of other cause	Alive or dead due to cancer	3	One primary only	Yes	1	1	8500/3: Infiltrating duct carcinoma, NOS	Right - origin of primary	9	2	T1mi	N0	M0	99	100	70	0	1
72 years	2019	Black	8500	508	16838886	0	Unknown or not applicable	0	98	None/Unknown	No/Unknown	HR+/HER2-	Positive	Positive	Negative	Alive	Alive or dead of other cause	Alive or dead due to cancer	3	One primary only	Yes	1	1	8500/3: Infiltrating duct carcinoma, NOS	Right - origin of primary	2	9	T1mi	N0	M0	1A	100	0	0	1
39 years	2019	Black	8500	504	16838979	23	Unknown or not applicable	4	0	Refused (1988+)	No/Unknown	HR+/HER2-	Positive	Positive	Negative	Alive	Alive or dead of other cause	Alive or dead due to cancer	6	One primary only	Yes	1	1	8500/3: Infiltrating duct carcinoma, NOS	Left - origin of primary	2	2	T1mi	N0	M0	1A	100	70	0	1
69 years	2019	White	8500	508	16839095	23	Unknown or not applicable	0	98	Beam radiation	No/Unknown	HR+/HER2-	Positive	Positive	Negative	Alive	Alive or dead of other cause	Alive or dead due to cancer	3	One primary only	Yes	1	1	8500/3: Infiltrating duct carcinoma, NOS	Right - origin of primary	M	2	T1mi	N0	M0	1A	100	0	0	1
56 years	2019	White	8500	502	16842944	23	Unknown or not applicable	2	0	None/Unknown	No/Unknown	Unknown	Negative	Negative	Borderline/Unknown	Alive	Alive or dead of other cause	Alive or dead due to cancer	2	One primary only	Yes	1	1	8500/3: Infiltrating duct carcinoma, NOS	Left - origin of primary	H	2	T1mi	N0	M0	99	100	70	0	1
62 years	2019	White	8500	508	16843100	22	Unknown or not applicable	1	0	Beam radiation	No/Unknown	HR+/HER2-	Positive	Positive	Negative	Alive	Alive or dead of other cause	Alive or dead due to cancer	2	One primary only	Yes	1	1	8500/3: Infiltrating duct carcinoma, NOS	Left - origin of primary	9	9	T1mi	N0	M0	99	100	70	0	1
56 years	2019	Asian or Pacific Islander	8500	501	16843669	30	Unknown or not applicable	1	0	None/Unknown	No/Unknown	Unknown	Negative	Borderline/Unknown	Borderline/Unknown	Alive	Alive or dead of other cause	Alive or dead due to cancer	2	One primary only	Yes	1	1	8500/3: Infiltrating duct carcinoma, NOS	Right - origin of primary	M	9	T1mi	N0	M0	99	100	70	0	1
50 years	2019	White	8500	504	16843844	41	Unknown or not applicable	4	0	None/Unknown	No/Unknown	Unknown	Positive	Positive	Borderline/Unknown	Alive	Alive or dead of other cause	Alive or dead due to cancer	1	2nd of 2 or more primaries	No	2	2	8500/3: Infiltrating duct carcinoma, NOS	Left - origin of primary	2	2	T1mi	N0	M0	99	100	70	0	1
65 years	2019	White	8500	508	16844109	41	Unknown or not applicable	1	0	None/Unknown	No/Unknown	HR-/HER2+	Negative	Negative	Positive	Alive	Alive or dead of other cause	Alive or dead due to cancer	2	One primary only	Yes	1	1	8500/3: Infiltrating duct carcinoma, NOS	Right - origin of primary	H	9	T1mi	N0	M0	99	100	70	0	990
51 years	2019	White	8500	501	16844478	42	Unknown or not applicable	3	0	None/Unknown	No/Unknown	HR-/HER2-	Negative	Negative	Negative	Alive	Alive or dead of other cause	Alive or dead due to cancer	2	One primary only	Yes	1	1	8500/3: Infiltrating duct carcinoma, NOS	Left - origin of primary	9	9	T1mi	N0	M0	99	100	70	0	1
40 years	2019	White	8500	502	16846250	42	Unknown or not applicable	1	0	None/Unknown	No/Unknown	HR+/HER2-	Positive	Negative	Negative	Alive	Alive or dead of other cause	Alive or dead due to cancer	1	One primary only	Yes	1	1	8500/3: Infiltrating duct carcinoma, NOS	Right - origin of primary	M	9	T1mi	N0	M0	99	100	70	0	1
47 years	2019	White	8500	509	16846767	42	Unknown or not applicable	1	0	None/Unknown	No/Unknown	Unknown	Positive	Positive	Borderline/Unknown	Alive	Alive or dead of other cause	Alive or dead due to cancer	1	One primary only	Yes	1	1	8500/3: Infiltrating duct carcinoma, NOS	Right - origin of primary	H	9	T1mi	N0	M0	99	100	70	0	990
45 years	2019	White	8500	501	16850243	22	Unknown or not applicable	8	0	Beam radiation	No/Unknown	HR+/HER2-	Positive	Positive	Negative	Alive	Alive or dead of other cause	Alive or dead due to cancer	0	One primary only	Yes	1	1	8500/3: Infiltrating duct carcinoma, NOS	Right - origin of primary	9	9	T1mi	N0	M0	99	100	70	0	1
69 years	2019	White	8500	502	16850334	22	Unknown or not applicable	1	0	Beam radiation	No/Unknown	HR+/HER2-	Positive	Positive	Negative	Alive	Alive or dead of other cause	Alive or dead due to cancer	1	One primary only	Yes	1	1	8500/3: Infiltrating duct carcinoma, NOS	Right - origin of primary	1	1	T1mi	N0	M0	1A	100	70	0	1
47 years	2019	White	8500	508	16850529	52	Unknown or not applicable	4	0	None/Unknown	No/Unknown	HR+/HER2-	Positive	Positive	Negative	Alive	Alive or dead of other cause	Alive or dead due to cancer	0	One primary only	Yes	1	1	8500/3: Infiltrating duct carcinoma, NOS	Left - origin of primary	M	2	T1mi	N0	M0	1A	100	70	0	1
71 years	2019	White	8520	508	16851013	22	Unknown or not applicable	1	0	Refused (1988+)	No/Unknown	HR+/HER2-	Positive	Negative	Negative	Alive	Alive or dead of other cause	Alive or dead due to cancer	0	One primary only	Yes	1	1	8520/3: Lobular carcinoma, NOS	Right - origin of primary	1	1	T1mi	N0	M0	1A	100	70	0	1
59 years	2019	White	8500	509	16851085	43	Unknown or not applicable	4	0	None/Unknown	No/Unknown	Unknown	Positive	Positive	Borderline/Unknown	Alive	Alive or dead of other cause	Alive or dead due to cancer	0	One primary only	Yes	1	1	8500/3: Infiltrating duct carcinoma, NOS	Right - origin of primary	H	9	T1mi	N0	M0	99	100	70	0	1
57 years	2019	White	8500	502	16851740	30	Unknown or not applicable	2	0	None/Unknown	No/Unknown	Unknown	Positive	Borderline/Unknown	Borderline/Unknown	Alive	Alive or dead of other cause	Alive or dead due to cancer	0	One primary only	Yes	1	1	8500/3: Infiltrating duct carcinoma, NOS	Left - origin of primary	H	9	T1mi	N0	M0	99	100	70	0	1
40 years	2019	White	8010	508	16851808	30	Unknown or not applicable	4	0	None/Unknown	No/Unknown	HR+/HER2-	Positive	Positive	Negative	Alive	Alive or dead of other cause	Alive or dead due to cancer	0	One primary only	Yes	1	1	8010/3: Carcinoma, NOS	Left - origin of primary	H	9	T1mi	N0	M0	99	100	70	0	990
70 years	2018	White	8520	504	16871697	30	Unknown or not applicable	5	0	None/Unknown	No/Unknown	HR+/HER2-	Positive	Positive	Negative	Alive	Alive or dead of other cause	Alive or dead due to cancer	12	1st of 2 or more primaries	Yes	1	2	8520/3: Lobular carcinoma, NOS	Right - origin of primary	1	1	T1mi	N0	M0	1A	100	70	0	1
61 years	2018	White	8500	508	19884846	23	Unknown or not applicable	2	0	None/Unknown	No/Unknown	HR+/HER2-	Positive	Positive	Negative	Alive	Alive or dead of other cause	Alive or dead due to cancer	19	2nd of 2 or more primaries	No	2	2	8500/3: Infiltrating duct carcinoma, NOS	Right - origin of primary	3	H	T1mi	N0	M0	1A	100	0	0	1
78 years	2018	White	8500	508	19935481	23	Unknown or not applicable	0	98	None/Unknown	No/Unknown	HR+/HER2-	Positive	Positive	Negative	Alive	Alive or dead of other cause	Alive or dead due to cancer	17	3rd of 3 or more primaries	No	3	3	8500/3: Infiltrating duct carcinoma, NOS	Right - origin of primary	H	1	T1mi	N0	M0	1A	100	0	0	1
70 years	2019	White	8500	502	19978401	41	Unknown or not applicable	2	0	None/Unknown	No/Unknown	HR+/HER2-	Positive	Negative	Negative	Alive	Alive or dead of other cause	Alive or dead due to cancer	9	3rd of 3 or more primaries	No	3	3	8500/3: Infiltrating duct carcinoma, NOS	Right - origin of primary	9	2	T1mi	N0	M0	1A	100	70	0	1
68 years	2019	White	8500	509	20035306	22	Unknown or not applicable	7	0	None/Unknown	No/Unknown	HR+/HER2-	Positive	Positive	Negative	Alive	Alive or dead of other cause	Alive or dead due to cancer	5	3rd of 3 or more primaries	No	3	3	8500/3: Infiltrating duct carcinoma, NOS	Left - origin of primary	9	2	T1mi	N0	M0	1A	100	70	0	1
57 years	2018	White	8500	504	20048181	22	Unknown or not applicable	0	98	Beam radiation	No/Unknown	Unknown	Borderline/Unknown	Borderline/Unknown	Borderline/Unknown	Alive	Alive or dead of other cause	Alive or dead due to cancer	15	2nd of 2 or more primaries	No	2	2	8500/3: Infiltrating duct carcinoma, NOS	Left - origin of primary	H	2	T1mi	N0	M0	99	100	0	0	1
80 years	2019	White	8500	501	20066924	41	Unknown or not applicable	0	98	None/Unknown	No/Unknown	HR+/HER2-	Positive	Positive	Negative	Alive	Alive or dead of other cause	Alive or dead due to cancer	10	2nd of 2 or more primaries	No	2	2	8500/3: Infiltrating duct carcinoma, NOS	Right - origin of primary	9	9	T1mi	N0	M0	99	100	0	0	1
59 years	2018	White	8500	504	20208919	22	Unknown or not applicable	0	98	None/Unknown	No/Unknown	HR+/HER2-	Positive	Positive	Negative	Alive	Alive or dead of other cause	Alive or dead due to cancer	14	2nd of 2 or more primaries	No	2	2	8500/3: Infiltrating duct carcinoma, NOS	Left - origin of primary	H	H	T1mi	N0	M0	99	100	0	0	1
78 years	2018	White	8500	508	20247834	22	Unknown or not applicable	4	0	None/Unknown	No/Unknown	Unknown	Positive	Positive	Borderline/Unknown	Alive	Alive or dead of other cause	Alive or dead due to cancer	13	2nd of 2 or more primaries	No	2	2	8500/3: Infiltrating duct carcinoma, NOS	Left - origin of primary	9	9	T1mi	N0	M0	99	100	0	0	1
54 years	2018	White	8500	508	20286997	44	Unknown or not applicable	2	0	None/Unknown	No/Unknown	Unknown	Positive	Negative	Borderline/Unknown	Alive	Alive or dead of other cause	Alive or dead due to cancer	17	2nd of 2 or more primaries	No	2	2	8500/3: Infiltrating duct carcinoma, NOS	Left - origin of primary	A	3	T1mi	N0	M0	99	100	70	0	1
57 years	2018	White	8500	503	20348393	44	Unknown or not applicable	1	0	None/Unknown	No/Unknown	HR+/HER2-	Positive	Positive	Negative	Alive	Alive or dead of other cause	Alive or dead due to cancer	20	One primary only	Yes	2	1	8500/3: Infiltrating duct carcinoma, NOS	Left - origin of primary	M	9	T1mi	N0	M0	99	100	70	0	1
55 years	2018	White	8500	504	20349026	23	Unknown or not applicable	1	0	Beam radiation	No/Unknown	HR-/HER2-	Negative	Negative	Negative	Alive	Alive or dead of other cause	Alive or dead due to cancer	14	One primary only	Yes	1	1	8500/3: Infiltrating duct carcinoma, NOS	Left - origin of primary	3	3	T1mi	N0	M0	1B	100	70	0	990
61 years	2018	White	8500	504	20350559	49	Unknown or not applicable	1	0	None/Unknown	No/Unknown	HR-/HER2-	Negative	Negative	Negative	Alive	Alive or dead of other cause	Alive or dead due to cancer	16	One primary only	Yes	1	1	8500/3: Infiltrating duct carcinoma, NOS	Left - origin of primary	H	3	T1mi	N0	M0	1B	100	70	0	1
56 years	2018	Asian or Pacific Islander	8500	504	20351859	22	Unknown or not applicable	3	0	Beam radiation	No/Unknown	HR+/HER2-	Positive	Positive	Negative	Alive	Alive or dead of other cause	Alive or dead due to cancer	21	One primary only	Yes	1	1	8500/3: Infiltrating duct carcinoma, NOS	Left - origin of primary	1	1	T1mi	N0	M0	1A	100	70	0	1
67 years	2018	White	8500	503	20352836	22	Unknown or not applicable	0	98	Beam radiation	No/Unknown	Unknown	Borderline/Unknown	Borderline/Unknown	Borderline/Unknown	Alive	Alive or dead of other cause	Alive or dead due to cancer	21	One primary only	Yes	1	1	8500/3: Infiltrating duct carcinoma, NOS	Left - origin of primary	9	9	T1mi	N0	M0	99	100	0	0	1
68 years	2018	White	8500	504	20353256	22	Unknown or not applicable	0	98	Beam radiation	No/Unknown	HR+/HER2-	Positive	Positive	Negative	Alive	Alive or dead of other cause	Alive or dead due to cancer	12	One primary only	Yes	1	1	8500/3: Infiltrating duct carcinoma, NOS	Right - origin of primary	1	1	T1mi	N0	M0	1A	100	0	0	1
78 years	2019	White	8500	501	20353783	41	Unknown or not applicable	1	0	None/Unknown	No/Unknown	HR+/HER2-	Positive	Positive	Negative	Alive	Alive or dead of other cause	Alive or dead due to cancer	11	One primary only	Yes	1	1	8500/3: Infiltrating duct carcinoma, NOS	Left - origin of primary	M	1	T1mi	N0	M0	1A	100	70	0	1
63 years	2019	White	8500	501	20354188	41	Unknown or not applicable	3	0	None/Unknown	No/Unknown	Unknown	Negative	Negative	Borderline/Unknown	Alive	Alive or dead of other cause	Alive or dead due to cancer	10	One primary only	Yes	1	1	8500/3: Infiltrating duct carcinoma, NOS	Left - origin of primary	H	9	T1mi	N0	M0	99	100	70	0	1
62 years	2019	White	8500	503	20354967	41	Unknown or not applicable	3	0	None/Unknown	No/Unknown	Unknown	Negative	Negative	Borderline/Unknown	Alive	Alive or dead of other cause	Alive or dead due to cancer	7	One primary only	Yes	1	1	8500/3: Infiltrating duct carcinoma, NOS	Left - origin of primary	9	9	T1mi	N0	M0	99	100	70	0	1
62 years	2019	White	8500	504	20357488	43	Unknown or not applicable	2	0	None/Unknown	No/Unknown	Unknown	Negative	Negative	Borderline/Unknown	Alive	Alive or dead of other cause	Alive or dead due to cancer	8	One primary only	Yes	1	1	8500/3: Infiltrating duct carcinoma, NOS	Right - origin of primary	H	9	T1mi	N0	M0	99	100	70	0	1
78 years	2018	White	8500	508	20358279	22	Unknown or not applicable	0	98	None/Unknown	No/Unknown	Unknown	Positive	Negative	Borderline/Unknown	Alive	Alive or dead of other cause	Alive or dead due to cancer	12	One primary only	Yes	1	1	8500/3: Infiltrating duct carcinoma, NOS	Right - origin of primary	9	9	T1mi	N0	M0	99	100	0	0	1
42 years	2018	White	8500	502	20358435	22	Unknown or not applicable	2	0	Beam radiation	No/Unknown	HR+/HER2-	Positive	Positive	Negative	Alive	Alive or dead of other cause	Alive or dead due to cancer	18	One primary only	Yes	1	1	8500/3: Infiltrating duct carcinoma, NOS	Right - origin of primary	2	2	T1mi	N0	M0	1A	100	70	0	1
62 years	2018	White	8500	504	20359031	23	Unknown or not applicable	1	0	None/Unknown	No/Unknown	Unknown	Positive	Negative	Borderline/Unknown	Alive	Alive or dead of other cause	Alive or dead due to cancer	12	One primary only	Yes	1	1	8500/3: Infiltrating duct carcinoma, NOS	Right - origin of primary	H	9	T1mi	N0	M0	99	100	70	0	1
69 years	2018	White	8500	503	20359300	41	Unknown or not applicable	1	0	None/Unknown	No/Unknown	Unknown	Negative	Negative	Borderline/Unknown	Alive	Alive or dead of other cause	Alive or dead due to cancer	19	One primary only	Yes	1	1	8500/3: Infiltrating duct carcinoma, NOS	Left - origin of primary	H	9	T1mi	N0	M0	99	100	70	0	1
71 years	2018	White	8500	504	20362002	41	Unknown or not applicable	2	0	None/Unknown	No/Unknown	Unknown	Positive	Positive	Borderline/Unknown	Alive	Alive or dead of other cause	Alive or dead due to cancer	15	2nd of 2 or more primaries	No	2	2	8500/3: Infiltrating duct carcinoma, NOS	Right - origin of primary	3	2	T1mi	N0	M0	99	100	70	0	1
78 years	2019	White	8500	508	20363064	45	Unknown or not applicable	2	0	None/Unknown	No/Unknown	Unknown	Positive	Negative	Borderline/Unknown	Alive	Alive or dead of other cause	Alive or dead due to cancer	8	One primary only	Yes	1	1	8500/3: Infiltrating duct carcinoma, NOS	Left - origin of primary	H	9	T1mi	N0	M0	99	100	70	0	990
72 years	2019	White	8500	505	20363742	22	Unknown or not applicable	0	98	None/Unknown	No/Unknown	Unknown	Positive	Positive	Borderline/Unknown	Alive	Alive or dead of other cause	Alive or dead due to cancer	6	One primary only	Yes	1	1	8500/3: Infiltrating duct carcinoma, NOS	Left - origin of primary	L	1	T1mi	N0	M0	99	100	0	0	1
58 years	2018	White	8500	509	20365583	0	Unknown or not applicable	0	98	Refused (1988+)	No/Unknown	HR+/HER2-	Positive	Positive	Negative	Alive	Alive or dead of other cause	Alive or dead due to cancer	15	One primary only	Yes	1	1	8500/3: Infiltrating duct carcinoma, NOS	Right - origin of primary	1	9	T1mi	N0	M0	1A	100	0	0	1
68 years	2019	White	8500	505	20366452	41	Unknown or not applicable	1	0	None/Unknown	No/Unknown	HR+/HER2-	Positive	Positive	Negative	Alive	Alive or dead of other cause	Alive or dead due to cancer	4	One primary only	Yes	1	1	8500/3: Infiltrating duct carcinoma, NOS	Right - origin of primary	2	2	T1mi	N0	M0	1A	100	70	0	990
47 years	2019	White	8500	503	20367993	48	Unknown or not applicable	6	0	None/Unknown	No/Unknown	Unknown	Negative	Negative	Borderline/Unknown	Alive	Alive or dead of other cause	Alive or dead due to cancer	6	One primary only	Yes	1	1	8500/3: Infiltrating duct carcinoma, NOS	Left - origin of primary	H	9	T1mi	N0	M0	99	100	70	0	1
62 years	2018	White	8500	504	20370011	23	Unknown or not applicable	1	0	Beam radiation	No/Unknown	Unknown	Positive	Positive	Borderline/Unknown	Alive	Alive or dead of other cause	Alive or dead due to cancer	18	One primary only	Yes	1	1	8500/3: Infiltrating duct carcinoma, NOS	Left - origin of primary	9	9	T1mi	N0	M0	99	100	0	0	1
65 years	2018	White	8500	505	20376125	22	Unknown or not applicable	0	98	None/Unknown	No/Unknown	Unknown	Positive	Negative	Borderline/Unknown	Alive	Alive or dead of other cause	Alive or dead due to cancer	2	One primary only	Yes	1	1	8500/3: Infiltrating duct carcinoma, NOS	Right - origin of primary	H	9	T1mi	N0	M0	99	100	0	0	1
66 years	2019	White	8500	504	20377259	22	Unknown or not applicable	2	0	Beam radiation	No/Unknown	HR+/HER2-	Positive	Positive	Negative	Alive	Alive or dead of other cause	Alive or dead due to cancer	10	One primary only	Yes	1	1	8500/3: Infiltrating duct carcinoma, NOS	Right - origin of primary	1	1	T1mi	N0	M0	1A	100	70	0	1
72 years	2019	Asian or Pacific Islander	8255	505	20383878	22	Unknown or not applicable	3	0	Beam radiation	No/Unknown	HR+/HER2-	Positive	Positive	Negative	Alive	Alive or dead of other cause	Alive or dead due to cancer	9	One primary only	Yes	1	1	8255/3: Adenocarcinoma with mixed subtypes	Right - origin of primary	2	2	T1mi	N0	M0	1A	100	70	0	1
65 years	2019	White	8520	504	20385566	41	Unknown or not applicable	0	98	None/Unknown	Yes	Unknown	Borderline/Unknown	Borderline/Unknown	Borderline/Unknown	Alive	Alive or dead of other cause	Alive or dead due to cancer	0	2nd of 2 or more primaries	No	2	2	8520/3: Lobular carcinoma, NOS	Left - origin of primary	9	1	T1mi	N0	M0	99	100	0	0	1
52 years	2018	White	8140	504	20387371	22	Unknown or not applicable	2	0	None/Unknown	No/Unknown	Unknown	Borderline/Unknown	Borderline/Unknown	Borderline/Unknown	Alive	Alive or dead of other cause	Alive or dead due to cancer	22	One primary only	Yes	1	1	8140/3: Adenocarcinoma, NOS	Left - origin of primary	A	9	T1mi	N0	M0	99	100	70	0	1
62 years	2019	White	8500	504	20389662	22	Unknown or not applicable	1	0	Beam radiation	No/Unknown	HR+/HER2-	Positive	Positive	Negative	Alive	Alive or dead of other cause	Alive or dead due to cancer	10	One primary only	Yes	1	1	8500/3: Infiltrating duct carcinoma, NOS	Left - origin of primary	L	9	T1mi	N0	M0	99	100	70	0	1
65 years	2019	American Indian/Alaska Native	8500	508	20391223	22	Unknown or not applicable	0	98	Refused (1988+)	No/Unknown	Unknown	Positive	Positive	Borderline/Unknown	Alive	Alive or dead of other cause	Alive or dead due to cancer	2	One primary only	Yes	1	1	8500/3: Infiltrating duct carcinoma, NOS	Right - origin of primary	M	9	T1mi	N0	M0	99	100	0	0	990
78 years	2019	White	8500	505	20391296	22	Unknown or not applicable	3	0	Beam radiation	No/Unknown	Unknown	Negative	Negative	Borderline/Unknown	Alive	Alive or dead of other cause	Alive or dead due to cancer	9	One primary only	Yes	1	1	8500/3: Infiltrating duct carcinoma, NOS	Left - origin of primary	H	9	T1mi	N0	M0	99	100	70	0	990
81 years	2019	White	8500	501	20399273	41	Unknown or not applicable	2	0	None/Unknown	No/Unknown	HR-/HER2-	Negative	Negative	Negative	Alive	Alive or dead of other cause	Alive or dead due to cancer	0	One primary only	Yes	1	1	8500/3: Infiltrating duct carcinoma, NOS	Left - origin of primary	9	3	T1mi	N0	M0	1B	100	70	0	1
71 years	2019	Asian or Pacific Islander	8500	501	20400654	22	Unknown or not applicable	1	0	None/Unknown	No/Unknown	HR+/HER2-	Positive	Positive	Negative	Alive	Alive or dead of other cause	Alive or dead due to cancer	7	One primary only	Yes	1	1	8500/3: Infiltrating duct carcinoma, NOS	Right - origin of primary	9	9	T1mi	N0	M0	99	100	70	0	1
76 years	2019	White	8500	505	20400770	22	Unknown or not applicable	2	0	None/Unknown	No/Unknown	Unknown	Negative	Negative	Borderline/Unknown	Alive	Alive or dead of other cause	Alive or dead due to cancer	6	One primary only	Yes	1	1	8500/3: Infiltrating duct carcinoma, NOS	Right - origin of primary	H	H	T1mi	N0	M0	99	100	70	0	990
48 years	2019	White	8522	505	20401563	44	Unknown or not applicable	3	1	Beam radiation	Yes	Unknown	Positive	Positive	Borderline/Unknown	Alive	Alive or dead of other cause	Alive or dead due to cancer	8	One primary only	Yes	1	1	8522/3: Infiltrating duct and lobular carcinoma	Right - origin of primary	2	2	T1mi	N1a	M0	99	100	200	0	1
71 years	2018	White	8500	504	21493474	41	Unknown or not applicable	5	0	None/Unknown	No/Unknown	Unknown	Positive	Negative	Borderline/Unknown	Alive	Alive or dead of other cause	Alive or dead due to cancer	23	2nd of 2 or more primaries	No	2	2	8500/3: Infiltrating duct carcinoma, NOS	Left - origin of primary	H	9	T1mi	N0	M0	99	100	0	0	1
65 years	2018	Black	8500	508	21563317	52	Unknown or not applicable	6	0	None/Unknown	No/Unknown	HR+/HER2-	Positive	Positive	Negative	Alive	Alive or dead of other cause	Alive or dead due to cancer	18	2nd of 2 or more primaries	Yes	2	2	8500/3: Infiltrating duct carcinoma, NOS	Left - origin of primary	2	2	T1mi	N0	M0	1A	100	70	0	990
73 years	2019	Black	8500	508	21570709	41	Unknown or not applicable	0	98	None/Unknown	No/Unknown	Unknown	Borderline/Unknown	Borderline/Unknown	Borderline/Unknown	Alive	Alive or dead of other cause	Alive or dead due to cancer	0	2nd of 2 or more primaries	No	2	2	8500/3: Infiltrating duct carcinoma, NOS	Left - origin of primary	9	9	T1mi	N0	M0	99	100	0	0	1
63 years	2019	Asian or Pacific Islander	8504	505	21803977	42	Unknown or not applicable	2	0	None/Unknown	No/Unknown	HR+/HER2-	Positive	Positive	Negative	Alive	Alive or dead of other cause	Alive or dead due to cancer	5	2nd of 2 or more primaries	Yes	2	2	8504/3: Intracystic carcinoma, NOS	Left - origin of primary	9	9	T1mi	N0	M0	99	100	70	0	990
64 years	2019	White	8500	508	21847031	22	Unknown or not applicable	4	0	Beam radiation	No/Unknown	HR+/HER2-	Positive	Positive	Negative	Alive	Alive or dead of other cause	Alive or dead due to cancer	8	2nd of 2 or more primaries	No	2	2	8500/3: Infiltrating duct carcinoma, NOS	Right - origin of primary	9	9	T1mi	N0	M0	99	100	70	0	1
87 years	2018	Black	8500	508	21890998	20	Unknown or not applicable	1	0	Recommended, unknown if administered	No/Unknown	Unknown	Positive	Negative	Borderline/Unknown	Alive	Alive or dead of other cause	Alive or dead due to cancer	20	2nd of 2 or more primaries	No	2	2	8500/3: Infiltrating duct carcinoma, NOS	Left - origin of primary	9	3	T1mi	N0	M0	99	100	70	0	1
59 years	2018	White	8500	505	21912452	22	Unknown or not applicable	1	0	None/Unknown	No/Unknown	Unknown	Borderline/Unknown	Borderline/Unknown	Borderline/Unknown	Alive	Alive or dead of other cause	Alive or dead due to cancer	19	2nd of 2 or more primaries	No	2	2	8500/3: Infiltrating duct carcinoma, NOS	Left - origin of primary	2	3	T1mi	N0	M0	99	100	70	0	1
72 years	2019	White	8500	505	21922988	41	Unknown or not applicable	1	0	None/Unknown	No/Unknown	HR+/HER2-	Positive	Positive	Negative	Alive	Alive or dead of other cause	Alive or dead due to cancer	7	2nd of 2 or more primaries	No	2	3	8500/3: Infiltrating duct carcinoma, NOS	Right - origin of primary	9	9	T1mi	N0	M0	99	100	0	0	1
78 years	2019	White	8500	503	21924647	22	Unknown or not applicable	5	0	Beam radiation	No/Unknown	HR+/HER2-	Positive	Positive	Negative	Alive	Alive or dead of other cause	Alive or dead due to cancer	5	2nd of 2 or more primaries	Yes	2	2	8500/3: Infiltrating duct carcinoma, NOS	Left - origin of primary	9	2	T1mi	N0	M0	1A	100	70	0	1
71 years	2019	Black	8500	504	21953675	22	Unknown or not applicable	1	0	Beam radiation	No/Unknown	Unknown	Negative	Negative	Borderline/Unknown	Alive	Alive or dead of other cause	Alive or dead due to cancer	3	2nd of 2 or more primaries	No	2	2	8500/3: Infiltrating duct carcinoma, NOS	Left - origin of primary	H	9	T1mi	N0	M0	99	100	70	0	1
72 years	2018	White	8500	502	22032285	45	Unknown or not applicable	1	0	None/Unknown	No/Unknown	HR+/HER2-	Positive	Positive	Negative	Alive	Alive or dead of other cause	Alive or dead due to cancer	21	3rd of 3 or more primaries	No	3	3	8500/3: Infiltrating duct carcinoma, NOS	Right - origin of primary	L	1	T1mi	N0	M0	1A	100	70	0	1
62 years	2018	Black	8500	508	22047953	21	Unknown or not applicable	3	0	Radioactive implants (includes brachytherapy) (1988+)	No/Unknown	Unknown	Positive	Positive	Borderline/Unknown	Alive	Alive or dead of other cause	Alive or dead due to cancer	13	2nd of 2 or more primaries	No	2	2	8500/3: Infiltrating duct carcinoma, NOS	Left - origin of primary	9	1	T1mi	N0	M0	99	100	70	0	1
49 years	2018	White	8500	503	22053547	44	Unknown or not applicable	0	98	None/Unknown	No/Unknown	Unknown	Borderline/Unknown	Borderline/Unknown	Borderline/Unknown	Alive	Alive or dead of other cause	Alive or dead due to cancer	17	3rd of 3 or more primaries	No	3	3	8500/3: Infiltrating duct carcinoma, NOS	Right - origin of primary	9	1	T1mi	N0	M0	99	100	0	0	1
78 years	2018	Black	8480	508	22075613	22	Unknown or not applicable	0	98	None/Unknown	No/Unknown	HR+/HER2-	Positive	Positive	Negative	Alive	Alive or dead of other cause	Alive or dead due to cancer	12	2nd of 2 or more primaries	No	2	2	8480/3: Mucinous adenocarcinoma	Right - origin of primary	9	1	T1mi	N0	M0	1A	100	0	0	1
78 years	2019	White	8500	504	22093519	41	Unknown or not applicable	1	0	None/Unknown	No/Unknown	HR-/HER2+	Negative	Negative	Positive	Alive	Alive or dead of other cause	Alive or dead due to cancer	9	2nd of 2 or more primaries	No	2	2	8500/3: Infiltrating duct carcinoma, NOS	Left - origin of primary	H	D	T1mi	N0	M0	99	100	70	0	1
45 years	2019	Black	8500	504	22118810	41	Unknown or not applicable	2	0	None/Unknown	No/Unknown	Unknown	Positive	Positive	Borderline/Unknown	Alive	Alive or dead of other cause	Alive or dead due to cancer	3	2nd of 2 or more primaries	Yes	2	2	8500/3: Infiltrating duct carcinoma, NOS	Right - origin of primary	9	9	T1mi	N0	M0	99	100	70	0	990
63 years	2019	White	8500	504	22122723	46	Unknown or not applicable	2	0	None/Unknown	No/Unknown	HR+/HER2-	Positive	Positive	Negative	Alive	Alive or dead of other cause	Alive or dead due to cancer	5	2nd of 2 or more primaries	No	2	2	8500/3: Infiltrating duct carcinoma, NOS	Left - origin of primary	9	9	T1mi	N0	M0	99	100	70	0	990
48 years	2018	Black	8540	500	22144759	20	Unknown or not applicable	2	0	Beam radiation	No/Unknown	Unknown	Negative	Positive	Borderline/Unknown	Alive	Alive or dead of other cause	Alive or dead due to cancer	18	2nd of 2 or more primaries	Yes	2	2	8540/3: Paget disease, mammary	Right - origin of primary	9	9	T1mi	N0	M0	99	100	0	0	1
72 years	2019	Black	8500	504	22144953	23	Unknown or not applicable	2	0	Beam radiation	No/Unknown	Unknown	Positive	Negative	Borderline/Unknown	Alive	Alive or dead of other cause	Alive or dead due to cancer	9	3rd of 3 or more primaries	No	3	3	8500/3: Infiltrating duct carcinoma, NOS	Left - origin of primary	9	9	T1mi	N0	M0	99	100	70	0	1
67 years	2018	Black	8500	504	22146243	22	Unknown or not applicable	1	0	Radioactive implants (includes brachytherapy) (1988+)	No/Unknown	Unknown	Positive	Positive	Borderline/Unknown	Alive	Alive or dead of other cause	Alive or dead due to cancer	17	2nd of 2 or more primaries	No	2	2	8500/3: Infiltrating duct carcinoma, NOS	Left - origin of primary	H	9	T1mi	N0	M0	99	100	70	0	1
74 years	2019	White	8500	503	22161117	41	Unknown or not applicable	3	0	None/Unknown	No/Unknown	Unknown	Borderline/Unknown	Borderline/Unknown	Borderline/Unknown	Alive	Alive or dead of other cause	Alive or dead due to cancer	4	2nd of 2 or more primaries	No	2	2	8500/3: Infiltrating duct carcinoma, NOS	Right - origin of primary	9	3	T1mi	N0	M0	99	100	0	0	1
64 years	2019	Black	8500	504	22213229	41	Unknown or not applicable	3	0	None/Unknown	No/Unknown	Unknown	Borderline/Unknown	Borderline/Unknown	Borderline/Unknown	Alive	Alive or dead of other cause	Alive or dead due to cancer	2	2nd of 2 or more primaries	Yes	2	2	8500/3: Infiltrating duct carcinoma, NOS	Right - origin of primary	9	9	T1mi	N0	M0	99	100	70	0	1
65 years	2018	White	8520	508	22215684	22	Unknown or not applicable	4	0	None/Unknown	No/Unknown	Unknown	Borderline/Unknown	Borderline/Unknown	Borderline/Unknown	Alive	Alive or dead of other cause	Alive or dead due to cancer	20	2nd of 2 or more primaries	No	2	2	8520/3: Lobular carcinoma, NOS	Left - origin of primary	1	1	T1mi	N0	M0	99	100	70	0	1
52 years	2018	Black	8500	504	22247190	22	Unknown or not applicable	2	0	Beam radiation	No/Unknown	Unknown	Positive	Positive	Borderline/Unknown	Alive	Alive or dead of other cause	Alive or dead due to cancer	23	One primary only	Yes	1	1	8500/3: Infiltrating duct carcinoma, NOS	Right - origin of primary	L	2	T1mi	N0	M0	99	100	70	0	1
49 years	2018	White	8520	508	22247219	47	Unknown or not applicable	1	0	None/Unknown	No/Unknown	Unknown	Borderline/Unknown	Borderline/Unknown	Borderline/Unknown	Alive	Alive or dead of other cause	Alive or dead due to cancer	23	One primary only	Yes	1	1	8520/3: Lobular carcinoma, NOS	Right - origin of primary	1	1	T1mi	N0	M0	99	100	70	0	1
70 years	2018	Black	8500	508	22247996	41	Unknown or not applicable	1	0	None/Unknown	Yes	HR+/HER2-	Positive	Negative	Negative	Alive	Alive or dead of other cause	Alive or dead due to cancer	19	One primary only	Yes	1	1	8500/3: Infiltrating duct carcinoma, NOS	Right - origin of primary	3	3	T1mi	N0	M0	1B	100	0	0	1
66 years	2018	White	8500	505	22248735	41	Unknown or not applicable	13	0	None/Unknown	No/Unknown	HR-/HER2+	Negative	Negative	Positive	Alive	Alive or dead of other cause	Alive or dead due to cancer	23	One primary only	Yes	1	1	8500/3: Infiltrating duct carcinoma, NOS	Left - origin of primary	H	9	T1mi	N0	M0	99	100	70	0	1
52 years	2018	White	8500	502	22249801	23	Unknown or not applicable	1	0	Beam radiation	No/Unknown	Unknown	Borderline/Unknown	Borderline/Unknown	Borderline/Unknown	Alive	Alive or dead of other cause	Alive or dead due to cancer	21	One primary only	Yes	1	1	8500/3: Infiltrating duct carcinoma, NOS	Right - origin of primary	2	9	T1mi	N0	M0	99	100	70	0	990
46 years	2018	White	8500	509	22250057	45	Unknown or not applicable	5	0	Beam radiation	No/Unknown	Unknown	Positive	Positive	Borderline/Unknown	Alive	Alive or dead of other cause	Alive or dead due to cancer	23	One primary only	Yes	1	1	8500/3: Infiltrating duct carcinoma, NOS	Left - origin of primary	H	9	T1mi	N0	M0	99	100	70	0	1
59 years	2018	Black	8500	508	22250154	22	Unknown or not applicable	4	0	Beam radiation	No/Unknown	HR+/HER2-	Positive	Positive	Negative	Alive	Alive or dead of other cause	Alive or dead due to cancer	22	One primary only	Yes	1	1	8500/3: Infiltrating duct carcinoma, NOS	Right - origin of primary	9	2	T1mi	N0	M0	1A	100	70	0	1
69 years	2018	Black	8500	503	22250233	20	Unknown or not applicable	2	0	Beam radiation	No/Unknown	Unknown	Positive	Negative	Borderline/Unknown	Alive	Alive or dead of other cause	Alive or dead due to cancer	18	One primary only	Yes	1	1	8500/3: Infiltrating duct carcinoma, NOS	Right - origin of primary	H	9	T1mi	N0	M0	99	100	70	0	1
31 years	2018	Black	8500	508	22250385	75	Unknown or not applicable	3	0	Beam radiation	No/Unknown	HR+/HER2-	Positive	Positive	Negative	Alive	Alive or dead of other cause	Alive or dead due to cancer	14	One primary only	Yes	1	1	8500/3: Infiltrating duct carcinoma, NOS	Right - origin of primary	H	1	T1mi	N0	M0	1A	100	70	0	1
53 years	2018	White	8500	503	22250633	47	Unknown or not applicable	3	0	None/Unknown	No/Unknown	Unknown	Positive	Positive	Borderline/Unknown	Alive	Alive or dead of other cause	Alive or dead due to cancer	14	One primary only	Yes	1	1	8500/3: Infiltrating duct carcinoma, NOS	Right - origin of primary	9	9	T1mi	N0	M0	99	100	70	0	990
64 years	2018	Black	8500	504	22250784	22	Unknown or not applicable	3	0	Beam radiation	No/Unknown	Unknown	Positive	Positive	Borderline/Unknown	Alive	Alive or dead of other cause	Alive or dead due to cancer	19	One primary only	Yes	1	1	8500/3: Infiltrating duct carcinoma, NOS	Right - origin of primary	9	9	T1mi	N0	M0	99	100	70	0	1
53 years	2018	White	8500	502	22252384	23	Unknown or not applicable	1	0	Beam radiation	No/Unknown	Unknown	Positive	Positive	Borderline/Unknown	Alive	Alive or dead of other cause	Alive or dead due to cancer	17	One primary only	Yes	1	1	8500/3: Infiltrating duct carcinoma, NOS	Right - origin of primary	9	H	T1mi	N0	M0	99	100	70	0	1
60 years	2018	Black	8500	502	22252417	45	Unknown or not applicable	4	0	None/Unknown	No/Unknown	Unknown	Negative	Negative	Borderline/Unknown	Alive	Alive or dead of other cause	Alive or dead due to cancer	18	One primary only	Yes	1	1	8500/3: Infiltrating duct carcinoma, NOS	Left - origin of primary	H	9	T1mi	N0	M0	99	100	70	0	990
69 years	2018	White	8500	508	22252978	22	Unknown or not applicable	1	0	None/Unknown	No/Unknown	HR+/HER2-	Positive	Positive	Negative	Alive	Alive or dead of other cause	Alive or dead due to cancer	15	One primary only	Yes	1	1	8500/3: Infiltrating duct carcinoma, NOS	Right - origin of primary	M	9	T1mi	N0	M0	99	100	70	0	1
61 years	2018	White	8500	503	22253779	23	Unknown or not applicable	0	98	Refused (1988+)	No/Unknown	Unknown	Positive	Positive	Borderline/Unknown	Alive	Alive or dead of other cause	Alive or dead due to cancer	20	One primary only	Yes	1	1	8500/3: Infiltrating duct carcinoma, NOS	Left - origin of primary	9	9	T1mi	N0	M0	99	100	0	0	1
75 years	2018	White	8500	502	22254885	41	Unknown or not applicable	3	0	None/Unknown	No/Unknown	HR-/HER2+	Negative	Negative	Positive	Alive	Alive or dead of other cause	Alive or dead due to cancer	14	One primary only	Yes	1	1	8500/3: Infiltrating duct carcinoma, NOS	Left - origin of primary	M	9	T1mi	N0	M0	99	100	70	0	1
61 years	2018	Black	8500	508	22255624	41	Unknown or not applicable	2	0	None/Unknown	Yes	HR-/HER2+	Negative	Negative	Positive	Alive	Alive or dead of other cause	Alive or dead due to cancer	21	One primary only	Yes	1	1	8500/3: Infiltrating duct carcinoma, NOS	Left - origin of primary	2	3	T1mi	N0	M0	1A	100	70	0	1
57 years	2018	White	8500	504	22255894	22	Unknown or not applicable	2	0	Beam radiation	No/Unknown	HR+/HER2-	Positive	Positive	Negative	Alive	Alive or dead of other cause	Alive or dead due to cancer	16	One primary only	Yes	1	1	8500/3: Infiltrating duct carcinoma, NOS	Left - origin of primary	1	1	T1mi	N0	M0	1A	100	70	0	1
46 years	2018	White	8500	502	22256148	42	Unknown or not applicable	2	0	None/Unknown	No/Unknown	Unknown	Positive	Positive	Borderline/Unknown	Alive	Alive or dead of other cause	Alive or dead due to cancer	22	One primary only	Yes	1	1	8500/3: Infiltrating duct carcinoma, NOS	Left - origin of primary	M	9	T1mi	N0	M0	99	100	70	0	1
55 years	2018	White	8500	505	22256200	49	Unknown or not applicable	5	0	None/Unknown	No/Unknown	HR+/HER2+	Positive	Negative	Positive	Alive	Alive or dead of other cause	Alive or dead due to cancer	23	One primary only	Yes	1	1	8500/3: Infiltrating duct carcinoma, NOS	Left - origin of primary	H	9	T1mi	N0	M0	99	100	70	0	990
50 years	2018	Asian or Pacific Islander	8541	509	22256219	41	Unknown or not applicable	1	0	None/Unknown	No/Unknown	Unknown	Positive	Positive	Borderline/Unknown	Alive	Alive or dead of other cause	Alive or dead due to cancer	15	One primary only	Yes	1	1	8541/3: Paget disease and infiltrating ductal carcinoma of breast	Right - origin of primary	H	9	T1mi	N0	M0	99	100	70	0	1
77 years	2018	White	8500	501	22256392	22	Unknown or not applicable	0	98	None/Unknown	No/Unknown	HR+/HER2-	Positive	Negative	Negative	Alive	Alive or dead of other cause	Alive or dead due to cancer	9	3rd of 3 or more primaries	No	2	3	8500/3: Infiltrating duct carcinoma, NOS	Left - origin of primary	2	2	T1mi	N0	M0	1A	100	0	0	1
49 years	2018	Asian or Pacific Islander	8500	501	22256525	43	Unknown or not applicable	4	0	None/Unknown	No/Unknown	Unknown	Positive	Positive	Borderline/Unknown	Alive	Alive or dead of other cause	Alive or dead due to cancer	17	One primary only	Yes	1	1	8500/3: Infiltrating duct carcinoma, NOS	Left - origin of primary	H	9	T1mi	N0	M0	99	100	70	0	1
51 years	2018	White	8500	508	22257323	49	Unknown or not applicable	1	0	None/Unknown	No/Unknown	Unknown	Positive	Negative	Borderline/Unknown	Alive	Alive or dead of other cause	Alive or dead due to cancer	4	One primary only	Yes	1	1	8500/3: Infiltrating duct carcinoma, NOS	Left - origin of primary	9	9	T1mi	N0	M0	99	100	70	0	1
60 years	2018	White	8500	504	22257846	41	Unknown or not applicable	2	0	None/Unknown	No/Unknown	Unknown	Positive	Positive	Borderline/Unknown	Alive	Alive or dead of other cause	Alive or dead due to cancer	12	One primary only	Yes	1	1	8500/3: Infiltrating duct carcinoma, NOS	Left - origin of primary	9	9	T1mi	N0	M0	99	100	70	0	1
85 years	2018	White	8500	505	22257945	23	Unknown or not applicable	1	0	None/Unknown	No/Unknown	HR+/HER2-	Positive	Negative	Negative	Alive	Alive or dead of other cause	Alive or dead due to cancer	18	One primary only	Yes	1	1	8500/3: Infiltrating duct carcinoma, NOS	Right - origin of primary	9	2	T1mi	N0	M0	1A	100	70	0	990
40 years	2018	Black	8500	508	22258054	22	Unknown or not applicable	6	0	Beam radiation	No/Unknown	HR+/HER2-	Positive	Positive	Negative	Alive	Alive or dead of other cause	Alive or dead due to cancer	20	One primary only	Yes	1	1	8500/3: Infiltrating duct carcinoma, NOS	Right - origin of primary	9	2	T1mi	N0	M0	1A	100	70	0	1
65 years	2018	Black	8500	505	22258298	23	Unknown or not applicable	1	0	Beam radiation	No/Unknown	HR+/HER2-	Positive	Positive	Negative	Alive	Alive or dead of other cause	Alive or dead due to cancer	13	2nd of 2 or more primaries	No	1	2	8500/3: Infiltrating duct carcinoma, NOS	Right - origin of primary	L	1	T1mi	N0	M0	1A	100	70	0	1
57 years	2018	White	8500	509	22260573	45	Unknown or not applicable	4	0	None/Unknown	No/Unknown	Unknown	Borderline/Unknown	Borderline/Unknown	Borderline/Unknown	Alive	Alive or dead of other cause	Alive or dead due to cancer	22	One primary only	Yes	1	1	8500/3: Infiltrating duct carcinoma, NOS	Left - origin of primary	9	9	T1mi	N0	M0	99	100	70	0	1
67 years	2019	Black	8500	508	22263245	22	Unknown or not applicable	3	0	Beam radiation	No/Unknown	HR+/HER2-	Positive	Positive	Negative	Alive	Alive or dead of other cause	Alive or dead due to cancer	9	One primary only	Yes	1	1	8500/3: Infiltrating duct carcinoma, NOS	Right - origin of primary	2	2	T1mi	N0	M0	1A	100	70	0	1
71 years	2018	Black	8500	503	22264025	41	Unknown or not applicable	1	0	None/Unknown	No/Unknown	Unknown	Positive	Negative	Borderline/Unknown	Alive	Alive or dead of other cause	Alive or dead due to cancer	22	One primary only	Yes	1	1	8500/3: Infiltrating duct carcinoma, NOS	Left - origin of primary	H	9	T1mi	N0	M0	99	100	70	0	990
64 years	2018	White	8500	505	22264350	22	Unknown or not applicable	0	98	Beam radiation	No/Unknown	Unknown	Positive	Positive	Borderline/Unknown	Alive	Alive or dead of other cause	Alive or dead due to cancer	17	One primary only	Yes	1	1	8500/3: Infiltrating duct carcinoma, NOS	Left - origin of primary	2	9	T1mi	N0	M0	99	100	0	0	990
68 years	2019	White	8500	503	22264848	22	Unknown or not applicable	2	0	Beam radiation	No/Unknown	HR-/HER2-	Negative	Negative	Negative	Alive	Alive or dead of other cause	Alive or dead due to cancer	7	One primary only	Yes	1	1	8500/3: Infiltrating duct carcinoma, NOS	Right - origin of primary	3	3	T1mi	N0	M0	1B	100	70	0	990
40 years	2019	Black	8520	502	22265755	20	Unknown or not applicable	0	98	Beam radiation	No/Unknown	HR+/HER2-	Positive	Positive	Negative	Alive	Alive or dead of other cause	Alive or dead due to cancer	11	One primary only	Yes	1	1	8520/3: Lobular carcinoma, NOS	Left - origin of primary	M	9	T1mi	N0	M0	99	100	0	0	1
40 years	2018	Asian or Pacific Islander	8500	503	22266384	45	Unknown or not applicable	1	0	None/Unknown	No/Unknown	HR-/HER2-	Negative	Negative	Negative	Alive	Alive or dead of other cause	Alive or dead due to cancer	10	One primary only	Yes	1	1	8500/3: Infiltrating duct carcinoma, NOS	Left - origin of primary	M	9	T1mi	N0	M0	99	100	70	0	990
66 years	2018	Black	8500	504	22266385	20	Unknown or not applicable	4	0	Beam radiation	No/Unknown	Unknown	Negative	Negative	Borderline/Unknown	Alive	Alive or dead of other cause	Alive or dead due to cancer	21	One primary only	Yes	1	1	8500/3: Infiltrating duct carcinoma, NOS	Right - origin of primary	9	9	T1mi	N0	M0	99	100	70	0	1
63 years	2018	Black	8500	504	22266518	24	Unknown or not applicable	3	0	Refused (1988+)	No/Unknown	Unknown	Positive	Borderline/Unknown	Borderline/Unknown	Alive	Alive or dead of other cause	Alive or dead due to cancer	21	One primary only	Yes	1	1	8500/3: Infiltrating duct carcinoma, NOS	Left - origin of primary	1	1	T1mi	N0	M0	99	100	70	0	1
55 years	2018	Black	8500	504	22266789	20	Unknown or not applicable	3	0	Radioactive implants (includes brachytherapy) (1988+)	No/Unknown	Unknown	Borderline/Unknown	Borderline/Unknown	Borderline/Unknown	Alive	Alive or dead of other cause	Alive or dead due to cancer	20	One primary only	Yes	1	1	8500/3: Infiltrating duct carcinoma, NOS	Right - origin of primary	1	9	T1mi	N0	M0	99	100	70	0	990
64 years	2018	White	8500	505	22266809	20	Unknown or not applicable	2	0	Refused (1988+)	No/Unknown	Unknown	Positive	Positive	Borderline/Unknown	Alive	Alive or dead of other cause	Alive or dead due to cancer	22	One primary only	Yes	1	1	8500/3: Infiltrating duct carcinoma, NOS	Left - origin of primary	9	9	T1mi	N0	M0	99	100	70	0	1
55 years	2018	White	8520	508	22267209	42	Unknown or not applicable	0	98	None/Unknown	No/Unknown	HR+/HER2-	Positive	Borderline/Unknown	Negative	Alive	Alive or dead of other cause	Alive or dead due to cancer	14	One primary only	Yes	1	1	8520/3: Lobular carcinoma, NOS	Left - origin of primary	M	9	T1mi	N0	M0	99	100	0	0	1
50 years	2018	Black	8500	504	22267329	20	Unknown or not applicable	4	0	Beam radiation	No/Unknown	Unknown	Positive	Positive	Borderline/Unknown	Alive	Alive or dead of other cause	Alive or dead due to cancer	12	One primary only	Yes	1	1	8500/3: Infiltrating duct carcinoma, NOS	Right - origin of primary	M	9	T1mi	N0	M0	99	100	70	0	990
62 years	2018	White	8500	504	22267446	23	Unknown or not applicable	2	0	Radioactive implants (includes brachytherapy) (1988+)	No/Unknown	Unknown	Positive	Positive	Borderline/Unknown	Alive	Alive or dead of other cause	Alive or dead due to cancer	18	One primary only	Yes	1	1	8500/3: Infiltrating duct carcinoma, NOS	Right - origin of primary	H	9	T1mi	N0	M0	99	100	70	0	1
35 years	2019	Asian or Pacific Islander	8500	504	22267462	23	Unknown or not applicable	3	0	Beam radiation	No/Unknown	HR+/HER2-	Positive	Positive	Negative	Alive	Alive or dead of other cause	Alive or dead due to cancer	9	One primary only	Yes	1	1	8500/3: Infiltrating duct carcinoma, NOS	Left - origin of primary	M	9	T1mi	N0	M0	99	100	70	0	1
71 years	2018	White	8500	504	22267672	23	Unknown or not applicable	0	98	Radioactive implants (includes brachytherapy) (1988+)	No/Unknown	Unknown	Positive	Positive	Borderline/Unknown	Alive	Alive or dead of other cause	Alive or dead due to cancer	14	One primary only	Yes	1	1	8500/3: Infiltrating duct carcinoma, NOS	Left - origin of primary	9	9	T1mi	N0	M0	99	100	0	0	990
39 years	2018	Black	8500	508	22267710	48	Unknown or not applicable	1	0	None/Unknown	No/Unknown	HR-/HER2+	Negative	Negative	Positive	Alive	Alive or dead of other cause	Alive or dead due to cancer	14	One primary only	Yes	1	1	8500/3: Infiltrating duct carcinoma, NOS	Right - origin of primary	9	9	T1mi	N0	M0	99	100	0	0	990
62 years	2019	Black	8500	501	22267882	51	Unknown or not applicable	0	98	None/Unknown	No/Unknown	HR+/HER2-	Positive	Positive	Negative	Alive	Alive or dead of other cause	Alive or dead due to cancer	10	One primary only	Yes	1	1	8500/3: Infiltrating duct carcinoma, NOS	Left - origin of primary	9	1	T1mi	N0	M0	1A	100	0	0	1
55 years	2018	Black	8520	504	22268454	22	Unknown or not applicable	0	98	None/Unknown	No/Unknown	HR+/HER2-	Positive	Positive	Negative	Alive	Alive or dead of other cause	Alive or dead due to cancer	16	1st of 2 or more primaries	Yes	1	2	8520/3: Lobular carcinoma, NOS	Right - origin of primary	9	9	T1mi	N0	M0	99	100	0	0	990
61 years	2018	White	8500	505	22268482	22	Unknown or not applicable	2	0	Beam radiation	No/Unknown	HR+/HER2-	Positive	Negative	Negative	Alive	Alive or dead of other cause	Alive or dead due to cancer	14	One primary only	Yes	1	1	8500/3: Infiltrating duct carcinoma, NOS	Right - origin of primary	H	9	T1mi	N0	M0	99	100	70	0	990
43 years	2018	Black	8520	504	22268529	30	Unknown or not applicable	3	0	None/Unknown	No/Unknown	HR+/HER2-	Positive	Positive	Negative	Alive	Alive or dead of other cause	Alive or dead due to cancer	14	One primary only	Yes	1	1	8520/3: Lobular carcinoma, NOS	Left - origin of primary	9	B	T1mi	N0	M0	99	100	70	0	1
72 years	2019	White	8500	501	22269505	22	Unknown or not applicable	1	95	Beam radiation	Yes	HR+/HER2+	Positive	Positive	Positive	Alive	Alive or dead of other cause	Alive or dead due to cancer	11	One primary only	Yes	1	1	8500/3: Infiltrating duct carcinoma, NOS	Left - origin of primary	9	9	T1mi	N1	M0	99	100	150	0	1
57 years	2018	White	8500	504	22269666	46	Unknown or not applicable	2	0	None/Unknown	No/Unknown	Unknown	Positive	Negative	Borderline/Unknown	Alive	Alive or dead of other cause	Alive or dead due to cancer	18	One primary only	Yes	1	1	8500/3: Infiltrating duct carcinoma, NOS	Left - origin of primary	9	9	T1mi	N0	M0	99	100	70	0	990
79 years	2019	Black	8500	509	22269793	42	Unknown or not applicable	0	98	None/Unknown	No/Unknown	Unknown	Borderline/Unknown	Borderline/Unknown	Borderline/Unknown	Alive	Alive or dead of other cause	Alive or dead due to cancer	7	2nd of 2 or more primaries	No	2	2	8500/3: Infiltrating duct carcinoma, NOS	Right - origin of primary	9	9	T1mi	N0	M0	99	100	0	0	1
54 years	2019	Asian or Pacific Islander	8500	501	22270417	30	Unknown or not applicable	2	0	None/Unknown	No/Unknown	Unknown	Positive	Positive	Borderline/Unknown	Alive	Alive or dead of other cause	Alive or dead due to cancer	6	1st of 2 or more primaries	Yes	1	2	8500/3: Infiltrating duct carcinoma, NOS	Left - origin of primary	M	9	T1mi	N0	M0	99	100	70	0	990
68 years	2018	Black	8500	505	22270813	41	Unknown or not applicable	6	0	None/Unknown	No/Unknown	Unknown	Positive	Negative	Borderline/Unknown	Alive	Alive or dead of other cause	Alive or dead due to cancer	18	One primary only	Yes	1	1	8500/3: Infiltrating duct carcinoma, NOS	Left - origin of primary	9	9	T1mi	N0	M0	99	100	0	0	990
56 years	2019	White	8500	505	22271041	49	Unknown or not applicable	95	0	None/Unknown	No/Unknown	HR+/HER2+	Positive	Negative	Positive	Alive	Alive or dead of other cause	Alive or dead due to cancer	11	One primary only	Yes	1	1	8500/3: Infiltrating duct carcinoma, NOS	Right - origin of primary	H	9	T1mi	N0	M0	99	100	70	0	1
40 years	2018	Black	8500	508	22271935	49	Unknown or not applicable	2	0	None/Unknown	No/Unknown	Unknown	Negative	Positive	Borderline/Unknown	Alive	Alive or dead of other cause	Alive or dead due to cancer	12	One primary only	Yes	1	1	8500/3: Infiltrating duct carcinoma, NOS	Right - origin of primary	9	M	T1mi	N0	M0	99	100	70	0	990
51 years	2019	Black	8500	509	22272260	20	Unknown or not applicable	1	0	Beam radiation	No/Unknown	HR-/HER2-	Negative	Negative	Negative	Alive	Alive or dead of other cause	Alive or dead due to cancer	10	One primary only	Yes	1	1	8500/3: Infiltrating duct carcinoma, NOS	Left - origin of primary	2	3	T1mi	N0	M0	1B	100	70	0	990
45 years	2019	Black	8500	504	22273017	22	Unknown or not applicable	0	98	Beam radiation	No/Unknown	Unknown	Positive	Positive	Borderline/Unknown	Alive	Alive or dead of other cause	Alive or dead due to cancer	8	One primary only	Yes	1	1	8500/3: Infiltrating duct carcinoma, NOS	Left - origin of primary	9	9	T1mi	N0	M0	99	100	0	0	990
81 years	2018	White	8500	505	22273368	22	Unknown or not applicable	0	98	Beam radiation	No/Unknown	Unknown	Borderline/Unknown	Borderline/Unknown	Borderline/Unknown	Alive	Alive or dead of other cause	Alive or dead due to cancer	21	2nd of 2 or more primaries	No	1	2	8500/3: Infiltrating duct carcinoma, NOS	Left - origin of primary	1	1	T1mi	N0	M0	99	100	0	0	1
71 years	2019	White	8500	504	22274664	24	Unknown or not applicable	0	98	Refused (1988+)	No/Unknown	Unknown	Borderline/Unknown	Borderline/Unknown	Borderline/Unknown	Alive	Alive or dead of other cause	Alive or dead due to cancer	6	One primary only	Yes	1	1	8500/3: Infiltrating duct carcinoma, NOS	Left - origin of primary	M	9	T1mi	N0	M0	99	100	0	0	990
75 years	2019	White	8500	503	22274779	22	Unknown or not applicable	0	98	Beam radiation	No/Unknown	HR+/HER2+	Positive	Positive	Positive	Alive	Alive or dead of other cause	Alive or dead due to cancer	5	One primary only	Yes	1	1	8500/3: Infiltrating duct carcinoma, NOS	Right - origin of primary	M	9	T1mi	N0	M0	99	100	0	0	1
54 years	2018	White	8211	504	22275186	22	Unknown or not applicable	0	98	Beam radiation	No/Unknown	HR+/HER2-	Positive	Positive	Negative	Alive	Alive or dead of other cause	Alive or dead due to cancer	19	One primary only	Yes	1	1	8211/3: Tubular adenocarcinoma	Left - origin of primary	9	1	T1mi	N0	M0	1A	100	0	0	1
36 years	2018	Black	8500	508	22275591	0	Unknown or not applicable	0	98	None/Unknown	No/Unknown	Unknown	Borderline/Unknown	Borderline/Unknown	Borderline/Unknown	Alive	Alive or dead of other cause	Alive or dead due to cancer	19	2nd of 2 or more primaries	No	1	2	8500/3: Infiltrating duct carcinoma, NOS	Left - origin of primary	9	9	T1mi	N0	M0	99	100	0	0	1
49 years	2019	White	8500	508	22277295	42	Unknown or not applicable	7	0	None/Unknown	No/Unknown	HR+/HER2-	Positive	Positive	Negative	Alive	Alive or dead of other cause	Alive or dead due to cancer	3	2nd of 2 or more primaries	Yes	2	2	8500/3: Infiltrating duct carcinoma, NOS	Right - origin of primary	1	1	T1mi	N0	M0	1A	100	70	0	1
50 years	2019	White	8500	502	22277610	22	Unknown or not applicable	0	98	Beam radiation	No/Unknown	Unknown	Positive	Positive	Borderline/Unknown	Alive	Alive or dead of other cause	Alive or dead due to cancer	7	One primary only	Yes	1	1	8500/3: Infiltrating duct carcinoma, NOS	Right - origin of primary	H	9	T1mi	N0	M0	99	100	0	0	1
51 years	2019	White	8500	503	22277618	58	Unknown or not applicable	6	0	None/Unknown	Yes	HR+/HER2+	Positive	Positive	Positive	Alive	Alive or dead of other cause	Alive or dead due to cancer	8	One primary only	Yes	1	1	8500/3: Infiltrating duct carcinoma, NOS	Right - origin of primary	2	2	T1mi	N0(i+)	M0	1A	100	30	0	1
61 years	2019	Black	8500	504	22277642	22	Unknown or not applicable	3	0	None/Unknown	No/Unknown	HR-/HER2-	Negative	Negative	Negative	Alive	Alive or dead of other cause	Alive or dead due to cancer	7	One primary only	Yes	1	1	8500/3: Infiltrating duct carcinoma, NOS	Right - origin of primary	3	9	T1mi	N0	M0	1B	100	70	0	990
40 years	2019	Asian or Pacific Islander	8500	503	22277695	45	Unknown or not applicable	1	0	None/Unknown	No/Unknown	HR+/HER2+	Positive	Positive	Positive	Alive	Alive or dead of other cause	Alive or dead due to cancer	8	One primary only	Yes	1	1	8500/3: Infiltrating duct carcinoma, NOS	Left - origin of primary	H	9	T1mi	N0	M0	99	100	70	0	1
74 years	2019	Black	8500	508	22278293	22	Unknown or not applicable	5	0	Recommended, unknown if administered	No/Unknown	Unknown	Positive	Positive	Borderline/Unknown	Alive	Alive or dead of other cause	Alive or dead due to cancer	8	One primary only	Yes	1	1	8500/3: Infiltrating duct carcinoma, NOS	Left - origin of primary	M	9	T1mi	N0	M0	99	100	70	0	1
52 years	2019	White	8500	504	22279112	45	Unknown or not applicable	1	0	None/Unknown	No/Unknown	HR-/HER2+	Negative	Negative	Positive	Alive	Alive or dead of other cause	Alive or dead due to cancer	7	One primary only	Yes	1	1	8500/3: Infiltrating duct carcinoma, NOS	Right - origin of primary	9	9	T1mi	N0	M0	99	100	70	0	1
49 years	2019	White	8500	509	22279412	59	Unknown or not applicable	20	0	None/Unknown	No/Unknown	Unknown	Positive	Negative	Borderline/Unknown	Alive	Alive or dead of other cause	Alive or dead due to cancer	8	One primary only	Yes	1	1	8500/3: Infiltrating duct carcinoma, NOS	Right - origin of primary	9	2	T1mi	N0	M0	99	100	70	0	1
52 years	2019	Black	8211	503	22280539	30	Unknown or not applicable	5	0	None/Unknown	No/Unknown	Unknown	Borderline/Unknown	Borderline/Unknown	Borderline/Unknown	Alive	Alive or dead of other cause	Alive or dead due to cancer	1	2nd of 2 or more primaries	No	2	2	8211/3: Tubular adenocarcinoma	Left - origin of primary	9	9	T1mi	N0	M0	99	100	70	0	1
57 years	2019	White	8500	508	22280570	45	Unknown or not applicable	5	0	Beam radiation	No/Unknown	Unknown	Positive	Positive	Borderline/Unknown	Alive	Alive or dead of other cause	Alive or dead due to cancer	4	One primary only	Yes	1	1	8500/3: Infiltrating duct carcinoma, NOS	Right - origin of primary	9	9	T1mi	N0	M0	99	100	70	0	990
75 years	2019	Black	8504	502	22280697	20	Unknown or not applicable	0	98	Beam radiation	No/Unknown	Unknown	Positive	Positive	Borderline/Unknown	Alive	Alive or dead of other cause	Alive or dead due to cancer	4	One primary only	Yes	1	1	8504/3: Intracystic carcinoma, NOS	Right - origin of primary	M	9	T1mi	N0	M0	99	100	0	0	1
68 years	2019	Black	8500	508	22280994	20	Unknown or not applicable	0	98	Beam radiation	No/Unknown	Unknown	Positive	Positive	Borderline/Unknown	Alive	Alive or dead of other cause	Alive or dead due to cancer	4	1st of 2 or more primaries	Yes	1	1	8500/3: Infiltrating duct carcinoma, NOS	Left - origin of primary	M	9	T1mi	N0	M0	99	100	0	0	1
56 years	2019	Black	8500	502	22281170	49	Unknown or not applicable	5	0	None/Unknown	No/Unknown	Unknown	Borderline/Unknown	Borderline/Unknown	Borderline/Unknown	Alive	Alive or dead of other cause	Alive or dead due to cancer	5	1st of 2 or more primaries	Yes	1	2	8500/3: Infiltrating duct carcinoma, NOS	Left - origin of primary	M	9	T1mi	N0	M0	99	100	70	0	1
42 years	2019	White	8500	502	22281752	56	Unknown or not applicable	5	1	Beam radiation	Yes	HR+/HER2+	Positive	Negative	Positive	Alive	Alive or dead of other cause	Alive or dead due to cancer	6	One primary only	Yes	1	1	8500/3: Infiltrating duct carcinoma, NOS	Left - origin of primary	M	9	T1mi	N1a	M0	99	100	200	0	1
75 years	2019	White	8480	502	22282797	22	Unknown or not applicable	4	0	Beam radiation	No/Unknown	Unknown	Borderline/Unknown	Borderline/Unknown	Borderline/Unknown	Alive	Alive or dead of other cause	Alive or dead due to cancer	11	One primary only	Yes	1	1	8480/3: Mucinous adenocarcinoma	Right - origin of primary	9	9	T1mi	N0	M0	99	100	70	0	990
67 years	2019	White	8500	502	22283689	22	Unknown or not applicable	4	0	Beam radiation	No/Unknown	HR+/HER2-	Positive	Positive	Negative	Alive	Alive or dead of other cause	Alive or dead due to cancer	6	One primary only	Yes	1	1	8500/3: Infiltrating duct carcinoma, NOS	Right - origin of primary	H	9	T1mi	N0	M0	99	100	70	0	1
36 years	2019	Black	8500	502	22284134	75	Unknown or not applicable	11	1	Beam radiation	Yes	HR+/HER2-	Positive	Positive	Negative	Alive	Alive or dead of other cause	Alive or dead due to cancer	6	One primary only	Yes	1	1	8500/3: Infiltrating duct carcinoma, NOS	Left - origin of primary	M	9	T1mi	N1a	M0	99	100	200	0	1
57 years	2019	Black	8500	509	22284708	23	Unknown or not applicable	0	98	Beam radiation	No/Unknown	HR+/HER2-	Positive	Positive	Negative	Alive	Alive or dead of other cause	Alive or dead due to cancer	4	One primary only	Yes	1	1	8500/3: Infiltrating duct carcinoma, NOS	Right - origin of primary	9	9	T1mi	N0	M0	99	100	0	0	990
69 years	2019	Black	8500	509	22284869	0	Unknown or not applicable	0	98	None/Unknown	Yes	HR+/HER2-	Positive	Positive	Negative	Alive	Alive or dead of other cause	Alive or dead due to cancer	10	2nd of 2 or more primaries	No	2	2	8500/3: Infiltrating duct carcinoma, NOS	Left - origin of primary	1	9	T1mi	N0	M0	1A	100	0	0	1
59 years	2019	Black	8500	504	22286596	22	Unknown or not applicable	0	98	Beam radiation	No/Unknown	Unknown	Positive	Negative	Borderline/Unknown	Alive	Alive or dead of other cause	Alive or dead due to cancer	5	One primary only	Yes	1	1	8500/3: Infiltrating duct carcinoma, NOS	Right - origin of primary	H	9	T1mi	N0	M0	99	100	0	0	990
46 years	2018	White	8500	504	22288107	23	Unknown or not applicable	0	98	Beam radiation	No/Unknown	HR+/HER2+	Positive	Negative	Positive	Alive	Alive or dead of other cause	Alive or dead due to cancer	15	One primary only	Yes	1	1	8500/3: Infiltrating duct carcinoma, NOS	Left - origin of primary	H	9	T1mi	N0	M0	99	100	0	0	1
52 years	2019	Black	8500	504	22289531	49	Unknown or not applicable	4	0	None/Unknown	No/Unknown	HR+/HER2-	Positive	Positive	Negative	Alive	Alive or dead of other cause	Alive or dead due to cancer	2	One primary only	Yes	1	1	8500/3: Infiltrating duct carcinoma, NOS	Left - origin of primary	9	9	T1mi	N0	M0	99	100	70	0	1
48 years	2019	White	8500	504	22291584	45	Unknown or not applicable	3	0	None/Unknown	No/Unknown	HR+/HER2+	Positive	Negative	Positive	Alive	Alive or dead of other cause	Alive or dead due to cancer	9	One primary only	Yes	1	1	8500/3: Infiltrating duct carcinoma, NOS	Left - origin of primary	2	2	T1mi	N0	M0	1A	100	70	0	1
76 years	2019	White	8500	509	22291621	22	Unknown or not applicable	0	98	Beam radiation	No/Unknown	HR+/HER2-	Positive	Positive	Negative	Alive	Alive or dead of other cause	Alive or dead due to cancer	8	One primary only	Yes	1	1	8500/3: Infiltrating duct carcinoma, NOS	Right - origin of primary	H	3	T1mi	N0	M0	1A	100	0	0	1
48 years	2019	Black	8500	509	22291922	0	Unknown or not applicable	0	98	None/Unknown	No/Unknown	Unknown	Borderline/Unknown	Positive	Borderline/Unknown	Alive	Alive or dead of other cause	Alive or dead due to cancer	8	One primary only	Yes	1	1	8500/3: Infiltrating duct carcinoma, NOS	Right - origin of primary	C	9	T1mi	N0	M0	99	100	0	0	1
48 years	2019	White	8520	500	22292149	45	Unknown or not applicable	0	98	None/Unknown	No/Unknown	Unknown	Borderline/Unknown	Borderline/Unknown	Borderline/Unknown	Alive	Alive or dead of other cause	Alive or dead due to cancer	5	2nd of 2 or more primaries	No	2	2	8520/3: Lobular carcinoma, NOS	Right - origin of primary	9	1	T1mi	N0	M0	99	100	0	0	1
60 years	2019	White	8500	504	22292293	23	Unknown or not applicable	0	98	Beam radiation	No/Unknown	HR-/HER2-	Negative	Negative	Negative	Alive	Alive or dead of other cause	Alive or dead due to cancer	2	One primary only	Yes	1	1	8500/3: Infiltrating duct carcinoma, NOS	Right - origin of primary	9	9	T1mi	N0	M0	99	100	0	0	990
55 years	2019	White	8500	504	22292423	49	Unknown or not applicable	1	0	None/Unknown	No/Unknown	HR-/HER2+	Negative	Negative	Positive	Alive	Alive or dead of other cause	Alive or dead due to cancer	5	One primary only	Yes	1	1	8500/3: Infiltrating duct carcinoma, NOS	Right - origin of primary	9	9	T1mi	N0	M0	99	100	70	0	1
69 years	2019	White	8500	504	22292527	23	Unknown or not applicable	1	0	Beam radiation	No/Unknown	HR-/HER2-	Negative	Negative	Negative	Alive	Alive or dead of other cause	Alive or dead due to cancer	2	One primary only	Yes	1	1	8500/3: Infiltrating duct carcinoma, NOS	Left - origin of primary	9	9	T1mi	N0	M0	99	100	70	0	1
54 years	2019	White	8211	502	22292691	22	Unknown or not applicable	0	98	None/Unknown	No/Unknown	Unknown	Borderline/Unknown	Borderline/Unknown	Borderline/Unknown	Alive	Alive or dead of other cause	Alive or dead due to cancer	6	One primary only	Yes	1	1	8211/3: Tubular adenocarcinoma	Left - origin of primary	9	1	T1mi	N0	M0	99	100	0	0	1
54 years	2018	White	8500	509	22293992	45	Unknown or not applicable	7	0	None/Unknown	No/Unknown	HR-/HER2+	Negative	Negative	Positive	Alive	Alive or dead of other cause	Alive or dead due to cancer	11	One primary only	Yes	1	1	8500/3: Infiltrating duct carcinoma, NOS	Right - origin of primary	9	B	T1mi	N0	M0	99	100	70	0	990
62 years	2019	White	8500	504	22294781	30	Unknown or not applicable	4	0	Beam radiation	No/Unknown	Unknown	Positive	Positive	Borderline/Unknown	Alive	Alive or dead of other cause	Alive or dead due to cancer	3	One primary only	Yes	1	1	8500/3: Infiltrating duct carcinoma, NOS	Right - origin of primary	9	9	T1mi	N0	M0	99	100	70	0	1
73 years	2019	Black	8500	509	22295187	41	Unknown or not applicable	2	0	None/Unknown	No/Unknown	Unknown	Positive	Positive	Borderline/Unknown	Alive	Alive or dead of other cause	Alive or dead due to cancer	2	One primary only	Yes	1	1	8500/3: Infiltrating duct carcinoma, NOS	Right - origin of primary	M	9	T1mi	N0	M0	99	100	70	0	1
50 years	2019	White	8500	504	22295572	30	Unknown or not applicable	1	0	None/Unknown	No/Unknown	Unknown	Positive	Positive	Borderline/Unknown	Alive	Alive or dead of other cause	Alive or dead due to cancer	2	One primary only	Yes	1	1	8500/3: Infiltrating duct carcinoma, NOS	Right - origin of primary	H	9	T1mi	N0(i+)	M0	99	100	30	0	1
52 years	2019	Black	8500	504	22295692	23	Unknown or not applicable	2	0	Radioactive implants (includes brachytherapy) (1988+)	No/Unknown	Unknown	Borderline/Unknown	Borderline/Unknown	Borderline/Unknown	Alive	Alive or dead of other cause	Alive or dead due to cancer	2	One primary only	Yes	1	1	8500/3: Infiltrating duct carcinoma, NOS	Left - origin of primary	A	A	T1mi	N0	M0	99	100	70	0	1
65 years	2019	Asian or Pacific Islander	8500	509	22298028	23	Unknown or not applicable	3	0	Beam radiation	No/Unknown	Unknown	Positive	Positive	Borderline/Unknown	Alive	Alive or dead of other cause	Alive or dead due to cancer	11	One primary only	Yes	1	1	8500/3: Infiltrating duct carcinoma, NOS	Left - origin of primary	3	9	T1mi	N0	M0	99	100	70	0	1
47 years	2019	Black	8500	508	22298112	23	Unknown or not applicable	1	0	Beam radiation	No/Unknown	HR+/HER2-	Positive	Negative	Negative	Alive	Alive or dead of other cause	Alive or dead due to cancer	1	One primary only	Yes	1	1	8500/3: Infiltrating duct carcinoma, NOS	Right - origin of primary	H	9	T1mi	N0	M0	99	100	70	0	990
38 years	2019	Black	8500	504	22301210	43	Unknown or not applicable	2	0	None/Unknown	No/Unknown	Unknown	Positive	Positive	Borderline/Unknown	Alive	Alive or dead of other cause	Alive or dead due to cancer	5	One primary only	Yes	1	1	8500/3: Infiltrating duct carcinoma, NOS	Left - origin of primary	M	9	T1mi	N0	M0	99	100	70	0	1
48 years	2019	White	8500	503	22301403	44	Unknown or not applicable	2	0	None/Unknown	No/Unknown	HR+/HER2-	Positive	Positive	Negative	Alive	Alive or dead of other cause	Alive or dead due to cancer	2	One primary only	Yes	1	1	8500/3: Infiltrating duct carcinoma, NOS	Left - origin of primary	M	1	T1mi	N0	M0	1A	100	70	0	1
46 years	2019	Black	8500	504	22301492	22	Unknown or not applicable	1	0	Beam radiation	No/Unknown	HR+/HER2-	Negative	Positive	Negative	Alive	Alive or dead of other cause	Alive or dead due to cancer	6	One primary only	Yes	1	1	8500/3: Infiltrating duct carcinoma, NOS	Left - origin of primary	3	3	T1mi	N0	M0	1A	100	70	0	1
52 years	2019	White	8500	508	22301690	30	Unknown or not applicable	1	0	None/Unknown	No/Unknown	HR+/HER2+	Positive	Positive	Positive	Alive	Alive or dead of other cause	Alive or dead due to cancer	1	One primary only	Yes	1	1	8500/3: Infiltrating duct carcinoma, NOS	Left - origin of primary	9	9	T1mi	N0	M0	99	100	70	0	1
71 years	2019	White	8500	504	22301772	42	Unknown or not applicable	0	98	None/Unknown	No/Unknown	Unknown	Borderline/Unknown	Borderline/Unknown	Borderline/Unknown	Alive	Alive or dead of other cause	Alive or dead due to cancer	1	3rd of 3 or more primaries	No	1	3	8500/3: Infiltrating duct carcinoma, NOS	Right - origin of primary	M	9	T1mi	N0	M0	99	100	0	0	1
75 years	2019	White	8500	504	22301823	22	Unknown or not applicable	0	98	Beam radiation	No/Unknown	HR-/HER2-	Negative	Negative	Negative	Alive	Alive or dead of other cause	Alive or dead due to cancer	2	One primary only	Yes	1	1	8500/3: Infiltrating duct carcinoma, NOS	Right - origin of primary	H	9	T1mi	N0	M0	99	100	0	0	1
46 years	2019	Black	8500	508	22302696	49	Unknown or not applicable	3	0	None/Unknown	No/Unknown	HR+/HER2+	Positive	Positive	Positive	Alive	Alive or dead of other cause	Alive or dead due to cancer	1	One primary only	Yes	1	1	8500/3: Infiltrating duct carcinoma, NOS	Left - origin of primary	2	2	T1mi	N0	M0	1A	100	70	0	1
70 years	2019	White	8500	504	22304830	22	Unknown or not applicable	0	98	None/Unknown	No/Unknown	Unknown	Borderline/Unknown	Borderline/Unknown	Borderline/Unknown	Alive	Alive or dead of other cause	Alive or dead due to cancer	1	One primary only	Yes	1	1	8500/3: Infiltrating duct carcinoma, NOS	Right - origin of primary	9	9	T1mi	N0	M0	99	100	0	0	1
48 years	2019	White	8500	508	22307138	48	Unknown or not applicable	1	0	None/Unknown	No/Unknown	Unknown	Borderline/Unknown	Borderline/Unknown	Borderline/Unknown	Alive	Alive or dead of other cause	Alive or dead due to cancer	2	One primary only	Yes	1	1	8500/3: Infiltrating duct carcinoma, NOS	Left - origin of primary	9	9	T1mi	N0	M0	99	100	70	0	1
45 years	2019	Black	8500	504	22308289	45	Unknown or not applicable	1	0	None/Unknown	No/Unknown	HR+/HER2-	Positive	Positive	Negative	Alive	Alive or dead of other cause	Alive or dead due to cancer	1	1st of 2 or more primaries	Yes	1	2	8500/3: Infiltrating duct carcinoma, NOS	Right - origin of primary	M	1	T1mi	N0	M0	1A	100	70	0	1
48 years	2019	White	8541	509	22309407	22	Unknown or not applicable	0	98	Beam radiation	No/Unknown	HR-/HER2-	Negative	Negative	Negative	Alive	Alive or dead of other cause	Alive or dead due to cancer	6	2nd of 2 or more primaries	No	2	2	8541/3: Paget disease and infiltrating ductal carcinoma of breast	Left - origin of primary	9	9	T1mi	N0	M0	99	100	0	0	1
57 years	2019	Black	8500	504	22310298	57	Unknown or not applicable	5	0	None/Unknown	No/Unknown	Unknown	Positive	Positive	Borderline/Unknown	Alive	Alive or dead of other cause	Alive or dead due to cancer	3	One primary only	Yes	1	1	8500/3: Infiltrating duct carcinoma, NOS	Right - origin of primary	9	9	T1mi	N0	M0	99	100	70	0	1
55 years	2019	Black	8500	502	22312061	30	Unknown or not applicable	3	0	None/Unknown	No/Unknown	HR+/HER2-	Positive	Positive	Negative	Alive	Alive or dead of other cause	Alive or dead due to cancer	1	One primary only	Yes	1	1	8500/3: Infiltrating duct carcinoma, NOS	Left - origin of primary	9	9	T1mi	N0	M0	99	100	70	0	1
52 years	2019	White	8500	504	22312261	30	Unknown or not applicable	2	0	None/Unknown	Yes	Unknown	Borderline/Unknown	Borderline/Unknown	Borderline/Unknown	Alive	Alive or dead of other cause	Alive or dead due to cancer	2	1st of 2 or more primaries	Yes	1	2	8500/3: Infiltrating duct carcinoma, NOS	Right - origin of primary	9	9	T1mi	N0	M0	99	100	70	0	1
50 years	2019	White	8500	508	22312479	44	Unknown or not applicable	7	0	None/Unknown	No/Unknown	Unknown	Positive	Positive	Borderline/Unknown	Alive	Alive or dead of other cause	Alive or dead due to cancer	1	One primary only	Yes	1	1	8500/3: Infiltrating duct carcinoma, NOS	Right - origin of primary	H	9	T1mi	N0	M0	99	100	70	0	1
68 years	2019	Black	8504	501	22320705	22	Unknown or not applicable	3	2	Beam radiation	Yes	HR+/HER2-	Positive	Positive	Negative	Alive	Alive or dead of other cause	Alive or dead due to cancer	0	One primary only	Yes	1	1	8504/3: Intracystic carcinoma, NOS	Left - origin of primary	L	9	T1mi	N1a	M0	99	100	200	0	1
56 years	2019	White	8500	504	22327244	20	Unknown or not applicable	2	0	Beam radiation	No/Unknown	HR-/HER2+	Negative	Negative	Positive	Alive	Alive or dead of other cause	Alive or dead due to cancer	2	One primary only	Yes	1	1	8500/3: Infiltrating duct carcinoma, NOS	Left - origin of primary	9	9	T1mi	N0	M0	99	100	70	0	1
73 years	2019	White	8500	502	22333929	44	Unknown or not applicable	1	0	None/Unknown	No/Unknown	HR+/HER2-	Positive	Positive	Negative	Alive	Alive or dead of other cause	Alive or dead due to cancer	8	One primary only	Yes	1	1	8500/3: Infiltrating duct carcinoma, NOS	Left - origin of primary	L	9	T1mi	N0	M0	99	100	70	0	1
75 years	2019	American Indian/Alaska Native	8480	508	23881612	22	Unknown or not applicable	2	0	Beam radiation	No/Unknown	HR+/HER2-	Positive	Positive	Negative	Alive	Alive or dead of other cause	Alive or dead due to cancer	9	1st of 2 or more primaries	Yes	1	2	8480/3: Mucinous adenocarcinoma	Left - origin of primary	2	2	T1mi	N0	M0	1A	100	0	0	1
58 years	2019	American Indian/Alaska Native	8500	504	23882045	22	Unknown or not applicable	4	0	Beam radiation	No/Unknown	Unknown	Borderline/Unknown	Borderline/Unknown	Borderline/Unknown	Alive	Alive or dead of other cause	Alive or dead due to cancer	9	One primary only	Yes	1	1	8500/3: Infiltrating duct carcinoma, NOS	Right - origin of primary	1	1	T1mi	N0	M0	99	100	70	0	1
73 years	2019	Asian or Pacific Islander	8500	504	24015721	41	Unknown or not applicable	1	0	None/Unknown	No/Unknown	HR-/HER2+	Negative	Negative	Positive	Alive	Alive or dead of other cause	Alive or dead due to cancer	9	2nd of 2 or more primaries	No	1	2	8500/3: Infiltrating duct carcinoma, NOS	Right - origin of primary	2	2	T1mi	N0	M0	1A	100	0	0	990
84 years	2019	White	8500	508	24122338	23	Unknown or not applicable	0	98	None/Unknown	No/Unknown	Unknown	Positive	Positive	Borderline/Unknown	Alive	Alive or dead of other cause	Alive or dead due to cancer	6	2nd of 2 or more primaries	No	2	2	8500/3: Infiltrating duct carcinoma, NOS	Right - origin of primary	9	9	T1mi	N0	M0	99	100	0	0	990
58 years	2019	Asian or Pacific Islander	8500	504	24187572	23	Unknown or not applicable	2	0	Beam radiation	No/Unknown	Unknown	Positive	Positive	Borderline/Unknown	Alive	Alive or dead of other cause	Alive or dead due to cancer	0	3rd of 3 or more primaries	No	3	3	8500/3: Infiltrating duct carcinoma, NOS	Right - origin of primary	9	9	T1mi	N0	M0	99	100	0	0	990
63 years	2019	White	8520	509	24276979	30	Unknown or not applicable	0	98	None/Unknown	No/Unknown	HR+/HER2-	Positive	Negative	Negative	Alive	Alive or dead of other cause	Alive or dead due to cancer	5	2nd of 2 or more primaries	Yes	2	2	8520/3: Lobular carcinoma, NOS	Right - origin of primary	9	9	T1mi	N0	M0	99	100	0	0	1
54 years	2018	White	8500	509	24313538	45	Unknown or not applicable	1	0	None/Unknown	No/Unknown	HR+/HER2-	Positive	Positive	Negative	Alive	Alive or dead of other cause	Alive or dead due to cancer	14	3rd of 3 or more primaries	No	3	3	8500/3: Infiltrating duct carcinoma, NOS	Left - origin of primary	9	1	T1mi	N0	M0	1A	100	0	0	990
53 years	2018	White	8500	509	24318703	40	Unknown or not applicable	2	0	None/Unknown	No/Unknown	HR-/HER2-	Negative	Negative	Negative	Alive	Alive or dead of other cause	Alive or dead due to cancer	17	2nd of 2 or more primaries	Yes	2	2	8500/3: Infiltrating duct carcinoma, NOS	Left - origin of primary	9	9	T1mi	N0	M0	99	100	70	0	990
83 years	2019	White	8500	504	24323659	22	Unknown or not applicable	0	98	Refused (1988+)	No/Unknown	HR+/HER2-	Positive	Negative	Negative	Alive	Alive or dead of other cause	Alive or dead due to cancer	4	2nd of 2 or more primaries	No	3	2	8500/3: Infiltrating duct carcinoma, NOS	Right - origin of primary	9	9	T1mi	N0	M0	99	100	0	0	1
54 years	2019	White	8500	501	24403120	20	Unknown or not applicable	3	0	Beam radiation	No/Unknown	Unknown	Positive	Positive	Borderline/Unknown	Alive	Alive or dead of other cause	Alive or dead due to cancer	5	2nd of 2 or more primaries	No	2	2	8500/3: Infiltrating duct carcinoma, NOS	Right - origin of primary	H	2	T1mi	N0	M0	99	100	70	0	1
53 years	2019	White	8500	508	24410978	41	Unknown or not applicable	3	0	None/Unknown	No/Unknown	HR+/HER2-	Positive	Positive	Negative	Alive	Alive or dead of other cause	Alive or dead due to cancer	7	2nd of 2 or more primaries	No	2	2	8500/3: Infiltrating duct carcinoma, NOS	Left - origin of primary	2	2	T1mi	N0	M0	1A	100	0	0	1
74 years	2018	White	8500	502	24437102	22	Unknown or not applicable	2	0	Beam radiation	No/Unknown	HR+/HER2+	Positive	Negative	Positive	Alive	Alive or dead of other cause	Alive or dead due to cancer	21	2nd of 2 or more primaries	No	2	2	8500/3: Infiltrating duct carcinoma, NOS	Left - origin of primary	9	9	T1mi	N0	M0	99	100	0	0	990
67 years	2018	White	8520	508	24461004	45	Unknown or not applicable	4	0	None/Unknown	No/Unknown	Unknown	Borderline/Unknown	Borderline/Unknown	Borderline/Unknown	Alive	Alive or dead of other cause	Alive or dead due to cancer	14	3rd of 3 or more primaries	Yes	3	3	8520/3: Lobular carcinoma, NOS	Left - origin of primary	9	9	T1mi	N0	M0	99	100	70	0	1
53 years	2018	Asian or Pacific Islander	8500	508	24463029	20	Unknown or not applicable	4	0	Beam radiation	No/Unknown	Unknown	Positive	Positive	Borderline/Unknown	Alive	Alive or dead of other cause	Alive or dead due to cancer	17	One primary only	Yes	1	1	8500/3: Infiltrating duct carcinoma, NOS	Left - origin of primary	1	9	T1mi	N0	M0	99	100	0	0	1
56 years	2019	White	8500	504	24463035	20	Unknown or not applicable	1	0	Beam radiation	No/Unknown	HR+/HER2-	Positive	Negative	Negative	Alive	Alive or dead of other cause	Alive or dead due to cancer	11	2nd of 2 or more primaries	No	2	2	8500/3: Infiltrating duct carcinoma, NOS	Right - origin of primary	1	9	T1mi	N0	M0	1A	100	70	0	1
70 years	2018	White	8500	503	24464884	40	Unknown or not applicable	1	0	None/Unknown	No/Unknown	HR+/HER2-	Positive	Positive	Negative	Alive	Alive or dead of other cause	Alive or dead due to cancer	12	2nd of 2 or more primaries	No	2	2	8500/3: Infiltrating duct carcinoma, NOS	Right - origin of primary	9	9	T1mi	N0	M0	99	100	70	0	1
65 years	2018	White	8500	504	24466335	23	Unknown or not applicable	4	1	Beam radiation	Yes	HR-/HER2+	Negative	Negative	Positive	Alive	Alive or dead of other cause	Alive or dead due to cancer	20	One primary only	Yes	1	1	8500/3: Infiltrating duct carcinoma, NOS	Right - origin of primary	3	3	T1mi	N1a	M0	2A	100	200	0	990
63 years	2018	White	8500	504	24466431	41	Unknown or not applicable	4	0	None/Unknown	Yes	HR-/HER2+	Negative	Negative	Positive	Alive	Alive or dead of other cause	Alive or dead due to cancer	20	One primary only	Yes	1	1	8500/3: Infiltrating duct carcinoma, NOS	Left - origin of primary	H	9	T1mi	N0	M0	99	100	0	0	1
47 years	2018	American Indian/Alaska Native	8500	503	24466535	23	Unknown or not applicable	2	0	Beam radiation	No/Unknown	HR+/HER2+	Positive	Positive	Positive	Alive	Alive or dead of other cause	Alive or dead due to cancer	22	One primary only	Yes	1	1	8500/3: Infiltrating duct carcinoma, NOS	Left - origin of primary	2	2	T1mi	N0	M0	1A	100	0	0	990
63 years	2018	White	8500	503	24467799	23	Unknown or not applicable	6	0	Beam radiation	No/Unknown	Unknown	Negative	Negative	Borderline/Unknown	Alive	Alive or dead of other cause	Alive or dead due to cancer	20	One primary only	Yes	1	1	8500/3: Infiltrating duct carcinoma, NOS	Right - origin of primary	2	H	T1mi	N0	M0	99	100	70	0	990
54 years	2018	White	8500	501	24467864	49	Unknown or not applicable	1	0	None/Unknown	No/Unknown	Unknown	Positive	Positive	Borderline/Unknown	Alive	Alive or dead of other cause	Alive or dead due to cancer	21	One primary only	Yes	1	1	8500/3: Infiltrating duct carcinoma, NOS	Right - origin of primary	H	9	T1mi	N0	M0	99	100	70	0	990
57 years	2018	Asian or Pacific Islander	8500	504	24467936	22	Unknown or not applicable	1	0	Beam radiation	No/Unknown	HR+/HER2-	Positive	Negative	Negative	Alive	Alive or dead of other cause	Alive or dead due to cancer	17	One primary only	Yes	1	1	8500/3: Infiltrating duct carcinoma, NOS	Left - origin of primary	M	9	T1mi	N0	M0	99	100	70	0	1
66 years	2018	Asian or Pacific Islander	8500	509	24467983	41	Unknown or not applicable	2	0	None/Unknown	No/Unknown	HR+/HER2-	Positive	Positive	Negative	Alive	Alive or dead of other cause	Alive or dead due to cancer	17	One primary only	Yes	1	1	8500/3: Infiltrating duct carcinoma, NOS	Right - origin of primary	L	2	T1mi	N0	M0	1A	100	70	0	1
48 years	2018	White	8520	502	24467994	40	Unknown or not applicable	1	0	None/Unknown	Yes	HR+/HER2-	Positive	Negative	Negative	Alive	Alive or dead of other cause	Alive or dead due to cancer	16	2nd of 2 or more primaries	No	2	2	8520/3: Lobular carcinoma, NOS	Right - origin of primary	9	9	T1mi	N0	M0	99	100	0	0	1
58 years	2018	Black	8500	504	24468463	22	Unknown or not applicable	2	0	Refused (1988+)	No/Unknown	HR+/HER2-	Positive	Negative	Negative	Alive	Alive or dead of other cause	Alive or dead due to cancer	21	One primary only	Yes	1	1	8500/3: Infiltrating duct carcinoma, NOS	Left - origin of primary	9	1	T1mi	N0	M0	1A	100	70	0	1
65 years	2018	White	8500	503	24468615	22	Unknown or not applicable	0	98	Beam radiation	No/Unknown	HR+/HER2-	Positive	Positive	Negative	Alive	Alive or dead of other cause	Alive or dead due to cancer	20	One primary only	Yes	1	1	8500/3: Infiltrating duct carcinoma, NOS	Left - origin of primary	9	9	T1mi	N0	M0	99	100	0	0	1
63 years	2018	Asian or Pacific Islander	8500	508	24469885	23	Unknown or not applicable	1	0	Beam radiation	No/Unknown	HR+/HER2-	Positive	Positive	Negative	Alive	Alive or dead of other cause	Alive or dead due to cancer	19	One primary only	Yes	1	1	8500/3: Infiltrating duct carcinoma, NOS	Left - origin of primary	9	9	T1mi	N0	M0	99	100	0	0	990
44 years	2018	White	8500	504	24469957	49	Unknown or not applicable	6	0	None/Unknown	No/Unknown	HR-/HER2+	Negative	Negative	Positive	Alive	Alive or dead of other cause	Alive or dead due to cancer	20	One primary only	Yes	1	1	8500/3: Infiltrating duct carcinoma, NOS	Left - origin of primary	M	2	T1mi	N0	M0	1A	100	0	0	1
80 years	2018	Asian or Pacific Islander	8500	509	24470205	40	Unknown or not applicable	6	0	None/Unknown	No/Unknown	HR-/HER2+	Negative	Negative	Positive	Alive	Alive or dead of other cause	Alive or dead due to cancer	11	One primary only	Yes	1	1	8500/3: Infiltrating duct carcinoma, NOS	Left - origin of primary	2	3	T1mi	N0	M0	1A	100	0	0	1
57 years	2018	Asian or Pacific Islander	8500	508	24470260	22	Unknown or not applicable	18	0	Beam radiation	No/Unknown	HR+/HER2+	Positive	Positive	Positive	Alive	Alive or dead of other cause	Alive or dead due to cancer	23	One primary only	Yes	1	1	8500/3: Infiltrating duct carcinoma, NOS	Right - origin of primary	2	9	T1mi	N0	M0	1A	100	0	0	990
74 years	2018	White	8520	501	24471484	22	Unknown or not applicable	2	0	Refused (1988+)	No/Unknown	HR-/HER2-	Negative	Negative	Negative	Alive	Alive or dead of other cause	Alive or dead due to cancer	15	One primary only	Yes	1	1	8520/3: Lobular carcinoma, NOS	Left - origin of primary	9	9	T1mi	N0	M0	99	100	70	0	1
46 years	2018	White	8500	508	24471801	45	Unknown or not applicable	1	0	None/Unknown	No/Unknown	HR+/HER2+	Positive	Positive	Positive	Alive	Alive or dead of other cause	Alive or dead due to cancer	21	One primary only	Yes	1	1	8500/3: Infiltrating duct carcinoma, NOS	Left - origin of primary	2	2	T1mi	N0	M0	1A	100	0	0	1
70 years	2018	White	8500	504	24471803	23	Unknown or not applicable	4	0	Refused (1988+)	No/Unknown	Unknown	Negative	Negative	Borderline/Unknown	Alive	Alive or dead of other cause	Alive or dead due to cancer	21	1st of 2 or more primaries	Yes	1	2	8500/3: Infiltrating duct carcinoma, NOS	Left - origin of primary	9	9	T1mi	N0	M0	99	100	0	0	1
54 years	2018	White	8500	502	24472364	20	Unknown or not applicable	1	0	Beam radiation	No/Unknown	Unknown	Negative	Negative	Borderline/Unknown	Alive	Alive or dead of other cause	Alive or dead due to cancer	22	One primary only	Yes	1	1	8500/3: Infiltrating duct carcinoma, NOS	Left - origin of primary	9	2	T1mi	N0	M0	99	100	0	0	1
60 years	2018	White	8500	508	24472562	41	Unknown or not applicable	0	98	None/Unknown	No/Unknown	HR+/HER2+	Positive	Negative	Positive	Alive	Alive or dead of other cause	Alive or dead due to cancer	14	1st of 2 or more primaries	Yes	1	2	8500/3: Infiltrating duct carcinoma, NOS	Left - origin of primary	9	2	T1mi	N0	M0	1A	100	0	0	1
84 years	2018	White	8500	503	24472609	22	Unknown or not applicable	0	98	None/Unknown	No/Unknown	Unknown	Positive	Positive	Borderline/Unknown	Alive	Alive or dead of other cause	Alive or dead due to cancer	18	2nd of 2 or more primaries	No	2	2	8500/3: Infiltrating duct carcinoma, NOS	Right - origin of primary	9	9	T1mi	N0	M0	99	100	0	0	990
51 years	2018	Asian or Pacific Islander	8500	509	24472620	41	Unknown or not applicable	2	0	None/Unknown	No/Unknown	HR+/HER2+	Positive	Positive	Positive	Alive	Alive or dead of other cause	Alive or dead due to cancer	19	One primary only	Yes	1	1	8500/3: Infiltrating duct carcinoma, NOS	Right - origin of primary	9	2	T1mi	N0	M0	1A	100	70	0	990
50 years	2018	Asian or Pacific Islander	8500	504	24473197	22	Unknown or not applicable	4	1	Beam radiation	Yes	HR+/HER2-	Positive	Positive	Negative	Alive	Alive or dead of other cause	Alive or dead due to cancer	22	One primary only	Yes	1	1	8500/3: Infiltrating duct carcinoma, NOS	Right - origin of primary	1	9	T1mi	N1a	M0	1A	100	200	0	1
63 years	2018	White	8500	503	24473496	23	Unknown or not applicable	2	0	Beam radiation	No/Unknown	Unknown	Negative	Negative	Borderline/Unknown	Alive	Alive or dead of other cause	Alive or dead due to cancer	16	One primary only	Yes	1	1	8500/3: Infiltrating duct carcinoma, NOS	Right - origin of primary	3	9	T1mi	N0(i+)	M0	99	100	30	0	990
47 years	2018	Asian or Pacific Islander	8500	508	24473895	22	Unknown or not applicable	1	0	Beam radiation	No/Unknown	HR+/HER2-	Positive	Positive	Negative	Alive	Alive or dead of other cause	Alive or dead due to cancer	18	One primary only	Yes	1	1	8500/3: Infiltrating duct carcinoma, NOS	Left - origin of primary	9	9	T1mi	N0	M0	99	100	0	0	1
71 years	2018	Asian or Pacific Islander	8500	505	24476651	22	Unknown or not applicable	1	0	Beam radiation	No/Unknown	HR+/HER2-	Positive	Negative	Negative	Alive	Alive or dead of other cause	Alive or dead due to cancer	13	One primary only	Yes	1	1	8500/3: Infiltrating duct carcinoma, NOS	Right - origin of primary	9	1	T1mi	N0	M0	1A	100	0	0	1
67 years	2018	White	8500	508	24476660	41	Unknown or not applicable	2	0	None/Unknown	No/Unknown	HR+/HER2-	Positive	Positive	Negative	Alive	Alive or dead of other cause	Alive or dead due to cancer	13	2nd of 2 or more primaries	No	1	2	8500/3: Infiltrating duct carcinoma, NOS	Left - origin of primary	9	9	T1mi	N0	M0	99	100	0	0	990
58 years	2019	Asian or Pacific Islander	8500	504	24476943	22	Unknown or not applicable	3	0	None/Unknown	No/Unknown	HR+/HER2+	Positive	Negative	Positive	Alive	Alive or dead of other cause	Alive or dead due to cancer	9	One primary only	Yes	1	1	8500/3: Infiltrating duct carcinoma, NOS	Left - origin of primary	9	9	T1mi	N0	M0	99	100	70	0	1
55 years	2018	White	8520	505	24477273	20	Unknown or not applicable	2	0	Beam radiation	No/Unknown	Unknown	Positive	Positive	Borderline/Unknown	Alive	Alive or dead of other cause	Alive or dead due to cancer	17	One primary only	Yes	1	1	8520/3: Lobular carcinoma, NOS	Left - origin of primary	B	9	T1mi	N0	M0	99	100	70	0	1
57 years	2018	Unknown	8500	503	24477700	23	Unknown or not applicable	4	0	None/Unknown	No/Unknown	HR-/HER2+	Negative	Negative	Positive	Alive	Alive or dead of other cause	Alive or dead due to cancer	6	One primary only	Yes	1	1	8500/3: Infiltrating duct carcinoma, NOS	Left - origin of primary	9	9	T1mi	N0	M0	99	100	0	0	1
58 years	2019	Asian or Pacific Islander	8500	503	24478610	22	Unknown or not applicable	2	0	Beam radiation	No/Unknown	HR+/HER2-	Positive	Negative	Negative	Alive	Alive or dead of other cause	Alive or dead due to cancer	11	One primary only	Yes	1	1	8500/3: Infiltrating duct carcinoma, NOS	Right - origin of primary	9	9	T1mi	N0	M0	99	100	70	0	990
52 years	2019	Asian or Pacific Islander	8500	504	24479527	22	Unknown or not applicable	1	0	Beam radiation	No/Unknown	HR+/HER2+	Positive	Negative	Positive	Alive	Alive or dead of other cause	Alive or dead due to cancer	2	1st of 2 or more primaries	Yes	1	1	8500/3: Infiltrating duct carcinoma, NOS	Left - origin of primary	H	9	T1mi	N0	M0	99	100	70	0	1
66 years	2019	Asian or Pacific Islander	8500	504	24479808	23	Unknown or not applicable	6	0	Beam radiation	No/Unknown	HR+/HER2-	Positive	Positive	Negative	Alive	Alive or dead of other cause	Alive or dead due to cancer	9	One primary only	Yes	1	1	8500/3: Infiltrating duct carcinoma, NOS	Left - origin of primary	9	9	T1mi	N0	M0	99	100	70	0	990
70 years	2019	White	8500	509	24479925	23	Unknown or not applicable	2	0	Beam radiation	No/Unknown	Unknown	Negative	Borderline/Unknown	Positive	Alive	Alive or dead of other cause	Alive or dead due to cancer	7	One primary only	Yes	1	1	8500/3: Infiltrating duct carcinoma, NOS	Right - origin of primary	9	9	T1mi	N0	M0	99	100	70	0	1
54 years	2018	White	8500	504	24480173	22	Unknown or not applicable	2	0	Beam radiation	No/Unknown	HR+/HER2-	Positive	Negative	Negative	Alive	Alive or dead of other cause	Alive or dead due to cancer	13	One primary only	Yes	1	1	8500/3: Infiltrating duct carcinoma, NOS	Left - origin of primary	9	9	T1mi	N0	M0	99	100	0	0	1
60 years	2018	Asian or Pacific Islander	8500	502	24480370	22	Unknown or not applicable	2	0	Beam radiation	No/Unknown	HR-/HER2+	Negative	Negative	Positive	Alive	Alive or dead of other cause	Alive or dead due to cancer	14	One primary only	Yes	1	1	8500/3: Infiltrating duct carcinoma, NOS	Left - origin of primary	9	2	T1mi	N0	M0	1A	100	0	0	990
46 years	2019	Asian or Pacific Islander	8500	502	24480526	40	Unknown or not applicable	3	0	None/Unknown	Yes	HR+/HER2-	Positive	Positive	Negative	Alive	Alive or dead of other cause	Alive or dead due to cancer	8	2nd of 2 or more primaries	No	2	2	8500/3: Infiltrating duct carcinoma, NOS	Right - origin of primary	9	9	T1mi	N0	M0	99	100	70	0	990
59 years	2018	Asian or Pacific Islander	8500	503	24480644	23	Unknown or not applicable	4	0	Beam radiation	Yes	HR-/HER2+	Negative	Negative	Positive	Alive	Alive or dead of other cause	Alive or dead due to cancer	13	One primary only	Yes	1	1	8500/3: Infiltrating duct carcinoma, NOS	Left - origin of primary	9	2	T1mi	N0	M0	1A	100	0	0	990
57 years	2018	White	8500	508	24480802	23	Unknown or not applicable	0	98	None/Unknown	No/Unknown	Unknown	Positive	Positive	Borderline/Unknown	Alive	Alive or dead of other cause	Alive or dead due to cancer	20	One primary only	Yes	1	1	8500/3: Infiltrating duct carcinoma, NOS	Left - origin of primary	9	1	T1mi	N0	M0	99	100	0	0	1
68 years	2018	Asian or Pacific Islander	8500	508	24481789	23	Unknown or not applicable	1	0	Beam radiation	No/Unknown	HR-/HER2+	Negative	Negative	Positive	Alive	Alive or dead of other cause	Alive or dead due to cancer	15	One primary only	Yes	1	1	8500/3: Infiltrating duct carcinoma, NOS	Left - origin of primary	2	9	T1mi	N0	M0	1A	100	0	0	1
68 years	2019	White	8500	504	24484222	24	Unknown or not applicable	1	0	Beam radiation	No/Unknown	HR+/HER2-	Positive	Positive	Negative	Alive	Alive or dead of other cause	Alive or dead due to cancer	7	One primary only	Yes	1	1	8500/3: Infiltrating duct carcinoma, NOS	Right - origin of primary	9	9	T1mi	N0	M0	99	100	70	0	1
50 years	2019	White	8520	505	24486969	22	Unknown or not applicable	1	0	None/Unknown	No/Unknown	Unknown	Positive	Positive	Borderline/Unknown	Alive	Alive or dead of other cause	Alive or dead due to cancer	6	One primary only	Yes	1	1	8520/3: Lobular carcinoma, NOS	Right - origin of primary	9	9	T1mi	N0	M0	99	100	70	0	1
44 years	2019	Asian or Pacific Islander	8500	508	24487459	42	Unknown or not applicable	1	0	None/Unknown	No/Unknown	HR+/HER2-	Positive	Positive	Negative	Alive	Alive or dead of other cause	Alive or dead due to cancer	2	One primary only	Yes	1	1	8500/3: Infiltrating duct carcinoma, NOS	Right - origin of primary	9	9	T1mi	N0	M0	99	100	70	0	990
65 years	2018	Asian or Pacific Islander	8500	502	24487817	22	Unknown or not applicable	3	0	Beam radiation	Yes	HR+/HER2+	Positive	Positive	Positive	Alive	Alive or dead of other cause	Alive or dead due to cancer	13	One primary only	Yes	1	1	8500/3: Infiltrating duct carcinoma, NOS	Right - origin of primary	9	9	T1mi	N0	M0	99	100	70	0	1
58 years	2018	White	8509	504	24487989	23	Unknown or not applicable	2	0	Beam radiation	No/Unknown	Unknown	Positive	Positive	Borderline/Unknown	Alive	Alive or dead of other cause	Alive or dead due to cancer	17	One primary only	Yes	1	1	8509/3: Solid papillary carcinoma with invasion	Left - origin of primary	9	9	T1mi	N0	M0	99	100	70	0	1
48 years	2019	Asian or Pacific Islander	8010	504	24489157	41	Unknown or not applicable	3	0	None/Unknown	No/Unknown	Unknown	Positive	Positive	Borderline/Unknown	Alive	Alive or dead of other cause	Alive or dead due to cancer	6	2nd of 2 or more primaries	No	1	2	8010/3: Carcinoma, NOS	Right - origin of primary	9	9	T1mi	N0	M0	99	100	0	0	990
49 years	2019	Asian or Pacific Islander	8500	509	24489161	30	Unknown or not applicable	3	0	None/Unknown	No/Unknown	HR+/HER2-	Positive	Positive	Negative	Alive	Alive or dead of other cause	Alive or dead due to cancer	7	One primary only	Yes	1	1	8500/3: Infiltrating duct carcinoma, NOS	Right - origin of primary	9	L	T1mi	N0	M0	99	100	70	0	990
44 years	2019	White	8500	504	24489199	22	Unknown or not applicable	2	0	Beam radiation	No/Unknown	HR+/HER2-	Positive	Positive	Negative	Alive	Alive or dead of other cause	Alive or dead due to cancer	6	One primary only	Yes	1	1	8500/3: Infiltrating duct carcinoma, NOS	Right - origin of primary	M	9	T1mi	N0	M0	99	100	70	0	1
79 years	2019	Black	8500	508	24489425	20	Unknown or not applicable	4	0	Beam radiation	No/Unknown	Unknown	Negative	Negative	Borderline/Unknown	Alive	Alive or dead of other cause	Alive or dead due to cancer	10	2nd of 2 or more primaries	No	1	2	8500/3: Infiltrating duct carcinoma, NOS	Left - origin of primary	H	9	T1mi	N0	M0	99	100	70	0	1
70 years	2019	Asian or Pacific Islander	8500	502	24490139	41	Unknown or not applicable	2	0	None/Unknown	No/Unknown	Unknown	Positive	Positive	Borderline/Unknown	Alive	Alive or dead of other cause	Alive or dead due to cancer	10	One primary only	Yes	1	1	8500/3: Infiltrating duct carcinoma, NOS	Left - origin of primary	9	9	T1mi	N0	M0	99	100	70	0	1
63 years	2019	White	8500	504	24490147	23	Unknown or not applicable	1	0	Beam radiation	No/Unknown	Unknown	Positive	Positive	Borderline/Unknown	Alive	Alive or dead of other cause	Alive or dead due to cancer	5	One primary only	Yes	1	1	8500/3: Infiltrating duct carcinoma, NOS	Left - origin of primary	9	9	T1mi	N0	M0	99	100	70	0	1
78 years	2019	White	8500	508	24492556	22	Unknown or not applicable	0	98	None/Unknown	No/Unknown	HR+/HER2-	Positive	Positive	Negative	Alive	Alive or dead of other cause	Alive or dead due to cancer	6	One primary only	Yes	1	1	8500/3: Infiltrating duct carcinoma, NOS	Left - origin of primary	9	9	T1mi	N0	M0	99	100	0	0	1
57 years	2019	White	8503	504	24493088	23	Unknown or not applicable	4	0	Beam radiation	No/Unknown	Unknown	Positive	Positive	Borderline/Unknown	Alive	Alive or dead of other cause	Alive or dead due to cancer	9	One primary only	Yes	1	1	8503/3: Intraductal papillary adenocarcinoma with invasion	Left - origin of primary	9	9	T1mi	N0	M0	99	100	70	0	990
41 years	2019	Asian or Pacific Islander	8500	508	24493165	23	Unknown or not applicable	1	0	Beam radiation	No/Unknown	HR+/HER2-	Positive	Positive	Negative	Alive	Alive or dead of other cause	Alive or dead due to cancer	3	One primary only	Yes	1	1	8500/3: Infiltrating duct carcinoma, NOS	Left - origin of primary	9	9	T1mi	N0	M0	99	100	70	0	990
60 years	2019	White	8500	503	24493373	22	Unknown or not applicable	3	0	Beam radiation	No/Unknown	HR+/HER2-	Positive	Negative	Negative	Alive	Alive or dead of other cause	Alive or dead due to cancer	6	One primary only	Yes	1	1	8500/3: Infiltrating duct carcinoma, NOS	Right - origin of primary	1	1	T1mi	N0	M0	1A	100	70	0	1
59 years	2019	Asian or Pacific Islander	8500	505	24493863	44	Unknown or not applicable	2	0	None/Unknown	No/Unknown	Unknown	Borderline/Unknown	Borderline/Unknown	Borderline/Unknown	Alive	Alive or dead of other cause	Alive or dead due to cancer	4	One primary only	Yes	1	1	8500/3: Infiltrating duct carcinoma, NOS	Right - origin of primary	H	9	T1mi	N0	M0	99	100	70	0	1
50 years	2018	White	8500	505	24494428	23	Unknown or not applicable	3	0	Beam radiation	No/Unknown	HR+/HER2+	Positive	Positive	Positive	Alive	Alive or dead of other cause	Alive or dead due to cancer	12	One primary only	Yes	1	1	8500/3: Infiltrating duct carcinoma, NOS	Left - origin of primary	B	9	T1mi	N0	M0	99	100	0	0	1
47 years	2019	Asian or Pacific Islander	8500	503	24494472	23	Unknown or not applicable	1	0	Beam radiation	No/Unknown	Unknown	Positive	Positive	Borderline/Unknown	Alive	Alive or dead of other cause	Alive or dead due to cancer	1	One primary only	Yes	1	1	8500/3: Infiltrating duct carcinoma, NOS	Right - origin of primary	9	1	T1mi	N0	M0	99	100	70	0	990
33 years	2019	Asian or Pacific Islander	8500	509	24495569	30	Unknown or not applicable	9	0	Beam radiation	No/Unknown	HR+/HER2-	Positive	Positive	Negative	Alive	Alive or dead of other cause	Alive or dead due to cancer	2	One primary only	Yes	1	1	8500/3: Infiltrating duct carcinoma, NOS	Right - origin of primary	H	9	T1mi	N1mi	M0	99	100	100	0	1
56 years	2019	White	8500	508	24496492	23	Unknown or not applicable	1	0	Beam radiation	No/Unknown	Unknown	Positive	Negative	Borderline/Unknown	Alive	Alive or dead of other cause	Alive or dead due to cancer	0	One primary only	Yes	1	1	8500/3: Infiltrating duct carcinoma, NOS	Left - origin of primary	H	9	T1mi	N0	M0	99	100	0	0	1
68 years	2019	Asian or Pacific Islander	8500	504	24496553	22	Unknown or not applicable	3	0	Beam radiation	No/Unknown	HR+/HER2-	Positive	Positive	Negative	Alive	Alive or dead of other cause	Alive or dead due to cancer	11	One primary only	Yes	1	1	8500/3: Infiltrating duct carcinoma, NOS	Left - origin of primary	9	9	T1mi	N0	M0	99	100	70	0	1
63 years	2019	Asian or Pacific Islander	8500	508	24498060	40	Unknown or not applicable	6	0	Beam radiation	No/Unknown	HR+/HER2-	Positive	Negative	Negative	Alive	Alive or dead of other cause	Alive or dead due to cancer	4	One primary only	Yes	1	1	8500/3: Infiltrating duct carcinoma, NOS	Right - origin of primary	9	9	T1mi	N0	M0	99	100	70	0	1
63 years	2019	White	8500	504	24498905	22	Unknown or not applicable	0	98	Beam radiation	No/Unknown	HR+/HER2+	Positive	Positive	Positive	Alive	Alive or dead of other cause	Alive or dead due to cancer	9	One primary only	Yes	1	1	8500/3: Infiltrating duct carcinoma, NOS	Left - origin of primary	1	1	T1mi	N0	M0	1A	100	0	0	990
65 years	2018	White	8500	509	24501355	0	Unknown or not applicable	0	98	None/Unknown	No/Unknown	Unknown	Negative	Negative	Borderline/Unknown	Alive	Alive or dead of other cause	Alive or dead due to cancer	8	One primary only	Yes	1	1	8500/3: Infiltrating duct carcinoma, NOS	Right - origin of primary	9	9	T1mi	NX	M0	99	100	999	0	1
71 years	2019	White	8500	504	24501400	22	Unknown or not applicable	3	0	Beam radiation	No/Unknown	HR-/HER2+	Negative	Negative	Positive	Alive	Alive or dead of other cause	Alive or dead due to cancer	2	2nd of 2 or more primaries	No	1	2	8500/3: Infiltrating duct carcinoma, NOS	Left - origin of primary	9	9	T1mi	N0	M0	99	100	70	0	1
77 years	2019	Black	8500	508	24502329	23	Unknown or not applicable	6	0	Beam radiation	No/Unknown	Unknown	Negative	Negative	Borderline/Unknown	Alive	Alive or dead of other cause	Alive or dead due to cancer	11	1st of 2 or more primaries	Yes	1	2	8500/3: Infiltrating duct carcinoma, NOS	Right - origin of primary	3	9	T1mi	N0	M0	99	100	0	0	990
58 years	2019	White	8500	504	24502619	23	Unknown or not applicable	2	0	Beam radiation	No/Unknown	Unknown	Negative	Negative	Borderline/Unknown	Alive	Alive or dead of other cause	Alive or dead due to cancer	6	One primary only	Yes	1	1	8500/3: Infiltrating duct carcinoma, NOS	Right - origin of primary	9	9	T1mi	N0	M0	99	100	70	0	990
57 years	2019	Black	8500	503	24502633	23	Unknown or not applicable	1	0	Beam radiation	No/Unknown	HR+/HER2-	Positive	Negative	Negative	Alive	Alive or dead of other cause	Alive or dead due to cancer	8	One primary only	Yes	1	1	8500/3: Infiltrating duct carcinoma, NOS	Left - origin of primary	M	2	T1mi	N0	M0	1A	100	70	0	1
69 years	2019	White	8500	504	24502757	22	Unknown or not applicable	3	0	Beam radiation	No/Unknown	HR+/HER2-	Positive	Positive	Negative	Alive	Alive or dead of other cause	Alive or dead due to cancer	7	One primary only	Yes	1	1	8500/3: Infiltrating duct carcinoma, NOS	Left - origin of primary	9	9	T1mi	N0	M0	99	100	70	0	1
57 years	2019	White	8500	504	24502991	23	Unknown or not applicable	9	0	Beam radiation	No/Unknown	Unknown	Positive	Negative	Borderline/Unknown	Alive	Alive or dead of other cause	Alive or dead due to cancer	9	One primary only	Yes	1	1	8500/3: Infiltrating duct carcinoma, NOS	Left - origin of primary	9	9	T1mi	N0(i+)	M0	99	100	30	0	990
55 years	2019	White	8500	504	24504810	23	Unknown or not applicable	1	0	Beam radiation	No/Unknown	HR+/HER2-	Positive	Positive	Negative	Alive	Alive or dead of other cause	Alive or dead due to cancer	6	One primary only	Yes	1	1	8500/3: Infiltrating duct carcinoma, NOS	Right - origin of primary	9	2	T1mi	N0	M0	1A	100	70	0	1
53 years	2019	Asian or Pacific Islander	8500	504	24504985	22	Unknown or not applicable	6	0	Beam radiation	No/Unknown	HR+/HER2-	Positive	Positive	Negative	Alive	Alive or dead of other cause	Alive or dead due to cancer	5	One primary only	Yes	1	1	8500/3: Infiltrating duct carcinoma, NOS	Left - origin of primary	M	9	T1mi	N0(i+)	M0	99	100	30	0	1
66 years	2019	White	8500	504	24505701	22	Unknown or not applicable	3	0	Beam radiation	No/Unknown	HR+/HER2-	Positive	Positive	Negative	Alive	Alive or dead of other cause	Alive or dead due to cancer	5	One primary only	Yes	1	1	8500/3: Infiltrating duct carcinoma, NOS	Right - origin of primary	9	1	T1mi	N0	M0	1A	100	70	0	1
59 years	2019	Asian or Pacific Islander	8500	504	24505702	23	Unknown or not applicable	1	0	Beam radiation	No/Unknown	Unknown	Positive	Positive	Borderline/Unknown	Alive	Alive or dead of other cause	Alive or dead due to cancer	5	One primary only	Yes	1	1	8500/3: Infiltrating duct carcinoma, NOS	Right - origin of primary	9	9	T1mi	N0	M0	99	100	0	0	1
43 years	2019	White	8500	509	24505723	49	Unknown or not applicable	1	0	None/Unknown	No/Unknown	HR+/HER2-	Positive	Positive	Negative	Alive	Alive or dead of other cause	Alive or dead due to cancer	4	One primary only	Yes	1	1	8500/3: Infiltrating duct carcinoma, NOS	Right - origin of primary	9	2	T1mi	N0	M0	1A	100	0	0	1
39 years	2019	Asian or Pacific Islander	8500	508	24509300	49	Unknown or not applicable	3	0	None/Unknown	Yes	HR-/HER2-	Negative	Negative	Negative	Alive	Alive or dead of other cause	Alive or dead due to cancer	3	One primary only	Yes	1	1	8500/3: Infiltrating duct carcinoma, NOS	Left - origin of primary	9	9	T1mi	N0	M0	99	100	70	0	1
66 years	2019	White	8500	502	24511694	23	Unknown or not applicable	2	0	Beam radiation	No/Unknown	HR-/HER2-	Negative	Negative	Negative	Alive	Alive or dead of other cause	Alive or dead due to cancer	5	One primary only	Yes	1	1	8500/3: Infiltrating duct carcinoma, NOS	Left - origin of primary	H	9	T1mi	N0	M0	99	100	0	0	1
61 years	2019	White	8500	505	24511819	23	Unknown or not applicable	1	0	Beam radiation	No/Unknown	HR+/HER2-	Positive	Positive	Negative	Alive	Alive or dead of other cause	Alive or dead due to cancer	6	One primary only	Yes	1	1	8500/3: Infiltrating duct carcinoma, NOS	Left - origin of primary	9	1	T1mi	N0	M0	1A	100	70	0	1
69 years	2019	White	8500	508	24512913	23	Unknown or not applicable	1	0	Beam radiation	No/Unknown	HR+/HER2-	Positive	Positive	Negative	Alive	Alive or dead of other cause	Alive or dead due to cancer	3	One primary only	Yes	1	1	8500/3: Infiltrating duct carcinoma, NOS	Right - origin of primary	9	1	T1mi	N0	M0	1A	100	70	0	1
76 years	2019	White	8500	504	25698080	22	Unknown or not applicable	1	0	Beam radiation	No/Unknown	HR+/HER2+	Positive	Borderline/Unknown	Positive	Alive	Alive or dead of other cause	Alive or dead due to cancer	8	4th of 4 or more primaries	No	3	4	8500/3: Infiltrating duct carcinoma, NOS	Left - origin of primary	H	2	T1mi	N0	M0	99	100	70	0	1
76 years	2019	White	8520	508	25739735	22	Unknown or not applicable	0	98	Radioactive implants (includes brachytherapy) (1988+)	No/Unknown	HR+/HER2-	Positive	Positive	Negative	Alive	Alive or dead of other cause	Alive or dead due to cancer	8	2nd of 2 or more primaries	No	2	2	8520/3: Lobular carcinoma, NOS	Left - origin of primary	2	2	T1mi	N0	M0	1A	100	0	0	1
56 years	2018	Black	8500	504	25774478	43	Unknown or not applicable	0	98	None/Unknown	Yes	HR+/HER2+	Positive	Positive	Positive	Alive	Alive or dead of other cause	Alive or dead due to cancer	12	2nd of 2 or more primaries	No	2	3	8500/3: Infiltrating duct carcinoma, NOS	Left - origin of primary	H	2	T1mi	N0	M0	1A	100	0	0	1
73 years	2018	White	8500	508	25805242	24	Unknown or not applicable	1	0	None/Unknown	No/Unknown	Unknown	Positive	Positive	Borderline/Unknown	Alive	Alive or dead of other cause	Alive or dead due to cancer	12	3rd of 3 or more primaries	No	3	3	8500/3: Infiltrating duct carcinoma, NOS	Right - origin of primary	9	9	T1mi	N0	M0	99	100	70	0	990
70 years	2018	White	8500	504	25806347	48	Unknown or not applicable	0	98	None/Unknown	No/Unknown	HR+/HER2+	Positive	Negative	Positive	Alive	Alive or dead of other cause	Alive or dead due to cancer	19	3rd of 3 or more primaries	No	3	3	8500/3: Infiltrating duct carcinoma, NOS	Right - origin of primary	9	9	T1mi	N0	M0	99	100	0	0	1
87 years	2018	White	8500	502	25818738	20	Unknown or not applicable	0	98	Refused (1988+)	No/Unknown	Unknown	Positive	Positive	Borderline/Unknown	Alive	Alive or dead of other cause	Alive or dead due to cancer	6	3rd of 3 or more primaries	No	3	3	8500/3: Infiltrating duct carcinoma, NOS	Left - origin of primary	H	2	T1mi	N0	M0	99	100	0	0	1
80 years	2019	White	8500	509	26333153	45	Unknown or not applicable	0	98	None/Unknown	No/Unknown	HR-/HER2+	Negative	Negative	Positive	Alive	Alive or dead of other cause	Alive or dead due to cancer	11	5th of 5 or more primaries	No	4	6	8500/3: Infiltrating duct carcinoma, NOS	Right - origin of primary	3	3	T1mi	N0	M0	1A	100	0	0	990
72 years	2018	White	8500	501	26395726	41	Unknown or not applicable	2	0	None/Unknown	No/Unknown	HR+/HER2+	Positive	Negative	Positive	Alive	Alive or dead of other cause	Alive or dead due to cancer	14	3rd of 3 or more primaries	No	2	3	8500/3: Infiltrating duct carcinoma, NOS	Left - origin of primary	H	3	T1mi	N0	M0	1A	100	70	0	990
69 years	2018	Asian or Pacific Islander	8500	501	26420111	41	Unknown or not applicable	14	0	None/Unknown	No/Unknown	Unknown	Positive	Positive	Borderline/Unknown	Alive	Alive or dead of other cause	Alive or dead due to cancer	14	2nd of 2 or more primaries	No	2	2	8500/3: Infiltrating duct carcinoma, NOS	Right - origin of primary	9	9	T1mi	N0	M0	99	100	70	0	990
56 years	2018	Asian or Pacific Islander	8500	504	26424995	41	Unknown or not applicable	3	0	None/Unknown	No/Unknown	HR+/HER2-	Positive	Negative	Negative	Alive	Alive or dead of other cause	Alive or dead due to cancer	13	2nd of 2 or more primaries	No	2	2	8500/3: Infiltrating duct carcinoma, NOS	Left - origin of primary	2	9	T1mi	N0	M0	1A	100	70	0	1
63 years	2018	White	8500	508	26430549	22	Unknown or not applicable	0	98	Beam radiation	No/Unknown	HR+/HER2-	Positive	Positive	Negative	Alive	Alive or dead of other cause	Alive or dead due to cancer	22	2nd of 2 or more primaries	No	2	2	8500/3: Infiltrating duct carcinoma, NOS	Right - origin of primary	9	9	T1mi	N0	M0	99	100	0	0	1
79 years	2018	White	8500	502	26456023	47	Unknown or not applicable	0	98	None/Unknown	No/Unknown	HR+/HER2-	Positive	Positive	Negative	Alive	Alive or dead of other cause	Alive or dead due to cancer	13	2nd of 2 or more primaries	No	2	2	8500/3: Infiltrating duct carcinoma, NOS	Right - origin of primary	M	1	T1mi	N0	M0	1A	100	0	0	1
79 years	2019	Black	8500	508	26555164	41	Unknown or not applicable	0	98	None/Unknown	No/Unknown	Unknown	Positive	Borderline/Unknown	Borderline/Unknown	Alive	Alive or dead of other cause	Alive or dead due to cancer	9	4th of 4 or more primaries	No	4	4	8500/3: Infiltrating duct carcinoma, NOS	Left - origin of primary	9	1	T1mi	N0	M0	99	100	0	0	1
48 years	2019	Asian or Pacific Islander	8500	505	26688133	22	Unknown or not applicable	3	0	Beam radiation	No/Unknown	HR+/HER2-	Positive	Negative	Negative	Alive	Alive or dead of other cause	Alive or dead due to cancer	10	One primary only	Yes	1	1	8500/3: Infiltrating duct carcinoma, NOS	Left - origin of primary	H	9	T1mi	N0	M0	99	100	70	0	1
70 years	2018	White	8500	503	26710585	22	Unknown or not applicable	1	0	Beam radiation	No/Unknown	HR+/HER2+	Positive	Negative	Positive	Alive	Alive or dead of other cause	Alive or dead due to cancer	23	2nd of 2 or more primaries	No	2	2	8500/3: Infiltrating duct carcinoma, NOS	Left - origin of primary	9	2	T1mi	N0	M0	1A	100	70	0	1
68 years	2018	Black	8500	504	26714467	22	Unknown or not applicable	3	0	Refused (1988+)	No/Unknown	Unknown	Positive	Positive	Borderline/Unknown	Alive	Alive or dead of other cause	Alive or dead due to cancer	14	One primary only	Yes	1	1	8500/3: Infiltrating duct carcinoma, NOS	Left - origin of primary	9	9	T1mi	N0	M0	99	100	0	0	990
62 years	2019	Black	8500	508	26715936	41	Unknown or not applicable	0	98	None/Unknown	No/Unknown	Unknown	Negative	Negative	Borderline/Unknown	Alive	Alive or dead of other cause	Alive or dead due to cancer	9	2nd of 2 or more primaries	No	2	2	8500/3: Infiltrating duct carcinoma, NOS	Right - origin of primary	9	9	T1mi	N0	M0	99	100	0	0	1
72 years	2019	White	8500	509	26782782	22	Unknown or not applicable	0	98	None/Unknown	No/Unknown	HR+/HER2-	Positive	Positive	Negative	Alive	Alive or dead of other cause	Alive or dead due to cancer	0	2nd of 2 or more primaries	Yes	2	2	8500/3: Infiltrating duct carcinoma, NOS	Right - origin of primary	9	2	T1mi	N0	M0	1A	100	0	0	1
89 years	2019	White	8500	504	26797922	22	Unknown or not applicable	0	98	None/Unknown	No/Unknown	Unknown	Positive	Borderline/Unknown	Borderline/Unknown	Alive	Alive or dead of other cause	Alive or dead due to cancer	3	2nd of 2 or more primaries	No	2	2	8500/3: Infiltrating duct carcinoma, NOS	Right - origin of primary	9	M	T1mi	N0	M0	99	100	0	0	1
77 years	2019	Black	8520	500	26942502	51	Unknown or not applicable	8	2	None/Unknown	Yes	HR-/HER2-	Negative	Negative	Negative	Alive	Alive or dead of other cause	Alive or dead due to cancer	11	2nd of 2 or more primaries	No	2	2	8520/3: Lobular carcinoma, NOS	Right - origin of primary	2	2	T1mi	N1a	M0	2A	100	200	0	1
86 years	2018	White	8500	508	26943237	80	Unknown or not applicable	4	0	None/Unknown	No/Unknown	HR-/HER2+	Negative	Negative	Positive	Alive	Alive or dead of other cause	Alive or dead due to cancer	18	2nd of 2 or more primaries	No	2	2	8500/3: Infiltrating duct carcinoma, NOS	Right - origin of primary	9	9	T1mi	N0	M0	99	100	0	0	990
72 years	2019	White	8500	508	26966802	22	Unknown or not applicable	12	0	None/Unknown	Yes	Unknown	Negative	Negative	Borderline/Unknown	Alive	Alive or dead of other cause	Alive or dead due to cancer	7	2nd of 2 or more primaries	No	2	2	8500/3: Infiltrating duct carcinoma, NOS	Right - origin of primary	2	1	T1mi	N0	M0	99	100	70	0	1
45 years	2019	White	8500	504	26993070	30	Unknown or not applicable	0	98	None/Unknown	Yes	HR+/HER2-	Positive	Positive	Negative	Alive	Alive or dead of other cause	Alive or dead due to cancer	3	2nd of 2 or more primaries	No	2	3	8500/3: Infiltrating duct carcinoma, NOS	Right - origin of primary	H	9	T1mi	N0	M0	99	100	0	0	1
60 years	2018	Asian or Pacific Islander	8500	504	27005710	22	Unknown or not applicable	1	0	Beam radiation	No/Unknown	HR+/HER2+	Positive	Positive	Positive	Alive	Alive or dead of other cause	Alive or dead due to cancer	13	2nd of 2 or more primaries	No	2	2	8500/3: Infiltrating duct carcinoma, NOS	Left - origin of primary	H	9	T1mi	N0	M0	99	100	70	0	1
70 years	2019	Black	8520	503	27028223	42	Unknown or not applicable	0	98	None/Unknown	No/Unknown	HR+/HER2-	Positive	Positive	Negative	Alive	Alive or dead of other cause	Alive or dead due to cancer	1	3rd of 3 or more primaries	No	3	3	8520/3: Lobular carcinoma, NOS	Left - origin of primary	2	2	T1mi	N0	M0	1A	100	0	0	1
59 years	2019	White	8500	502	27065539	22	Unknown or not applicable	3	0	Beam radiation	No/Unknown	HR+/HER2-	Positive	Negative	Negative	Alive	Alive or dead of other cause	Alive or dead due to cancer	10	2nd of 2 or more primaries	No	2	2	8500/3: Infiltrating duct carcinoma, NOS	Right - origin of primary	9	9	T1mi	N0	M0	99	100	70	0	990
51 years	2018	Asian or Pacific Islander	8500	508	27095152	43	Unknown or not applicable	7	0	None/Unknown	No/Unknown	Unknown	Positive	Positive	Borderline/Unknown	Alive	Alive or dead of other cause	Alive or dead due to cancer	13	2nd of 2 or more primaries	No	2	2	8500/3: Infiltrating duct carcinoma, NOS	Left - origin of primary	9	1	T1mi	N0	M0	99	100	70	0	1
67 years	2019	Black	8500	504	27109639	23	Unknown or not applicable	2	0	Beam radiation	No/Unknown	Unknown	Negative	Negative	Borderline/Unknown	Alive	Alive or dead of other cause	Alive or dead due to cancer	2	2nd of 2 or more primaries	No	1	2	8500/3: Infiltrating duct carcinoma, NOS	Right - origin of primary	H	9	T1mi	N0	M0	99	100	70	0	1
74 years	2019	Black	8500	502	27116870	22	Unknown or not applicable	0	98	Beam radiation	No/Unknown	Unknown	Positive	Positive	Borderline/Unknown	Alive	Alive or dead of other cause	Alive or dead due to cancer	9	One primary only	Yes	1	1	8500/3: Infiltrating duct carcinoma, NOS	Right - origin of primary	M	9	T1mi	N0	M0	99	100	0	0	990
80 years	2018	White	8500	509	27215744	41	Unknown or not applicable	17	0	None/Unknown	No/Unknown	HR-/HER2+	Negative	Negative	Positive	Alive	Alive or dead of other cause	Alive or dead due to cancer	17	2nd of 2 or more primaries	No	2	2	8500/3: Infiltrating duct carcinoma, NOS	Left - origin of primary	H	9	T1mi	N0	M0	99	100	70	0	1
71 years	2019	White	8500	504	27219013	44	Unknown or not applicable	1	0	None/Unknown	No/Unknown	Unknown	Positive	Borderline/Unknown	Borderline/Unknown	Alive	Alive or dead of other cause	Alive or dead due to cancer	8	2nd of 2 or more primaries	No	2	2	8500/3: Infiltrating duct carcinoma, NOS	Right - origin of primary	9	1	T1mi	N0	M0	99	100	70	0	1
69 years	2019	White	8500	504	27227465	22	Unknown or not applicable	1	0	None/Unknown	No/Unknown	HR-/HER2-	Negative	Negative	Negative	Alive	Alive or dead of other cause	Alive or dead due to cancer	6	2nd of 2 or more primaries	No	1	2	8500/3: Infiltrating duct carcinoma, NOS	Left - origin of primary	H	2	T1mi	N0	M0	1B	100	70	0	1
46 years	2018	White	8500	506	27248478	47	Unknown or not applicable	1	0	None/Unknown	No/Unknown	HR+/HER2-	Positive	Positive	Negative	Alive	Alive or dead of other cause	Alive or dead due to cancer	15	2nd of 2 or more primaries	Yes	2	2	8500/3: Infiltrating duct carcinoma, NOS	Right - origin of primary	H	9	T1mi	N0	M0	99	100	70	0	1
81 years	2018	Black	8500	504	27281959	22	Unknown or not applicable	0	98	Beam radiation	No/Unknown	HR+/HER2-	Positive	Positive	Negative	Alive	Alive or dead of other cause	Alive or dead due to cancer	22	2nd of 2 or more primaries	No	2	2	8500/3: Infiltrating duct carcinoma, NOS	Right - origin of primary	9	9	T1mi	N0	M0	99	100	0	0	1
73 years	2018	Asian or Pacific Islander	8500	502	27291517	21	Unknown or not applicable	1	0	Beam radiation	No/Unknown	HR-/HER2-	Negative	Negative	Negative	Alive	Alive or dead of other cause	Alive or dead due to cancer	17	2nd of 2 or more primaries	No	2	2	8500/3: Infiltrating duct carcinoma, NOS	Left - origin of primary	9	3	T1mi	N0	M0	1B	100	70	0	1
78 years	2019	Black	8520	504	27315637	22	Unknown or not applicable	0	98	None/Unknown	No/Unknown	Unknown	Positive	Borderline/Unknown	Borderline/Unknown	Alive	Alive or dead of other cause	Alive or dead due to cancer	9	2nd of 2 or more primaries	Yes	2	2	8520/3: Lobular carcinoma, NOS	Right - origin of primary	9	9	T1mi	N0	M0	99	100	0	0	1
47 years	2019	White	8500	504	27429514	41	Unknown or not applicable	3	0	None/Unknown	No/Unknown	Unknown	Positive	Positive	Borderline/Unknown	Alive	Alive or dead of other cause	Alive or dead due to cancer	2	2nd of 2 or more primaries	No	2	2	8500/3: Infiltrating duct carcinoma, NOS	Left - origin of primary	M	2	T1mi	N0	M0	99	100	70	0	990
52 years	2018	Asian or Pacific Islander	8521	504	27498043	75	Unknown or not applicable	5	0	None/Unknown	No/Unknown	HR+/HER2+	Negative	Positive	Positive	Alive	Alive or dead of other cause	Alive or dead due to cancer	19	2nd of 2 or more primaries	No	2	2	8521/3: Infiltrating ductular carcinoma	Right - origin of primary	9	3	T1mi	N0	M0	1A	100	0	0	1
65 years	2018	White	8500	508	27566739	22	Unknown or not applicable	2	0	Beam radiation	No/Unknown	HR+/HER2+	Positive	Positive	Positive	Alive	Alive or dead of other cause	Alive or dead due to cancer	13	2nd of 2 or more primaries	Yes	2	2	8500/3: Infiltrating duct carcinoma, NOS	Left - origin of primary	1	1	T1mi	N0	M0	1A	100	70	0	1
61 years	2019	Asian or Pacific Islander	8500	504	27572125	41	Unknown or not applicable	0	98	None/Unknown	No/Unknown	HR-/HER2+	Negative	Negative	Positive	Alive	Alive or dead of other cause	Alive or dead due to cancer	8	2nd of 2 or more primaries	No	2	2	8500/3: Infiltrating duct carcinoma, NOS	Left - origin of primary	H	9	T1mi	N0	M0	99	100	0	0	990
55 years	2019	White	8500	504	27581669	22	Unknown or not applicable	11	0	Beam radiation	Yes	HR-/HER2-	Negative	Negative	Negative	Alive	Alive or dead of other cause	Alive or dead due to cancer	10	2nd of 2 or more primaries	Yes	2	2	8500/3: Infiltrating duct carcinoma, NOS	Left - origin of primary	3	3	T1mi	N0	M0	1B	100	70	0	1
80 years	2019	White	8500	504	27630391	20	Unknown or not applicable	0	98	None/Unknown	No/Unknown	HR-/HER2-	Negative	Negative	Negative	Alive	Alive or dead of other cause	Alive or dead due to cancer	8	2nd of 2 or more primaries	Yes	2	2	8500/3: Infiltrating duct carcinoma, NOS	Right - origin of primary	9	9	T1mi	N0	M0	99	100	0	0	1
74 years	2019	White	8500	504	27640384	22	Unknown or not applicable	1	0	Beam radiation	No/Unknown	Unknown	Negative	Negative	Borderline/Unknown	Alive	Alive or dead of other cause	Alive or dead due to cancer	0	3rd of 3 or more primaries	No	3	3	8500/3: Infiltrating duct carcinoma, NOS	Right - origin of primary	9	3	T1mi	N0	M0	99	100	70	0	1
45 years	2018	White	8500	505	27645459	22	Unknown or not applicable	1	0	Beam radiation	No/Unknown	Unknown	Negative	Negative	Borderline/Unknown	Alive	Alive or dead of other cause	Alive or dead due to cancer	13	2nd of 2 or more primaries	Yes	2	2	8500/3: Infiltrating duct carcinoma, NOS	Left - origin of primary	9	9	T1mi	N0	M0	99	100	70	0	1
63 years	2018	Asian or Pacific Islander	8500	508	27699408	22	Unknown or not applicable	2	0	None/Unknown	No/Unknown	HR+/HER2+	Positive	Positive	Positive	Alive	Alive or dead of other cause	Alive or dead due to cancer	22	One primary only	Yes	1	1	8500/3: Infiltrating duct carcinoma, NOS	Right - origin of primary	9	9	T1mi	N0	M0	99	100	0	0	990
72 years	2019	Asian or Pacific Islander	8500	508	27699572	41	Unknown or not applicable	2	0	None/Unknown	No/Unknown	HR+/HER2-	Positive	Positive	Negative	Alive	Alive or dead of other cause	Alive or dead due to cancer	10	2nd of 2 or more primaries	Yes	2	2	8500/3: Infiltrating duct carcinoma, NOS	Left - origin of primary	9	9	T1mi	N0	M0	99	100	0	0	1
44 years	2018	White	8500	505	27707391	45	Unknown or not applicable	2	0	None/Unknown	No/Unknown	Unknown	Positive	Borderline/Unknown	Borderline/Unknown	Alive	Alive or dead of other cause	Alive or dead due to cancer	22	One primary only	Yes	1	1	8500/3: Infiltrating duct carcinoma, NOS	Left - origin of primary	9	9	T1mi	N0	M0	99	100	0	0	990
53 years	2018	White	8520	502	27709695	30	Unknown or not applicable	1	0	None/Unknown	No/Unknown	Unknown	Borderline/Unknown	Borderline/Unknown	Borderline/Unknown	Alive	Alive or dead of other cause	Alive or dead due to cancer	17	2nd of 2 or more primaries	No	2	2	8520/3: Lobular carcinoma, NOS	Left - origin of primary	9	2	T1mi	N0	M0	99	100	0	0	1
55 years	2018	Asian or Pacific Islander	8500	504	27711974	41	Unknown or not applicable	1	0	None/Unknown	No/Unknown	HR+/HER2-	Positive	Positive	Negative	Alive	Alive or dead of other cause	Alive or dead due to cancer	22	One primary only	Yes	1	1	8500/3: Infiltrating duct carcinoma, NOS	Left - origin of primary	A	1	T1mi	N0	M0	1A	100	0	0	1
72 years	2018	Asian or Pacific Islander	8500	508	27716929	41	Unknown or not applicable	5	95	None/Unknown	Yes	HR-/HER2+	Negative	Negative	Positive	Alive	Alive or dead of other cause	Alive or dead due to cancer	19	One primary only	Yes	1	1	8500/3: Infiltrating duct carcinoma, NOS	Left - origin of primary	2	1	T1mi	N0	M0	1A	200	0	0	1
65 years	2018	White	8500	508	27717668	24	Unknown or not applicable	1	0	Beam radiation	No/Unknown	HR+/HER2-	Positive	Positive	Negative	Alive	Alive or dead of other cause	Alive or dead due to cancer	21	One primary only	Yes	1	1	8500/3: Infiltrating duct carcinoma, NOS	Left - origin of primary	9	9	T1mi	N0	M0	99	100	70	0	1
69 years	2018	Asian or Pacific Islander	8500	503	27717710	22	Unknown or not applicable	0	98	Beam radiation	No/Unknown	Unknown	Positive	Positive	Borderline/Unknown	Alive	Alive or dead of other cause	Alive or dead due to cancer	16	2nd of 2 or more primaries	No	2	2	8500/3: Infiltrating duct carcinoma, NOS	Right - origin of primary	L	9	T1mi	N0	M0	99	100	0	0	1
49 years	2018	White	8500	508	27717768	22	Unknown or not applicable	4	0	None/Unknown	No/Unknown	Unknown	Positive	Positive	Borderline/Unknown	Alive	Alive or dead of other cause	Alive or dead due to cancer	16	2nd of 2 or more primaries	No	2	2	8500/3: Infiltrating duct carcinoma, NOS	Left - origin of primary	9	1	T1mi	N0	M0	99	100	70	0	1
59 years	2018	White	8500	508	27718977	41	Unknown or not applicable	1	0	None/Unknown	No/Unknown	Unknown	Positive	Positive	Borderline/Unknown	Alive	Alive or dead of other cause	Alive or dead due to cancer	21	2nd of 2 or more primaries	No	2	2	8500/3: Infiltrating duct carcinoma, NOS	Right - origin of primary	H	H	T1mi	N0	M0	99	100	70	0	990
64 years	2018	White	8520	502	27719277	24	Unknown or not applicable	2	0	Beam radiation	No/Unknown	HR+/HER2-	Positive	Positive	Negative	Alive	Alive or dead of other cause	Alive or dead due to cancer	23	1st of 2 or more primaries	Yes	1	2	8520/3: Lobular carcinoma, NOS	Left - origin of primary	2	2	T1mi	N0	M0	1A	100	70	0	1
64 years	2018	White	8500	502	27719277	24	Unknown or not applicable	2	0	Beam radiation	No/Unknown	Unknown	Positive	Positive	Borderline/Unknown	Alive	Alive or dead of other cause	Alive or dead due to cancer	22	2nd of 2 or more primaries	No	2	2	8500/3: Infiltrating duct carcinoma, NOS	Right - origin of primary	2	9	T1mi	N0	M0	99	100	70	0	990
64 years	2018	White	8500	504	27720489	22	Unknown or not applicable	0	98	None/Unknown	No/Unknown	HR+/HER2+	Positive	Positive	Positive	Alive	Alive or dead of other cause	Alive or dead due to cancer	19	One primary only	Yes	1	1	8500/3: Infiltrating duct carcinoma, NOS	Left - origin of primary	M	B	T1mi	N0	M0	99	100	0	0	1
75 years	2018	White	8500	505	27721443	41	Unknown or not applicable	1	0	None/Unknown	No/Unknown	HR-/HER2-	Negative	Negative	Negative	Alive	Alive or dead of other cause	Alive or dead due to cancer	23	2nd of 2 or more primaries	Yes	2	2	8500/3: Infiltrating duct carcinoma, NOS	Left - origin of primary	3	3	T1mi	N0	M0	1B	100	0	0	1
56 years	2018	White	8500	509	27730657	51	Unknown or not applicable	8	0	None/Unknown	No/Unknown	HR+/HER2-	Positive	Positive	Negative	Alive	Alive or dead of other cause	Alive or dead due to cancer	2	2nd of 2 or more primaries	No	2	2	8500/3: Infiltrating duct carcinoma, NOS	Left - origin of primary	9	1	T1mi	N0	M0	1A	100	70	0	1
48 years	2018	White	8500	509	27730684	51	Unknown or not applicable	4	0	None/Unknown	No/Unknown	Unknown	Negative	Negative	Borderline/Unknown	Alive	Alive or dead of other cause	Alive or dead due to cancer	3	One primary only	Yes	1	1	8500/3: Infiltrating duct carcinoma, NOS	Left - origin of primary	H	9	T1mi	N0	M0	99	100	0	0	990
73 years	2019	White	8500	509	27731517	43	Unknown or not applicable	1	0	None/Unknown	No/Unknown	Unknown	Positive	Positive	Borderline/Unknown	Alive	Alive or dead of other cause	Alive or dead due to cancer	7	2nd of 2 or more primaries	Yes	2	2	8500/3: Infiltrating duct carcinoma, NOS	Left - origin of primary	L	2	T1mi	N0	M0	99	100	70	0	1
54 years	2018	White	8500	502	27737360	51	Unknown or not applicable	7	0	None/Unknown	No/Unknown	HR-/HER2+	Negative	Negative	Positive	Alive	Alive or dead of other cause	Alive or dead due to cancer	23	One primary only	Yes	1	1	8500/3: Infiltrating duct carcinoma, NOS	Right - origin of primary	9	9	T1mi	N0	M0	99	100	0	0	990
59 years	2018	White	8500	509	27737829	22	Unknown or not applicable	0	98	None/Unknown	No/Unknown	HR+/HER2-	Positive	Positive	Negative	Alive	Alive or dead of other cause	Alive or dead due to cancer	0	One primary only	Yes	1	1	8500/3: Infiltrating duct carcinoma, NOS	Left - origin of primary	9	9	T1mi	N0	M0	99	100	0	0	990
56 years	2018	Asian or Pacific Islander	8500	508	27738484	22	Unknown or not applicable	4	0	Beam radiation	No/Unknown	HR-/HER2-	Negative	Negative	Negative	Alive	Alive or dead of other cause	Alive or dead due to cancer	18	One primary only	Yes	1	1	8500/3: Infiltrating duct carcinoma, NOS	Right - origin of primary	H	3	T1mi	N0	M0	1B	100	0	0	1
54 years	2018	White	8500	505	27739560	22	Unknown or not applicable	0	98	Beam radiation	No/Unknown	HR+/HER2+	Positive	Positive	Positive	Alive	Alive or dead of other cause	Alive or dead due to cancer	15	One primary only	Yes	1	1	8500/3: Infiltrating duct carcinoma, NOS	Right - origin of primary	9	9	T1mi	N0	M0	99	100	0	0	1
41 years	2018	White	8500	503	27739590	22	Unknown or not applicable	4	0	Beam radiation	No/Unknown	Unknown	Positive	Positive	Borderline/Unknown	Alive	Alive or dead of other cause	Alive or dead due to cancer	20	One primary only	Yes	1	1	8500/3: Infiltrating duct carcinoma, NOS	Right - origin of primary	9	2	T1mi	N0	M0	99	100	70	0	990
70 years	2018	White	8500	504	27740161	45	Unknown or not applicable	1	0	None/Unknown	No/Unknown	Unknown	Negative	Negative	Borderline/Unknown	Alive	Alive or dead of other cause	Alive or dead due to cancer	19	One primary only	Yes	1	1	8500/3: Infiltrating duct carcinoma, NOS	Left - origin of primary	H	9	T1mi	N0	M0	99	100	0	0	1
70 years	2018	Asian or Pacific Islander	8500	503	27740200	22	Unknown or not applicable	1	0	Beam radiation	No/Unknown	HR-/HER2-	Negative	Negative	Negative	Alive	Alive or dead of other cause	Alive or dead due to cancer	17	One primary only	Yes	1	1	8500/3: Infiltrating duct carcinoma, NOS	Right - origin of primary	H	2	T1mi	N0	M0	1B	100	0	0	990
69 years	2018	Asian or Pacific Islander	8503	503	27740564	44	Unknown or not applicable	4	0	None/Unknown	No/Unknown	HR+/HER2-	Positive	Positive	Negative	Alive	Alive or dead of other cause	Alive or dead due to cancer	22	One primary only	Yes	1	1	8503/3: Intraductal papillary adenocarcinoma with invasion	Right - origin of primary	9	2	T1mi	N0	M0	1A	100	70	0	1
49 years	2019	White	8500	508	27741282	44	Unknown or not applicable	3	0	None/Unknown	No/Unknown	HR-/HER2-	Negative	Negative	Negative	Alive	Alive or dead of other cause	Alive or dead due to cancer	4	2nd of 2 or more primaries	No	2	2	8500/3: Infiltrating duct carcinoma, NOS	Right - origin of primary	9	9	T1mi	N0	M0	99	100	0	0	1
46 years	2018	White	8500	504	27741592	22	Unknown or not applicable	0	98	Beam radiation	No/Unknown	HR+/HER2-	Positive	Positive	Negative	Alive	Alive or dead of other cause	Alive or dead due to cancer	10	One primary only	Yes	1	1	8500/3: Infiltrating duct carcinoma, NOS	Right - origin of primary	9	1	T1mi	N0	M0	1A	100	0	0	1
65 years	2018	White	8480	509	27741913	22	Unknown or not applicable	97	0	Beam radiation	No/Unknown	Unknown	Borderline/Unknown	Borderline/Unknown	Borderline/Unknown	Alive	Alive or dead of other cause	Alive or dead due to cancer	23	1st of 2 or more primaries	Yes	1	2	8480/3: Mucinous adenocarcinoma	Right - origin of primary	9	2	T1mi	N0	M0	99	100	0	0	990
78 years	2018	White	8500	509	27743216	49	Unknown or not applicable	1	0	None/Unknown	No/Unknown	HR-/HER2-	Negative	Negative	Negative	Alive	Alive or dead of other cause	Alive or dead due to cancer	12	One primary only	Yes	1	1	8500/3: Infiltrating duct carcinoma, NOS	Left - origin of primary	2	2	T1mi	N0	M0	1B	100	70	0	1
65 years	2018	White	8500	509	27743355	30	Unknown or not applicable	1	0	Refused (1988+)	No/Unknown	HR+/HER2-	Positive	Positive	Negative	Alive	Alive or dead of other cause	Alive or dead due to cancer	20	One primary only	Yes	1	1	8500/3: Infiltrating duct carcinoma, NOS	Right - origin of primary	A	1	T1mi	N0	M0	1A	100	0	0	1
59 years	2018	Black	8500	508	27743549	22	Unknown or not applicable	1	0	Beam radiation	No/Unknown	HR-/HER2-	Negative	Negative	Negative	Alive	Alive or dead of other cause	Alive or dead due to cancer	14	One primary only	Yes	1	1	8500/3: Infiltrating duct carcinoma, NOS	Right - origin of primary	9	9	T1mi	N0	M0	99	100	0	0	1
57 years	2018	Black	8500	508	27746170	49	Unknown or not applicable	4	0	None/Unknown	No/Unknown	HR+/HER2-	Positive	Positive	Negative	Alive	Alive or dead of other cause	Alive or dead due to cancer	20	One primary only	Yes	1	1	8500/3: Infiltrating duct carcinoma, NOS	Right - origin of primary	9	2	T1mi	N0	M0	1A	100	70	0	1
55 years	2018	White	8500	504	27746768	23	Unknown or not applicable	1	0	Beam radiation	No/Unknown	HR+/HER2-	Positive	Negative	Negative	Alive	Alive or dead of other cause	Alive or dead due to cancer	18	One primary only	Yes	1	1	8500/3: Infiltrating duct carcinoma, NOS	Left - origin of primary	2	3	T1mi	N0	M0	1B	100	70	0	1
67 years	2018	White	8500	508	27746871	23	Unknown or not applicable	4	0	Beam radiation	No/Unknown	HR+/HER2-	Positive	Positive	Negative	Alive	Alive or dead of other cause	Alive or dead due to cancer	14	One primary only	Yes	1	1	8500/3: Infiltrating duct carcinoma, NOS	Right - origin of primary	9	1	T1mi	N0	M0	1A	100	70	0	1
42 years	2018	Asian or Pacific Islander	8500	503	27746925	51	Unknown or not applicable	18	0	Beam radiation	Yes	Unknown	Borderline/Unknown	Negative	Positive	Alive	Alive or dead of other cause	Alive or dead due to cancer	15	One primary only	Yes	1	1	8500/3: Infiltrating duct carcinoma, NOS	Right - origin of primary	3	9	T1mi	N0	M0	99	100	70	0	1
51 years	2018	White	8500	501	27746962	41	Unknown or not applicable	1	0	None/Unknown	No/Unknown	Unknown	Borderline/Unknown	Negative	Positive	Alive	Alive or dead of other cause	Alive or dead due to cancer	13	One primary only	Yes	1	1	8500/3: Infiltrating duct carcinoma, NOS	Left - origin of primary	9	2	T1mi	N0	M0	99	100	70	0	1
69 years	2018	Black	8500	504	27747457	41	Unknown or not applicable	2	0	None/Unknown	No/Unknown	HR+/HER2-	Positive	Positive	Negative	Alive	Alive or dead of other cause	Alive or dead due to cancer	22	One primary only	Yes	1	1	8500/3: Infiltrating duct carcinoma, NOS	Right - origin of primary	2	2	T1mi	N0	M0	1A	100	70	0	1
52 years	2018	White	8500	504	27747604	43	Unknown or not applicable	1	0	None/Unknown	No/Unknown	Unknown	Negative	Negative	Borderline/Unknown	Alive	Alive or dead of other cause	Alive or dead due to cancer	15	One primary only	Yes	1	1	8500/3: Infiltrating duct carcinoma, NOS	Left - origin of primary	M	H	T1mi	N0	M0	99	100	70	0	990
44 years	2018	Asian or Pacific Islander	8500	505	27747955	40	Unknown or not applicable	2	0	Refused (1988+)	No/Unknown	HR-/HER2+	Negative	Negative	Positive	Alive	Alive or dead of other cause	Alive or dead due to cancer	21	One primary only	Yes	1	1	8500/3: Infiltrating duct carcinoma, NOS	Left - origin of primary	3	3	T1mi	N0	M0	1A	100	70	0	990
59 years	2018	Asian or Pacific Islander	8500	502	27748214	23	Unknown or not applicable	1	0	Beam radiation	No/Unknown	HR+/HER2-	Positive	Positive	Negative	Alive	Alive or dead of other cause	Alive or dead due to cancer	17	One primary only	Yes	1	1	8500/3: Infiltrating duct carcinoma, NOS	Right - origin of primary	9	9	T1mi	N0	M0	99	100	70	0	1
47 years	2018	Black	8500	509	27748230	30	Unknown or not applicable	7	0	Refused (1988+)	No/Unknown	HR+/HER2-	Positive	Positive	Negative	Alive	Alive or dead of other cause	Alive or dead due to cancer	17	One primary only	Yes	1	1	8500/3: Infiltrating duct carcinoma, NOS	Right - origin of primary	9	9	T1mi	N0	M0	99	100	70	0	1
70 years	2018	White	8500	504	27748853	22	Unknown or not applicable	5	0	None/Unknown	No/Unknown	Unknown	Positive	Positive	Borderline/Unknown	Alive	Alive or dead of other cause	Alive or dead due to cancer	13	One primary only	Yes	1	1	8500/3: Infiltrating duct carcinoma, NOS	Right - origin of primary	2	2	T1mi	N0	M0	99	100	0	0	1
63 years	2018	Asian or Pacific Islander	8500	509	27749445	41	Unknown or not applicable	4	0	None/Unknown	No/Unknown	HR-/HER2+	Negative	Negative	Positive	Alive	Alive or dead of other cause	Alive or dead due to cancer	20	One primary only	Yes	1	1	8500/3: Infiltrating duct carcinoma, NOS	Left - origin of primary	9	9	T1mi	N0	M0	99	100	0	0	990
56 years	2018	White	8500	502	27749473	22	Unknown or not applicable	0	98	None/Unknown	No/Unknown	Unknown	Positive	Positive	Borderline/Unknown	Alive	Alive or dead of other cause	Alive or dead due to cancer	2	One primary only	Yes	1	1	8500/3: Infiltrating duct carcinoma, NOS	Left - origin of primary	H	H	T1mi	N0	M0	99	100	0	0	990
70 years	2019	Asian or Pacific Islander	8500	504	27749504	40	Unknown or not applicable	7	0	None/Unknown	No/Unknown	HR+/HER2-	Positive	Positive	Negative	Alive	Alive or dead of other cause	Alive or dead due to cancer	4	2nd of 2 or more primaries	Yes	2	2	8500/3: Infiltrating duct carcinoma, NOS	Right - origin of primary	9	9	T1mi	N0	M0	99	100	70	0	990
46 years	2018	Asian or Pacific Islander	8522	504	27749522	23	Unknown or not applicable	11	0	None/Unknown	No/Unknown	HR+/HER2-	Positive	Positive	Negative	Alive	Alive or dead of other cause	Alive or dead due to cancer	14	One primary only	Yes	1	1	8522/3: Infiltrating duct and lobular carcinoma	Left - origin of primary	9	9	T1mi	N0	M0	99	100	0	0	990
39 years	2018	White	8500	504	27749667	49	Unknown or not applicable	4	0	None/Unknown	Yes	Unknown	Borderline/Unknown	Positive	Borderline/Unknown	Alive	Alive or dead of other cause	Alive or dead due to cancer	13	1st of 2 or more primaries	Yes	1	2	8500/3: Infiltrating duct carcinoma, NOS	Right - origin of primary	9	9	T1mi	N0	M0	99	100	70	0	1
33 years	2018	White	8500	509	27751132	44	Unknown or not applicable	4	0	None/Unknown	No/Unknown	HR-/HER2+	Negative	Negative	Positive	Alive	Alive or dead of other cause	Alive or dead due to cancer	15	1st of 2 or more primaries	Yes	1	2	8500/3: Infiltrating duct carcinoma, NOS	Left - origin of primary	9	2	T1mi	N0	M0	1A	100	0	0	1
81 years	2018	White	8500	502	27751226	44	Unknown or not applicable	5	0	None/Unknown	No/Unknown	Unknown	Negative	Negative	Borderline/Unknown	Alive	Alive or dead of other cause	Alive or dead due to cancer	12	One primary only	Yes	1	1	8500/3: Infiltrating duct carcinoma, NOS	Left - origin of primary	H	2	T1mi	N0	M0	99	100	0	0	990
52 years	2018	Black	8500	508	27751404	41	Unknown or not applicable	3	0	None/Unknown	No/Unknown	Unknown	Positive	Positive	Borderline/Unknown	Alive	Alive or dead of other cause	Alive or dead due to cancer	20	One primary only	Yes	1	1	8500/3: Infiltrating duct carcinoma, NOS	Right - origin of primary	M	M	T1mi	N0	M0	99	100	0	0	1
71 years	2018	White	8201	504	27751505	41	Unknown or not applicable	6	0	None/Unknown	No/Unknown	HR+/HER2-	Positive	Positive	Negative	Alive	Alive or dead of other cause	Alive or dead due to cancer	4	One primary only	Yes	1	1	8201/3: Cribriform carcinoma, NOS	Right - origin of primary	1	1	T1mi	N0	M0	1A	100	70	0	990
47 years	2018	White	8500	508	27751689	22	Unknown or not applicable	98	0	Beam radiation	No/Unknown	HR+/HER2-	Positive	Positive	Negative	Alive	Alive or dead of other cause	Alive or dead due to cancer	13	One primary only	Yes	1	1	8500/3: Infiltrating duct carcinoma, NOS	Left - origin of primary	H	9	T1mi	N0	M0	99	100	0	0	1
65 years	2018	Black	8500	504	27752082	22	Unknown or not applicable	2	0	Beam radiation	No/Unknown	HR-/HER2-	Negative	Negative	Negative	Alive	Alive or dead of other cause	Alive or dead due to cancer	20	One primary only	Yes	1	1	8500/3: Infiltrating duct carcinoma, NOS	Right - origin of primary	3	3	T1mi	N0	M0	1B	100	0	0	1
59 years	2018	White	8500	504	27754561	22	Unknown or not applicable	1	0	None/Unknown	No/Unknown	HR+/HER2-	Positive	Positive	Negative	Alive	Alive or dead of other cause	Alive or dead due to cancer	16	One primary only	Yes	1	1	8500/3: Infiltrating duct carcinoma, NOS	Left - origin of primary	B	9	T1mi	N0	M0	99	100	0	0	990
55 years	2018	Asian or Pacific Islander	8500	502	27754737	22	Unknown or not applicable	1	0	Beam radiation	No/Unknown	HR+/HER2+	Positive	Positive	Positive	Alive	Alive or dead of other cause	Alive or dead due to cancer	18	One primary only	Yes	1	1	8500/3: Infiltrating duct carcinoma, NOS	Right - origin of primary	H	9	T1mi	N0	M0	99	100	70	0	1
61 years	2018	White	8500	504	27755828	49	Unknown or not applicable	98	0	None/Unknown	No/Unknown	Unknown	Borderline/Unknown	Borderline/Unknown	Borderline/Unknown	Alive	Alive or dead of other cause	Alive or dead due to cancer	17	2nd of 2 or more primaries	No	2	2	8500/3: Infiltrating duct carcinoma, NOS	Left - origin of primary	9	9	T1mi	N0	M0	99	100	70	0	990
72 years	2018	Black	8500	502	27756552	22	Unknown or not applicable	1	0	Beam radiation	No/Unknown	HR+/HER2-	Positive	Positive	Negative	Breast	Dead (attributable to this cancer dx)	Alive or dead due to cancer	6	2nd of 2 or more primaries	No	1	2	8500/3: Infiltrating duct carcinoma, NOS	Left - origin of primary	1	1	T1mi	N0	M0	1A	100	0	0	1
54 years	2018	White	8500	501	27756574	49	Unknown or not applicable	1	0	None/Unknown	No/Unknown	HR+/HER2-	Positive	Positive	Negative	Alive	Alive or dead of other cause	Alive or dead due to cancer	21	One primary only	Yes	1	1	8500/3: Infiltrating duct carcinoma, NOS	Left - origin of primary	2	2	T1mi	N0	M0	1A	100	0	0	1
46 years	2018	Black	8500	505	27757359	22	Unknown or not applicable	1	0	Beam radiation	No/Unknown	Unknown	Positive	Positive	Borderline/Unknown	Alive	Alive or dead of other cause	Alive or dead due to cancer	20	One primary only	Yes	1	1	8500/3: Infiltrating duct carcinoma, NOS	Right - origin of primary	M	9	T1mi	N0	M0	99	100	0	0	1
45 years	2018	Asian or Pacific Islander	8500	509	27757465	51	Unknown or not applicable	13	1	None/Unknown	No/Unknown	HR+/HER2-	Positive	Negative	Negative	Alive	Alive or dead of other cause	Alive or dead due to cancer	18	1st of 2 or more primaries	Yes	1	2	8500/3: Infiltrating duct carcinoma, NOS	Right - origin of primary	9	9	T1mi	N1a	M0	99	100	200	0	1
39 years	2018	Black	8500	506	27757827	22	Unknown or not applicable	1	0	Beam radiation	No/Unknown	Unknown	Borderline/Unknown	Borderline/Unknown	Borderline/Unknown	Alive	Alive or dead of other cause	Alive or dead due to cancer	13	One primary only	Yes	1	1	8500/3: Infiltrating duct carcinoma, NOS	Right - origin of primary	2	2	T1mi	N0	M0	99	100	70	0	1
41 years	2018	White	8500	508	27757839	49	Unknown or not applicable	1	0	None/Unknown	No/Unknown	Unknown	Borderline/Unknown	Borderline/Unknown	Borderline/Unknown	Alive	Alive or dead of other cause	Alive or dead due to cancer	7	1st of 2 or more primaries	Yes	1	2	8500/3: Infiltrating duct carcinoma, NOS	Left - origin of primary	9	9	T1mi	N0	M0	99	100	0	0	1
53 years	2018	White	8500	504	27758101	22	Unknown or not applicable	3	0	None/Unknown	Yes	HR+/HER2+	Positive	Positive	Positive	Alive	Alive or dead of other cause	Alive or dead due to cancer	15	One primary only	Yes	1	1	8500/3: Infiltrating duct carcinoma, NOS	Left - origin of primary	9	2	T1mi	N0	M0	1A	100	0	0	1
73 years	2018	White	8500	509	27758751	23	Unknown or not applicable	2	0	Beam radiation	No/Unknown	Unknown	Negative	Negative	Borderline/Unknown	Alive	Alive or dead of other cause	Alive or dead due to cancer	7	One primary only	Yes	1	1	8500/3: Infiltrating duct carcinoma, NOS	Right - origin of primary	3	3	T1mi	N0	M0	99	100	70	0	1
53 years	2018	Asian or Pacific Islander	8500	504	27759377	40	Unknown or not applicable	2	0	None/Unknown	No/Unknown	HR-/HER2-	Negative	Negative	Negative	Alive	Alive or dead of other cause	Alive or dead due to cancer	5	One primary only	Yes	1	1	8500/3: Infiltrating duct carcinoma, NOS	Left - origin of primary	3	3	T1mi	N0	M0	1B	100	0	0	990
52 years	2018	White	8500	508	27759470	23	Unknown or not applicable	1	0	Beam radiation	No/Unknown	HR+/HER2-	Positive	Positive	Negative	Alive	Alive or dead of other cause	Alive or dead due to cancer	20	One primary only	Yes	1	1	8500/3: Infiltrating duct carcinoma, NOS	Left - origin of primary	H	2	T1mi	N0(mol+)	M0	1A	100	50	0	1
34 years	2018	White	8500	501	27760527	48	Unknown or not applicable	0	98	None/Unknown	No/Unknown	Unknown	Positive	Borderline/Unknown	Borderline/Unknown	Alive	Alive or dead of other cause	Alive or dead due to cancer	22	One primary only	Yes	1	1	8500/3: Infiltrating duct carcinoma, NOS	Left - origin of primary	9	1	T1mi	N0	M0	99	100	0	0	1
54 years	2018	Asian or Pacific Islander	8500	502	27761256	41	Unknown or not applicable	5	0	None/Unknown	Yes	HR+/HER2+	Positive	Negative	Positive	Alive	Alive or dead of other cause	Alive or dead due to cancer	14	One primary only	Yes	1	1	8500/3: Infiltrating duct carcinoma, NOS	Right - origin of primary	3	3	T1mi	N0	M0	1A	100	70	0	1
69 years	2018	White	8500	504	27761775	24	Unknown or not applicable	11	0	Beam radiation	No/Unknown	Unknown	Positive	Negative	Borderline/Unknown	Alive	Alive or dead of other cause	Alive or dead due to cancer	15	One primary only	Yes	1	1	8500/3: Infiltrating duct carcinoma, NOS	Left - origin of primary	H	2	T1mi	N0	M0	99	100	70	0	1
66 years	2018	White	8500	503	27761840	22	Unknown or not applicable	2	0	Beam radiation	No/Unknown	HR-/HER2+	Negative	Negative	Positive	Alive	Alive or dead of other cause	Alive or dead due to cancer	21	One primary only	Yes	1	1	8500/3: Infiltrating duct carcinoma, NOS	Left - origin of primary	9	2	T1mi	N0	M0	1A	100	70	0	1
46 years	2018	White	8500	502	27761893	22	Unknown or not applicable	6	0	Beam radiation	No/Unknown	Unknown	Positive	Positive	Borderline/Unknown	Alive	Alive or dead of other cause	Alive or dead due to cancer	22	One primary only	Yes	1	1	8500/3: Infiltrating duct carcinoma, NOS	Left - origin of primary	9	2	T1mi	N0	M0	99	100	70	0	1
69 years	2018	White	8500	505	27763837	22	Unknown or not applicable	9	0	None/Unknown	No/Unknown	HR+/HER2+	Positive	Positive	Positive	Alive	Alive or dead of other cause	Alive or dead due to cancer	18	One primary only	Yes	1	1	8500/3: Infiltrating duct carcinoma, NOS	Right - origin of primary	C	3	T1mi	N0	M0	1A	100	70	0	990
40 years	2018	White	8500	508	27764036	23	Unknown or not applicable	3	0	None/Unknown	No/Unknown	Unknown	Positive	Positive	Borderline/Unknown	Alive	Alive or dead of other cause	Alive or dead due to cancer	4	One primary only	Yes	1	1	8500/3: Infiltrating duct carcinoma, NOS	Right - origin of primary	2	9	T1mi	N0	M0	99	100	0	0	990
43 years	2018	White	8500	504	27765108	22	Unknown or not applicable	2	0	None/Unknown	No/Unknown	HR+/HER2+	Positive	Positive	Positive	Alive	Alive or dead of other cause	Alive or dead due to cancer	20	One primary only	Yes	1	1	8500/3: Infiltrating duct carcinoma, NOS	Left - origin of primary	H	9	T1mi	N0	M0	99	100	0	0	1
52 years	2018	White	8500	508	27765598	22	Unknown or not applicable	1	0	Beam radiation	No/Unknown	HR+/HER2-	Positive	Positive	Negative	Alive	Alive or dead of other cause	Alive or dead due to cancer	18	One primary only	Yes	1	1	8500/3: Infiltrating duct carcinoma, NOS	Left - origin of primary	9	9	T1mi	N0	M0	99	100	70	0	990
70 years	2018	White	8500	508	27765599	43	Unknown or not applicable	2	0	None/Unknown	No/Unknown	HR-/HER2-	Negative	Negative	Negative	Alive	Alive or dead of other cause	Alive or dead due to cancer	19	One primary only	Yes	1	1	8500/3: Infiltrating duct carcinoma, NOS	Left - origin of primary	3	3	T1mi	N0	M0	1B	100	70	0	990
48 years	2018	White	8500	504	27766837	47	Unknown or not applicable	4	0	Beam radiation	No/Unknown	HR-/HER2+	Negative	Negative	Positive	Alive	Alive or dead of other cause	Alive or dead due to cancer	18	One primary only	Yes	1	1	8500/3: Infiltrating duct carcinoma, NOS	Right - origin of primary	3	9	T1mi	N0	M0	1A	100	70	0	1
48 years	2018	Asian or Pacific Islander	8500	504	27767226	49	Unknown or not applicable	2	0	None/Unknown	No/Unknown	Unknown	Borderline/Unknown	Borderline/Unknown	Borderline/Unknown	Alive	Alive or dead of other cause	Alive or dead due to cancer	15	One primary only	Yes	1	1	8500/3: Infiltrating duct carcinoma, NOS	Left - origin of primary	H	9	T1mi	N0	M0	99	100	70	0	1
51 years	2018	White	8500	504	27767233	24	Unknown or not applicable	4	0	Beam radiation	No/Unknown	HR+/HER2+	Positive	Negative	Positive	Alive	Alive or dead of other cause	Alive or dead due to cancer	15	One primary only	Yes	1	1	8500/3: Infiltrating duct carcinoma, NOS	Left - origin of primary	H	9	T1mi	N0	M0	99	100	70	0	1
61 years	2018	Black	8500	508	27767300	41	Unknown or not applicable	3	1	Beam radiation	Yes	HR-/HER2-	Negative	Negative	Negative	Alive	Alive or dead of other cause	Alive or dead due to cancer	13	One primary only	Yes	1	1	8500/3: Infiltrating duct carcinoma, NOS	Left - origin of primary	M	2	T1mi	N1mi	M0	1B	100	100	0	1
21 years	2018	White	8500	508	27769106	44	Unknown or not applicable	1	0	None/Unknown	Yes	HR-/HER2+	Negative	Negative	Positive	Alive	Alive or dead of other cause	Alive or dead due to cancer	18	One primary only	Yes	1	1	8500/3: Infiltrating duct carcinoma, NOS	Left - origin of primary	H	3	T1mi	N0	M0	1A	100	0	0	1
39 years	2018	Asian or Pacific Islander	8500	508	27769222	22	Unknown or not applicable	7	0	Beam radiation	Yes	HR+/HER2+	Positive	Positive	Positive	Alive	Alive or dead of other cause	Alive or dead due to cancer	14	One primary only	Yes	1	1	8500/3: Infiltrating duct carcinoma, NOS	Left - origin of primary	3	9	T1mi	N0	M0	1A	100	70	0	1
74 years	2018	White	8500	502	27769565	30	Unknown or not applicable	2	0	None/Unknown	No/Unknown	Unknown	Positive	Negative	Borderline/Unknown	Alive	Alive or dead of other cause	Alive or dead due to cancer	18	One primary only	Yes	1	1	8500/3: Infiltrating duct carcinoma, NOS	Left - origin of primary	3	3	T1mi	N0	M0	99	100	70	0	990
73 years	2018	White	8500	508	27769886	20	Unknown or not applicable	0	98	Beam radiation	No/Unknown	Unknown	Positive	Positive	Borderline/Unknown	Alive	Alive or dead of other cause	Alive or dead due to cancer	12	One primary only	Yes	1	1	8500/3: Infiltrating duct carcinoma, NOS	Right - origin of primary	M	9	T1mi	N0	M0	99	100	0	0	990
61 years	2018	White	8500	508	27770570	22	Unknown or not applicable	2	0	Beam radiation	No/Unknown	HR+/HER2-	Positive	Positive	Negative	Alive	Alive or dead of other cause	Alive or dead due to cancer	20	One primary only	Yes	1	1	8500/3: Infiltrating duct carcinoma, NOS	Left - origin of primary	9	9	T1mi	N0	M0	99	100	70	0	990
58 years	2018	White	8500	505	27772067	24	Unknown or not applicable	1	0	None/Unknown	No/Unknown	Unknown	Negative	Negative	Borderline/Unknown	Alive	Alive or dead of other cause	Alive or dead due to cancer	14	One primary only	Yes	1	1	8500/3: Infiltrating duct carcinoma, NOS	Left - origin of primary	H	9	T1mi	N0	M0	99	100	70	0	1
51 years	2018	White	8500	504	27772662	0	Unknown or not applicable	1	1	None/Unknown	Yes	HR+/HER2-	Positive	Positive	Negative	Alive	Alive or dead of other cause	Alive or dead due to cancer	12	One primary only	Yes	1	1	8500/3: Infiltrating duct carcinoma, NOS	Left - origin of primary	9	9	T1mi	N1	M0	99	100	150	0	990
51 years	2019	White	8500	503	27773176	22	Unknown or not applicable	3	0	Beam radiation	No/Unknown	HR+/HER2+	Positive	Positive	Positive	Alive	Alive or dead of other cause	Alive or dead due to cancer	10	One primary only	Yes	1	1	8500/3: Infiltrating duct carcinoma, NOS	Right - origin of primary	9	9	T1mi	N0	M0	99	100	70	0	1
73 years	2019	White	8500	502	27776796	22	Unknown or not applicable	4	0	None/Unknown	No/Unknown	HR+/HER2-	Positive	Positive	Negative	Alive	Alive or dead of other cause	Alive or dead due to cancer	5	One primary only	Yes	1	1	8500/3: Infiltrating duct carcinoma, NOS	Right - origin of primary	9	9	T1mi	N0	M0	99	100	70	0	1
69 years	2018	Black	8500	509	27777128	41	Unknown or not applicable	1	0	None/Unknown	No/Unknown	HR-/HER2+	Negative	Negative	Positive	Alive	Alive or dead of other cause	Alive or dead due to cancer	15	One primary only	Yes	1	1	8500/3: Infiltrating duct carcinoma, NOS	Right - origin of primary	H	3	T1mi	N0	M0	1A	100	70	0	1
71 years	2018	White	8500	504	27777952	22	Unknown or not applicable	0	98	None/Unknown	No/Unknown	HR+/HER2-	Positive	Positive	Negative	Alive	Alive or dead of other cause	Alive or dead due to cancer	17	One primary only	Yes	1	1	8500/3: Infiltrating duct carcinoma, NOS	Right - origin of primary	1	1	T1mi	N0	M0	1A	100	0	0	1
82 years	2019	White	8500	502	27778863	41	Unknown or not applicable	2	0	None/Unknown	No/Unknown	HR+/HER2-	Positive	Positive	Negative	Alive	Alive or dead of other cause	Alive or dead due to cancer	10	One primary only	Yes	1	1	8500/3: Infiltrating duct carcinoma, NOS	Left - origin of primary	M	2	T1mi	N0	M0	1A	100	0	0	1
61 years	2018	Asian or Pacific Islander	8500	504	27780061	22	Unknown or not applicable	5	0	Radioactive implants (includes brachytherapy) (1988+)	No/Unknown	Unknown	Positive	Positive	Borderline/Unknown	Alive	Alive or dead of other cause	Alive or dead due to cancer	20	One primary only	Yes	1	1	8500/3: Infiltrating duct carcinoma, NOS	Left - origin of primary	L	9	T1mi	N0	M0	99	100	0	0	1
39 years	2019	Asian or Pacific Islander	8500	504	27780328	40	Unknown or not applicable	2	0	None/Unknown	No/Unknown	HR+/HER2-	Positive	Negative	Negative	Alive	Alive or dead of other cause	Alive or dead due to cancer	9	One primary only	Yes	1	1	8500/3: Infiltrating duct carcinoma, NOS	Left - origin of primary	H	H	T1mi	N0	M0	99	100	70	0	1
45 years	2019	White	8500	508	27780757	40	Unknown or not applicable	3	0	None/Unknown	No/Unknown	HR+/HER2-	Positive	Positive	Negative	Alive	Alive or dead of other cause	Alive or dead due to cancer	11	One primary only	Yes	1	1	8500/3: Infiltrating duct carcinoma, NOS	Right - origin of primary	H	2	T1mi	N0	M0	1A	100	70	0	1
57 years	2019	Asian or Pacific Islander	8500	509	27780810	45	Unknown or not applicable	2	0	None/Unknown	No/Unknown	Unknown	Negative	Negative	Borderline/Unknown	Alive	Alive or dead of other cause	Alive or dead due to cancer	9	One primary only	Yes	1	1	8500/3: Infiltrating duct carcinoma, NOS	Right - origin of primary	9	9	T1mi	N0	M0	99	100	70	0	1
49 years	2019	White	8500	505	27780867	24	Unknown or not applicable	4	0	Beam radiation	No/Unknown	HR+/HER2-	Positive	Positive	Negative	Alive	Alive or dead of other cause	Alive or dead due to cancer	10	One primary only	Yes	1	1	8500/3: Infiltrating duct carcinoma, NOS	Right - origin of primary	1	1	T1mi	N0	M0	1A	100	70	0	1
60 years	2018	Black	8500	508	27781103	41	Unknown or not applicable	2	0	None/Unknown	No/Unknown	HR+/HER2+	Positive	Negative	Positive	Alive	Alive or dead of other cause	Alive or dead due to cancer	19	One primary only	Yes	1	1	8500/3: Infiltrating duct carcinoma, NOS	Left - origin of primary	B	2	T1mi	N0	M0	1A	100	70	0	1
64 years	2018	Asian or Pacific Islander	8541	501	27781485	42	Unknown or not applicable	1	1	None/Unknown	No/Unknown	HR+/HER2-	Positive	Negative	Negative	Alive	Alive or dead of other cause	Alive or dead due to cancer	15	One primary only	Yes	1	1	8541/3: Paget disease and infiltrating ductal carcinoma of breast	Right - origin of primary	9	3	T1mi	N0(i+)	M0	1A	100	30	0	1
48 years	2019	Asian or Pacific Islander	8500	508	27782486	57	Unknown or not applicable	1	0	None/Unknown	No/Unknown	HR+/HER2-	Positive	Positive	Negative	Alive	Alive or dead of other cause	Alive or dead due to cancer	11	One primary only	Yes	1	1	8500/3: Infiltrating duct carcinoma, NOS	Right - origin of primary	M	9	T1mi	N0	M0	99	100	70	0	990
78 years	2019	Black	8500	501	27782637	41	Unknown or not applicable	2	0	None/Unknown	No/Unknown	Unknown	Positive	Positive	Borderline/Unknown	Alive	Alive or dead of other cause	Alive or dead due to cancer	5	One primary only	Yes	1	1	8500/3: Infiltrating duct carcinoma, NOS	Right - origin of primary	M	1	T1mi	N0	M0	99	100	70	0	1
68 years	2019	Asian or Pacific Islander	8500	509	27784966	51	Unknown or not applicable	20	19	None/Unknown	No/Unknown	HR-/HER2+	Negative	Negative	Positive	Alive	Alive or dead of other cause	Alive or dead due to cancer	10	One primary only	Yes	1	1	8500/3: Infiltrating duct carcinoma, NOS	Right - origin of primary	9	9	T1mi	N3a	M0	99	100	200	0	1
36 years	2018	White	8520	504	27786891	44	Unknown or not applicable	5	5	Beam radiation	Yes	HR+/HER2-	Positive	Positive	Negative	Alive	Alive or dead of other cause	Alive or dead due to cancer	16	One primary only	Yes	1	1	8520/3: Lobular carcinoma, NOS	Left - origin of primary	2	2	T1mi	N3b	M0	3A	200	300	0	1
80 years	2019	White	8500	503	27787746	51	Unknown or not applicable	11	0	None/Unknown	No/Unknown	HR+/HER2-	Positive	Positive	Negative	Alive	Alive or dead of other cause	Alive or dead due to cancer	10	1st of 2 or more primaries	Yes	1	2	8500/3: Infiltrating duct carcinoma, NOS	Left - origin of primary	1	2	T1mi	N0	M0	1A	100	70	0	1
64 years	2019	White	8500	504	27789165	24	Unknown or not applicable	1	0	Beam radiation	No/Unknown	HR+/HER2-	Positive	Positive	Negative	Alive	Alive or dead of other cause	Alive or dead due to cancer	8	One primary only	Yes	1	1	8500/3: Infiltrating duct carcinoma, NOS	Left - origin of primary	A	1	T1mi	N0	M0	1A	100	70	0	1
64 years	2018	Asian or Pacific Islander	8500	504	27789989	40	Unknown or not applicable	1	0	None/Unknown	No/Unknown	HR-/HER2+	Negative	Negative	Positive	Alive	Alive or dead of other cause	Alive or dead due to cancer	13	One primary only	Yes	1	1	8500/3: Infiltrating duct carcinoma, NOS	Right - origin of primary	B	2	T1mi	N0	M0	1A	100	70	0	1
48 years	2018	White	8520	509	27790235	22	Unknown or not applicable	2	1	Beam radiation	No/Unknown	HR+/HER2-	Positive	Positive	Negative	Alive	Alive or dead of other cause	Alive or dead due to cancer	13	One primary only	Yes	1	1	8520/3: Lobular carcinoma, NOS	Right - origin of primary	1	1	T1mi	N1a	M0	1A	100	200	0	1
47 years	2018	White	8500	505	27790667	22	Unknown or not applicable	3	0	Beam radiation	No/Unknown	HR+/HER2-	Positive	Positive	Negative	Alive	Alive or dead of other cause	Alive or dead due to cancer	15	One primary only	Yes	1	1	8500/3: Infiltrating duct carcinoma, NOS	Right - origin of primary	1	2	T1mi	N0	M0	1A	100	0	0	1
74 years	2018	Black	8500	504	27791474	23	Unknown or not applicable	2	0	None/Unknown	No/Unknown	HR+/HER2+	Positive	Negative	Positive	Alive	Alive or dead of other cause	Alive or dead due to cancer	12	One primary only	Yes	1	1	8500/3: Infiltrating duct carcinoma, NOS	Left - origin of primary	9	9	T1mi	N0	M0	99	100	70	0	1
73 years	2019	Asian or Pacific Islander	8500	504	27795619	41	Unknown or not applicable	2	0	None/Unknown	No/Unknown	HR+/HER2-	Positive	Positive	Negative	Alive	Alive or dead of other cause	Alive or dead due to cancer	5	One primary only	Yes	1	1	8500/3: Infiltrating duct carcinoma, NOS	Left - origin of primary	H	9	T1mi	N0	M0	99	100	70	0	1
72 years	2019	Black	8500	504	27797373	23	Unknown or not applicable	0	98	Beam radiation	No/Unknown	Unknown	Positive	Borderline/Unknown	Borderline/Unknown	Alive	Alive or dead of other cause	Alive or dead due to cancer	10	One primary only	Yes	1	1	8500/3: Infiltrating duct carcinoma, NOS	Left - origin of primary	9	9	T1mi	N0	M0	99	100	0	0	990
51 years	2019	Asian or Pacific Islander	8500	508	27797668	44	Unknown or not applicable	3	0	None/Unknown	Yes	Unknown	Borderline/Unknown	Borderline/Unknown	Borderline/Unknown	Alive	Alive or dead of other cause	Alive or dead due to cancer	11	One primary only	Yes	1	1	8500/3: Infiltrating duct carcinoma, NOS	Left - origin of primary	9	9	T1mi	N0	M0	99	100	70	0	1
66 years	2018	White	8500	504	27798534	22	Unknown or not applicable	4	0	Beam radiation	No/Unknown	Unknown	Positive	Positive	Borderline/Unknown	Alive	Alive or dead of other cause	Alive or dead due to cancer	17	One primary only	Yes	1	1	8500/3: Infiltrating duct carcinoma, NOS	Left - origin of primary	1	1	T1mi	N0	M0	99	100	0	0	1
44 years	2018	White	8500	509	27799045	41	Unknown or not applicable	2	1	Beam radiation	Yes	HR+/HER2+	Positive	Positive	Positive	Alive	Alive or dead of other cause	Alive or dead due to cancer	11	One primary only	Yes	1	1	8500/3: Infiltrating duct carcinoma, NOS	Left - origin of primary	C	C	T1mi	N1	M0	99	100	150	0	1
68 years	2019	White	8500	501	27799596	20	Unknown or not applicable	0	98	None/Unknown	No/Unknown	HR-/HER2+	Negative	Negative	Positive	Alive	Alive or dead of other cause	Alive or dead due to cancer	11	One primary only	Yes	1	1	8500/3: Infiltrating duct carcinoma, NOS	Left - origin of primary	2	2	T1mi	N0	M0	1A	100	0	0	1
56 years	2018	Asian or Pacific Islander	8500	504	27801778	46	Unknown or not applicable	4	0	None/Unknown	No/Unknown	HR-/HER2+	Negative	Negative	Positive	Alive	Alive or dead of other cause	Alive or dead due to cancer	10	One primary only	Yes	1	1	8500/3: Infiltrating duct carcinoma, NOS	Left - origin of primary	9	3	T1mi	N0	M0	1A	100	70	0	1
43 years	2019	Asian or Pacific Islander	8500	505	27802145	48	Unknown or not applicable	3	0	None/Unknown	No/Unknown	HR+/HER2-	Positive	Positive	Negative	Alive	Alive or dead of other cause	Alive or dead due to cancer	5	One primary only	Yes	1	1	8500/3: Infiltrating duct carcinoma, NOS	Left - origin of primary	9	9	T1mi	N0	M0	99	100	0	0	990
39 years	2019	White	8500	508	27802605	49	Unknown or not applicable	1	0	None/Unknown	No/Unknown	Unknown	Positive	Positive	Borderline/Unknown	Alive	Alive or dead of other cause	Alive or dead due to cancer	7	1st of 2 or more primaries	Yes	1	1	8500/3: Infiltrating duct carcinoma, NOS	Left - origin of primary	9	9	T1mi	N0(i+)	M0	99	100	30	0	1
72 years	2019	Black	8500	505	27803916	22	Unknown or not applicable	0	98	Beam radiation	No/Unknown	Unknown	Positive	Borderline/Unknown	Borderline/Unknown	Alive	Alive or dead of other cause	Alive or dead due to cancer	11	One primary only	Yes	1	1	8500/3: Infiltrating duct carcinoma, NOS	Left - origin of primary	L	1	T1mi	N0	M0	99	100	0	0	1
62 years	2019	Unknown	8500	501	27804076	22	Unknown or not applicable	1	0	Beam radiation	No/Unknown	Unknown	Negative	Borderline/Unknown	Borderline/Unknown	Alive	Alive or dead of other cause	Alive or dead due to cancer	10	One primary only	Yes	1	1	8500/3: Infiltrating duct carcinoma, NOS	Left - origin of primary	9	9	T1mi	N0	M0	99	100	70	0	1
60 years	2019	Asian or Pacific Islander	8500	502	27806367	23	Unknown or not applicable	1	0	Beam radiation	No/Unknown	HR-/HER2+	Negative	Negative	Positive	Alive	Alive or dead of other cause	Alive or dead due to cancer	10	One primary only	Yes	1	1	8500/3: Infiltrating duct carcinoma, NOS	Right - origin of primary	B	B	T1mi	N0	M0	99	100	70	0	1
73 years	2019	White	8500	505	27806412	22	Unknown or not applicable	0	98	Refused (1988+)	No/Unknown	HR+/HER2-	Positive	Positive	Negative	Alive	Alive or dead of other cause	Alive or dead due to cancer	9	One primary only	Yes	1	1	8500/3: Infiltrating duct carcinoma, NOS	Left - origin of primary	1	1	T1mi	N0	M0	1A	100	0	0	990
80 years	2019	White	8500	508	27806789	22	Unknown or not applicable	1	0	Beam radiation	No/Unknown	HR+/HER2-	Positive	Positive	Negative	Alive	Alive or dead of other cause	Alive or dead due to cancer	9	One primary only	Yes	1	1	8500/3: Infiltrating duct carcinoma, NOS	Right - origin of primary	2	2	T1mi	N0	M0	1A	100	70	0	1
24 years	2018	White	8500	502	27806913	42	Unknown or not applicable	17	1	Beam radiation	Yes	HR-/HER2-	Negative	Negative	Negative	Alive	Alive or dead of other cause	Alive or dead due to cancer	23	One primary only	Yes	1	1	8500/3: Infiltrating duct carcinoma, NOS	Right - origin of primary	H	9	T1mi	N0(i+)	M0	99	100	30	0	1
74 years	2018	Black	8500	508	27807075	41	Unknown or not applicable	3	0	None/Unknown	No/Unknown	HR+/HER2-	Positive	Positive	Negative	Alive	Alive or dead of other cause	Alive or dead due to cancer	12	One primary only	Yes	1	1	8500/3: Infiltrating duct carcinoma, NOS	Right - origin of primary	9	9	T1mi	N0	M0	99	100	0	0	990
47 years	2019	Black	8500	508	27809958	30	Unknown or not applicable	18	2	Beam radiation	Yes	HR+/HER2-	Positive	Positive	Negative	Alive	Alive or dead of other cause	Alive or dead due to cancer	7	One primary only	Yes	1	1	8500/3: Infiltrating duct carcinoma, NOS	Right - origin of primary	9	9	T1mi	N1a	M0	99	100	200	0	990
65 years	2019	White	8500	508	27810825	22	Unknown or not applicable	2	0	Beam radiation	No/Unknown	HR-/HER2+	Negative	Negative	Positive	Alive	Alive or dead of other cause	Alive or dead due to cancer	11	One primary only	Yes	1	1	8500/3: Infiltrating duct carcinoma, NOS	Left - origin of primary	3	3	T1mi	N0	M0	1A	100	70	0	1
65 years	2019	White	8500	508	27811213	22	Unknown or not applicable	4	1	Beam radiation	Yes	HR+/HER2-	Positive	Positive	Negative	Alive	Alive or dead of other cause	Alive or dead due to cancer	9	One primary only	Yes	1	1	8500/3: Infiltrating duct carcinoma, NOS	Left - origin of primary	9	9	T1mi	N1a	M0	99	100	200	0	990
89 years	2018	White	8500	504	27813744	24	Unknown or not applicable	0	98	None/Unknown	No/Unknown	Unknown	Positive	Positive	Borderline/Unknown	Alive	Alive or dead of other cause	Alive or dead due to cancer	3	One primary only	Yes	1	1	8500/3: Infiltrating duct carcinoma, NOS	Left - origin of primary	9	9	T1mi	N0	M0	99	100	0	0	1
58 years	2019	Asian or Pacific Islander	8500	504	27813963	22	Unknown or not applicable	3	0	Beam radiation	Yes	Unknown	Negative	Negative	Borderline/Unknown	Alive	Alive or dead of other cause	Alive or dead due to cancer	9	2nd of 2 or more primaries	No	2	2	8500/3: Infiltrating duct carcinoma, NOS	Right - origin of primary	9	H	T1mi	N0	M0	99	100	0	0	1
69 years	2019	White	8500	508	27815109	22	Unknown or not applicable	0	98	Beam radiation	No/Unknown	HR+/HER2-	Positive	Positive	Negative	Alive	Alive or dead of other cause	Alive or dead due to cancer	4	One primary only	Yes	1	1	8500/3: Infiltrating duct carcinoma, NOS	Left - origin of primary	M	9	T1mi	N0	M0	99	100	0	0	1
66 years	2019	Asian or Pacific Islander	8500	508	27815855	24	Unknown or not applicable	2	0	Beam radiation	Yes	Unknown	Borderline/Unknown	Borderline/Unknown	Borderline/Unknown	Alive	Alive or dead of other cause	Alive or dead due to cancer	4	2nd of 2 or more primaries	No	2	2	8500/3: Infiltrating duct carcinoma, NOS	Right - origin of primary	9	9	T1mi	N0	M0	99	100	70	0	990
43 years	2019	White	8500	502	27816087	20	Unknown or not applicable	1	0	Beam radiation	No/Unknown	HR+/HER2-	Positive	Positive	Negative	Alive	Alive or dead of other cause	Alive or dead due to cancer	7	One primary only	Yes	1	1	8500/3: Infiltrating duct carcinoma, NOS	Right - origin of primary	1	1	T1mi	N0	M0	1A	100	70	0	1
77 years	2019	Black	8500	508	27819612	22	Unknown or not applicable	2	0	None/Unknown	No/Unknown	HR+/HER2-	Positive	Positive	Negative	Alive	Alive or dead of other cause	Alive or dead due to cancer	9	One primary only	Yes	1	1	8500/3: Infiltrating duct carcinoma, NOS	Left - origin of primary	2	2	T1mi	N0	M0	1A	100	70	0	1
58 years	2019	Black	8500	504	27820176	41	Unknown or not applicable	4	0	None/Unknown	No/Unknown	Unknown	Positive	Borderline/Unknown	Borderline/Unknown	Alive	Alive or dead of other cause	Alive or dead due to cancer	9	One primary only	Yes	1	1	8500/3: Infiltrating duct carcinoma, NOS	Right - origin of primary	H	9	T1mi	N0	M0	99	100	0	0	1
62 years	2019	Black	8503	504	27820475	23	Unknown or not applicable	2	0	Beam radiation	No/Unknown	Unknown	Borderline/Unknown	Positive	Borderline/Unknown	Alive	Alive or dead of other cause	Alive or dead due to cancer	2	One primary only	Yes	1	1	8503/3: Intraductal papillary adenocarcinoma with invasion	Left - origin of primary	9	1	T1mi	N0	M0	99	100	70	0	1
80 years	2019	White	8500	503	27821333	23	Unknown or not applicable	1	0	Beam radiation	No/Unknown	HR+/HER2-	Positive	Positive	Negative	Alive	Alive or dead of other cause	Alive or dead due to cancer	4	One primary only	Yes	1	1	8500/3: Infiltrating duct carcinoma, NOS	Left - origin of primary	9	9	T1mi	N0	M0	99	100	70	0	990
60 years	2019	White	8500	508	27821603	22	Unknown or not applicable	0	98	None/Unknown	No/Unknown	HR-/HER2+	Negative	Negative	Positive	Alive	Alive or dead of other cause	Alive or dead due to cancer	7	One primary only	Yes	1	1	8500/3: Infiltrating duct carcinoma, NOS	Left - origin of primary	H	9	T1mi	N0	M0	99	100	0	0	990
79 years	2018	Asian or Pacific Islander	8500	508	27825522	24	Unknown or not applicable	0	98	Beam radiation	No/Unknown	HR+/HER2+	Positive	Negative	Positive	Alive	Alive or dead of other cause	Alive or dead due to cancer	12	One primary only	Yes	1	1	8500/3: Infiltrating duct carcinoma, NOS	Left - origin of primary	H	9	T1mi	N0	M0	99	100	0	0	1
60 years	2019	White	8500	508	27825883	20	Unknown or not applicable	1	0	None/Unknown	No/Unknown	HR-/HER2+	Negative	Negative	Positive	Alive	Alive or dead of other cause	Alive or dead due to cancer	4	One primary only	Yes	1	1	8500/3: Infiltrating duct carcinoma, NOS	Left - origin of primary	C	2	T1mi	N0	M0	1A	100	0	0	1
62 years	2019	White	8503	504	27826098	22	Unknown or not applicable	2	0	Beam radiation	No/Unknown	HR+/HER2-	Positive	Positive	Negative	Alive	Alive or dead of other cause	Alive or dead due to cancer	5	One primary only	Yes	1	1	8503/3: Intraductal papillary adenocarcinoma with invasion	Right - origin of primary	9	1	T1mi	N0	M0	1A	100	70	0	1
70 years	2019	White	8500	505	27826154	40	Unknown or not applicable	1	0	None/Unknown	No/Unknown	HR+/HER2+	Positive	Negative	Positive	Alive	Alive or dead of other cause	Alive or dead due to cancer	6	One primary only	Yes	1	1	8500/3: Infiltrating duct carcinoma, NOS	Left - origin of primary	9	3	T1mi	N0	M0	1A	100	0	0	1
49 years	2019	White	8520	504	27826280	30	Unknown or not applicable	1	0	None/Unknown	No/Unknown	Unknown	Positive	Positive	Borderline/Unknown	Alive	Alive or dead of other cause	Alive or dead due to cancer	2	2nd of 2 or more primaries	No	2	2	8520/3: Lobular carcinoma, NOS	Right - origin of primary	9	9	T1mi	N0	M0	99	100	70	0	1
59 years	2019	Asian or Pacific Islander	8500	501	27827003	22	Unknown or not applicable	1	0	Beam radiation	No/Unknown	HR+/HER2-	Positive	Positive	Negative	Alive	Alive or dead of other cause	Alive or dead due to cancer	8	1st of 2 or more primaries	Yes	1	1	8500/3: Infiltrating duct carcinoma, NOS	Right - origin of primary	1	1	T1mi	N0	M0	1A	100	70	0	1
67 years	2019	White	8520	504	27827716	41	Unknown or not applicable	3	0	None/Unknown	No/Unknown	HR+/HER2-	Positive	Positive	Negative	Alive	Alive or dead of other cause	Alive or dead due to cancer	8	One primary only	Yes	1	1	8520/3: Lobular carcinoma, NOS	Left - origin of primary	2	2	T1mi	N0	M0	1A	100	70	0	1
72 years	2019	Asian or Pacific Islander	8500	505	27828276	24	Unknown or not applicable	3	0	Beam radiation	No/Unknown	HR+/HER2-	Positive	Positive	Negative	Alive	Alive or dead of other cause	Alive or dead due to cancer	3	One primary only	Yes	1	1	8500/3: Infiltrating duct carcinoma, NOS	Left - origin of primary	2	2	T1mi	N0	M0	1A	100	70	0	1
65 years	2019	Asian or Pacific Islander	8500	504	27829321	41	Unknown or not applicable	2	0	None/Unknown	No/Unknown	Unknown	Positive	Borderline/Unknown	Borderline/Unknown	Alive	Alive or dead of other cause	Alive or dead due to cancer	7	One primary only	Yes	1	1	8500/3: Infiltrating duct carcinoma, NOS	Right - origin of primary	H	1	T1mi	N0	M0	99	100	70	0	1
59 years	2019	White	8500	504	27832315	22	Unknown or not applicable	1	0	Radioactive implants (includes brachytherapy) (1988+)	No/Unknown	HR+/HER2-	Positive	Positive	Negative	Alive	Alive or dead of other cause	Alive or dead due to cancer	1	One primary only	Yes	1	1	8500/3: Infiltrating duct carcinoma, NOS	Right - origin of primary	2	2	T1mi	N0	M0	1A	100	70	0	1
44 years	2019	Asian or Pacific Islander	8500	504	27832360	42	Unknown or not applicable	0	98	None/Unknown	No/Unknown	HR+/HER2-	Positive	Positive	Negative	Alive	Alive or dead of other cause	Alive or dead due to cancer	8	One primary only	Yes	1	1	8500/3: Infiltrating duct carcinoma, NOS	Left - origin of primary	9	9	T1mi	N0	M0	99	100	0	0	1
58 years	2018	White	8500	504	27832838	21	Unknown or not applicable	2	0	Beam radiation	No/Unknown	Unknown	Positive	Positive	Borderline/Unknown	Alive	Alive or dead of other cause	Alive or dead due to cancer	12	One primary only	Yes	1	1	8500/3: Infiltrating duct carcinoma, NOS	Right - origin of primary	H	9	T1mi	N0	M0	99	100	70	0	1
58 years	2019	White	8500	504	27834933	22	Unknown or not applicable	3	0	Refused (1988+)	No/Unknown	HR+/HER2-	Positive	Positive	Negative	Alive	Alive or dead of other cause	Alive or dead due to cancer	6	One primary only	Yes	1	1	8500/3: Infiltrating duct carcinoma, NOS	Left - origin of primary	9	9	T1mi	N0	M0	99	100	70	0	1
56 years	2019	White	8500	501	27834968	43	Unknown or not applicable	3	0	None/Unknown	No/Unknown	HR+/HER2-	Positive	Negative	Negative	Alive	Alive or dead of other cause	Alive or dead due to cancer	7	One primary only	Yes	1	1	8500/3: Infiltrating duct carcinoma, NOS	Right - origin of primary	9	9	T1mi	N0	M0	99	100	70	0	1
59 years	2019	Asian or Pacific Islander	8500	504	27835121	45	Unknown or not applicable	2	0	None/Unknown	No/Unknown	HR-/HER2+	Negative	Negative	Positive	Alive	Alive or dead of other cause	Alive or dead due to cancer	1	One primary only	Yes	1	1	8500/3: Infiltrating duct carcinoma, NOS	Left - origin of primary	H	9	T1mi	N0	M0	99	100	70	0	1
55 years	2019	White	8500	504	27835213	22	Unknown or not applicable	3	0	None/Unknown	No/Unknown	Unknown	Borderline/Unknown	Borderline/Unknown	Borderline/Unknown	Alive	Alive or dead of other cause	Alive or dead due to cancer	0	One primary only	Yes	1	1	8500/3: Infiltrating duct carcinoma, NOS	Left - origin of primary	9	9	T1mi	N0	M0	99	100	70	0	1
69 years	2019	White	8509	505	27835429	24	Unknown or not applicable	3	0	Beam radiation	No/Unknown	HR+/HER2-	Positive	Positive	Negative	Alive	Alive or dead of other cause	Alive or dead due to cancer	6	One primary only	Yes	1	1	8509/3: Solid papillary carcinoma with invasion	Right - origin of primary	1	2	T1mi	N0	M0	1A	100	70	0	1
72 years	2019	White	8520	504	27835987	22	Unknown or not applicable	0	98	None/Unknown	No/Unknown	Unknown	Positive	Negative	Borderline/Unknown	Alive	Alive or dead of other cause	Alive or dead due to cancer	1	One primary only	Yes	1	1	8520/3: Lobular carcinoma, NOS	Left - origin of primary	9	9	T1mi	N0	M0	99	100	0	0	1
71 years	2019	Asian or Pacific Islander	8500	508	27836680	46	Unknown or not applicable	1	0	None/Unknown	No/Unknown	HR+/HER2-	Positive	Positive	Negative	Alive	Alive or dead of other cause	Alive or dead due to cancer	6	One primary only	Yes	1	1	8500/3: Infiltrating duct carcinoma, NOS	Right - origin of primary	M	9	T1mi	N0	M0	99	100	70	0	1
61 years	2019	White	8500	508	27837249	22	Unknown or not applicable	0	98	Beam radiation	No/Unknown	HR+/HER2-	Positive	Positive	Negative	Alive	Alive or dead of other cause	Alive or dead due to cancer	7	One primary only	Yes	1	1	8500/3: Infiltrating duct carcinoma, NOS	Left - origin of primary	2	2	T1mi	N0	M0	1A	100	0	0	1
47 years	2019	White	8500	509	27838265	41	Unknown or not applicable	12	8	None/Unknown	No/Unknown	HR+/HER2+	Positive	Positive	Positive	Alive	Alive or dead of other cause	Alive or dead due to cancer	5	One primary only	Yes	1	1	8500/3: Infiltrating duct carcinoma, NOS	Right - origin of primary	9	2	T1mi	N2a	M0	1B	100	200	0	1
64 years	2019	White	8500	508	27840027	22	Unknown or not applicable	20	0	Beam radiation	No/Unknown	HR+/HER2-	Positive	Negative	Negative	Alive	Alive or dead of other cause	Alive or dead due to cancer	0	One primary only	Yes	1	1	8500/3: Infiltrating duct carcinoma, NOS	Left - origin of primary	9	9	T1mi	N0	M0	99	100	70	0	990
69 years	2018	Black	8500	504	27840689	30	Unknown or not applicable	2	0	None/Unknown	No/Unknown	HR+/HER2-	Positive	Positive	Negative	Alive	Alive or dead of other cause	Alive or dead due to cancer	12	One primary only	Yes	1	1	8500/3: Infiltrating duct carcinoma, NOS	Left - origin of primary	9	9	T1mi	N0	M0	99	100	0	0	1
69 years	2019	White	8500	503	27844649	22	Unknown or not applicable	2	0	Beam radiation	No/Unknown	HR+/HER2-	Positive	Positive	Negative	Alive	Alive or dead of other cause	Alive or dead due to cancer	5	One primary only	Yes	1	1	8500/3: Infiltrating duct carcinoma, NOS	Right - origin of primary	1	2	T1mi	N0	M0	1A	100	70	0	1
54 years	2019	Asian or Pacific Islander	8500	508	27844720	22	Unknown or not applicable	2	0	Beam radiation	No/Unknown	Unknown	Positive	Positive	Borderline/Unknown	Alive	Alive or dead of other cause	Alive or dead due to cancer	4	2nd of 2 or more primaries	No	2	2	8500/3: Infiltrating duct carcinoma, NOS	Right - origin of primary	9	9	T1mi	N0	M0	99	100	70	0	1
45 years	2019	White	8500	505	27844900	42	Unknown or not applicable	2	0	Beam radiation	Yes	HR-/HER2-	Negative	Negative	Negative	Alive	Alive or dead of other cause	Alive or dead due to cancer	2	1st of 2 or more primaries	Yes	1	1	8500/3: Infiltrating duct carcinoma, NOS	Left - origin of primary	3	9	T1mi	N0	M0	1B	100	0	0	1
49 years	2019	Asian or Pacific Islander	8500	509	27846928	45	Unknown or not applicable	2	0	None/Unknown	No/Unknown	HR+/HER2-	Positive	Positive	Negative	Alive	Alive or dead of other cause	Alive or dead due to cancer	8	One primary only	Yes	1	1	8500/3: Infiltrating duct carcinoma, NOS	Right - origin of primary	9	9	T1mi	N0	M0	99	100	70	0	1
63 years	2019	White	8500	503	27847657	22	Unknown or not applicable	1	0	Beam radiation	No/Unknown	Unknown	Positive	Borderline/Unknown	Borderline/Unknown	Alive	Alive or dead of other cause	Alive or dead due to cancer	6	One primary only	Yes	1	1	8500/3: Infiltrating duct carcinoma, NOS	Left - origin of primary	9	9	T1mi	N0	M0	99	100	70	0	990
67 years	2019	Asian or Pacific Islander	8500	504	27847711	41	Unknown or not applicable	2	0	None/Unknown	No/Unknown	HR-/HER2+	Negative	Negative	Positive	Alive	Alive or dead of other cause	Alive or dead due to cancer	4	One primary only	Yes	1	1	8500/3: Infiltrating duct carcinoma, NOS	Right - origin of primary	9	3	T1mi	N0	M0	1A	100	70	0	1
41 years	2019	Asian or Pacific Islander	8500	504	27847755	42	Unknown or not applicable	1	0	None/Unknown	No/Unknown	HR+/HER2-	Positive	Positive	Negative	Alive	Alive or dead of other cause	Alive or dead due to cancer	4	One primary only	Yes	1	1	8500/3: Infiltrating duct carcinoma, NOS	Right - origin of primary	2	2	T1mi	N0	M0	1A	100	70	0	1
73 years	2019	Asian or Pacific Islander	8480	505	27848451	41	Unknown or not applicable	1	0	None/Unknown	No/Unknown	HR+/HER2-	Positive	Positive	Negative	Alive	Alive or dead of other cause	Alive or dead due to cancer	2	One primary only	Yes	1	1	8480/3: Mucinous adenocarcinoma	Left - origin of primary	1	1	T1mi	N0	M0	1A	100	70	0	1
38 years	2019	Asian or Pacific Islander	8500	502	27848480	47	Unknown or not applicable	3	0	None/Unknown	No/Unknown	Unknown	Positive	Borderline/Unknown	Borderline/Unknown	Alive	Alive or dead of other cause	Alive or dead due to cancer	2	One primary only	Yes	1	1	8500/3: Infiltrating duct carcinoma, NOS	Left - origin of primary	H	9	T1mi	N0	M0	99	100	70	0	1
71 years	2019	Asian or Pacific Islander	8500	508	27849187	40	Unknown or not applicable	1	0	Beam radiation	Yes	HR+/HER2-	Positive	Negative	Negative	Alive	Alive or dead of other cause	Alive or dead due to cancer	4	1st of 2 or more primaries	Yes	1	1	8500/3: Infiltrating duct carcinoma, NOS	Right - origin of primary	3	9	T1mi	N0	M0	1B	100	70	0	1
44 years	2019	White	8500	504	27851121	23	Unknown or not applicable	1	0	Beam radiation	No/Unknown	HR+/HER2-	Positive	Positive	Negative	Alive	Alive or dead of other cause	Alive or dead due to cancer	2	One primary only	Yes	1	1	8500/3: Infiltrating duct carcinoma, NOS	Left - origin of primary	9	9	T1mi	N0	M0	99	100	70	0	990
64 years	2019	White	8500	505	27856367	22	Unknown or not applicable	2	0	Beam radiation	No/Unknown	HR-/HER2+	Negative	Negative	Positive	Alive	Alive or dead of other cause	Alive or dead due to cancer	3	One primary only	Yes	1	1	8500/3: Infiltrating duct carcinoma, NOS	Right - origin of primary	9	9	T1mi	N0	M0	99	100	70	0	1
34 years	2018	White	8500	504	27858804	20	Unknown or not applicable	3	0	Beam radiation	No/Unknown	HR+/HER2-	Positive	Positive	Negative	Alive	Alive or dead of other cause	Alive or dead due to cancer	14	One primary only	Yes	1	1	8500/3: Infiltrating duct carcinoma, NOS	Right - origin of primary	2	2	T1mi	N0	M0	1A	100	70	0	1
53 years	2019	Asian or Pacific Islander	8500	508	27863254	41	Unknown or not applicable	3	0	None/Unknown	No/Unknown	Unknown	Negative	Negative	Borderline/Unknown	Alive	Alive or dead of other cause	Alive or dead due to cancer	9	One primary only	Yes	1	1	8500/3: Infiltrating duct carcinoma, NOS	Right - origin of primary	9	9	T1mi	N0	M0	99	100	0	0	1
63 years	2019	Asian or Pacific Islander	8500	508	27863369	41	Unknown or not applicable	2	0	None/Unknown	No/Unknown	Unknown	Positive	Borderline/Unknown	Borderline/Unknown	Alive	Alive or dead of other cause	Alive or dead due to cancer	5	One primary only	Yes	1	1	8500/3: Infiltrating duct carcinoma, NOS	Right - origin of primary	M	9	T1mi	N0	M0	99	100	0	0	1
75 years	2019	Black	8500	508	27864725	23	Unknown or not applicable	1	0	Beam radiation	No/Unknown	HR+/HER2-	Positive	Negative	Negative	Alive	Alive or dead of other cause	Alive or dead due to cancer	2	One primary only	Yes	1	1	8500/3: Infiltrating duct carcinoma, NOS	Right - origin of primary	9	2	T1mi	N0	M0	1A	100	70	0	1
65 years	2019	White	8500	501	27870750	52	Unknown or not applicable	11	0	None/Unknown	No/Unknown	Unknown	Positive	Positive	Borderline/Unknown	Alive	Alive or dead of other cause	Alive or dead due to cancer	8	One primary only	Yes	1	1	8500/3: Infiltrating duct carcinoma, NOS	Right - origin of primary	1	1	T1mi	N0	M0	99	100	0	0	1
56 years	2019	Asian or Pacific Islander	8500	504	27871768	22	Unknown or not applicable	1	0	Beam radiation	No/Unknown	HR-/HER2+	Negative	Negative	Positive	Alive	Alive or dead of other cause	Alive or dead due to cancer	2	One primary only	Yes	1	1	8500/3: Infiltrating duct carcinoma, NOS	Right - origin of primary	C	C	T1mi	N0	M0	99	100	70	0	1
76 years	2019	Asian or Pacific Islander	8500	504	27872226	22	Unknown or not applicable	2	0	None/Unknown	No/Unknown	HR+/HER2+	Positive	Positive	Positive	Alive	Alive or dead of other cause	Alive or dead due to cancer	1	One primary only	Yes	1	1	8500/3: Infiltrating duct carcinoma, NOS	Left - origin of primary	9	9	T1mi	N0	M0	99	100	70	0	1
68 years	2019	Asian or Pacific Islander	8500	508	27872480	24	Unknown or not applicable	1	0	Beam radiation	No/Unknown	Unknown	Positive	Borderline/Unknown	Borderline/Unknown	Alive	Alive or dead of other cause	Alive or dead due to cancer	1	One primary only	Yes	1	1	8500/3: Infiltrating duct carcinoma, NOS	Left - origin of primary	M	9	T1mi	N0	M0	99	100	70	0	1
30 years	2019	White	8500	509	27872758	47	Unknown or not applicable	3	0	Refused (1988+)	Yes	HR+/HER2-	Positive	Negative	Negative	Alive	Alive or dead of other cause	Alive or dead due to cancer	2	One primary only	Yes	1	1	8500/3: Infiltrating duct carcinoma, NOS	Left - origin of primary	1	1	T1mi	N0	M0	1A	100	70	0	1
64 years	2019	White	8500	504	27876642	23	Unknown or not applicable	1	0	Beam radiation	No/Unknown	HR+/HER2-	Positive	Positive	Negative	Alive	Alive or dead of other cause	Alive or dead due to cancer	6	1st of 2 or more primaries	Yes	1	1	8500/3: Infiltrating duct carcinoma, NOS	Left - origin of primary	9	1	T1mi	N0	M0	1A	100	70	0	1
55 years	2019	Asian or Pacific Islander	8500	503	27878700	22	Unknown or not applicable	1	0	Beam radiation	No/Unknown	HR+/HER2-	Positive	Positive	Negative	Alive	Alive or dead of other cause	Alive or dead due to cancer	6	One primary only	Yes	1	1	8500/3: Infiltrating duct carcinoma, NOS	Right - origin of primary	3	3	T1mi	N0	M0	1A	100	70	0	1
58 years	2019	White	8500	504	27882401	22	Unknown or not applicable	1	0	Beam radiation	Yes	HR+/HER2-	Positive	Negative	Negative	Alive	Alive or dead of other cause	Alive or dead due to cancer	0	1st of 2 or more primaries	Yes	1	1	8500/3: Infiltrating duct carcinoma, NOS	Right - origin of primary	2	2	T1mi	N0	M0	1A	100	70	0	1
61 years	2019	Asian or Pacific Islander	8500	504	27883624	41	Unknown or not applicable	6	0	Recommended, unknown if administered	Yes	HR+/HER2-	Positive	Positive	Negative	Alive	Alive or dead of other cause	Alive or dead due to cancer	3	One primary only	Yes	1	1	8500/3: Infiltrating duct carcinoma, NOS	Right - origin of primary	C	9	T1mi	N0	M0	99	100	0	0	1
64 years	2019	Black	8500	503	27885546	23	Unknown or not applicable	1	0	Beam radiation	No/Unknown	HR+/HER2-	Positive	Negative	Negative	Alive	Alive or dead of other cause	Alive or dead due to cancer	2	One primary only	Yes	1	1	8500/3: Infiltrating duct carcinoma, NOS	Left - origin of primary	9	1	T1mi	N0	M0	1A	100	70	0	1
67 years	2019	Asian or Pacific Islander	8500	508	27885992	42	Unknown or not applicable	3	0	None/Unknown	No/Unknown	HR-/HER2-	Negative	Negative	Negative	Alive	Alive or dead of other cause	Alive or dead due to cancer	0	One primary only	Yes	1	1	8500/3: Infiltrating duct carcinoma, NOS	Left - origin of primary	H	3	T1mi	N0	M0	1B	100	70	0	1
59 years	2019	Asian or Pacific Islander	8500	504	27886215	41	Unknown or not applicable	1	0	None/Unknown	No/Unknown	HR+/HER2-	Positive	Borderline/Unknown	Negative	Alive	Alive or dead of other cause	Alive or dead due to cancer	0	One primary only	Yes	1	1	8500/3: Infiltrating duct carcinoma, NOS	Right - origin of primary	H	9	T1mi	N0	M0	99	100	70	0	1
63 years	2019	Asian or Pacific Islander	8500	508	27888887	41	Unknown or not applicable	2	0	None/Unknown	No/Unknown	HR+/HER2-	Positive	Positive	Negative	Alive	Alive or dead of other cause	Alive or dead due to cancer	6	One primary only	Yes	1	1	8500/3: Infiltrating duct carcinoma, NOS	Right - origin of primary	2	2	T1mi	N0	M0	1A	100	0	0	1
48 years	2019	White	8500	504	27920884	30	Unknown or not applicable	4	0	None/Unknown	No/Unknown	Unknown	Positive	Positive	Borderline/Unknown	Alive	Alive or dead of other cause	Alive or dead due to cancer	0	One primary only	Yes	1	1	8500/3: Infiltrating duct carcinoma, NOS	Right - origin of primary	9	9	T1mi	N0	M0	99	100	70	0	1
37 years	2018	Asian or Pacific Islander	8500	501	27938288	41	Unknown or not applicable	4	0	None/Unknown	No/Unknown	HR+/HER2-	Positive	Positive	Negative	Alive	Alive or dead of other cause	Alive or dead due to cancer	19	One primary only	Yes	1	1	8500/3: Infiltrating duct carcinoma, NOS	Right - origin of primary	H	2	T1mi	N0	M0	1A	100	70	0	1
64 years	2019	Black	8520	508	31983800	23	Unknown or not applicable	4	0	Refused (1988+)	No/Unknown	HR+/HER2+	Positive	Positive	Positive	Alive	Alive or dead of other cause	Alive or dead due to cancer	10	One primary only	Yes	1	1	8520/3: Lobular carcinoma, NOS	Right - origin of primary	9	9	T1mi	N0	M0	99	100	70	0	1
57 years	2019	Black	8500	509	31983881	22	Unknown or not applicable	1	0	Beam radiation	No/Unknown	HR+/HER2-	Positive	Positive	Negative	Alive	Alive or dead of other cause	Alive or dead due to cancer	5	One primary only	Yes	1	1	8500/3: Infiltrating duct carcinoma, NOS	Left - origin of primary	H	2	T1mi	N0	M0	1A	100	70	0	1
67 years	2019	White	8520	505	31984384	30	Unknown or not applicable	3	0	None/Unknown	No/Unknown	Unknown	Positive	Positive	Borderline/Unknown	Alive	Alive or dead of other cause	Alive or dead due to cancer	2	2nd of 2 or more primaries	No	2	2	8520/3: Lobular carcinoma, NOS	Right - origin of primary	1	9	T1mi	N0(i+)	M0	99	100	30	0	1
65 years	2019	White	8500	508	32345016	22	Unknown or not applicable	2	0	Beam radiation	No/Unknown	HR+/HER2-	Positive	Negative	Negative	Alive	Alive or dead of other cause	Alive or dead due to cancer	3	2nd of 2 or more primaries	No	1	2	8500/3: Infiltrating duct carcinoma, NOS	Left - origin of primary	9	1	T1mi	N0	M0	1A	100	0	0	1
74 years	2019	White	8500	508	32379854	80	Unknown or not applicable	6	0	None/Unknown	No/Unknown	Unknown	Positive	Negative	Borderline/Unknown	Alive	Alive or dead of other cause	Alive or dead due to cancer	11	4th of 4 or more primaries	No	4	4	8500/3: Infiltrating duct carcinoma, NOS	Left - origin of primary	9	1	T1mi	N0	M0	99	100	70	0	1
52 years	2018	White	8500	505	32442542	22	Unknown or not applicable	4	0	Beam radiation	No/Unknown	Unknown	Positive	Negative	Borderline/Unknown	Alive	Alive or dead of other cause	Alive or dead due to cancer	21	2nd of 2 or more primaries	No	1	2	8500/3: Infiltrating duct carcinoma, NOS	Left - origin of primary	9	9	T1mi	N0	M0	99	100	0	0	1
79 years	2019	White	8500	505	32562975	22	Unknown or not applicable	0	98	Beam radiation	No/Unknown	HR+/HER2-	Positive	Positive	Negative	Alive	Alive or dead of other cause	Alive or dead due to cancer	8	2nd of 2 or more primaries	Yes	2	2	8500/3: Infiltrating duct carcinoma, NOS	Left - origin of primary	9	9	T1mi	N0	M0	99	100	0	0	1
79 years	2019	White	8500	503	32586019	23	Unknown or not applicable	2	0	Beam radiation	No/Unknown	HR+/HER2-	Positive	Positive	Negative	Alive	Alive or dead of other cause	Alive or dead due to cancer	6	2nd of 2 or more primaries	No	2	2	8500/3: Infiltrating duct carcinoma, NOS	Left - origin of primary	9	9	T1mi	N0	M0	99	100	70	0	1
63 years	2018	White	8504	504	32609796	22	Unknown or not applicable	1	0	Beam radiation	No/Unknown	HR+/HER2-	Positive	Positive	Negative	Alive	Alive or dead of other cause	Alive or dead due to cancer	22	2nd of 2 or more primaries	Yes	2	2	8504/3: Intracystic carcinoma, NOS	Right - origin of primary	1	1	T1mi	N0	M0	1A	100	0	0	1
68 years	2018	White	8500	509	33314078	41	Unknown or not applicable	3	0	None/Unknown	No/Unknown	Unknown	Borderline/Unknown	Negative	Borderline/Unknown	Alive	Alive or dead of other cause	Alive or dead due to cancer	17	4th of 4 or more primaries	No	3	4	8500/3: Infiltrating duct carcinoma, NOS	Right - origin of primary	9	9	T1mi	N0	M0	99	100	70	0	1
73 years	2018	White	8500	504	33319638	43	Unknown or not applicable	7	0	None/Unknown	No/Unknown	Unknown	Borderline/Unknown	Borderline/Unknown	Borderline/Unknown	Alive	Alive or dead of other cause	Alive or dead due to cancer	21	2nd of 2 or more primaries	No	1	2	8500/3: Infiltrating duct carcinoma, NOS	Left - origin of primary	M	9	T1mi	N0	M0	99	100	70	0	1
55 years	2019	White	8500	502	33324350	43	Unknown or not applicable	13	0	None/Unknown	No/Unknown	HR+/HER2-	Borderline/Unknown	Positive	Negative	Alive	Alive or dead of other cause	Alive or dead due to cancer	1	4th of 4 or more primaries	No	3	4	8500/3: Infiltrating duct carcinoma, NOS	Right - origin of primary	2	2	T1mi	N0	M0	99	100	70	0	1
46 years	2019	Asian or Pacific Islander	8500	504	33419601	49	Unknown or not applicable	3	0	None/Unknown	No/Unknown	HR+/HER2-	Positive	Positive	Negative	Alive	Alive or dead of other cause	Alive or dead due to cancer	4	2nd of 2 or more primaries	No	1	2	8500/3: Infiltrating duct carcinoma, NOS	Right - origin of primary	H	9	T1mi	N0	M0	99	100	70	0	1
76 years	2018	Asian or Pacific Islander	8500	502	33525025	41	Unknown or not applicable	9	0	None/Unknown	No/Unknown	HR+/HER2-	Positive	Positive	Negative	Alive	Alive or dead of other cause	Alive or dead due to cancer	12	2nd of 2 or more primaries	No	1	2	8500/3: Infiltrating duct carcinoma, NOS	Right - origin of primary	M	1	T1mi	N0	M0	1A	100	70	0	1
60 years	2019	White	8500	509	33545584	30	Unknown or not applicable	1	0	None/Unknown	No/Unknown	Unknown	Borderline/Unknown	Borderline/Unknown	Borderline/Unknown	Alive	Alive or dead of other cause	Alive or dead due to cancer	10	2nd of 2 or more primaries	No	2	3	8500/3: Infiltrating duct carcinoma, NOS	Right - origin of primary	9	2	T1mi	N0	M0	99	100	70	0	1
66 years	2019	White	8500	503	33901098	22	Unknown or not applicable	0	98	None/Unknown	No/Unknown	HR+/HER2-	Positive	Positive	Negative	Alive	Alive or dead of other cause	Alive or dead due to cancer	5	2nd of 2 or more primaries	No	2	2	8500/3: Infiltrating duct carcinoma, NOS	Left - origin of primary	9	2	T1mi	N0	M0	1A	100	0	0	990
68 years	2019	White	8500	508	34001393	45	Unknown or not applicable	2	0	None/Unknown	No/Unknown	HR+/HER2-	Positive	Positive	Negative	Alive	Alive or dead of other cause	Alive or dead due to cancer	2	2nd of 2 or more primaries	No	2	2	8500/3: Infiltrating duct carcinoma, NOS	Left - origin of primary	H	2	T1mi	N0	M0	1A	100	0	0	1
77 years	2019	White	8500	509	34034837	24	Unknown or not applicable	2	0	Beam radiation	No/Unknown	HR-/HER2+	Negative	Negative	Positive	Alive	Alive or dead of other cause	Alive or dead due to cancer	2	2nd of 2 or more primaries	No	2	2	8500/3: Infiltrating duct carcinoma, NOS	Right - origin of primary	9	9	T1mi	N0	M0	99	100	0	0	1
73 years	2018	Asian or Pacific Islander	8500	504	34165539	23	Unknown or not applicable	1	0	Beam radiation	No/Unknown	HR+/HER2-	Positive	Positive	Negative	Alive	Alive or dead of other cause	Alive or dead due to cancer	19	2nd of 2 or more primaries	No	2	2	8500/3: Infiltrating duct carcinoma, NOS	Left - origin of primary	1	1	T1mi	N0	M0	1A	100	70	0	1
66 years	2019	White	8520	508	34222346	23	Unknown or not applicable	0	98	Beam radiation	No/Unknown	Unknown	Positive	Positive	Borderline/Unknown	Alive	Alive or dead of other cause	Alive or dead due to cancer	5	2nd of 2 or more primaries	Yes	2	2	8520/3: Lobular carcinoma, NOS	Left - origin of primary	H	9	T1mi	N0	M0	99	100	0	0	1
73 years	2019	White	8520	503	34235332	45	Unknown or not applicable	1	0	None/Unknown	No/Unknown	HR-/HER2-	Negative	Negative	Negative	Alive	Alive or dead of other cause	Alive or dead due to cancer	7	2nd of 2 or more primaries	No	2	2	8520/3: Lobular carcinoma, NOS	Right - origin of primary	H	2	T1mi	N0	M0	1B	100	0	0	1
70 years	2019	White	8500	502	34235481	20	Unknown or not applicable	2	0	None/Unknown	No/Unknown	Unknown	Positive	Positive	Borderline/Unknown	Alive	Alive or dead of other cause	Alive or dead due to cancer	2	2nd of 2 or more primaries	Yes	2	2	8500/3: Infiltrating duct carcinoma, NOS	Right - origin of primary	9	9	T1mi	N0	M0	99	100	0	0	990
54 years	2018	White	8500	508	34247388	41	Unknown or not applicable	0	98	None/Unknown	No/Unknown	Unknown	Positive	Positive	Borderline/Unknown	Alive	Alive or dead of other cause	Alive or dead due to cancer	17	3rd of 3 or more primaries	No	3	3	8500/3: Infiltrating duct carcinoma, NOS	Left - origin of primary	H	2	T1mi	N0	M0	99	100	0	0	1
69 years	2018	White	8500	505	34250633	41	Unknown or not applicable	1	0	None/Unknown	No/Unknown	Unknown	Positive	Negative	Borderline/Unknown	Alive	Alive or dead of other cause	Alive or dead due to cancer	22	2nd of 2 or more primaries	No	1	2	8500/3: Infiltrating duct carcinoma, NOS	Right - origin of primary	3	3	T1mi	N0	M0	99	100	0	0	1
72 years	2018	Asian or Pacific Islander	8520	502	34273896	0	Unknown or not applicable	0	98	Refused (1988+)	No/Unknown	Unknown	Borderline/Unknown	Borderline/Unknown	Borderline/Unknown	Alive	Alive or dead of other cause	Alive or dead due to cancer	17	2nd of 2 or more primaries	Yes	2	2	8520/3: Lobular carcinoma, NOS	Right - origin of primary	1	9	T1mi	N0	M0	99	100	0	0	1
79 years	2019	White	8500	502	34430382	21	Unknown or not applicable	1	0	None/Unknown	No/Unknown	HR+/HER2+	Positive	Positive	Positive	Alive	Alive or dead of other cause	Alive or dead due to cancer	2	2nd of 2 or more primaries	No	2	2	8500/3: Infiltrating duct carcinoma, NOS	Left - origin of primary	2	2	T1mi	N0	M0	1A	100	0	0	1
68 years	2018	White	8500	508	34449760	41	Unknown or not applicable	1	0	None/Unknown	No/Unknown	HR+/HER2-	Positive	Negative	Negative	Alive	Alive or dead of other cause	Alive or dead due to cancer	18	2nd of 2 or more primaries	No	2	2	8500/3: Infiltrating duct carcinoma, NOS	Right - origin of primary	9	9	T1mi	N0	M0	99	100	70	0	1
79 years	2018	White	8500	508	34513468	21	Unknown or not applicable	0	98	None/Unknown	No/Unknown	HR+/HER2-	Positive	Positive	Negative	Alive	Alive or dead of other cause	Alive or dead due to cancer	21	2nd of 2 or more primaries	Yes	2	2	8500/3: Infiltrating duct carcinoma, NOS	Left - origin of primary	1	1	T1mi	N0	M0	1A	100	0	0	1
78 years	2019	White	8500	505	34733682	20	Unknown or not applicable	0	98	Beam radiation	No/Unknown	Unknown	Positive	Positive	Borderline/Unknown	Alive	Alive or dead of other cause	Alive or dead due to cancer	8	2nd of 2 or more primaries	No	2	2	8500/3: Infiltrating duct carcinoma, NOS	Right - origin of primary	9	2	T1mi	N0	M0	99	100	0	0	1
67 years	2018	Black	8500	504	34956780	22	Unknown or not applicable	1	0	Beam radiation	No/Unknown	Unknown	Positive	Positive	Borderline/Unknown	Alive	Alive or dead of other cause	Alive or dead due to cancer	13	One primary only	Yes	3	1	8500/3: Infiltrating duct carcinoma, NOS	Left - origin of primary	9	9	T1mi	N0	M0	99	100	70	0	1
69 years	2019	White	8500	502	34968985	24	Unknown or not applicable	0	98	Beam radiation	No/Unknown	HR+/HER2-	Positive	Positive	Negative	Alive	Alive or dead of other cause	Alive or dead due to cancer	9	2nd of 2 or more primaries	Yes	2	2	8500/3: Infiltrating duct carcinoma, NOS	Right - origin of primary	M	2	T1mi	N0	M0	1A	100	0	0	1
65 years	2018	White	8500	508	35003950	30	Unknown or not applicable	1	0	None/Unknown	No/Unknown	Unknown	Positive	Borderline/Unknown	Borderline/Unknown	Alive	Alive or dead of other cause	Alive or dead due to cancer	19	2nd of 2 or more primaries	Yes	2	2	8500/3: Infiltrating duct carcinoma, NOS	Right - origin of primary	9	9	T1mi	N0	M0	99	100	70	0	1
76 years	2019	White	8500	505	35081715	22	Unknown or not applicable	3	0	Beam radiation	No/Unknown	Unknown	Positive	Borderline/Unknown	Borderline/Unknown	Alive	Alive or dead of other cause	Alive or dead due to cancer	2	2nd of 2 or more primaries	No	2	2	8500/3: Infiltrating duct carcinoma, NOS	Left - origin of primary	3	3	T1mi	N0	M0	99	100	70	0	1
55 years	2018	White	8500	501	35137963	45	Unknown or not applicable	1	0	None/Unknown	No/Unknown	Unknown	Positive	Negative	Borderline/Unknown	Alive	Alive or dead of other cause	Alive or dead due to cancer	13	One primary only	Yes	2	1	8500/3: Infiltrating duct carcinoma, NOS	Right - origin of primary	H	9	T1mi	N0	M0	99	100	70	0	1
71 years	2018	White	8500	508	35272009	44	Unknown or not applicable	1	0	None/Unknown	No/Unknown	Unknown	Negative	Negative	Borderline/Unknown	Alive	Alive or dead of other cause	Alive or dead due to cancer	23	2nd of 2 or more primaries	No	2	2	8500/3: Infiltrating duct carcinoma, NOS	Left - origin of primary	3	9	T1mi	N0	M0	99	100	0	0	1
60 years	2019	White	8500	509	35288848	48	Unknown or not applicable	2	0	None/Unknown	No/Unknown	HR+/HER2-	Positive	Positive	Negative	Alive	Alive or dead of other cause	Alive or dead due to cancer	9	2nd of 2 or more primaries	No	2	2	8500/3: Infiltrating duct carcinoma, NOS	Right - origin of primary	1	2	T1mi	N0	M0	1A	100	70	0	1
66 years	2019	Asian or Pacific Islander	8500	505	35398051	23	Unknown or not applicable	9	0	Beam radiation	No/Unknown	HR-/HER2-	Negative	Negative	Negative	Alive	Alive or dead of other cause	Alive or dead due to cancer	11	One primary only	Yes	1	1	8500/3: Infiltrating duct carcinoma, NOS	Right - origin of primary	1	1	T1mi	N0	M0	1B	100	70	0	1
75 years	2018	White	8500	508	35405915	20	Unknown or not applicable	99	99	None/Unknown	No/Unknown	Unknown	Positive	Positive	Borderline/Unknown	Alive	Alive or dead of other cause	Alive or dead due to cancer	23	2nd of 2 or more primaries	No	2	2	8500/3: Infiltrating duct carcinoma, NOS	Right - origin of primary	9	9	T1mi	N0	M0	99	100	0	0	1
58 years	2018	White	8500	501	35407491	42	Unknown or not applicable	12	0	None/Unknown	No/Unknown	HR+/HER2+	Positive	Negative	Positive	Alive	Alive or dead of other cause	Alive or dead due to cancer	19	2nd of 2 or more primaries	Yes	2	2	8500/3: Infiltrating duct carcinoma, NOS	Left - origin of primary	3	3	T1mi	N1mi	M0	1A	200	100	0	1
59 years	2019	Asian or Pacific Islander	8500	504	35423069	42	Unknown or not applicable	1	0	None/Unknown	No/Unknown	HR+/HER2-	Positive	Positive	Negative	Alive	Alive or dead of other cause	Alive or dead due to cancer	7	2nd of 2 or more primaries	Yes	2	2	8500/3: Infiltrating duct carcinoma, NOS	Left - origin of primary	9	9	T1mi	N0	M0	99	100	70	0	1
63 years	2018	White	8500	501	35429745	43	Unknown or not applicable	7	0	None/Unknown	No/Unknown	HR+/HER2-	Positive	Positive	Negative	Alive	Alive or dead of other cause	Alive or dead due to cancer	17	2nd of 2 or more primaries	Yes	2	2	8500/3: Infiltrating duct carcinoma, NOS	Left - origin of primary	9	9	T1mi	N0	M0	99	100	0	0	990
63 years	2018	White	8500	502	35466366	22	Unknown or not applicable	2	0	None/Unknown	No/Unknown	HR+/HER2-	Positive	Positive	Negative	Alive	Alive or dead of other cause	Alive or dead due to cancer	23	3rd of 3 or more primaries	No	3	3	8500/3: Infiltrating duct carcinoma, NOS	Right - origin of primary	H	H	T1mi	N0	M0	99	100	70	0	1
71 years	2018	White	8500	504	35517666	22	Unknown or not applicable	1	0	Beam radiation	No/Unknown	HR+/HER2-	Positive	Negative	Negative	Alive	Alive or dead of other cause	Alive or dead due to cancer	16	2nd of 2 or more primaries	No	2	2	8500/3: Infiltrating duct carcinoma, NOS	Left - origin of primary	2	2	T1mi	N0	M0	1A	100	0	0	1
55 years	2019	White	8541	501	35520913	22	Unknown or not applicable	0	98	Beam radiation	No/Unknown	HR+/HER2+	Positive	Negative	Positive	Alive	Alive or dead of other cause	Alive or dead due to cancer	11	2nd of 2 or more primaries	No	2	2	8541/3: Paget disease and infiltrating ductal carcinoma of breast	Right - origin of primary	9	2	T1mi	N0	M0	1A	100	0	0	1
86 years	2018	White	8480	504	35528938	23	Unknown or not applicable	0	98	Beam radiation	No/Unknown	HR+/HER2-	Positive	Positive	Negative	Alive	Alive or dead of other cause	Alive or dead due to cancer	20	2nd of 2 or more primaries	No	2	2	8480/3: Mucinous adenocarcinoma	Left - origin of primary	2	2	T1mi	N0	M0	1A	100	0	0	990
66 years	2019	White	8500	504	35556940	30	Unknown or not applicable	1	0	Beam radiation	No/Unknown	HR+/HER2-	Positive	Positive	Negative	Alive	Alive or dead of other cause	Alive or dead due to cancer	5	2nd of 2 or more primaries	Yes	2	4	8500/3: Infiltrating duct carcinoma, NOS	Left - origin of primary	L	2	T1mi	N0	M0	1A	100	70	0	1
50 years	2018	White	8211	505	35597162	0	Unknown or not applicable	0	98	None/Unknown	No/Unknown	HR+/HER2-	Positive	Positive	Negative	Alive	Alive or dead of other cause	Alive or dead due to cancer	22	2nd of 2 or more primaries	No	2	2	8211/3: Tubular adenocarcinoma	Right - origin of primary	1	1	T1mi	N0	M0	1A	100	0	0	1
59 years	2018	White	8500	503	35678838	22	Unknown or not applicable	0	98	Refused (1988+)	No/Unknown	Unknown	Positive	Negative	Borderline/Unknown	Alive	Alive or dead of other cause	Alive or dead due to cancer	23	2nd of 2 or more primaries	No	2	2	8500/3: Infiltrating duct carcinoma, NOS	Left - origin of primary	H	9	T1mi	N0	M0(i+)	99	100	0	5	1
53 years	2018	White	8500	504	35691633	24	Unknown or not applicable	1	0	None/Unknown	No/Unknown	HR+/HER2+	Positive	Positive	Positive	Alive	Alive or dead of other cause	Alive or dead due to cancer	19	2nd of 2 or more primaries	No	2	2	8500/3: Infiltrating duct carcinoma, NOS	Left - origin of primary	9	3	T1mi	N0	M0	1A	100	70	0	1
84 years	2018	White	8500	504	35694222	20	Unknown or not applicable	0	98	Beam radiation	No/Unknown	Unknown	Positive	Positive	Borderline/Unknown	Alive	Alive or dead of other cause	Alive or dead due to cancer	14	2nd of 2 or more primaries	No	2	2	8500/3: Infiltrating duct carcinoma, NOS	Left - origin of primary	H	9	T1mi	N0	M0	99	100	0	0	990
73 years	2019	Asian or Pacific Islander	8500	502	35746255	41	Unknown or not applicable	2	0	None/Unknown	No/Unknown	Unknown	Positive	Negative	Borderline/Unknown	Alive	Alive or dead of other cause	Alive or dead due to cancer	11	2nd of 2 or more primaries	No	2	2	8500/3: Infiltrating duct carcinoma, NOS	Left - origin of primary	1	1	T1mi	N0	M0	99	100	70	0	1
43 years	2018	White	8500	504	35784699	30	Unknown or not applicable	0	98	None/Unknown	No/Unknown	Unknown	Positive	Positive	Borderline/Unknown	Alive	Alive or dead of other cause	Alive or dead due to cancer	21	2nd of 2 or more primaries	No	2	2	8500/3: Infiltrating duct carcinoma, NOS	Left - origin of primary	9	9	T1mi	N0	M0	99	100	0	0	1
65 years	2019	White	8500	504	35824645	45	Unknown or not applicable	0	98	None/Unknown	No/Unknown	Unknown	Positive	Positive	Borderline/Unknown	Alive	Alive or dead of other cause	Alive or dead due to cancer	8	3rd of 3 or more primaries	No	3	3	8500/3: Infiltrating duct carcinoma, NOS	Right - origin of primary	M	9	T1mi	N0	M0	99	100	0	0	1
64 years	2018	Asian or Pacific Islander	8500	504	35868736	41	Unknown or not applicable	2	0	None/Unknown	No/Unknown	Unknown	Negative	Borderline/Unknown	Borderline/Unknown	Alive	Alive or dead of other cause	Alive or dead due to cancer	16	3rd of 3 or more primaries	No	3	3	8500/3: Infiltrating duct carcinoma, NOS	Left - origin of primary	9	9	T1mi	N0	M0	99	100	0	0	990
46 years	2018	White	8500	501	35895116	0	Unknown or not applicable	0	98	None/Unknown	No/Unknown	Unknown	Negative	Negative	Borderline/Unknown	Alive	Alive or dead of other cause	Alive or dead due to cancer	22	2nd of 2 or more primaries	Yes	2	2	8500/3: Infiltrating duct carcinoma, NOS	Right - origin of primary	9	9	T1mi	N0	M0	99	100	0	0	990
53 years	2018	White	8500	504	35947780	22	Unknown or not applicable	1	0	Beam radiation	No/Unknown	Unknown	Positive	Negative	Borderline/Unknown	Alive	Alive or dead of other cause	Alive or dead due to cancer	16	2nd of 2 or more primaries	No	2	2	8500/3: Infiltrating duct carcinoma, NOS	Left - origin of primary	9	9	T1mi	N0	M0	99	100	0	0	990
77 years	2018	White	8500	504	36096745	41	Unknown or not applicable	1	0	None/Unknown	No/Unknown	Unknown	Positive	Borderline/Unknown	Borderline/Unknown	Alive	Alive or dead of other cause	Alive or dead due to cancer	22	2nd of 2 or more primaries	Yes	2	2	8500/3: Infiltrating duct carcinoma, NOS	Left - origin of primary	9	9	T1mi	N0(i+)	M0	99	100	30	0	1
69 years	2018	White	8500	508	36123255	22	Unknown or not applicable	3	0	Beam radiation	No/Unknown	HR+/HER2-	Positive	Positive	Negative	Alive	Alive or dead of other cause	Alive or dead due to cancer	15	2nd of 2 or more primaries	Yes	2	2	8500/3: Infiltrating duct carcinoma, NOS	Left - origin of primary	2	2	T1mi	N0	M0	1A	100	70	0	1
73 years	2019	White	8500	501	36193879	41	Unknown or not applicable	7	0	None/Unknown	No/Unknown	HR-/HER2+	Negative	Negative	Positive	Alive	Alive or dead of other cause	Alive or dead due to cancer	5	2nd of 2 or more primaries	No	2	2	8500/3: Infiltrating duct carcinoma, NOS	Right - origin of primary	H	9	T1mi	N0	M0	99	100	70	0	1
70 years	2018	American Indian/Alaska Native	8520	504	36437151	42	Unknown or not applicable	4	0	None/Unknown	No/Unknown	Unknown	Positive	Positive	Borderline/Unknown	Alive	Alive or dead of other cause	Alive or dead due to cancer	22	2nd of 2 or more primaries	Yes	2	2	8520/3: Lobular carcinoma, NOS	Left - origin of primary	1	9	T1mi	N1mi	M0	99	100	100	0	990
44 years	2019	White	8500	508	36447301	46	Unknown or not applicable	0	98	None/Unknown	No/Unknown	Unknown	Negative	Negative	Borderline/Unknown	Alive	Alive or dead of other cause	Alive or dead due to cancer	7	2nd of 2 or more primaries	Yes	2	2	8500/3: Infiltrating duct carcinoma, NOS	Left - origin of primary	H	2	T1mi	N0	M0	99	100	0	0	1
87 years	2019	White	8500	508	36474307	22	Unknown or not applicable	2	0	None/Unknown	No/Unknown	Unknown	Positive	Positive	Borderline/Unknown	Alive	Alive or dead of other cause	Alive or dead due to cancer	8	2nd of 2 or more primaries	Yes	2	2	8500/3: Infiltrating duct carcinoma, NOS	Left - origin of primary	2	2	T1mi	N0	M0	99	100	70	0	990
69 years	2018	White	8500	504	36479495	22	Unknown or not applicable	0	98	Beam radiation	No/Unknown	HR+/HER2+	Positive	Positive	Positive	Alive	Alive or dead of other cause	Alive or dead due to cancer	22	One primary only	Yes	1	1	8500/3: Infiltrating duct carcinoma, NOS	Right - origin of primary	M	M	T1mi	N0	M0	99	100	0	0	1
58 years	2019	White	8500	504	36521099	42	Unknown or not applicable	3	0	None/Unknown	No/Unknown	Unknown	Negative	Negative	Borderline/Unknown	Alive	Alive or dead of other cause	Alive or dead due to cancer	5	2nd of 2 or more primaries	No	2	2	8500/3: Infiltrating duct carcinoma, NOS	Left - origin of primary	9	9	T1mi	N0	M0	99	100	70	0	1
39 years	2018	White	8500	509	36551224	30	Unknown or not applicable	2	0	Beam radiation	No/Unknown	HR-/HER2+	Negative	Negative	Positive	Alive	Alive or dead of other cause	Alive or dead due to cancer	23	One primary only	Yes	1	1	8500/3: Infiltrating duct carcinoma, NOS	Right - origin of primary	3	9	T1mi	N0	M0	1A	100	70	0	990
45 years	2018	White	8500	504	36593648	30	Unknown or not applicable	1	0	None/Unknown	No/Unknown	Unknown	Positive	Positive	Borderline/Unknown	Alive	Alive or dead of other cause	Alive or dead due to cancer	22	One primary only	Yes	1	1	8500/3: Infiltrating duct carcinoma, NOS	Right - origin of primary	M	9	T1mi	N0	M0	99	100	70	0	1
65 years	2018	Asian or Pacific Islander	8500	504	36594659	23	Unknown or not applicable	1	0	Beam radiation	No/Unknown	HR+/HER2-	Positive	Negative	Negative	Alive	Alive or dead of other cause	Alive or dead due to cancer	12	One primary only	Yes	1	1	8500/3: Infiltrating duct carcinoma, NOS	Left - origin of primary	M	9	T1mi	N0	M0	99	100	70	0	1
81 years	2018	White	8500	508	36595121	23	Unknown or not applicable	2	0	Refused (1988+)	No/Unknown	HR+/HER2-	Positive	Positive	Negative	Alive	Alive or dead of other cause	Alive or dead due to cancer	13	One primary only	Yes	1	1	8500/3: Infiltrating duct carcinoma, NOS	Right - origin of primary	L	9	T1mi	N0	M0	99	100	70	0	1
64 years	2018	White	8500	504	36597221	22	Unknown or not applicable	3	0	Beam radiation	No/Unknown	Unknown	Borderline/Unknown	Negative	Negative	Alive	Alive or dead of other cause	Alive or dead due to cancer	21	One primary only	Yes	1	1	8500/3: Infiltrating duct carcinoma, NOS	Right - origin of primary	9	9	T1mi	N0	M0	99	100	0	0	1
54 years	2018	White	8500	509	36600214	23	Unknown or not applicable	98	0	None/Unknown	No/Unknown	Unknown	Negative	Negative	Borderline/Unknown	Alive	Alive or dead of other cause	Alive or dead due to cancer	17	One primary only	Yes	1	1	8500/3: Infiltrating duct carcinoma, NOS	Right - origin of primary	9	9	T1mi	N0	M0	99	100	0	0	990
68 years	2018	White	8500	508	36600235	41	Unknown or not applicable	10	1	Beam radiation	Yes	HR+/HER2-	Positive	Positive	Negative	Diseases of Heart	Alive or dead of other cause	Dead (attributable to causes other than this cancer dx)	9	1st of 2 or more primaries	Yes	1	2	8500/3: Infiltrating duct carcinoma, NOS	Left - origin of primary	3	3	T1mi	N0	M0	1A	200	0	0	1
75 years	2018	White	8500	503	36602684	41	Unknown or not applicable	2	0	None/Unknown	No/Unknown	HR+/HER2+	Positive	Positive	Positive	Alive	Alive or dead of other cause	Alive or dead due to cancer	23	One primary only	Yes	1	1	8500/3: Infiltrating duct carcinoma, NOS	Right - origin of primary	9	9	T1mi	N0	M0	99	100	0	0	1
67 years	2018	Asian or Pacific Islander	8500	509	36602756	22	Unknown or not applicable	3	0	Beam radiation	No/Unknown	HR+/HER2-	Positive	Positive	Negative	Alive	Alive or dead of other cause	Alive or dead due to cancer	20	One primary only	Yes	1	1	8500/3: Infiltrating duct carcinoma, NOS	Right - origin of primary	3	3	T1mi	N0	M0	1A	100	70	0	1
72 years	2018	Asian or Pacific Islander	8500	504	36603650	22	Unknown or not applicable	0	98	None/Unknown	No/Unknown	HR+/HER2-	Positive	Positive	Negative	Alive	Alive or dead of other cause	Alive or dead due to cancer	17	One primary only	Yes	1	1	8500/3: Infiltrating duct carcinoma, NOS	Right - origin of primary	1	1	T1mi	N0	M0	1A	100	0	0	1
74 years	2018	White	8500	509	36603739	23	Unknown or not applicable	0	98	Refused (1988+)	No/Unknown	Unknown	Borderline/Unknown	Borderline/Unknown	Borderline/Unknown	Alive	Alive or dead of other cause	Alive or dead due to cancer	18	One primary only	Yes	1	1	8500/3: Infiltrating duct carcinoma, NOS	Right - origin of primary	9	9	T1mi	N0	M0	99	100	0	0	1
59 years	2018	White	8500	508	36603756	41	Unknown or not applicable	2	0	None/Unknown	No/Unknown	HR+/HER2-	Positive	Positive	Negative	Alive	Alive or dead of other cause	Alive or dead due to cancer	9	One primary only	Yes	1	1	8500/3: Infiltrating duct carcinoma, NOS	Left - origin of primary	L	9	T1mi	N0	M0	99	100	0	0	1
56 years	2018	Asian or Pacific Islander	8500	504	36605599	24	Unknown or not applicable	4	0	Beam radiation	No/Unknown	Unknown	Positive	Negative	Borderline/Unknown	Alive	Alive or dead of other cause	Alive or dead due to cancer	17	One primary only	Yes	1	1	8500/3: Infiltrating duct carcinoma, NOS	Left - origin of primary	9	9	T1mi	N0	M0	99	100	70	0	1
61 years	2018	White	8500	504	36605713	23	Unknown or not applicable	1	0	Beam radiation	No/Unknown	HR+/HER2-	Positive	Positive	Negative	Alive	Alive or dead of other cause	Alive or dead due to cancer	22	One primary only	Yes	1	1	8500/3: Infiltrating duct carcinoma, NOS	Right - origin of primary	9	1	T1mi	N0	M0	1A	100	0	0	1
70 years	2018	White	8500	509	36607222	42	Unknown or not applicable	3	0	None/Unknown	No/Unknown	HR-/HER2-	Negative	Negative	Negative	Alive	Alive or dead of other cause	Alive or dead due to cancer	22	1st of 2 or more primaries	Yes	1	2	8500/3: Infiltrating duct carcinoma, NOS	Right - origin of primary	M	3	T1mi	N0	M0	1B	100	70	0	1
41 years	2018	White	8500	508	36608821	47	Unknown or not applicable	28	0	Beam radiation	Yes	HR+/HER2-	Positive	Positive	Negative	Alive	Alive or dead of other cause	Alive or dead due to cancer	22	One primary only	Yes	1	1	8500/3: Infiltrating duct carcinoma, NOS	Right - origin of primary	3	9	T1mi	N0	M0	1A	100	70	0	990
83 years	2018	White	8500	500	36609822	0	Unknown or not applicable	0	98	None/Unknown	No/Unknown	Unknown	Positive	Positive	Borderline/Unknown	Alive	Alive or dead of other cause	Alive or dead due to cancer	1	One primary only	Yes	1	1	8500/3: Infiltrating duct carcinoma, NOS	Right - origin of primary	H	H	T1mi	N0	M0	99	100	0	0	1
57 years	2018	Asian or Pacific Islander	8500	508	36609951	40	Unknown or not applicable	2	0	None/Unknown	No/Unknown	Unknown	Positive	Borderline/Unknown	Borderline/Unknown	Alive	Alive or dead of other cause	Alive or dead due to cancer	20	One primary only	Yes	1	1	8500/3: Infiltrating duct carcinoma, NOS	Right - origin of primary	9	9	T1mi	N0	M0	99	100	0	0	990
51 years	2018	White	8503	508	36610241	22	Unknown or not applicable	3	0	Beam radiation	No/Unknown	HR+/HER2-	Positive	Positive	Negative	Alive	Alive or dead of other cause	Alive or dead due to cancer	15	One primary only	Yes	1	1	8503/3: Intraductal papillary adenocarcinoma with invasion	Right - origin of primary	1	1	T1mi	N0	M0	1A	100	70	0	1
61 years	2018	White	8500	508	36612142	22	Unknown or not applicable	1	0	Beam radiation	No/Unknown	HR+/HER2-	Positive	Positive	Negative	Alive	Alive or dead of other cause	Alive or dead due to cancer	19	One primary only	Yes	1	1	8500/3: Infiltrating duct carcinoma, NOS	Right - origin of primary	2	2	T1mi	N0	M0	1A	100	70	0	1
67 years	2018	Asian or Pacific Islander	8500	508	36612781	22	Unknown or not applicable	0	98	Beam radiation	No/Unknown	HR+/HER2-	Negative	Positive	Negative	Alive	Alive or dead of other cause	Alive or dead due to cancer	21	One primary only	Yes	1	1	8500/3: Infiltrating duct carcinoma, NOS	Left - origin of primary	M	2	T1mi	N0	M0	1A	100	0	0	1
50 years	2018	White	8010	508	36616668	23	Unknown or not applicable	7	0	Beam radiation	No/Unknown	HR-/HER2+	Negative	Negative	Positive	Alive	Alive or dead of other cause	Alive or dead due to cancer	21	One primary only	Yes	1	1	8010/3: Carcinoma, NOS	Left - origin of primary	9	9	T1mi	N0	M0	99	100	0	0	1
68 years	2018	White	8500	504	36616921	20	Unknown or not applicable	1	0	Beam radiation	No/Unknown	Unknown	Positive	Positive	Borderline/Unknown	Alive	Alive or dead of other cause	Alive or dead due to cancer	22	One primary only	Yes	1	1	8500/3: Infiltrating duct carcinoma, NOS	Left - origin of primary	2	2	T1mi	N0	M0	99	100	0	0	1
57 years	2018	White	8500	504	36618877	22	Unknown or not applicable	2	0	Beam radiation	No/Unknown	HR+/HER2-	Positive	Positive	Negative	Alive	Alive or dead of other cause	Alive or dead due to cancer	22	One primary only	Yes	1	1	8500/3: Infiltrating duct carcinoma, NOS	Left - origin of primary	2	2	T1mi	N0	M0	1A	100	70	0	1
38 years	2018	White	8509	501	36619528	23	Unknown or not applicable	0	98	Beam radiation	No/Unknown	Unknown	Borderline/Unknown	Borderline/Unknown	Borderline/Unknown	Alive	Alive or dead of other cause	Alive or dead due to cancer	20	One primary only	Yes	1	1	8509/3: Solid papillary carcinoma with invasion	Right - origin of primary	9	9	T1mi	N0	M0	99	100	0	0	1
54 years	2018	White	8500	504	36621893	22	Unknown or not applicable	1	0	Beam radiation	Yes	HR+/HER2-	Positive	Positive	Negative	Alive	Alive or dead of other cause	Alive or dead due to cancer	13	2nd of 2 or more primaries	No	2	2	8500/3: Infiltrating duct carcinoma, NOS	Right - origin of primary	2	2	T1mi	N0	M0	1A	100	0	0	1
71 years	2018	White	8500	504	36621973	23	Unknown or not applicable	2	0	Beam radiation	No/Unknown	Unknown	Positive	Positive	Borderline/Unknown	Alive	Alive or dead of other cause	Alive or dead due to cancer	21	2nd of 2 or more primaries	Yes	2	2	8500/3: Infiltrating duct carcinoma, NOS	Right - origin of primary	9	9	T1mi	N0	M0	99	100	0	0	990
56 years	2018	White	8500	504	36622023	22	Unknown or not applicable	3	0	Beam radiation	No/Unknown	HR+/HER2-	Positive	Positive	Negative	Alive	Alive or dead of other cause	Alive or dead due to cancer	23	One primary only	Yes	1	1	8500/3: Infiltrating duct carcinoma, NOS	Left - origin of primary	2	2	T1mi	N0	M0	1A	100	70	0	1
63 years	2018	White	8500	508	36622117	45	Unknown or not applicable	1	0	None/Unknown	No/Unknown	Unknown	Positive	Positive	Borderline/Unknown	Alive	Alive or dead of other cause	Alive or dead due to cancer	22	One primary only	Yes	1	1	8500/3: Infiltrating duct carcinoma, NOS	Right - origin of primary	H	9	T1mi	N0	M0	99	100	0	0	1
54 years	2018	White	8520	504	36622152	20	Unknown or not applicable	3	0	Radioactive implants (includes brachytherapy) (1988+)	No/Unknown	HR+/HER2-	Positive	Positive	Negative	Alive	Alive or dead of other cause	Alive or dead due to cancer	22	One primary only	Yes	1	1	8520/3: Lobular carcinoma, NOS	Left - origin of primary	2	2	T1mi	N0	M0	1A	100	0	0	1
59 years	2018	White	8500	502	36622610	22	Unknown or not applicable	95	0	Beam radiation	No/Unknown	HR-/HER2+	Negative	Negative	Positive	Alive	Alive or dead of other cause	Alive or dead due to cancer	13	One primary only	Yes	1	1	8500/3: Infiltrating duct carcinoma, NOS	Right - origin of primary	H	3	T1mi	N0	M0	1A	100	0	0	1
54 years	2018	White	8500	504	36623062	30	Unknown or not applicable	2	0	None/Unknown	No/Unknown	HR+/HER2+	Positive	Negative	Positive	Alive	Alive or dead of other cause	Alive or dead due to cancer	18	One primary only	Yes	1	1	8500/3: Infiltrating duct carcinoma, NOS	Right - origin of primary	3	9	T1mi	N0	M0	1A	100	0	0	990
70 years	2018	White	8500	503	36625667	22	Unknown or not applicable	8	0	Beam radiation	No/Unknown	HR+/HER2-	Positive	Positive	Negative	Alive	Alive or dead of other cause	Alive or dead due to cancer	20	One primary only	Yes	1	1	8500/3: Infiltrating duct carcinoma, NOS	Left - origin of primary	1	1	T1mi	N0	M0	1A	100	0	0	1
56 years	2018	White	8500	508	36626473	22	Unknown or not applicable	8	0	Beam radiation	No/Unknown	HR+/HER2-	Positive	Positive	Negative	Alive	Alive or dead of other cause	Alive or dead due to cancer	13	One primary only	Yes	1	1	8500/3: Infiltrating duct carcinoma, NOS	Left - origin of primary	L	1	T1mi	N0	M0	1A	100	0	0	1
50 years	2018	White	8500	504	36626493	22	Unknown or not applicable	1	0	Beam radiation	No/Unknown	HR+/HER2-	Positive	Positive	Negative	Alive	Alive or dead of other cause	Alive or dead due to cancer	20	One primary only	Yes	1	1	8500/3: Infiltrating duct carcinoma, NOS	Left - origin of primary	9	9	T1mi	N0	M0	99	100	70	0	990
57 years	2018	White	8520	508	36627845	23	Unknown or not applicable	6	0	Beam radiation	No/Unknown	HR+/HER2-	Positive	Positive	Negative	Alive	Alive or dead of other cause	Alive or dead due to cancer	16	One primary only	Yes	1	1	8520/3: Lobular carcinoma, NOS	Left - origin of primary	9	1	T1mi	N0	M0	1A	100	0	0	1
39 years	2018	White	8500	501	36628263	48	Unknown or not applicable	5	0	None/Unknown	No/Unknown	HR+/HER2-	Positive	Negative	Negative	Alive	Alive or dead of other cause	Alive or dead due to cancer	18	One primary only	Yes	1	1	8500/3: Infiltrating duct carcinoma, NOS	Left - origin of primary	9	9	T1mi	N0	M0	99	100	70	0	1
78 years	2018	White	8500	508	36628710	41	Unknown or not applicable	0	98	None/Unknown	No/Unknown	Unknown	Positive	Negative	Borderline/Unknown	Alive	Alive or dead of other cause	Alive or dead due to cancer	19	One primary only	Yes	1	1	8500/3: Infiltrating duct carcinoma, NOS	Left - origin of primary	H	H	T1mi	N0	M0(i+)	99	100	0	5	1
57 years	2018	White	8500	505	36629435	23	Unknown or not applicable	0	98	Beam radiation	No/Unknown	Unknown	Positive	Positive	Borderline/Unknown	Alive	Alive or dead of other cause	Alive or dead due to cancer	23	One primary only	Yes	1	1	8500/3: Infiltrating duct carcinoma, NOS	Right - origin of primary	H	3	T1mi	N0	M0	99	100	0	0	1
55 years	2018	White	8500	508	36630911	20	Unknown or not applicable	2	0	Beam radiation	Yes	HR+/HER2-	Positive	Negative	Negative	Alive	Alive or dead of other cause	Alive or dead due to cancer	20	One primary only	Yes	1	1	8500/3: Infiltrating duct carcinoma, NOS	Left - origin of primary	C	9	T1mi	N0	M0	99	100	0	0	1
82 years	2019	White	8500	509	36631745	22	Unknown or not applicable	0	98	None/Unknown	No/Unknown	HR+/HER2-	Positive	Positive	Negative	Alive	Alive or dead of other cause	Alive or dead due to cancer	9	2nd of 2 or more primaries	No	2	3	8500/3: Infiltrating duct carcinoma, NOS	Left - origin of primary	9	2	T1mi	N0	M0	1A	100	0	0	1
62 years	2018	White	8500	504	36631779	22	Unknown or not applicable	0	98	Beam radiation	No/Unknown	HR+/HER2-	Positive	Positive	Negative	Alive	Alive or dead of other cause	Alive or dead due to cancer	20	One primary only	Yes	1	1	8500/3: Infiltrating duct carcinoma, NOS	Left - origin of primary	2	2	T1mi	N0	M0	1A	100	0	0	1
72 years	2018	White	8500	501	36631809	22	Unknown or not applicable	5	0	Beam radiation	Yes	HR+/HER2+	Positive	Positive	Positive	Alive	Alive or dead of other cause	Alive or dead due to cancer	15	One primary only	Yes	1	1	8500/3: Infiltrating duct carcinoma, NOS	Right - origin of primary	3	9	T1mi	N0	M0	1A	100	0	0	1
79 years	2018	White	8500	504	36631884	22	Unknown or not applicable	1	0	Refused (1988+)	No/Unknown	HR+/HER2-	Positive	Negative	Negative	Alive	Alive or dead of other cause	Alive or dead due to cancer	4	One primary only	Yes	1	1	8500/3: Infiltrating duct carcinoma, NOS	Left - origin of primary	1	9	T1mi	N0	M0	1A	100	0	0	1
67 years	2018	Asian or Pacific Islander	8500	508	36632054	41	Unknown or not applicable	2	0	Refused (1988+)	No/Unknown	HR+/HER2-	Positive	Negative	Negative	Alive	Alive or dead of other cause	Alive or dead due to cancer	23	One primary only	Yes	1	1	8500/3: Infiltrating duct carcinoma, NOS	Left - origin of primary	H	1	T1mi	N0	M0	1A	100	70	0	1
58 years	2018	White	8500	508	36632062	47	Unknown or not applicable	1	0	Refused (1988+)	No/Unknown	HR+/HER2-	Positive	Negative	Negative	Alive	Alive or dead of other cause	Alive or dead due to cancer	23	One primary only	Yes	1	1	8500/3: Infiltrating duct carcinoma, NOS	Left - origin of primary	M	1	T1mi	N0	M0	1A	100	70	0	1
54 years	2018	White	8500	504	36633512	22	Unknown or not applicable	1	0	Beam radiation	No/Unknown	HR+/HER2-	Positive	Positive	Negative	Alive	Alive or dead of other cause	Alive or dead due to cancer	10	One primary only	Yes	1	1	8500/3: Infiltrating duct carcinoma, NOS	Left - origin of primary	1	9	T1mi	N0	M0	1A	100	70	0	1
42 years	2018	White	8500	504	36634096	22	Unknown or not applicable	2	0	Beam radiation	No/Unknown	HR+/HER2-	Positive	Positive	Negative	Alive	Alive or dead of other cause	Alive or dead due to cancer	16	One primary only	Yes	1	1	8500/3: Infiltrating duct carcinoma, NOS	Right - origin of primary	2	2	T1mi	N0	M0	1A	100	0	0	990
47 years	2018	Asian or Pacific Islander	8500	501	36636206	42	Unknown or not applicable	5	0	None/Unknown	No/Unknown	HR+/HER2-	Positive	Positive	Negative	Alive	Alive or dead of other cause	Alive or dead due to cancer	22	One primary only	Yes	1	1	8500/3: Infiltrating duct carcinoma, NOS	Left - origin of primary	2	1	T1mi	N0	M0	1A	100	0	0	1
70 years	2018	Asian or Pacific Islander	8500	502	36637342	41	Unknown or not applicable	3	0	None/Unknown	No/Unknown	HR+/HER2-	Positive	Positive	Negative	Alive	Alive or dead of other cause	Alive or dead due to cancer	14	One primary only	Yes	1	1	8500/3: Infiltrating duct carcinoma, NOS	Right - origin of primary	1	1	T1mi	N0	M0	1A	100	0	0	1
53 years	2018	White	8500	504	36637991	57	Unknown or not applicable	3	0	None/Unknown	No/Unknown	HR+/HER2-	Positive	Positive	Negative	Alive	Alive or dead of other cause	Alive or dead due to cancer	14	One primary only	Yes	1	1	8500/3: Infiltrating duct carcinoma, NOS	Left - origin of primary	2	1	T1mi	N0	M0	1A	100	0	0	1
55 years	2018	Black	8500	509	36639156	22	Unknown or not applicable	2	0	Beam radiation	No/Unknown	HR+/HER2-	Positive	Positive	Negative	Alive	Alive or dead of other cause	Alive or dead due to cancer	18	3rd of 3 or more primaries	No	3	3	8500/3: Infiltrating duct carcinoma, NOS	Left - origin of primary	1	1	T1mi	N0	M0	1A	100	0	0	1
63 years	2018	White	8500	504	36641581	23	Unknown or not applicable	4	0	None/Unknown	No/Unknown	HR+/HER2-	Positive	Positive	Negative	Alive	Alive or dead of other cause	Alive or dead due to cancer	18	One primary only	Yes	1	1	8500/3: Infiltrating duct carcinoma, NOS	Right - origin of primary	9	9	T1mi	N0	M0	99	100	0	0	990
44 years	2018	White	8500	508	36642855	42	Unknown or not applicable	4	0	None/Unknown	Yes	HR-/HER2+	Negative	Negative	Positive	Alive	Alive or dead of other cause	Alive or dead due to cancer	18	One primary only	Yes	1	1	8500/3: Infiltrating duct carcinoma, NOS	Right - origin of primary	H	H	T1mi	N0	M0	99	100	0	0	1
55 years	2018	White	8500	509	36643144	45	Unknown or not applicable	1	0	None/Unknown	No/Unknown	HR-/HER2+	Negative	Negative	Positive	Alive	Alive or dead of other cause	Alive or dead due to cancer	22	One primary only	Yes	1	1	8500/3: Infiltrating duct carcinoma, NOS	Right - origin of primary	2	2	T1mi	N0	M0	1A	100	0	0	1
61 years	2018	Asian or Pacific Islander	8500	508	36644537	22	Unknown or not applicable	0	98	Beam radiation	No/Unknown	HR+/HER2+	Negative	Positive	Positive	Alive	Alive or dead of other cause	Alive or dead due to cancer	19	One primary only	Yes	1	1	8500/3: Infiltrating duct carcinoma, NOS	Right - origin of primary	9	3	T1mi	N0	M0	1A	100	0	0	1
67 years	2018	Black	8500	504	36644876	22	Unknown or not applicable	1	0	Beam radiation	No/Unknown	HR+/HER2-	Positive	Positive	Negative	Alive	Alive or dead of other cause	Alive or dead due to cancer	14	One primary only	Yes	1	1	8500/3: Infiltrating duct carcinoma, NOS	Right - origin of primary	2	2	T1mi	N0	M0	1A	100	0	0	1
72 years	2018	White	8500	504	36650330	41	Unknown or not applicable	5	0	None/Unknown	No/Unknown	HR-/HER2-	Negative	Negative	Negative	Alive	Alive or dead of other cause	Alive or dead due to cancer	21	One primary only	Yes	1	1	8500/3: Infiltrating duct carcinoma, NOS	Right - origin of primary	M	9	T1mi	N0	M0	99	100	70	0	1
60 years	2018	White	8500	509	36651534	22	Unknown or not applicable	1	0	None/Unknown	No/Unknown	Unknown	Positive	Positive	Borderline/Unknown	Alive	Alive or dead of other cause	Alive or dead due to cancer	13	One primary only	Yes	1	1	8500/3: Infiltrating duct carcinoma, NOS	Right - origin of primary	9	9	T1mi	N0	M0	99	100	0	0	1
71 years	2018	White	8500	509	36651609	51	Unknown or not applicable	14	0	None/Unknown	No/Unknown	HR-/HER2+	Negative	Negative	Positive	Alive	Alive or dead of other cause	Alive or dead due to cancer	14	One primary only	Yes	1	1	8500/3: Infiltrating duct carcinoma, NOS	Left - origin of primary	9	9	T1mi	N0	M0	99	100	0	0	990
46 years	2018	Asian or Pacific Islander	8500	504	36653433	41	Unknown or not applicable	1	0	None/Unknown	Yes	HR-/HER2+	Negative	Negative	Positive	Alive	Alive or dead of other cause	Alive or dead due to cancer	20	One primary only	Yes	1	1	8500/3: Infiltrating duct carcinoma, NOS	Left - origin of primary	H	9	T1mi	N0(mol+)	M0	99	100	50	0	990
47 years	2018	Asian or Pacific Islander	8500	505	36655375	41	Unknown or not applicable	3	3	None/Unknown	Yes	HR-/HER2+	Negative	Negative	Positive	Alive	Alive or dead of other cause	Alive or dead due to cancer	14	One primary only	Yes	1	1	8500/3: Infiltrating duct carcinoma, NOS	Right - origin of primary	9	2	T1mi	N1b	M0	2A	100	250	0	990
76 years	2018	White	8520	505	36656631	24	Unknown or not applicable	0	98	None/Unknown	No/Unknown	HR+/HER2-	Positive	Positive	Negative	Alive	Alive or dead of other cause	Alive or dead due to cancer	19	One primary only	Yes	1	1	8520/3: Lobular carcinoma, NOS	Left - origin of primary	M	1	T1mi	N0	M0	1A	100	0	0	1
66 years	2018	White	8500	504	36659116	24	Unknown or not applicable	5	0	Radioactive implants (includes brachytherapy) (1988+)	No/Unknown	HR+/HER2-	Positive	Positive	Negative	Alive	Alive or dead of other cause	Alive or dead due to cancer	22	One primary only	Yes	1	1	8500/3: Infiltrating duct carcinoma, NOS	Left - origin of primary	1	1	T1mi	N0	M0	1A	100	70	0	1
69 years	2018	White	8500	502	36661231	24	Unknown or not applicable	1	0	Beam radiation	No/Unknown	HR+/HER2-	Positive	Positive	Negative	Alive	Alive or dead of other cause	Alive or dead due to cancer	23	One primary only	Yes	1	1	8500/3: Infiltrating duct carcinoma, NOS	Right - origin of primary	9	9	T1mi	N0	M0	99	100	70	0	1
65 years	2018	Asian or Pacific Islander	8500	504	36661270	41	Unknown or not applicable	5	1	None/Unknown	No/Unknown	HR+/HER2-	Positive	Negative	Negative	Alive	Alive or dead of other cause	Alive or dead due to cancer	20	One primary only	Yes	1	1	8500/3: Infiltrating duct carcinoma, NOS	Right - origin of primary	2	3	T1mi	N1mi	M0	1A	100	100	0	1
34 years	2018	White	8501	508	36664862	22	Unknown or not applicable	2	0	Beam radiation	No/Unknown	HR-/HER2-	Negative	Negative	Negative	Alive	Alive or dead of other cause	Alive or dead due to cancer	12	One primary only	Yes	1	1	8501/3: Comedocarcinoma, NOS	Right - origin of primary	H	9	T1mi	N0	M0	99	100	0	0	1
56 years	2018	White	8500	504	36665560	20	Unknown or not applicable	0	98	Beam radiation	No/Unknown	Unknown	Borderline/Unknown	Borderline/Unknown	Borderline/Unknown	Alive	Alive or dead of other cause	Alive or dead due to cancer	12	One primary only	Yes	1	1	8500/3: Infiltrating duct carcinoma, NOS	Left - origin of primary	H	9	T1mi	N0	M0	99	100	0	0	1
65 years	2018	White	8010	504	36667321	22	Unknown or not applicable	1	0	None/Unknown	No/Unknown	HR+/HER2-	Positive	Positive	Negative	Alive	Alive or dead of other cause	Alive or dead due to cancer	14	One primary only	Yes	1	1	8010/3: Carcinoma, NOS	Left - origin of primary	1	1	T1mi	N0	M0	1A	100	0	0	1
61 years	2018	White	8500	508	36667509	23	Unknown or not applicable	2	1	Beam radiation	No/Unknown	HR+/HER2+	Positive	Positive	Positive	Alive	Alive or dead of other cause	Alive or dead due to cancer	19	One primary only	Yes	1	1	8500/3: Infiltrating duct carcinoma, NOS	Left - origin of primary	1	2	T1mi	N1a	M0	1A	100	200	0	1
56 years	2018	White	8500	502	36668386	22	Unknown or not applicable	2	0	Beam radiation	No/Unknown	HR+/HER2+	Positive	Positive	Positive	Alive	Alive or dead of other cause	Alive or dead due to cancer	19	One primary only	Yes	1	1	8500/3: Infiltrating duct carcinoma, NOS	Right - origin of primary	9	9	T1mi	N0	M0	99	100	0	0	990
61 years	2018	American Indian/Alaska Native	8500	504	36670497	22	Unknown or not applicable	1	0	Beam radiation	No/Unknown	HR+/HER2-	Positive	Positive	Negative	Alive	Alive or dead of other cause	Alive or dead due to cancer	20	One primary only	Yes	1	1	8500/3: Infiltrating duct carcinoma, NOS	Left - origin of primary	1	1	T1mi	N0	M0	1A	100	70	0	1
47 years	2018	Asian or Pacific Islander	8500	508	36678712	23	Unknown or not applicable	1	0	Beam radiation	No/Unknown	Unknown	Positive	Positive	Borderline/Unknown	Alive	Alive or dead of other cause	Alive or dead due to cancer	23	One primary only	Yes	1	1	8500/3: Infiltrating duct carcinoma, NOS	Left - origin of primary	3	9	T1mi	N0	M0	99	100	0	0	1
68 years	2018	White	8500	504	36679544	22	Unknown or not applicable	1	0	Beam radiation	No/Unknown	HR+/HER2-	Positive	Positive	Negative	Alive	Alive or dead of other cause	Alive or dead due to cancer	17	3rd of 3 or more primaries	No	2	3	8500/3: Infiltrating duct carcinoma, NOS	Right - origin of primary	3	9	T1mi	N0	M0	1A	100	70	0	1
39 years	2018	White	8500	502	36680039	30	Unknown or not applicable	2	0	None/Unknown	No/Unknown	HR+/HER2-	Positive	Positive	Negative	Alive	Alive or dead of other cause	Alive or dead due to cancer	18	One primary only	Yes	1	1	8500/3: Infiltrating duct carcinoma, NOS	Left - origin of primary	9	9	T1mi	N0	M0	99	100	70	0	1
32 years	2018	Unknown	8500	504	36681477	41	Unknown or not applicable	2	0	None/Unknown	No/Unknown	Unknown	Positive	Negative	Borderline/Unknown	Alive	Alive or dead of other cause	Alive or dead due to cancer	3	One primary only	Yes	1	1	8500/3: Infiltrating duct carcinoma, NOS	Right - origin of primary	H	H	T1mi	N0	M0	99	100	0	0	1
78 years	2018	White	8500	503	36682862	41	Unknown or not applicable	3	0	None/Unknown	No/Unknown	Unknown	Borderline/Unknown	Borderline/Unknown	Borderline/Unknown	Alive	Alive or dead of other cause	Alive or dead due to cancer	14	One primary only	Yes	1	1	8500/3: Infiltrating duct carcinoma, NOS	Left - origin of primary	H	3	T1mi	N0	M0	99	100	70	0	990
55 years	2018	White	8500	504	36685116	45	Unknown or not applicable	2	0	Refused (1988+)	Yes	HR+/HER2+	Positive	Positive	Positive	Alive	Alive or dead of other cause	Alive or dead due to cancer	23	One primary only	Yes	1	1	8500/3: Infiltrating duct carcinoma, NOS	Left - origin of primary	9	2	T1mi	N0	M0	1A	100	0	0	1
60 years	2018	Asian or Pacific Islander	8504	503	36688868	22	Unknown or not applicable	0	98	Beam radiation	No/Unknown	HR+/HER2-	Positive	Positive	Negative	Alive	Alive or dead of other cause	Alive or dead due to cancer	9	One primary only	Yes	1	1	8504/3: Intracystic carcinoma, NOS	Right - origin of primary	9	1	T1mi	N0	M0	1A	100	0	0	990
64 years	2018	White	8500	503	36688886	23	Unknown or not applicable	2	0	Beam radiation	No/Unknown	Unknown	Negative	Negative	Borderline/Unknown	Alive	Alive or dead of other cause	Alive or dead due to cancer	12	1st of 2 or more primaries	Yes	1	2	8500/3: Infiltrating duct carcinoma, NOS	Right - origin of primary	9	9	T1mi	N0	M0	99	100	70	0	1
42 years	2019	White	8500	508	36688969	22	Unknown or not applicable	2	0	Recommended, unknown if administered	No/Unknown	HR+/HER2-	Positive	Positive	Negative	Alive	Alive or dead of other cause	Alive or dead due to cancer	7	One primary only	Yes	1	1	8500/3: Infiltrating duct carcinoma, NOS	Right - origin of primary	9	2	T1mi	N0	M0	1A	100	70	0	1
60 years	2018	White	8500	508	36689248	45	Unknown or not applicable	1	0	None/Unknown	No/Unknown	HR+/HER2+	Positive	Positive	Positive	Alive	Alive or dead of other cause	Alive or dead due to cancer	16	One primary only	Yes	1	1	8500/3: Infiltrating duct carcinoma, NOS	Left - origin of primary	2	2	T1mi	N0	M0	1A	100	0	0	1
67 years	2018	White	8500	509	36690600	51	Unknown or not applicable	14	0	None/Unknown	No/Unknown	HR+/HER2-	Positive	Positive	Negative	Alive	Alive or dead of other cause	Alive or dead due to cancer	12	One primary only	Yes	1	1	8500/3: Infiltrating duct carcinoma, NOS	Left - origin of primary	M	1	T1mi	N0	M0	1A	100	70	0	1
30 years	2019	White	8500	508	36691020	45	Unknown or not applicable	5	0	None/Unknown	No/Unknown	Unknown	Positive	Positive	Borderline/Unknown	Alive	Alive or dead of other cause	Alive or dead due to cancer	8	One primary only	Yes	1	1	8500/3: Infiltrating duct carcinoma, NOS	Right - origin of primary	H	1	T1mi	N0	M0	99	100	70	0	1
51 years	2018	White	8500	509	36693413	48	Unknown or not applicable	2	0	None/Unknown	No/Unknown	HR+/HER2-	Positive	Positive	Negative	Alive	Alive or dead of other cause	Alive or dead due to cancer	17	2nd of 2 or more primaries	No	1	2	8500/3: Infiltrating duct carcinoma, NOS	Right - origin of primary	9	9	T1mi	N0	M0	99	100	70	0	990
[truncated: 995 more rows]
