# Supplementary material for: Development and validation of a nomogram for predicting lymph node metastasis in ductal carcinoma in situ with microinvasion: A SEER population-based study
Source: PLoS One. 2024 Apr 1;19(4):e0301057. doi: 10.1371/journal.pone.0301057 (PMC10984531; doi:10.1371/journal.pone.0301057)
Supplement: S4 Data — (XLSX) [file pone.0301057.s004.xlsx]

## Sheet: Sheet1
age	手术.L1.病理类型	surgery	手术.L1.SLNB转移数	手术.L1.ALND转移数	手术.L1.总ALN数	grade	lnm	Laterality	location	手术.L1.ER(%)	手术.L1.PR(%)	手术.L1.CerbB-2
44	DCIS-MI	Mastectomy	0	2	2/16	3	1	right	Upper-inner	negative	negative	positive
65	DCIS-MI	Mastectomy	0	0	0/5	3	0	left	Other	negative	negative	negative
38	DCIS-MI	Breast conservation	0	0	0/1	1	0	left	Upper-inner	positive	positive	negative
64	DCIS-MI	Mastectomy	0	0	0/9	3	0	left	Other	negative	negative	negative
64	DCIS-MI	Mastectomy	0	0	0/17	2	0	left	Other	positive	positive	negative
64	DCIS-MI	Mastectomy	0	9	9/26	3	1	left	Other	negative	negative	positive
78	DCIS-MI	Mastectomy	0	0	0/10	2	0	right	Upper-outer	positive	positive	negative
54	DCIS-MI	Mastectomy	0	0	0/10	2	0	left	Lower-outer	positive	negative	positive
55	DCIS-MI	Mastectomy	0	0	0/28	2	0	right	Upper-outer	negative	negative	positive
54	DCIS-MI	Mastectomy	0	0	0/17	2	0	left	Upper-inner	positive	negative	positive
60	DCIS-MI	Mastectomy	0	0	0/12	2	0	right	Upper-outer	negative	negative	positive
60	DCIS-MI	Mastectomy	0	0	0/4	3	0	left	Upper-outer	negative	negative	negative
34	DCIS-MI	Mastectomy	0	0	0/3	2	0	left	Other	positive	negative	negative
42	DCIS-MI	Mastectomy	0	1	1/38	3	1	left	Upper-outer	positive	negative	negative
46	DCIS-MI	Mastectomy	0	0	0/3	2	0	right	Lower-outer	positive	positive	negative
64	DCIS-MI	Breast conservation	0	0	0/0	3	0	left	Other	negative	negative	negative
66	DCIS-MI	Mastectomy	0	0	0/12	2	0	left	Upper-outer	positive	negative	positive
60	DCIS-MI	Mastectomy	0	0	0/10	2	0	left	Other	negative	negative	positive
61	DCIS-MI	Mastectomy	0	0	0/4	1	0	left	Other	positive	negative	negative
49	DCIS-MI	Mastectomy	0	0	0/11	2	0	right	Other	negative	negative	negative
44	DCIS-MI	Mastectomy	1	0	1/17	3	1	left	Upper-outer	positive	positive	negative
64	DCIS-MI	Mastectomy	0	0	0/11	2	0	left	Other	negative	negative	negative
56	DCIS-MI	Mastectomy	0	1	1/18	3	1	left	Upper-outer	negative	negative	positive
50	DCIS-MI	Breast conservation	0	0	0/0	2	0	left	Lower-inner	positive	positive	negative
42	DCIS-MI	Breast conservation	0	0	0/7	2	0	left	Upper-outer	positive	positive	negative
54	DCIS-MI	Mastectomy	0	0	0/8	2	0	left	Upper-outer	negative	negative	positive
44	DCIS-MI	Breast conservation	0	0	0/1	3	0	left	Lower-outer	negative	negative	negative
54	DCIS-MI	Mastectomy	0	0	0/8	3	0	left	Upper-outer	negative	negative	positive
53	DCIS-MI	Mastectomy	0	0	0/3	2	0	left	Upper-inner	positive	negative	positive
48	DCIS-MI	Mastectomy	0	1	1/13	2	1	left	Other	positive	positive	negative
49	DCIS-MI	Breast conservation	0	0	0/4	2	0	left	Other	negative	negative	positive
44	DCIS-MI	Breast conservation	0	0	0/10	2	0	right	Other	positive	positive	positive
58	DCIS-MI	Breast conservation	0	0	0/5	2	0	right	Lower-outer	positive	positive	negative
69	DCIS-MI	Mastectomy	0	0	0/18	2	0	left	Upper-inner	positive	positive	negative
52	DCIS-MI	Breast conservation	0	0	0/3	2	0	left	Upper-outer	negative	negative	negative
46	DCIS-MI	Breast conservation	0	0	0/2	2	0	right	Upper-outer	negative	negative	positive
61	DCIS-MI	Mastectomy	0	31	31/35	3	1	left	Upper-outer	negative	negative	negative
51	DCIS-MI	Mastectomy	0	0	0/8	3	0	left	Upper-outer	negative	negative	positive
51	DCIS-MI	Mastectomy	0	0	0/8	2	0	right	Upper-inner	negative	negative	positive
57	DCIS-MI	Mastectomy	0	0	0/9	2	0	right	Lower-inner	negative	negative	positive
42	DCIS-MI	Mastectomy	0	0	0/5	2	0	right	Upper-outer	positive	positive	positive
62	DCIS-MI	Mastectomy	0	0	0/11	3	0	right	Upper-inner	negative	negative	positive
60	DCIS-MI	Mastectomy	0	0	0/10	3	0	left	Upper-outer	negative	negative	positive
60	DCIS-MI	Breast conservation	0	0	0/9	2	0	right	Upper-outer	positive	positive	negative
41	DCIS-MI	Mastectomy	0	0	0/6	3	0	right	Upper-inner	negative	negative	positive
54	DCIS-MI	Mastectomy	0	0	0/8	2	0	right	Upper-outer	positive	negative	negative
51	DCIS-MI	Mastectomy	0	0	0/22	2	0	left	Upper-outer	negative	negative	positive
62	DCIS-MI	Breast conservation	0	0	0/9	2	0	right	Upper-inner	positive	positive	negative
58	DCIS-MI	Mastectomy	0	0	0/5	3	0	left	Other	positive	negative	negative
53	DCIS-MI	Mastectomy	0	0	0/14	3	0	left	Other	negative	negative	positive
63	DCIS-MI	Mastectomy	0	0	0/6	3	0	left	Upper-inner	negative	negative	positive
64	DCIS-MI	Mastectomy	0	0	0/3	1	0	left	Upper-inner	negative	negative	positive
34	DCIS-MI	Breast conservation	0	0	0/2	3	0	left	Upper-outer	negative	negative	positive
31	DCIS-MI	Breast conservation	0	0	0/2	3	0	right	Upper-outer	positive	positive	negative
32	DCIS-MI	Mastectomy	0	0	0/6	3	0	right	Upper-outer	negative	negative	negative
52	DCIS-MI	Mastectomy	0	0	0/15	3	0	right	Upper-outer	negative	negative	positive
60	DCIS-MI	Mastectomy	0	0	0/13	3	0	left	Other	negative	negative	negative
52	DCIS-MI	Mastectomy	0	0	0/2	2	0	left	Upper-outer	negative	negative	positive
39	DCIS-MI	Mastectomy	0	0	0/9	3	0	left	Upper-inner	positive	positive	negative
50	DCIS-MI	Mastectomy	0	0	0/22	3	0	right	Upper-outer	positive	negative	negative
51	DCIS-MI	Mastectomy	0	0	0/24	1	0	left	Upper-inner	positive	positive	negative
61	DCIS-MI	Mastectomy	0	0	0/7	2	0	left	Other	negative	negative	negative
52	DCIS-MI	Mastectomy	0	0	0/18	3	0	right	Other	negative	negative	negative
48	DCIS-MI	Mastectomy	0	0	0/6	3	0	left	Lower-outer	negative	negative	positive
62	DCIS-MI	Mastectomy	0	0	0/23	3	0	right	Upper-outer	negative	negative	negative
65	DCIS-MI	Mastectomy	0	0	0/19	2	0	right	Upper-inner	positive	negative	negative
61	DCIS-MI	Mastectomy	0	0	0/15	3	0	left	Other	negative	negative	negative
43	DCIS-MI	Mastectomy	0	0	0/4	3	0	right	Upper-outer	negative	negative	positive
52	DCIS-MI	Mastectomy	0	1	1/30	3	1	left	Lower-inner	positive	negative	positive
53	DCIS-MI	Mastectomy	0	0	0/5	3	0	left	Lower-outer	negative	negative	positive
63	DCIS-MI	Breast conservation	0	0	0/3	2	0	left	Upper-inner	negative	negative	negative
44	DCIS-MI	Mastectomy	0	0	0/19	3	0	left	Upper-outer	negative	negative	negative
41	DCIS-MI	Mastectomy	0	0	0/13	3	0	right	Upper-outer	positive	positive	negative
74	DCIS-MI	Breast conservation	0	0	0/6	2	0	right	Upper-inner	positive	positive	negative
39	DCIS-MI	Mastectomy	0	0	0/13	3	0	right	Upper-inner	positive	positive	negative
49	DCIS-MI	Mastectomy	0	0	0/6	3	0	left	Upper-inner	negative	negative	positive
68	DCIS-MI	Mastectomy	0	0	0/3	3	0	left	Other	positive	negative	negative
59	DCIS-MI	Mastectomy	0	0	0/10	3	0	right	Other	negative	negative	negative
67	DCIS-MI	Mastectomy	0	0	0/15	3	0	left	Upper-outer	negative	negative	positive
63	DCIS-MI	Mastectomy	0	0	0/19	3	0	left	Upper-inner	positive	positive	negative
54	DCIS-MI	Mastectomy	0	1	1/14	3	1	right	Lower-inner	negative	negative	positive
33	DCIS-MI	Breast conservation	0	0	0/7	3	0	right	Upper-inner	negative	negative	negative
60	DCIS-MI	Mastectomy	0	0	0/9	3	0	left	Upper-outer	positive	negative	positive
42	DCIS-MI	Mastectomy	0	0	0/7	3	0	right	Upper-outer	negative	negative	positive
71	DCIS-MI	Mastectomy	0	0	0/6	2	0	left	Other	positive	positive	negative
61	DCIS-MI	Mastectomy	0	0	0/7	3	0	right	Upper-outer	negative	negative	positive
53	DCIS-MI	Mastectomy	0	0	0/22	3	0	left	Upper-inner	negative	negative	negative
48	DCIS-MI	Mastectomy	0	0	0/11	2	0	left	Other	positive	positive	negative
51	DCIS-MI	Mastectomy	0	0	0/6	1	0	left	Upper-outer	positive	positive	negative
50	DCIS-MI	Mastectomy	1	0	1/8	3	1	left	Lower-outer	positive	negative	positive
48	DCIS-MI	Mastectomy	0	0	0/4	3	0	left	Lower-outer	positive	positive	negative
48	DCIS-MI	Mastectomy	0	0	0/13	3	0	right	Lower-outer	positive	positive	positive
49	DCIS-MI	Mastectomy	0	0	0/15	3	0	left	Lower-outer	negative	negative	negative
47	DCIS-MI	Mastectomy	0	0	0/20	3	0	right	Lower-outer	positive	positive	positive
56	DCIS-MI	Mastectomy	0	0	0/23	3	0	right	Lower-inner	negative	negative	negative
57	DCIS-MI	Mastectomy	0	0	0/7	3	0	right	Upper-outer	negative	negative	negative
42	DCIS-MI	Breast conservation	0	0	0/3	3	0	right	Lower-inner	positive	positive	negative
48	DCIS-MI	Mastectomy	0	0	0/3	3	0	right	Other	negative	negative	positive
44	DCIS-MI	Breast conservation	0	0	0/5	3	0	right	Other	negative	negative	negative
56	DCIS-MI	Mastectomy	0	0	0/14	3	0	left	Upper-outer	negative	negative	positive
24	DCIS-MI	Mastectomy	0	0	0/5	3	0	left	Upper-inner	negative	negative	positive
34	DCIS-MI	Mastectomy	0	0	0/2	3	0	left	Other	positive	positive	negative
53	DCIS-MI	Mastectomy	0	0	0/4	3	0	left	Lower-outer	negative	negative	positive
46	DCIS-MI	Mastectomy	0	0	0/20	3	0	right	Other	positive	negative	negative
41	DCIS-MI	Mastectomy	0	0	0/4	3	0	right	Other	positive	positive	negative
54	DCIS-MI	Mastectomy	1	0	1/10	3	1	left	Lower-outer	negative	negative	positive
31	DCIS-MI	Mastectomy	0	0	0/9	3	0	right	Upper-outer	positive	positive	negative
49	DCIS-MI	Mastectomy	0	0	0/5	3	0	right	Upper-outer	negative	negative	positive
50	DCIS-MI	Mastectomy	0	0	0/12	3	0	right	Upper-outer	negative	negative	positive
65	DCIS-MI	Mastectomy	0	0	0/15	1	0	right	Upper-outer	positive	positive	negative
32	DCIS-MI	Mastectomy	0	0	0/5	2	0	left	Upper-outer	positive	positive	negative
41	DCIS-MI	Mastectomy	0	0	0/5	3	0	left	Other	positive	positive	negative
53	DCIS-MI	Mastectomy	0	0	0/17	3	0	left	Upper-outer	positive	positive	negative
61	DCIS-MI	Mastectomy	0	0	0/21	3	0	left	Other	negative	negative	positive
50	DCIS-MI	Mastectomy	0	0	0/11	2	0	right	Upper-outer	positive	positive	negative
54	DCIS-MI	Mastectomy	0	0	0/5	3	0	left	Upper-outer	negative	negative	positive
50	DCIS-MI	Breast conservation	0	0	0/0	3	0	right	Other	negative	negative	positive
55	DCIS-MI	Breast conservation	0	0	0/6	2	0	left	Upper-inner	positive	positive	negative
40	DCIS-MI	Breast conservation	0	0	0/3	3	0	left	Other	negative	negative	negative
56	DCIS-MI	Mastectomy	0	0	0/5	3	0	right	Upper-inner	negative	negative	positive
49	DCIS-MI	Mastectomy	0	0	0/18	3	0	left	Other	negative	negative	positive
48	DCIS-MI	Mastectomy	0	0	0/6	3	0	right	Other	negative	negative	positive
53	DCIS-MI	Mastectomy	0	0	0/3	3	0	right	Other	negative	negative	positive
63	DCIS-MI	Mastectomy	0	0	0/4	3	0	right	Lower-outer	positive	negative	positive
42	DCIS-MI	Mastectomy	0	0	0/5	2	0	left	Other	positive	positive	negative
52	DCIS-MI	Breast conservation	0	0	0/6	3	0	right	Upper-outer	positive	positive	positive
53	DCIS-MI	Mastectomy	0	0	0/4	3	0	right	Upper-outer	negative	negative	positive
61	DCIS-MI	Mastectomy	0	0	0/13	3	0	left	Other	negative	negative	positive
47	DCIS-MI	Mastectomy	0	0	0/7	3	0	left	Other	negative	negative	positive
60	DCIS-MI	Mastectomy	0	0	0/2	3	0	right	Lower-outer	positive	positive	negative
32	DCIS-MI	Breast conservation	0	0	0/4	3	0	left	Upper-outer	positive	positive	positive
54	DCIS-MI	Mastectomy	0	0	0/9	3	0	right	Lower-outer	negative	negative	negative
59	DCIS-MI	Mastectomy	0	0	0/6	3	0	left	Upper-inner	positive	negative	negative
62	DCIS-MI	Mastectomy	0	0	0/9	3	0	right	Upper-outer	negative	negative	positive
68	DCIS-MI	Mastectomy	0	0	0/8	3	0	right	Upper-outer	negative	negative	positive
42	DCIS-MI	Mastectomy	0	0	0/24	3	0	left	Other	negative	negative	positive
39	DCIS-MI	Mastectomy	0	0	0/7	3	0	left	Upper-inner	positive	positive	positive
55	DCIS-MI	Mastectomy	0	0	0/4	3	0	right	Other	negative	negative	positive
55	DCIS-MI	Mastectomy	0	0	0/6	3	0	left	Upper-outer	positive	negative	positive
68	DCIS-MI	Breast conservation	0	0	0/5	3	0	right	Upper-outer	negative	negative	negative
60	DCIS-MI	Mastectomy	0	0	0/13	3	0	right	Upper-outer	negative	negative	positive
51	DCIS-MI	Mastectomy	0	0	0/12	3	0	left	Upper-outer	negative	negative	positive
46	DCIS-MI	Mastectomy	0	0	0/15	2	0	left	Lower-outer	positive	positive	negative
54	DCIS-MI	Mastectomy	0	0	0/14	3	0	right	Upper-outer	negative	negative	positive
55	DCIS-MI	Breast conservation	0	0	0/6	3	0	right	Lower-outer	negative	negative	positive
39	DCIS-MI	Mastectomy	0	0	0/21	3	0	left	Other	negative	negative	negative
72	DCIS-MI	Mastectomy	0	0	0/4	2	0	left	Upper-inner	positive	positive	negative
62	DCIS-MI	Mastectomy	0	0	0/3	3	0	left	Other	negative	negative	positive
39	DCIS-MI	Mastectomy	0	0	0/13	3	0	right	Upper-outer	negative	negative	positive
42	DCIS-MI	Mastectomy	0	0	0/3	3	0	left	Upper-inner	negative	negative	negative
56	DCIS-MI	Mastectomy	0	0	0/7	3	0	left	Lower-inner	negative	negative	positive
45	DCIS-MI	Breast conservation	0	0	0/5	3	0	left	Upper-outer	positive	positive	positive
63	DCIS-MI	Mastectomy	0	0	0/8	3	0	right	Lower-inner	negative	negative	negative
51	DCIS-MI	Mastectomy	0	0	0/5	3	0	right	Other	negative	negative	positive
61	DCIS-MI	Mastectomy	0	0	0/16	3	0	left	Other	negative	negative	negative
71	DCIS-MI	Mastectomy	0	0	0/6	3	0	left	Upper-outer	positive	negative	negative
57	DCIS-MI	Mastectomy	0	0	0/9	3	0	left	Upper-outer	positive	positive	positive
73	DCIS-MI	Mastectomy	0	0	0/8	3	0	right	Upper-outer	positive	negative	negative
63	DCIS-MI	Mastectomy	0	0	0/2	3	0	left	Lower-outer	negative	negative	positive
62	DCIS-MI	Breast conservation	0	0	0/4	2	0	left	Upper-outer	positive	positive	negative
55	DCIS-MI	Breast conservation	0	0	0/5	2	0	right	Upper-inner	positive	positive	negative
38	DCIS-MI	Breast conservation	0	0	0/4	3	0	right	Upper-outer	positive	positive	positive
51	DCIS-MI	Mastectomy	0	0	0/4	3	0	left	Upper-outer	negative	negative	positive
50	DCIS-MI	Mastectomy	0	0	0/9	3	0	right	Lower-outer	negative	negative	positive
41	DCIS-MI	Mastectomy	0	0	0/3	3	0	right	Other	positive	negative	negative
52	DCIS-MI	Mastectomy	0	0	0/5	3	0	right	Lower-outer	negative	negative	positive
84	DCIS-MI	Breast conservation	0	0	0/0	3	0	left	Upper-outer	negative	negative	negative
55	DCIS-MI	Mastectomy	0	0	0/2	3	0	left	Lower-outer	negative	negative	positive
52	DCIS-MI	Mastectomy	0	23	23/42	3	1	left	Upper-outer	negative	negative	positive
47	DCIS-MI	Mastectomy	0	0	0/3	3	0	right	Upper-inner	negative	negative	positive
64	DCIS-MI	Mastectomy	0	0	0/6	3	0	left	Upper-outer	negative	negative	positive
57	DCIS-MI	Mastectomy	0	0	0/5	3	0	left	Upper-outer	positive	negative	positive
78	DCIS-MI	Mastectomy	0	0	0/17	3	0	left	Upper-outer	negative	negative	negative
52	DCIS-MI	Mastectomy	0	0	0/4	3	0	right	Other	negative	negative	positive
41	DCIS-MI	Mastectomy	0	0	0/2	3	0	right	Lower-outer	positive	positive	positive
42	DCIS-MI	Mastectomy	0	0	0/3	2	0	right	Upper-outer	positive	positive	negative
46	DCIS-MI	Mastectomy	0	0	0/3	3	0	left	Lower-inner	positive	positive	negative
37	DCIS-MI	Mastectomy	0	0	0/5	2	0	right	Other	positive	positive	negative
53	DCIS-MI	Breast conservation	0	0	0/7	3	0	right	Other	negative	negative	positive
28	DCIS-MI	Mastectomy	0	0	0/27	2	0	right	Upper-outer	negative	negative	positive
51	DCIS-MI	Mastectomy	0	0	0/2	3	0	left	Upper-outer	negative	negative	positive
50	DCIS-MI	Mastectomy	0	0	0/3	3	0	left	Other	negative	negative	positive
64	DCIS-MI	Mastectomy	0	0	0/2	3	0	left	Lower-outer	negative	negative	negative
51	DCIS-MI	Mastectomy	0	0	0/17	3	0	left	Upper-outer	negative	negative	positive
30	DCIS-MI	Mastectomy	0	0	0/3	3	0	right	Other	negative	negative	positive
35	DCIS-MI	Mastectomy	1	0	1/17	3	1	right	Other	negative	negative	positive
57	DCIS-MI	Mastectomy	0	0	0/2	2	0	right	Lower-outer	negative	negative	positive
63	DCIS-MI	Mastectomy	0	0	0/8	2	0	left	Lower-outer	positive	positive	negative
49	DCIS-MI	Mastectomy	0	0	0/3	3	0	right	Upper-outer	negative	negative	negative
35	DCIS-MI	Mastectomy	0	0	0/4	2	0	left	Other	positive	negative	negative
47	DCIS-MI	Mastectomy	0	0	0/4	3	0	left	Upper-inner	negative	negative	positive
48	DCIS-MI	Breast conservation	0	0	0/5	3	0	right	Lower-outer	positive	positive	negative
48	DCIS-MI	Breast conservation	0	0	0/3	3	0	right	Upper-outer	positive	positive	positive
56	DCIS-MI	Mastectomy	0	0	0/4	3	0	left	Other	negative	negative	positive
46	DCIS-MI	Mastectomy	0	0	0/7	3	0	right	Upper-outer	positive	positive	positive
35	DCIS-MI	Mastectomy	0	0	0/12	3	0	left	Upper-outer	negative	negative	positive
40	DCIS-MI	Mastectomy	0	0	0/8	1	0	left	Lower-inner	positive	positive	negative
46	DCIS-MI	Mastectomy	0	0	0/10	3	0	left	Upper-outer	positive	negative	positive
60	DCIS-MI	Mastectomy	0	0	0/8	3	0	left	Lower-outer	negative	negative	positive
59	DCIS-MI	Breast conservation	0	0	0/4	3	0	right	Upper-outer	negative	negative	positive
61	DCIS-MI	Mastectomy	0	0	0/8	3	0	left	Upper-inner	negative	negative	positive
43	DCIS-MI	Mastectomy	0	0	0/3	2	0	right	Other	positive	positive	negative
42	DCIS-MI	Breast conservation	0	0	0/6	3	0	left	Upper-outer	negative	negative	positive
66	DCIS-MI	Mastectomy	0	0	0/3	2	0	right	Upper-outer	positive	positive	negative
35	DCIS-MI	Mastectomy	0	0	0/13	3	0	left	Other	positive	negative	positive
39	DCIS-MI	Mastectomy	0	0	0/15	2	0	left	Upper-inner	positive	positive	negative
73	DCIS-MI	Breast conservation	0	0	0/2	3	0	right	Other	negative	negative	negative
39	DCIS-MI	Breast conservation	0	0	0/6	3	0	left	Other	negative	negative	positive
38	DCIS-MI	Breast conservation	0	0	0/0	2	0	left	Other	positive	positive	negative
50	DCIS-MI	Breast conservation	0	0	0/5	3	0	left	Other	positive	negative	positive
53	DCIS-MI	Mastectomy	0	0	0/8	2	0	left	Upper-inner	positive	positive	negative
52	DCIS-MI	Mastectomy	0	0	0/7	3	0	left	Upper-inner	positive	positive	negative
53	DCIS-MI	Mastectomy	0	0	0/6	3	0	right	Other	negative	negative	positive
74	DCIS-MI	Mastectomy	0	0	0/13	3	0	left	Upper-inner	negative	negative	negative
73	DCIS-MI	Mastectomy	0	0	0/10	3	0	left	Lower-inner	positive	positive	negative
66	DCIS-MI	Mastectomy	0	0	0/6	2	0	left	Upper-inner	negative	negative	negative
37	DCIS-MI	Breast conservation	0	0	0/0	3	0	right	Upper-outer	negative	negative	positive
47	DCIS-MI	Mastectomy	0	0	0/6	3	0	left	Other	negative	negative	positive
71	DCIS-MI	Mastectomy	0	0	0/3	2	0	right	Upper-outer	positive	positive	negative
55	DCIS-MI	Mastectomy	0	0	0/0	3	0	left	Other	negative	negative	positive
43	DCIS-MI	Mastectomy	0	0	0/19	3	0	right	Upper-inner	positive	negative	positive
69	DCIS-MI	Mastectomy	0	0	0/4	3	0	left	Other	positive	negative	negative
53	DCIS-MI	Mastectomy	0	0	0/9	3	0	right	Other	negative	negative	positive
48	DCIS-MI	Breast conservation	0	0	0/2	3	0	left	Upper-inner	positive	negative	positive
58	DCIS-MI	Mastectomy	0	0	0/4	3	0	left	Upper-outer	negative	negative	negative
43	DCIS-MI	Mastectomy	0	0	0/10	3	0	right	Upper-inner	negative	negative	positive
69	DCIS-MI	Mastectomy	0	0	0/15	2	0	left	Upper-outer	positive	positive	negative
65	DCIS-MI	Mastectomy	0	0	0/7	3	0	right	Upper-outer	negative	negative	negative
44	DCIS-MI	Mastectomy	0	0	0/8	2	0	right	Lower-outer	positive	positive	negative
58	DCIS-MI	Mastectomy	0	0	0/12	3	0	right	Other	negative	negative	positive
66	DCIS-MI	Mastectomy	0	0	0/13	3	0	right	Upper-outer	negative	negative	positive
46	DCIS-MI	Mastectomy	0	0	0/3	2	0	left	Other	positive	positive	negative
40	DCIS-MI	Mastectomy	0	0	0/7	3	0	left	Upper-outer	negative	negative	positive
34	DCIS-MI	Mastectomy	0	0	0/17	3	0	right	Lower-outer	positive	positive	positive
44	DCIS-MI	Mastectomy	0	0	0/8	3	0	right	Upper-outer	negative	negative	positive
49	DCIS-MI	Mastectomy	0	0	0/6	3	0	right	Upper-outer	negative	negative	positive
59	DCIS-MI	Mastectomy	0	0	0/8	3	0	right	Other	negative	negative	positive
68	DCIS-MI	Breast conservation	0	0	0/4	2	0	right	Upper-outer	negative	negative	positive
54	DCIS-MI	Mastectomy	0	0	0/6	3	0	right	Other	negative	negative	negative
63	DCIS-MI	Mastectomy	0	0	0/10	2	0	right	Upper-outer	positive	positive	negative
40	DCIS-MI	Mastectomy	0	0	0/5	2	0	left	Other	positive	positive	negative
41	DCIS-MI	Mastectomy	0	0	0/4	3	0	right	Other	positive	positive	negative
35	DCIS-MI	Mastectomy	0	0	0/6	2	0	left	Other	positive	positive	negative
49	DCIS-MI	Breast conservation	0	0	0/3	3	0	right	Upper-inner	negative	negative	positive
36	DCIS-MI	Breast conservation	0	0	0/5	2	0	right	Other	positive	positive	positive
66	DCIS-MI	Mastectomy	0	0	0/7	3	0	right	Upper-outer	negative	negative	positive
63	DCIS-MI	Breast conservation	0	0	0/4	3	0	right	Other	positive	positive	negative
66	DCIS-MI	Mastectomy	0	0	0/2	3	0	right	Upper-outer	negative	negative	positive
34	DCIS-MI	Mastectomy	0	0	0/2	3	0	left	Other	positive	negative	positive
66	DCIS-MI	Mastectomy	0	0	0/7	2	0	left	Lower-inner	positive	positive	negative
50	DCIS-MI	Mastectomy	0	0	0/4	2	0	left	Upper-outer	negative	negative	negative
48	DCIS-MI	Mastectomy	0	0	0/6	3	0	left	Upper-outer	negative	negative	positive
70	DCIS-MI	Mastectomy	0	0	0/7	3	0	left	Upper-outer	negative	negative	positive
51	DCIS-MI	Mastectomy	0	0	0/3	2	0	left	Other	negative	negative	positive
43	DCIS-MI	Mastectomy	0	0	0/8	2	0	left	Lower-outer	positive	positive	negative
55	DCIS-MI	Breast conservation	0	0	0/6	2	0	right	Upper-outer	positive	positive	negative
55	DCIS-MI	Mastectomy	0	0	0/28	3	0	left	Upper-outer	positive	negative	positive
48	DCIS-MI	Mastectomy	0	0	0/3	3	0	right	Other	negative	negative	negative
36	DCIS-MI	Mastectomy	0	0	0/11	3	0	right	Upper-inner	positive	positive	negative
48	DCIS-MI	Mastectomy	0	0	0/12	3	0	right	Upper-outer	negative	negative	positive
47	DCIS-MI	Mastectomy	0	0	0/6	3	0	left	Upper-outer	positive	negative	positive
39	DCIS-MI	Breast conservation	0	0	0/3	3	0	right	Upper-outer	positive	positive	negative
60	DCIS-MI	Mastectomy	0	0	0/10	3	0	left	Other	negative	negative	negative
52	DCIS-MI	Mastectomy	0	0	0/3	3	0	right	Lower-outer	negative	negative	negative
64	DCIS-MI	Mastectomy	0	0	0/13	2	0	right	Upper-inner	positive	positive	negative
44	DCIS-MI	Breast conservation	0	0	0/5	2	0	left	Upper-outer	positive	positive	negative
71	DCIS-MI	Mastectomy	0	0	0/10	3	0	right	Other	negative	negative	positive
47	DCIS-MI	Mastectomy	0	0	0/5	3	0	left	Lower-outer	negative	positive	positive
34	DCIS-MI	Mastectomy	0	0	0/7	3	0	right	Lower-outer	negative	negative	positive
39	DCIS-MI	Mastectomy	0	0	0/3	3	0	right	Lower-inner	negative	negative	positive
54	DCIS-MI	Mastectomy	0	0	0/13	3	0	right	Lower-outer	positive	negative	positive
51	DCIS-MI	Mastectomy	0	0	0/7	3	0	left	Upper-outer	positive	negative	positive
54	DCIS-MI	Mastectomy	0	0	0/3	2	0	left	Lower-inner	negative	negative	negative
45	DCIS-MI	Mastectomy	0	0	0/4	3	0	right	Lower-inner	positive	positive	positive
30	DCIS-MI	Mastectomy	0	0	0/5	2	0	right	Other	positive	negative	negative
66	DCIS-MI	Mastectomy	0	0	0/5	2	0	right	Other	negative	negative	positive
47	DCIS-MI	Mastectomy	0	0	0/14	3	0	right	Other	negative	negative	positive
54	DCIS-MI	Mastectomy	0	0	0/7	3	0	left	Other	negative	negative	positive
33	DCIS-MI	Mastectomy	0	0	0/5	3	0	right	Upper-inner	positive	positive	negative
58	DCIS-MI	Mastectomy	0	0	0/12	3	0	left	Upper-inner	negative	negative	positive
53	DCIS-MI	Mastectomy	0	0	0/14	3	0	right	Other	negative	negative	positive
54	DCIS-MI	Breast conservation	0	0	0/2	2	0	left	Other	negative	negative	negative
60	DCIS-MI	Mastectomy	0	0	0/4	3	0	left	Other	negative	negative	positive
58	DCIS-MI	Breast conservation	0	0	0/2	3	0	right	Other	positive	positive	negative
59	DCIS-MI	Mastectomy	0	0	0/15	3	0	left	Other	positive	positive	negative
53	DCIS-MI	Mastectomy	0	0	0/8	3	0	right	Upper-outer	negative	negative	positive
35	DCIS-MI	Breast conservation	0	0	0/3	3	0	right	Upper-inner	positive	positive	negative
52	DCIS-MI	Mastectomy	0	1	1/24	3	1	right	Other	negative	negative	positive
60	DCIS-MI	Breast conservation	0	0	0/2	2	0	right	Other	positive	negative	positive
52	DCIS-MI	Mastectomy	0	0	0/10	3	0	right	Other	negative	negative	positive
40	DCIS-MI	Breast conservation	0	0	0/0	3	0	right	Other	positive	negative	negative
54	DCIS-MI	Mastectomy	0	0	0/4	3	0	left	Lower-inner	negative	negative	positive
53	DCIS-MI	Mastectomy	0	0	0/7	2	0	right	Upper-outer	positive	positive	negative
51	DCIS-MI	Mastectomy	0	0	0/3	3	0	left	Lower-outer	negative	negative	positive
47	DCIS-MI	Mastectomy	0	0	0/6	2	0	left	Other	positive	positive	negative
46	DCIS-MI	Mastectomy	0	0	0/7	2	0	left	Upper-outer	positive	positive	negative
45	DCIS-MI	Breast conservation	0	0	0/9	2	0	left	Upper-outer	positive	positive	negative
46	DCIS-MI	Breast conservation	0	0	0/8	3	0	right	Lower-outer	positive	positive	negative
72	DCIS-MI	Breast conservation	0	0	0/3	2	0	right	Upper-outer	positive	positive	negative
50	DCIS-MI	Mastectomy	0	0	0/6	3	0	left	Other	negative	negative	positive
68	DCIS-MI	Mastectomy	0	0	0/8	2	0	right	Other	positive	positive	negative
53	DCIS-MI	Mastectomy	0	0	0/8	3	0	left	Other	negative	negative	positive
37	DCIS-MI	Mastectomy	0	0	0/12	3	0	right	Other	positive	positive	positive
45	DCIS-MI	Breast conservation	0	0	0/4	2	0	right	Lower-inner	positive	positive	negative
52	DCIS-MI	Breast conservation	0	0	0/3	3	0	right	Other	positive	positive	negative
37	DCIS-MI	Mastectomy	0	0	0/10	2	0	right	Other	positive	positive	negative
54	DCIS-MI	Mastectomy	0	0	0/5	2	0	right	Upper-outer	negative	negative	positive
29	DCIS-MI	Mastectomy	0	0	0/3	3	0	left	Other	positive	positive	negative
35	DCIS-MI	Mastectomy	0	0	0/5	3	0	right	Other	negative	negative	positive
53	DCIS-MI	Mastectomy	0	0	0/5	3	0	left	Lower-outer	negative	negative	positive
64	DCIS-MI	Mastectomy	0	0	0/7	3	0	left	Other	negative	positive	positive
57	DCIS-MI	Mastectomy	0	0	0/5	3	0	left	Other	negative	negative	positive
41	DCIS-MI	Breast conservation	0	0	0/4	2	0	right	Other	positive	positive	negative
42	DCIS-MI	Breast conservation	0	0	0/3	3	0	left	Other	negative	negative	positive
43	DCIS-MI	Mastectomy	0	0	0/5	3	0	right	Other	negative	negative	positive
57	DCIS-MI	Breast conservation	0	0	0/5	2	0	right	Other	positive	negative	negative
44	DCIS-MI	Mastectomy	0	0	0/10	3	0	left	Other	positive	positive	positive
51	DCIS-MI	Mastectomy	0	0	0/6	2	0	right	Upper-outer	positive	positive	negative
57	DCIS-MI	Mastectomy	0	0	0/4	3	0	left	Upper-outer	negative	positive	positive
61	DCIS-MI	Mastectomy	0	0	0/11	2	0	left	Upper-inner	positive	positive	negative
69	DCIS-MI	Breast conservation	0	0	0/4	3	0	left	Other	positive	positive	negative
51	DCIS-MI	Mastectomy	0	0	0/13	2	0	right	Upper-outer	positive	positive	negative
55	DCIS-MI	Breast conservation	0	0	0/4	3	0	right	Upper-inner	positive	negative	positive
